# Supplementary material for: Thyroglobulin Interactome Profiling Defines Altered Proteostasis Topology Associated With Thyroid Dyshormonogenesis
Source: Mol Cell Proteomics. 2020 Dec 8;20:100008. doi: 10.1074/mcp.RA120.002168 (PMC7950113; doi:10.1074/mcp.RA120.002168)
Supplement: Supplemental Table S3 [file mmc4.xlsx]

## Sheet: Table of Contents
	Contents:	All sheets contain source data used to create plots in Fig. S1. Log2 differences and -Log10 of the Storey Q-Value Storey were used to format plots. Sheets 1-5 contain source data for plots in Fig. S1A-B. Sheets 6-15 contain source data for volcano plot in in Fig. S2D-H and include filtering for high confident interactors, as described in the Materials and Methods Section
	Sheet 1	Median Normalized log2 TMT intensities across all TMT/sample channels separated by batch - normalization factors are displayed at the bottom
	Sheet 2	Unnormalized - Tg and Control Average log2 TMT intensities by batch
	Sheet 3	Median Normalized - Tg and Control Average log2 TMT intensities by batch
	Sheet 4	Unnormalized - Tg vs Control log2 fold change TMT intensities by batch and statistic
	Sheet 5	Median Normalized - Tg vs Control log2 fold change TMT intensities by batch and statistics
	Sheet 6	Median Normalized - WT Tg vs Control log2 fold change TMT intensities by batch
	Sheet 7	Median Normalized - WT Tg vs Control log2 fold change TMT intensity & Interactor Cutoff Summary
	Sheet 8	Median Normalized - G2341R Tg vs Control log2 fold change TMT intensities by batch
	Sheet 9	Median Normalized - G2341R Tg vs Control log2 fold change TMT intensity & Interactor Cutoff Summary
	Sheet 10	Median Normalized - L2284P Tg vs Control log2 fold change TMT intensities by batch
	Sheet 11	Median Normalized - L2284P Tg vs Control log2 fold change TMT intensity & Interactor Cutoff Summary
	Sheet 12	Median Normalized - A2234D Tg vs Control log2 fold change TMT intensities by batch
	Sheet 13	Median Normalized - A2234D Tg vs Control log2 fold change TMT intensity & Interactor Cutoff Summary
	Sheet 14	Median Normalized - C1264R Tg vs Control log2 fold change TMT intensities by batch
	Sheet 15	Median Normalized - C1264R Tg vs Control log2 fold change TMT intensity & Interactor Cutoff Summary

## Sheet: 1-Median Normalized Raw
		Median Normalized Log2 TMT Intensities
		Batch 1						Batch 2						Batch 3						Batch 4						Batch 5						Batch 6						Batch 7						Batch 8
Accession	Gene	GFP	WT	G2341R.I	G2341R.II	L2284P.I	L2284P.II	Tomato.I	Tomato.II	WT.I	WT.II	G241R.I	G2341R.I	Tomato.I	Tomato.II	WT.I	WT.II	L2284P.I	L2284P.II	Tomato.I	Tomato.II	WT	G2341R	L2284P	C1264R	Tomato.I	Tomato.II	WT	G2341R	L2284P	C1264R	GFP.I	GFP.II	WT	G2341R	L2284P	C1264R	Tomato.I	Tomato.II	WT	G2341R	L2284P	C1264R	GFP	Untagged	WT	G2341R	L2284P	C1264R
P01266	TG	11.9076	13.4605	14.3122	14.1486	13.4464	13.8642	12.1328	12.8184	16.236	14.8473	14.974	14.986	13.4506	13.3802	15.3005	15.5014	15.7178	16.196	9.42074	9.1452	12.4163	12.6389	13.1498	13.2869	12.5092	12.2972	13.4873	14.4366	14.3072	14.6857	9.9699	10.4114	11.8635	13.0865	12.9857	12.714	12.7944	12.5513	13.294	14.7038	14.2161	15.2354	15.4877	12.7378	15.5074	15.8843	15.1725	15.8999
Q96I99	SUCLG2	7.43597	7.38215	7.29612	7.10885	7.23199	7.3091																			6.90619	6.69395	7.16969	6.66513	6.80893	6.69161	6.18432	6.2756	6.20311	6.07299	5.95443	6.0656	7.33917	7.26431	7.23075	7.02918	7.02371	7.11554
Q5MIZ7	SMEK2
P31749	AKT1
Q7Z460	CLASP1
Q86U42	PABPN1
Q96N67	DOCK7	7.81228	7.88684	7.65455	7.77818	7.63032	7.75486																									5.89136	5.87614	5.8405	5.66463	5.4509	5.83274	7.30049	7.57959	7.21937	7.26754	7.38304	7.20691
O00629	KPNA4
P20930	FLG
P40227	CCT6A	9.99094	9.69356	9.76224	9.87849	9.66801	9.79488	9.46715	9.41877	9.68905	9.00839	9.22191	9.36937	11.8931	11.6836	11.7413	11.9505	11.765	11.947	8.25627	8.14529	8.16753	8.16124	8.31522	7.79551	10.5886	10.5175	9.54397	9.86808	9.95673	10.2576	8.18795	8.52662	8.46803	8.56775	8.59038	8.20505	9.7841	9.7849	9.24059	9.68873	9.58459	9.55629	10.8145	10.1076	10.2004	10.1707	10.149	10.0158
P40222	TXLNA	7.18401	6.88983	6.85496	6.8538	6.85703	6.85373	6.92699	7.00291	6.55154	7.85055	6.8045	6.76192	6.82903	7.28344	6.65536	6.80213	6.85245	6.72382													6.51583	6.89408	6.24001	6.59102	6.35751	6.46512	7.85112	7.86302	7.62908	7.8698	7.81553	7.66623
Q5TAX3	ZCCHC11
Q9NZL4	HSPBP1													7.70213	7.74743	7.81144	7.69131	7.78834	7.71543													7.66903	7.5755	7.62869	7.32159	7.39236	7.49239
P16435	POR							4.70966	3.73455	3.85913	3.7736	5.00216	5.0612																			7.04132	6.72745	6.87017	6.84644	7.02905	6.78926	5.98203	6.24622	6.37039	6.17005	6.06644	6.27221
Q9NZL9	MAT2B																																					6.57155	6.43941	6.44846	6.7537	6.53664	6.60617
Q13724	MOGS	7.02271	6.99472	7.15663	7.33515	7.13558	7.10892							5.66173	5.83218	5.89563	6.17057	6.10563	6.06349							5.35068	5.93335	6.56987	7.06905	6.97276	7.15396	6.2096	6.16447	6.33284	7.06188	7.18443	6.90491	7.32328	7.4309	7.52896	8.20401	7.89967	8.0372
P84077	ARF1																									8.73729	8.38302	8.17166	8.1512	8.22683	8.30058
Q9H999	PANK3
P62826	RAN													10.177	9.72151	9.95288	9.62515	9.82451	9.86203
P23919	DTYMK	8.73096	7.81765	8.19074	7.9493	7.66806	7.73976	7.41743	7.47998	7.87119	7.52829	7.33838	7.3528	7.31834	7.75442	7.90909	7.61752	7.43111	7.47309													7.57275	7.69112	7.6967	7.62769	7.57387	7.51182	8.41856	8.62178	8.11328	8.34672	8.21055	8.22561
Q9BUF5	TUBB6	6.6953	6.88863	6.72555	6.76862	6.65336	6.5101							7.25294	7.46911	7.37458	7.53979	7.34445	7.38164							7.29117	7.20638	7.09248	7.23741	7.23407	7.12123							3.57912	3.80008	4.27532	4.49083	4.2589	4.47618	5.92711	5.30717	5.47379	5.09568	5.01553	5.03128
Q9BZQ6	EDEM3	5.98752	6.17328	6.45876	6.63278	6.36881	6.41233													2.18844	3.18054	2.84136	3.67653	4.08723	3.8724							6.02178	6.19893	6.70489	7.11833	7.24785	7.11762	6.71034	6.95306	6.92299	7.55485	7.2256	7.45724
Q00535	CDK5
Q00534	CDK6																									5.12174	5.18164	5.49248	5.66944	5.51328	5.42343
P56377	AP1S2																															5.68407	5.56066	5.72471	5.61623	5.92957	5.5376
O60524	NEMF
Q9BZQ8	FAM129A	5.99919	6.17721	6.20543	6.14531	6.11685	6.09836																									6.28394	6.1182	6.22071	5.99047	5.92119	6.17029
Q92917	GPKOW	6.0949	6.32267	6.20984	6.02246	6.10456	6.12819
P18077	RPL35A													9.76333	9.47008	9.64955	9.43699	9.5427	9.66368							8.84307	8.53977	8.39267	8.32233	8.52813	8.27611	8.03588	8.02992	8.20583	8.36703	8.435	8.07429
P0C0S5	H2AFZ													6.16009	5.85388	5.92866	5.72288	6.14173	5.92384
Q9UBM7	DHCR7	8.20312	8.29929	8.23894	8.3577	8.19608	8.26812	6.97701	7.05058	7.12055	7.19341	7.52018	7.48534	8.23947	8.30363	8.28492	8.39634	8.36413	8.25487	6.26962	6.42609	6.40906	6.1206	6.20853	6.03828	8.29107	7.90505	7.91599	7.92816	8.1544	7.9652	7.96182	7.98589	8.20976	7.88093	8.12439	7.95331	5.55238	5.82416	5.86898	5.76855	5.94694	5.85682
Q13835	PKP1	8.31509	8.57938	8.61518	8.53975	9.51004	9.00321							6.11437	7.63204	5.78685	5.3487	6.04205	5.87229	4.19964	3.34859	3.34716	4.22847	3.86793	5.29525	4.93527	5.6631	5.1603	5.64264	4.95441	5.65859	5.73381	5.82007	5.73835	6.45091	6.00558	6.31585	7.80119	7.93547	9.11329	8.28074	8.18103	7.81019
P02545	LMNA	8.01372	8.03713	7.92216	7.84612	8.04212	8.12529							8.14139	9.29654	8.07	8.10463	8.22505	8.50929	6.33337	6.34929	6.42737	6.09301	8.44129	7.50708	4.88298	5.51759	5.75563	5.84385	5.57813	5.48122	7.8659	8.27439	7.8944	7.95345	7.99579	8.04919	9.14242	9.21736	11.1383	9.03151	9.31919	9.05802
P40429	RPL13A													10.8673	10.7196	10.8005	10.7569	10.7584	10.7881							8.71884	8.28616	8.40562	8.20995	8.51307	8.23838	7.38219	7.50479	7.42263	7.41743	7.61037	7.23336
Q12830	BPTF
Q13838	DDX39B	5.46893	5.59498	5.44435	5.66663	5.67667	5.45055	9.24663	9.4857	9.70951	9.12649	9.26124	9.29273	10.7101	10.5891	10.5777	10.6672	10.465	10.6313	8.16315	8.14263	8.03784	7.84804	7.79696	7.92445	9.05956	8.61587	8.75633	8.48026	8.71228	8.45238	8.28382	8.60383	8.58943	8.6459	8.39349	8.54602							5.21315	5.87832	5.9685	5.75804	5.86135	5.83628
Q9HB71	CACYBP	7.40178	7.55928	7.41872	7.37444	7.42299	7.38926																			7.53669	7.58372	7.69866	7.33666	7.3644	7.47748
Q00403	GTF2B
P13693	TPT1
P02768	ALB	3.22817	3.39581	3.71835	3.28506	3.43011	3.80317																			8.62807	8.54142	7.97157	8.56048	8.30955	8.46148							4.35728	4.40286	5.02281	4.18288	3.41322	4.36185
P04259	KRT6B	6.99735	8.25277	8.48128	7.89841	7.69952	7.8195	7.32676	8.05178	6.57442	7.743	6.99031	7.22784	12.3484	11.0925	10.9364	10.5161	11.7866	11.2408	7.23989	6.34138	6.65908	6.95039	6.59377	6.61582	7.02765	6.96316	6.98084	8.05488	6.2706	6.27157	6.67401	7.82048	6.98794	8.1947	7.58491	8.99141	8.03275	7.43359	7.85586	7.63183	8.79415	6.88323	11.6939	8.57065	8.54211	9.16581	8.44283	7.81244
P05387	RPLP2
P78346	RPP30													6.92728	6.80936	6.98037	6.65851	6.77965	6.59669
P78347	GTF2I	7.3668	7.19565	7.00386	7.14891	7.20267	7.21567	7.5714	7.50899	7.50738	7.25516	7.53761	7.51587	5.82152	5.94877	5.63732	5.5746	5.8096	5.60839	5.62429	5.72421	5.51416	5.32522	5.22942	5.52151							6.65994	6.52138	6.54951	6.41012	6.31512	6.34894	7.3286	7.45764	7.04374	7.09951	6.96381	7.03124
P78344	EIF4G2													7.41307	7.45511	7.52009	7.51702	7.9578	7.82721													6.64001	6.36043	6.48947	6.36819	6.41892	6.33387
P62979	RPS27A	11.435	11.1485	11.273	11.2771	11.0645	11.4108	10.8215	11.0924	11.4612	10.6516	10.9492	11.017	11.5057	11.548	11.4548	11.5163	11.5247	11.7684							10.5576	10.2809	9.93395	10.4157	10.3868	10.5618	10.034	10.3144	10.1894	10.5036	10.4494	10.3795							13.1919	12.3089	12.4517	12.5247	12.4941	12.5364
P02765	AHSG																																											8.71239	8.63826	9.082	9.16792	10.8223	9.12066
P82921	MRPS21
Q04323	UBXN1							7.78467	7.81516	7.97955	7.58008	7.73284	7.76453	7.90813	7.98735	7.95367	8.18285	7.87042	7.9588							6.30579	6.43833	6.2999	6.55441	6.38798	6.52074	6.14065	5.89225	5.9939	5.94885	5.82279	5.91917	8.35312	8.10369	7.82001	8.04872	8.15326	8.16484
Q9NTZ6	RBM12	6.44424	6.17918	6.24685	6.30605	6.63363	6.45659
P20618	PSMB1	7.60533	7.57496	7.67021	7.62544	7.68943	7.55313	8.72117	8.79024	9.04351	8.80832	8.70839	8.86588	8.73991	8.92706	8.82884	8.93176	8.86851	8.93091	7.16721	7.18757	7.39243	7.42573	7.75067	7.66325	7.43095	7.55036	7.3876	7.58462	7.56969	7.7517	7.13051	7.11635	7.12929	7.40045	7.45468	7.28742	8.61476	8.40465	8.58964	8.82462	8.80925	8.79186	8.75509	7.93752	7.99335	7.84519	7.88436	7.99297
P52272	HNRNPM	10.3761	10.2405	10.2229	9.98259	9.96435	10.0314	8.42677	9.17542	9.01517	8.91754	8.87553	8.50722	9.30965	9.26292	9.31883	9.06465	9.16809	9.23039							8.40262	8.08063	8.69839	8.65553	8.44871	8.09358	7.90301	8.05108	8.12185	7.87161	7.91427	7.81505	9.91974	9.73527	9.62892	9.44389	9.61053	9.35348
A0AVT1	UBA6	3.90222	4.69191	4.14024	4.59715	4.67406	4.50219							4.47751	4.57703	4.52793	4.70232	4.93308	4.75417																			6.11295	6.03291	6.81693	5.93686	5.88089	5.84685
Q08188	TGM3	8.24534	7.93851	8.22774	7.76219	8.34368	8.17408	7.11915	7.00962	6.5809	7.01391	6.83127	6.57502	9.35548	9.98975	9.15452	9.16969	9.04277	9.0922	5.85707	5.55474	5.63573	5.50327	5.11529	5.98817	7.61566	7.93399	7.23476	7.4981	7.30147	7.63172	7.0342	7.30143	7.22061	8.18904	7.6265	7.47807	9.03229	9.11856	10.0047	9.18643	8.93725	8.80122	7.44997	6.73418	6.72143	6.74911	6.76957	6.7812
Q15366	PCBP2	8.35065	8.20565	8.11807	8.01841	8.11987	8.09998	9.35162	9.47143	9.59665	9.56677	9.2904	9.27804	10.1973	10.1256	10.1301	10.2502	10.1865	10.2456	7.54695	7.62056	7.56719	7.41546	7.29165	7.50799	6.82551	6.5584	6.79066	7.02222	6.78879	6.81849	7.05121	6.94635	6.96026	6.88004	6.76298	6.94081	8.34628	8.24527	8.13951	8.09146	8.12689	7.99839	13.0294	10.2177	10.0559	9.65347	9.75316	9.81023
Q15365	PCBP1	9.51603	9.58908	9.41894	9.28452	9.32204	9.30262	7.70591	7.72519	7.65134	7.34557	7.45872	7.45468	9.18514	9.15727	9.1462	9.20111	9.13647	9.17982	4.91987	5.3653	4.88406	4.56673	4.71784	4.7783	8.36153	8.06192	8.01827	8.20995	8.22504	7.9652	8.45644	8.69835	8.69582	8.55794	8.51275	8.45304	9.91802	9.73081	9.35895	9.54592	9.59225	9.53651	7.17303	8.05755	8.22387	7.8333	7.99966	7.84348
Q15363	TMED2																									4.57244	4.99519	5.49841	5.48395	5.6142	5.50617
O00401	WASL
Q9H814	PHAX																																					6.18145	5.88246	5.8039	5.87573	5.74657	5.90081
B5ME19	EIF3CL													10.2034	10.1211	10.1185	10.1704	10.0583	10.0877							9.02832	8.75894	8.68041	8.7946	8.83842	8.69227	8.51405	8.69222	8.62369	8.62863	8.65435	8.50742	9.46242	9.38046	9.00087	9.30149	9.19501	9.15013	8.59802	8.22253	8.17278	7.86518	8.02463	7.98839
Q96QG7	MTMR9
Q969U7	PSMG2
Q13905	RAPGEF1
P29401	TKT	8.15829	7.83448	7.87723	7.75719	7.73215	7.69351							9.10619	9.13159	9.12804	9.21974	9.15686	9.05227							8.78636	8.82503	8.51513	7.96875	8.00969	8.42918	6.62074	6.29787	6.30561	6.26248	6.33222	6.52752	7.64412	7.63539	7.68035	7.60182	7.49954	7.53136
Q9UMS4	PRPF19
Q92824	PCSK5
Q9H0S4	DDX47																																					5.93033	5.96577	5.71944	5.50203	5.72334	5.5419
P39023	RPL3													9.01941	8.49346	8.82092	8.36378	8.69384	8.58166							8.40902	8.05211	8.32733	8.15487	8.20808	8.01826													9.08669	9.58762	9.60341	9.31587	9.52352	9.36404
O75436	VPS26A																									5.68285	5.75863	5.86451	5.62532	5.66317	5.7185	6.1239	5.98849	6.1753	6.26248	6.17783	6.3719
P35241	RDX													4.73223	4.83791	4.92301	4.73051	4.90759	4.82049
O75439	PMPCB	8.84553	8.54385	8.6004	8.55085	8.45419	8.51965	5.46549	5.00575	4.86914	4.52733	5.26141	5.23862	7.60987	7.74743	7.65593	7.80987	7.64663	7.72892	5.95504	5.86221	5.8937	5.5847	5.43018	5.62935							6.61393	6.2731	6.61161	6.12891	6.42692	6.34894	9.41896	9.28561	8.96204	9.07307	9.11124	9.21705
P35249	RFC4																									7.4424	7.22999	7.3092	7.23033	7.19532	7.19362
P43034	PAFAH1B1													5.59068	5.88231	5.51164	5.60243	5.56359	5.30473																			5.8666	5.89281	6.46496	6.01959	5.94916	6.08579
P08621	SNRNP70													7.20241	7.22957	7.07953	7.154	7.15843	7.20046							8.36043	7.95755	8.09313	7.9272	8.03954	7.76841	6.53769	6.39539	6.51505	6.56701	6.74536	6.55476	5.53124	5.48136	5.87441	5.41203	5.68107	5.56335
Q9NVP1	DDX18
Q96CS2	HAUS1	5.5136	6.33151	5.83269	6.10615	6.1396	6.3116							6.7002	6.74151	6.76091	6.64811	6.61277	6.54561																			6.59948	6.65813	6.41364	6.48348	6.29137	6.50216
Q96CS3	FAF2													6.77942	6.80813	6.93719	7.07953	6.96994	6.94248							7.80807	7.49562	7.62559	7.67817	7.89116	7.81804	4.59409	3.80306	4.24401	4.01328	4.2388	4.65117
A6NDG6	PGP
P62805	HIST1H4A	10.3064	9.85294	9.38312	10.0407	9.55858	9.92929	10.8289	12.3651	11.2885	11.5705	10.671	10.906	11.8556	11.7449	11.4412	11.3797	11.7834	12.2037	9.31949	9.27854	9.43978	9.01577	9.3806	9.22198	7.61566	8.63509	8.24575	8.98566	8.8063	7.68485	7.70066	7.77359	7.49678	8.30186	8.60478	7.64071	8.91605	8.40511	10.5309	8.63407	8.57662	8.3858
O60610	DIAPH1																															6.66465	6.2731	6.34537	6.22786	6.33009	6.17648	5.5098	5.60897	5.85987	5.76337	5.63752	5.57546
P10314	HLA-A
O14777	NDC80
P28340	POLD1	5.95795	6.01318	5.54105	5.96175	5.72848	5.54135																			5.27549	5.59972	5.8675	5.7377	5.76473	5.40031	3.66326	2.80752	3.39527	2.52441	3.13508	3.68823
Q9BXW9	FANCD2
Q9BXW6	OSBPL1A																															6.1267	5.74783	6.09064	5.3135	5.68168	6.19184	7.69932	7.66097	7.6659	7.28655	7.52115	7.22528
P06280	GLA	8.2696	7.90702	7.96442	8.09744	7.81946	7.89309																			7.75691	7.9672	8.29081	8.70472	8.61329	8.53076	4.21068	3.71216	4.48934	4.98805	4.66527	4.78059
O15228	GNPAT
Q9Y6E2	BZW2																															5.38636	5.07739	5.3445	5.11607	5.22761	4.91827
Q9Y6E0	STK24	5.13354	5.41004	4.91069	5.48775	5.32154	5.17827
O43933	PEX1
Q9BZG8	DPH1
P43307	SSR1
Q9H3C7	GGNBP2
Q13011	ECH1													7.68865	7.84053	7.69785	7.67082	7.73255	7.69151							8.72677	8.37446	8.14679	7.93866	8.1683	7.94669	5.92761	5.79978	5.55635	5.54793	5.83768	5.80874	6.56721	6.57161	6.52117	6.56005	6.13635	6.22878
Q9H8H0	NOL11
Q8NEM2	SHCBP1
O75381	PEX14
P52655	GTF2A1																																					6.63316	6.32888	6.45083	5.9977	6.10082	6.22686
Q3SXM5	HSDL1	6.52443	6.69827	6.76845	6.96477	6.65851	6.63433
P80303	NUCB2
Q9Y4G6	TLN2
P08047	SP1
Q9UKX2	MYH2																															6.70717	6.86895	6.85772	7.01707	6.83294	9.79045
Q5TDH0	DDI2
Q5SNT6	FAM21B
O60762	DPM1																									4.45074	4.37359	4.86339	4.96231	4.89977	4.5361	6.83218	6.57761	6.93914	6.80413	6.84203	6.78331
O60763	USO1	7.04183	6.73336	6.4569	6.57841	6.5781	6.61488																			7.03253	7.14844	7.39272	7.30261	7.2874	7.11519	7.0969	7.17274	7.11053	7.10279	7.1094	7.22474	6.13899	6.27826	6.18649	6.32742	5.96243	6.058
Q14566	MCM6	10.0942	10.0129	10.1355	9.77373	9.89011	10.0339	8.87549	8.776	8.97175	9.51349	8.6829	8.74911	10.4609	10.3808	10.4098	10.535	10.3684	10.4652	7.20259	7.16116	7.06174	6.88496	6.63448	6.80176	8.89314	8.6464	8.47054	8.46241	8.50138	8.46699	8.94558	9.14871	9.17163	8.92045	9.05648	8.91806	9.56985	9.55156	9.11746	9.41313	9.36163	9.43374	9.86588	9.49819	9.43002	9.32241	9.40653	9.243
P62714	PPP2CB	7.35258	7.24132	7.32954	7.42117	7.45084	7.22647	7.83315	7.58369	7.52767	7.62533	7.66622	7.70231	7.83926	7.81098	7.79167	7.96953	7.75649	7.86524	5.20129	5.3873	5.15831	5.11373	5.14029	5.13163	7.48929	7.57338	7.43302	7.23112	7.22078	7.50539	6.6188	6.51926	6.45683	6.44487	6.47597	6.39712	6.81005	6.5989	7.00886	6.68701	6.57444	6.71418
O75943	RAD17
Q7Z304	MAMDC2
P53384	NUBP1
Q66K74	MAP1S
P17844	DDX5	8.78609	8.84906	8.55381	8.48751	8.57088	8.57656	8.43382	8.787	8.55676	8.64105	8.48497	8.29718	10.8056	10.6592	10.6921	10.5501	10.6416	10.6503	8.23712	8.13462	8.18071	7.70979	7.49234	7.8332	8.59033	8.23732	8.70984	8.66206	8.49166	8.17529	8.50024	8.54868	8.61409	8.31524	8.31863	8.38064	9.34836	9.24099	9.01459	8.95224	9.19684	8.93048	9.22222	9.07868	9.24368	8.88886	9.01822	8.91724
Q7Z5K2	WAPAL
Q9NW75	GPATCH2
Q9NPF4	OSGEP	7.27189	7.24132	7.13793	7.23304	7.19991	7.19273							6.96973	6.90317	6.93505	7.14132	7.01087	6.9094													6.81968	6.76407	6.84137	6.64853	6.51407	6.68342	6.99198	7.11919	6.71463	6.87367	6.74337	6.80954
P41214	EIF2D
O94906	PRPF6	7.70385	7.79488	7.68815	7.62238	7.63032	7.67063	7.08706	7.24226	6.98912	7.36281	7.2621	6.98017	6.45586	6.47495	6.63434	6.53822	6.55819	6.34319							5.71	5.73094	6.52376	6.51151	6.35227	5.72913	6.41	6.39769	6.28531	6.32505	6.33009	6.42317	6.86298	6.96919	6.8831	6.89627	7.23105	6.83872
O94905	ERLIN2													9.21054	9.10618	9.13237	9.15651	9.31745	9.38313							4.98597	4.55819	5.53538	5.62781	5.76686	5.38693
O94903	PROSC																															5.98646	7.32165	6.45683	6.2602	6.07031	6.11813
Q8N999	C12orf29
Q8NFC6	BOD1L1
Q13126	MTAP	4.77567	4.64713	4.69976	4.84849	4.85157	4.7307
O43242	PSMD3	9.19773	9.3265	9.51253	9.21325	9.25237	9.39305	8.8761	8.83057	9.00915	8.94619	8.75477	8.79109	10.0844	9.87824	9.9019	9.91651	9.90266	10.0155	8.11946	7.89346	8.15804	7.7648	7.90932	7.88342	10.1154	9.8277	9.43529	9.67254	9.70899	9.72301	8.35955	8.46677	8.51481	8.4671	8.55063	8.37628	8.52589	8.48505	8.32399	8.43306	8.40727	8.40796	7.09349	7.80323	7.80482	7.5713	7.69725	7.70959
Q7L8L6	FASTKD5
Q8N3C0	ASCC3	5.53743	5.57126	5.45908	5.63415	5.55293	5.45415																			4.45074	4.98381	5.64749	5.57461	4.96963	5.22713
Q9NRF8	CTPS2
O43795	MYO1B	3.173	3.55007	3.10756	3.86281	4.03285	3.24544	6.06561	5.8568	5.64783	5.91302	6.01715	5.97394	3.93253	3.70287	3.30978	3.40013	3.95851	3.21052
Q8WU90	ZC3H15	6.39804	6.32621	6.23389	6.32779	6.18543	6.22062							5.9994	6.05657	6.18487	6.50734	6.08907	5.9097	5.05697	5.26692	5.11027	5.03129	4.83271	4.81261							6.2914	6.36749	6.13669	6.0652	5.88146	5.98991	7.43369	7.46557	7.22942	7.25473	7.36253	7.39797
Q9UPN7	PPP6R1
Q9UPN9	TRIM33
Q562R1	ACTBL2
Q14103	HNRNPD	8.01603	7.83882	8.11201	7.79236	7.98784	7.83594																									8.38899	8.15341	8.01372	8.00918	8.25451	7.95797	8.86551	8.38653	8.33291	8.54627	8.56063	8.6649
O43427	FIBP
P16152	CBR1																									6.01883	6.60232	6.68651	5.78291	5.84334	6.32673	5.70342	5.07191	4.79599	4.93361	4.98073	5.05044
Q7L5Y9	MAEA
Q16850	CYP51A1																															3.989	2.7331	3.15655	3.03598	3.29024	3.41844
Q9UGP4	LIMD1
Q9UGP8	SEC63							6.98599	6.97301	6.75867	7.85464	7.34686	7.42685	6.21889	6.31433	6.29328	6.57474	6.51513	6.2624																			5.41178	5.59005	5.53294	5.73716	5.86919	5.66889
P19474	TRIM21	9.97644	10.4198	10.2785	10.101	10.0969	10.2436	10.035	10.4512	10.3855	10.064	9.94979	9.88937	11.3994	11.2611	11.2774	11.3235	11.2101	11.2011	9.17732	9.01647	8.93387	8.58965	8.53961	8.59298	9.48924	9.19582	9.18515	9.50598	9.21644	9.01394
P06865	HEXA																									6.19687	6.46441	6.82697	7.32491	7.2267	7.14511							3.2799	3.61589	3.98937	4.52814	4.32965	4.50181
P30876	POLR2B	6.68054	6.67069	6.49555	6.70764	6.62207	6.42909							7.89514	8.02457	8.03639	8.06698	8.01114	8.04548							6.85554	7.24296	6.96869	6.96901	7.00349	6.79852	6.96168	7.10626	6.94856	6.89806	6.89541	7.01831	6.68437	6.81165	6.88052	7.32384	7.1413	7.0915
A5YKK6	CNOT1	8.32829	8.08584	8.1053	7.97097	7.90522	7.96381	5.55892	5.7389	5.21057	5.30455	5.64755	5.80958	6.78222	6.90776	6.88933	7.01267	6.96301	6.84096													7.13845	7.10192	7.17717	7.04574	7.06067	6.88476	7.62345	7.53672	7.4904	7.4632	7.43974	7.60997
O75367	H2AFY
Q9BWU0	SLC4A1AP	7.13258	7.10591	7.02685	7.05574	6.86588	7.04946	7.16556	7.13788	6.87109	7.08929	7.23744	7.16612	8.57345	8.93736	8.46571	8.6039	8.38271	8.38479													7.33743	7.4676	7.48225	7.28401	7.13813	7.22257	7.75462	7.76549	7.45241	7.63325	7.79063	7.53601
P26640	VARS	9.6003	9.44051	9.43367	9.49269	9.29264	9.4548	8.92584	8.95268	9.07283	8.88158	8.87514	8.94218	10.375	10.313	10.2689	10.383	10.2463	10.3108	7.84206	7.70587	7.61268	7.39295	7.40754	7.31591	9.39427	9.18651	8.70387	8.88171	8.91145	8.86686	8.6254	8.85682	8.79687	8.58187	8.59457	8.40285	8.7064	8.80832	8.34736	8.58794	8.65164	8.54849	9.13018	9.0164	9.01741	8.93656	9.02882	8.91724
P26641	EEF1G	8.65873	8.68167	8.46748	8.43393	8.38827	8.45767	8.99225	8.95196	9.00688	8.40857	8.81588	8.74243	10.9154	10.7355	10.8073	10.8873	10.7843	10.8648	6.91828	6.90465	6.73007	6.62642	6.64658	6.42972	10.5467	10.2342	9.71133	9.90926	9.94604	9.83401	8.40425	8.62214	8.56243	8.24408	8.32701	8.16889	7.64843	7.72928	7.53644	7.55036	7.60097	7.50944	11.3224	11.0084	11.0248	10.7884	10.8702	10.7461
Q16527	CSRP2																									5.17458	5.34319	5.55821	5.49219	5.53607	5.20442
Q99460	PSMD1	7.78118	7.97101	8.07007	7.93467	7.96598	8.02005	7.81689	7.78842	7.92553	7.33591	7.76207	7.84231	7.89383	7.70146	7.70347	7.87021	7.8388	7.86524	5.39707	5.33973	5.39397	5.64143	5.62083	5.2581	8.88036	8.64435	8.33119	8.51466	8.65831	8.67573	7.23396	7.10915	7.27406	7.36154	7.44565	7.31064	8.14215	8.18802	8.00865	8.3097	7.9394	8.32796	7.0353	7.99488	8.07898	8.10489	8.06839	8.15584
O75369	FLNB	6.26748	6.24056	6.08574	6.37329	6.21989	6.15073	5.85723	5.56559	5.10434	5.16165	5.45727	5.83995	6.80306	6.9406	6.71037	6.82607	6.64553	6.5913							6.73781	6.90625	6.53722	6.61823	6.55985	6.66978	6.24728	6.0875	6.30561	5.87384	5.82876	6.02999	6.25771	6.27429	6.61977	6.08956	6.33782	6.16006
P60709	ACTB	13.2992	13.1524	13.1725	12.87	12.7082	13.2107	13.685	13.9976	14.4744	13.2486	12.9903	13.1578	14.8974	14.7149	14.6236	14.7583	14.4969	14.8699	10.4086	10.2504	10.3516	10.0438	10.0489	10.2931	11.4849	11.0851	10.651	10.5248	10.5945	10.7988	10.1895	10.553	10.4257	10.3721	10.3805	10.2222	11.6972	11.5197	11.5715	11.3787	11.2494	11.3747	13.9107	13.2788	13.2692	13.5301	13.3874	13.2809
Q69YN2	CWF19L1
Q8TCT9	HM13																									7.28491	7.16484	7.27404	7.03589	7.1885	7.1162
O14787	TNPO2
P40763	STAT3	7.14901	7.39651	7.46089	7.28073	7.35014	7.29992	7.7107	7.68915	7.57824	7.38361	7.40133	7.34473	9.87608	9.58588	9.73413	9.55016	9.5547	9.48228							8.73292	8.3221	8.31542	8.22784	8.38695	7.99116
Q96QK1	VPS35	7.69152	7.76981	7.6849	7.88628	7.81067	7.67777	6.82382	6.50784	6.86291	7.49909	6.96252	7.04061	7.84129	7.92063	7.85915	8.06079	7.96659	7.89333	4.54548	4.85141	4.9233	4.54814	5.6918	4.91101	5.39683	5.6631	5.92717	5.58234	5.946	6.00523							6.86656	7.10577	7.28821	7.12591	6.87363	7.06813
Q13112	CHAF1B																									5.33726	6.03386	6.00184	5.70281	5.41815	5.39029
Q8TC12	RDH11													5.62818	5.77012	5.68463	5.95192	5.60335	5.76976
P24821	TNC
P67870	CSNK2B
Q13347	EIF3I	10.0846	10.1866	10.09	9.90245	9.83625	10.1193							11.1562	10.9821	11.0395	11.0228	10.9782	11.041	7.39998	7.38729	7.16639	6.79416	6.79294	7.03359	10.8119	10.1732	9.80427	9.9504	10.0069	9.82076	7.47213	7.70192	7.63965	7.33948	7.48539	7.39913	9.32239	8.97994	8.50036	8.70781	8.76069	8.60824	10.3383	10.238	10.3577	10.0356	10.1729	9.98642
P49411	TUFM	10.0454	10.0929	9.9792	9.94227	9.81139	9.92638	8.97306	9.23274	9.24195	8.83813	8.87788	8.74042	10.878	10.8013	10.7236	10.7843	10.6895	10.8208	7.34886	7.29338	7.24443	7.13166	7.2006	7.056	9.23887	8.84764	8.82107	8.92717	8.92253	8.69462	8.52772	8.73059	8.7985	8.53061	8.61538	8.53911	9.61563	9.61802	9.05633	9.34139	9.33631	9.3318	10.4818	10.1529	10.2106	10.0544	10.1379	9.99724
P48147	PREP																																					5.89039	5.79686	6.41607	5.89007	5.82625	5.91518
P23588	EIF4B	9.76036	9.99502	10.0116	9.42977	9.44663	9.78397	7.61824	7.67637	7.362	7.203	7.42207	7.16683	7.74688	7.70803	7.74583	7.63877	7.72332	7.3678							8.43227	7.83677	8.0516	8.31327	8.21748	8.08745
Q9BQG0	MYBBP1A
P49419	ALDH7A1													8.00511	8.09574	8.00045	8.00274	7.90999	7.99576
Q96RU3	FNBP1
O60664	PLIN3
P62491	RAB11A
P61619	SEC61A1													7.97391	8.03399	7.96771	8.01675	8.05295	8.01807							6.10598	6.26925	6.53096	6.54284	6.48103	6.30208	6.36381	6.29295	6.41498	6.31847	6.42692	6.3503
P62495	ETF1													8.13698	8.15109	8.16631	8.20597	8.16126	8.08634							5.76301	6.09827	6.1298	6.41447	5.95345	6.17205
Q9NYU1	UGGT2	6.44208	6.64399	7.57714	7.71253	7.34952	7.32024	4.39558	4.79003	5.01585	5.26911	6.4409	6.28722							3.03481	3.38766	4.5264	4.93436	5.43305	4.58046	7.30362	7.47582	7.96107	8.82894	8.78063	8.64344							6.68638	6.61787	7.16097	8.33506	7.92665	7.95909
Q9NYU2	UGGT1	8.68616	9.37128	10.547	10.5755	10.1213	10.2123	8.77216	8.91258	10.66	10.0354	10.9813	11.0243	10.6422	10.6305	11.4403	11.6102	12.3154	12.5292	6.57944	7.03386	8.95561	9.6184	10.0413	9.71857	9.05018	9.22305	10.3009	11.3518	11.3808	11.4499	7.05051	7.10915	8.32737	9.77795	9.80366	9.43867	8.49882	8.55543	9.12642	10.6985	10.3836	10.668	10.9571	9.63795	10.9502	11.8601	11.327	11.6948
Q9Y2H1	STK38L	8.87549	9.08986	8.78648	8.7192	8.72739	8.83027	8.29256	8.77273	8.3628	8.41508	8.38838	8.25507	11.7373	11.4469	11.5493	11.3783	11.4353	11.4516							10.3383	9.62557	9.73108	9.86784	9.82693	9.26937
P21397	MAOA													9.01092	8.9195	8.85952	8.79604	8.82769	8.80003							9.1099	8.50643	8.09884	8.22397	8.34945	8.36147	5.4712	5.44056	5.60777	5.31779	5.24975	5.4462							8.1448	8.18279	8.17508	8.1162	8.33384	8.09819
A4D1P6	WDR91
Q9Y2H2	INPP5F
P20585	MSH3																															6.28767	6.40458	6.27225	6.18281	6.15167	6.32974	6.51863	6.70027	6.55885	6.65805	6.59862	6.63539
Q96L58	B3GALT6
P55145	MANF																									7.35853	7.51732	8.10263	8.86858	9.38724	9.75953
P50395	GDI2	8.03665	7.46785	7.61422	7.49216	7.62325	7.55226	7.63401	7.45834	7.6325	7.34461	7.39843	7.59114	8.60308	8.73575	8.53883	8.66871	8.72682	8.62879	6.6282	6.76712	6.82286	6.82162	6.86899	6.97733	7.65797	7.90422	7.8336	7.13564	7.28457	7.62679	7.45451	7.30143	7.20103	7.10018	7.46863	6.81667	8.82938	8.64781	8.86634	8.77189	8.70333	8.92724
Q9BX63	BRIP1
Q13642	FHL1
Q9BQ52	ELAC2	7.03451	7.09662	7.0816	6.99958	7.01532	7.05673
P49770	EIF2B2																									6.27539	6.69949	6.26957	6.20409	6.08613	6.22549	6.78236	6.5508	6.79903	6.47684	6.60706	6.63007
P51452	DUSP3
O94762	RECQL5
P25205	MCM3	9.9018	9.80695	9.88435	9.6087	9.64009	9.73736	8.40568	8.49378	8.43461	8.04806	8.22498	8.2788	9.96691	9.86103	9.84641	9.86734	9.8154	9.85113	6.60546	6.54503	6.35277	6.23962	6.29949	5.95467	9.43957	9.27913	9.08182	9.20031	9.17902	9.14928	9.6547	10.0032	9.98196	9.744	9.7192	9.59415	8.92784	8.95861	8.49221	8.71282	8.71685	8.7218	10.7819	9.49012	9.53401	9.43462	9.60808	9.2575
Q16186	ADRM1	6.3778	6.50562	6.60409	6.54315	6.61254	6.31561							7.49603	7.32255	7.42172	7.39575	7.35276	7.22184							7.50218	7.32216	7.23581	7.0566	7.24213	7.27792
P62140	PPP1CB
Q16181	43715	8.60494	8.47165	8.44824	8.47489	8.49216	8.44269							6.60858	6.97926	6.75848	6.59652	6.63051	6.50039							5.52203	5.37	5.64749	5.53799	5.4875	5.77344	7.13977	7.00154	7.14986	7.1286	7.11946	7.00485	8.90034	8.71765	8.66648	8.61921	8.52847	8.61814
O95630	STAMBP
O95251	KAT7
Q8IWI9	MGA
Q92688	ANP32B																															5.44584	5.70133	5.53464	6.04687	5.71421	5.39539	6.09828	6.10158	6.09123	5.80181	6.25595	6.02083
Q8NBT2	SPC24																																					5.03886	5.46761	5.9888	5.08988	5.17105	5.00138
A0MZ66	KIAA1598	4.99922	5.14243	4.85107	5.14996	4.91213	5.1826							5.5026	5.52136	5.49401	5.5652	5.5528	5.39969	4.81894	5.07827	4.97228	4.69618	4.95914	4.84615	6.41155	6.25695	6.57855	6.48485	6.25577	6.27519	6.85193	6.75318	6.69792	6.56701	6.56038	6.61556	7.20436	7.11473	7.02136	7.14191	7.30692	7.75406
Q9BZ23	PANK2
Q96HS1	PGAM5	9.31152	9.47838	9.46465	9.21384	9.30418	9.32214	9.10496	9.33218	9.48299	9.25887	9.30717	9.22599	9.10733	8.97972	9.12278	9.10033	9.07699	9.10894	7.34202	7.26972	7.22322	6.80337	6.87002	7.17581	5.10633	5.29278	5.84041	5.85867	5.62366	5.2196	7.19277	7.08735	7.41159	7.53017	7.52886	7.6806	8.74391	8.55751	8.35963	8.70781	8.6769	8.71908	6.82749	7.61061	7.65993	7.49773	7.49012	7.60292
Q96CN9	GCC1
Q9BYN8	MRPS26							6.37822	6.39279	5.73597	5.91045	6.29295	6.28044	5.23383	5.43423	5.35757	5.65063	5.48054	5.00863																			6.20912	6.09261	5.81339	5.6942	5.65401	5.84185
Q8TBE9	NANP
Q9H0B6	KLC2	6.95771	7.24786	7.21691	7.08299	7.16636	7.09016	7.2187	7.22266	6.9403	7.01391	7.24658	7.18933	9.07221	9.06416	9.08937	9.08288	9.05562	8.93054							7.71384	7.52377	7.38853	7.20725	7.36574	7.23222
Q9NVM4	PRMT7
P21399	ACO1
P06703	S100A6																																					7.24689	6.83754	8.35497	6.65387	6.64852	6.43229
P10644	PRKAR1A	7.18534	7.28739	7.263	7.22493	7.16069	7.30298	5.45303	5.19866	4.79537	6.30657	5.1318	5.41622	8.51104	8.3707	8.42394	8.32673	8.39425	8.33305																			5.70802	6.02586	6.73591	5.67223	5.6068	5.7856
P48556	PSMD8	7.68389	6.99026	7.10102	7.03168	6.93722	6.91351	7.61003	7.28628	7.66997	7.2936	7.60469	7.60612	8.29262	8.26599	8.21234	8.33422	8.1676	8.17734	6.47664	6.53537	6.63289	6.52355	6.58119	6.53365	7.66963	7.48686	7.26227	7.37418	7.35837	7.6026	7.63754	7.79399	7.74889	7.71839	7.53171	7.55784	5.64606	5.95839	6.56865	5.66391	5.65674	5.7189
P45877	PPIC																									4.1078	4.68847	6.10767	6.61087	6.77759	7.01828
O15067	PFAS	9.34134	9.22217	9.2971	9.30479	9.1401	9.27566	8.85313	8.83686	9.37684	8.793	8.84803	8.9723	9.24769	9.20981	9.21509	9.37178	9.2554	9.29761	7.38591	7.34112	7.32747	7.31958	7.29998	6.96818	8.51217	8.65814	8.18646	8.26633	8.38024	8.42271	8.27309	8.32269	8.24606	8.26459	8.24689	8.36059	7.90406	7.89937	7.54335	7.92101	7.94875	7.86361
P60891	PRPS1	5.90013	5.98655	6.04933	6.36281	6.12903	5.87605	7.70351	7.35794	7.34981	7.04382	7.65086	7.69318	9.31952	9.21438	9.29933	9.42427	9.38719	9.47188	6.32468	6.13125	6.02103	5.74863	6.13403	5.7359
O95747	OXSR1																																					5.9564	6.02586	6.0835	6.35004	6.31565	5.86424
Q8TAA5	GRPEL2																															5.097	5.15207	5.14198	4.85974	4.57128	4.97489
Q9NZM5	GLTSCR2
P07099	EPHX1													8.30548	8.26777	8.26911	8.37563	8.3838	8.31105							7.04947	7.14018	6.9751	6.82162	6.88289	7.16374
Q01968	OCRL
Q7L523	RRAGA																															6.11967	6.25553	6.29458	6.17316	6.14927	6.3839	6.81746	6.89839	7.07625	6.71674	6.85372	6.73187
A6NNZ2	1
P13591	NCAM1
Q8IUI8	CRLF3	4.7494	4.77749	4.76567	5.01126	4.66077	5.388																									5.87793	5.73011	5.85058	5.80111	5.81077	5.79251	7.23567	7.29228	7.07101	7.02811	7.06705	7.16846
Q9NW64	RBM22
Q12788	TBL3
Q96RE7	NACC1
Q7Z3T8	ZFYVE16
Q7Z4H3	HDDC2
Q7Z4H7	HAUS6	5.86244	6.01758	5.97371	5.8493	6.18252	6.05364
Q96GX9	APIP
O95248	SBF1	8.54485	8.85943	8.66869	8.64732	8.53352	8.81539	7.66006	7.94068	7.75691	7.90938	8.01834	8.06169	8.82068	8.8019	8.88089	8.77862	8.81151	8.61772	6.53047	6.73745	6.49069	6.58889	6.72053	6.507	5.64967	5.46026	5.93143	6.0821	5.86726	5.50617	6.74661	6.7963	6.83631	6.48276	6.41691	6.70672
Q9UMZ2	SYNRG
Q86V21	AACS																															6.70352	6.72745	6.94386	7.10149	6.85256	7.05955	5.5098	6.07905	5.83776	5.56601	5.79689	5.63745
Q9Y295	DRG1	7.57067	7.55928	7.38727	7.45194	7.47644	7.38636							5.23383	5.18612	5.1847	5.28532	5.24514	5.29618	4.69958	4.60834	4.69026	4.68488	4.58218	4.44183	6.65443	6.4601	6.5846	6.58731	6.3839	6.33717	5.35435	4.85405	5.03118	4.9987	4.87718	5.17422	3.10525	3.52738	3.29717	3.40428	2.87902	3.54623	4.45978	5.53384	5.72568	5.11179	5.55055	5.56786
Q6UXN9	WDR82
Q96GX5	MASTL
Q15833	STXBP2	6.16161	6.16539	5.9917	6.31851	6.07177	6.16187							5.96796	5.65664	5.8107	5.84451	5.73546	5.51881
Q13823	GNL2
Q9H6R6	ZDHHC6
P17066	HSPA6
Q9UBB6	NCDN																															6.49575	6.60798	6.52138	6.15855	6.30865	6.37458	6.57155	6.68985	6.24968	6.52991	6.23246	6.31799
P49959	MRE11A	7.5717	7.53734	7.45426	7.73249	7.38071	7.50496	8.16303	7.93924	7.79328	7.92113	7.78238	7.91506	7.7917	7.92232	7.81433	8.14347	7.94353	7.866													5.60582	5.65337	5.66028	5.7016	5.69478	5.83867	5.7566	5.55796	5.56055	5.90427	5.88089	5.68016
P48426	PIP4K2A
Q01813	PFKP	10.057	9.9863	9.91138	10.1101	9.82764	9.95321	8.94124	8.83018	9.11939	8.55135	8.98533	9.09895	10.0781	10.0578	10.0021	10.2172	10.0348	10.1534	7.41879	7.45528	7.21011	7.30017	7.36276	7.08536	7.7757	7.6404	7.576	7.584	7.6443	7.61118	8.03723	8.19079	8.08546	7.88479	7.9289	7.8323	10.1967	10.1758	9.65552	10.0472	9.88007	9.92529	7.75052	7.4414	7.50688	7.16331	7.27051	7.33523
P49792	RANBP2	6.76878	6.96892	6.76088	6.75049	6.53716	6.44015							5.27371	4.70542	4.79831	4.40653	4.74413	4.23602							5.08295	5.08327	5.94694	5.65975	5.6213	5.13403	5.79799	6.0875	5.91684	5.46475	5.43934	5.83867	7.56199	7.63226	7.476	7.14588	7.97214	7.12587
P56545	CTBP2							6.94387	6.97575	6.6002	6.57452	6.63791	6.75331	8.51147	8.4328	8.50451	8.3729	8.42268	8.33976	6.63383	6.92999	6.70342	6.5299	6.37321	6.43349	7.64118	7.48466	7.67675	7.63808	7.5616	7.40771	6.06943	6.11267	6.11803	5.79488	5.96534	6.04876	8.52345	8.59	8.18918	8.27668	8.31865	8.26678
Q9Y2Z0	SUGT1
Q9Y2Z4	YARS2	6.3778	6.57721	6.38624	6.4629	6.57919	6.18609							8.17249	7.9607	8.00801	7.78147	7.98593	7.9407													6.38941	6.38846	6.43354	6.28063	6.166	6.204	7.14874	7.02251	6.79506	6.82613	7.06196	6.91693
P51116	FXR2	5.23304	5.5802	5.42197	5.31479	5.46207	5.19979																									5.41762	5.74783	5.60181	5.92902	5.44706	5.69745	6.11295	6.23197	6.29952	6.26286	6.24696	5.83178
Q93008	USP9X	8.93704	8.94672	8.9736	8.91166	8.80651	8.97762	7.61157	7.26274	7.23146	6.74533	7.27108	7.40261	9.43827	9.17851	9.35062	9.21237	9.37151	9.42978	6.61546	6.57629	6.20315	6.1641	6.07724	5.7268	7.2013	7.31725	7.37964	7.40098	7.45873	7.35242	7.69848	7.78753	7.72028	7.58775	7.51451	7.5584	7.67514	7.90068	7.51875	7.73549	7.63005	7.56666
P51114	FXR1																									7.82176	7.41828	8.10452	8.08474	8.05423	7.43377
Q00341	HDLBP	10.15	9.99709	9.93387	9.75484	9.67319	9.87493	9.14579	9.54829	9.65864	9.08837	9.21339	9.15631	9.99055	9.95857	9.94648	10.0035	9.83435	9.88318	7.42041	7.50072	7.34179	7.19805	6.90752	6.85934	9.30912	9.12384	8.88143	9.03248	8.92815	8.90471	8.66006	9.18318	8.98854	8.8325	8.76093	8.80472	10.0168	10.0705	9.66446	9.90803	9.85848	9.80542	7.15923	7.67021	7.90637	7.69158	7.65352	7.68415
Q00610	CLTC	10.5252	10.3424	10.226	10.3255	10.1346	10.5679	9.67992	9.75528	9.83835	9.46319	9.51923	9.43039	11.8337	11.6909	11.6774	11.7192	11.7079	11.776	9.05315	9.04158	8.93085	8.74674	8.58252	8.50496	11.2111	10.6329	10.2222	10.3893	10.4887	10.4537	8.85404	9.20086	9.11332	8.99545	9.10618	8.85277	9.78167	9.67521	9.67323	9.56923	9.49772	9.48333	8.50182	8.49188	8.48101	8.25385	8.32981	8.39591
O76031	CLPX																									4.48482	4.9433	5.07043	5.1975	5.03614	5.23836	6.90164	6.77669	6.89961	6.58183	6.7534	6.62004
P35813	PPM1A
P78356	PIP4K2B																																					5.78935	5.9901	5.87982	5.98885	5.70763	5.90081
O60814	HIST1H2BK	8.73814	8.15545	7.72495	8.45269	7.98784	8.25536	9.34716	10.4784	9.67138	10	9.3376	9.50011	10.4227	10.4597	10.1674	10.2049	10.3953	10.6207							8.90266	9.72043	9.39191	10.1065	9.81858	8.69194	7.73791	7.61122	7.37536	7.88865	8.41885	7.35527
O60547	GMDS	8.2099	8.26477	8.49166	8.19727	8.11282	8.26547							8.37053	8.37359	8.3809	8.33655	8.34269	8.32011	5.69899	6.03207	5.91379	5.60586	5.48103	5.00821							8.66303	9.17761	9.01291	8.93277	8.87203	8.81201	9.08622	9.09688	8.71636	9.01379	8.85882	8.9296
P09493	TPM1							5.56585	5.10051	4.03165	4.22721	4.56919	4.84945																									4.94836	4.68212	4.75856	4.70682	4.69868	4.8095
P09496	CLTA	7.76222	7.91818	7.88434	8.25385	8.00439	7.98964
P09497	CLTB
Q96T76	MMS19	7.90935	7.62602	7.71066	7.66104	7.64235	7.78753							7.4003	7.49442	7.50941	7.56775	7.67446	7.45907							7.20788	7.4636	7.17519	7.49679	7.38036	7.40359	4.95718	4.72879	4.93976	4.96107	5.26723	5.261	6.5888	6.7209	6.49049	7.23062	6.98872	6.81721
Q9BT40	INPP5K
O00471	EXOC5
Q86TM6	SYVN1
O15084	ANKRD28	6.49538	6.74926	6.37248	6.50835	6.52702	6.3744
Q12996	CSTF3
Q92665	MRPS31
Q9NXS2	QPCTL													8.6775	8.65022	8.64126	8.54214	8.60368	8.5197
Q9H0H0	INTS2
Q9Y617	PSAT1	6.86701	6.70644	7.03696	6.78985	6.66671	6.63594																			7.50034	7.30119	7.09599	6.91369	6.98425	7.23685	6.56426	6.5086	6.58618	6.46294	6.3596	6.37458
O00442	RTCA																																					7.20148	7.19091	7.14827	7.03883	6.94512	7.16646
P09543	CNP							6.22518	6.07033	5.76259	6.37362	6.38192	6.64229	9.03921	8.9773	8.962	8.96841	8.98572	8.9643
P35251	RFC1
P35250	RFC2	6.87028	7.01349	6.77448	6.99863	6.95386	6.86891							5.78318	5.65938	5.64265	5.62974	5.64202	5.5225													6.46342	6.253	6.28903	5.96285	6.0135	6.21905	5.63813	5.8536	5.71944	5.84171	5.91543	5.64322
Q08170	SRSF4
Q8IY17	PNPLA6																															4.37533	4.07907	4.14111	3.9822	3.55916	4.65117
P01130	LDLR
Q92734	TFG							6.51581	6.41493	6.50142	6.28285	6.25161	6.4609
Q9H773	DCTPP1	6.58091	6.36117	6.201	6.4072	6.60828	6.29547																									5.7962	5.63452	5.51259	5.38078	4.88282	5.64847
P01137	TGFB1																									3.30853	3.68335	5.30296	5.36616	5.71929	5.48436
Q9UIA9	XPO7							5.80411	5.55495	5.11215	5.41321	5.78988	5.72034													6.31705	6.34103	6.46939	6.58606	6.57651	6.58922
P20340	RAB6A							5.1918	5.07615	4.95699	5.16165	5.31646	5.22983	5.03953	5.16691	5.37053	5.19085	5.23159	4.95572	5.98627	6.23252	6.02103	5.82541	6.00285	6.12439	6.28304	6.40733	6.37683	6.59976	6.42674	6.40817	5.9849	5.82343	6.11594	5.92617	5.93235	5.86989	6.74365	6.74268	6.73591	6.63275	6.53074	6.63972	4.08694	5.36616	5.49765	5.38775	5.35426	5.41165
Q5U5X0	LYRM7
Q13501	SQSTM1
P16989	YBX3							5.53085	5.25633	5.32423	5.49399	5.2416	5.57788
Q92504	SLC39A7													9.78691	9.4199	9.66262	9.63337	9.66217	9.6042
Q9Y4P8	WIPI2
Q4V328	GRIPAP1
Q9Y4P3	TBL2							7.22349	7.16587	6.98912	7.01149	7.3402	7.40856	7.31737	7.52823	7.37064	7.46616	7.45862	7.16658
Q5VVQ6	YOD1
Q9Y4P1	ATG4B
Q9BXP5	SRRT	8.89456	9.05579	8.97054	8.63874	8.74038	8.75808	8.8415	9.07559	9.00688	8.92802	8.78943	8.68988	9.46544	9.35924	9.41551	9.34062	9.29663	9.23468	7.21763	7.10219	6.95064	6.81383	6.6025	6.63238	6.74072	6.7943	6.88098	7.00006	6.68782	6.62511	7.3937	7.69211	7.63528	7.74235	7.63184	7.37995	8.31723	8.18051	7.88996	7.93711	7.93166	7.98824
O43924	PDE6D
Q6ULP2	AFTPH
Q9Y6D6	ARFGEF1
Q01581	HMGCS1																																					7.07235	6.90614	7.83421	6.858	6.79961	6.86608
P29692	EEF1D							7.00537	6.63889	6.49803	6.26682	6.59758	6.60747	9.56729	9.3378	9.36674	9.27376	9.2776	9.39004							8.34502	7.94622	7.74567	7.7946	7.83047	7.8678													9.27509	8.49818	8.42799	8.45751	8.4241	8.25296
P05388	RPLP0													8.15183	7.96015	8.04278	7.90136	7.96513	8.00696
Q9BZD3	GCOM2
Q9BXB4	OSBPL11	5.5176	5.48499	5.55829	5.62908	5.59394	5.2666
Q8IYD1	GSPT2							7.70062	7.57913	7.45074	7.39855	7.60968	7.63409
Q9NRZ9	HELLS
Q68EM7	ARHGAP17																																					4.24377	4.49977	4.4966	4.82136	4.52304	4.84498
O75390	CS	7.71327	7.42481	7.5631	7.3759	7.53816	7.41976							7.01337	6.78959	6.80854	6.8287	6.77512	6.88299							7.60362	8.02072	7.78659	7.79249	7.54293	7.70704	8.56359	8.55931	8.69757	8.49868	8.55303	8.37378	5.33636	5.78858	5.85804	5.54802	5.49525	5.59047
O75396	SEC22B													7.61384	7.56633	7.63581	7.8285	7.65577	7.63179							7.33638	7.42974	7.17355	7.34468	7.22891	7.45221	4.7036	3.9925	4.11628	4.39969	4.77801	4.38908
Q96AC1	FERMT2																															5.67036	5.68306	5.87548	5.60211	5.59361	5.60706	7.4024	7.54839	7.18325	7.31328	7.30692	7.32635
Q6NYC1	JMJD6																															3.63666	2.96823	3.83115	3.27235	3.84442	3.39532	5.79294	5.75211	5.72954	5.7942	5.58115	5.814
Q9BZJ0	CRNKL1
O75882	ATRN
Q96P63	SERPINB12	6.31777	7.01459	7.00514	6.83352	7.19784	7.30706							6.72515	7.5518	6.554	6.027	6.46506	6.46947																			6.33795	6.38519	7.92842	6.9541	6.98765	6.07516	7.98648	6.72455	6.76675	6.77813	6.73165	6.66067
Q8NFP7	NUDT10
Q9BSJ8	ESYT1	9.06742	8.82372	8.87359	8.9677	8.8592	8.89563	9.17747	9.25008	9.56881	8.98816	9.34275	9.44486	9.04308	9.07099	8.97325	9.27034	9.08952	9.04046	6.89037	6.93938	6.92188	6.87376	7.13416	6.7525	6.86902	6.92227	6.95382	6.98791	7.02246	7.04074	4.15708	3.81562	3.51402	3.13135	3.15314	4.20133	7.98585	8.21088	8.08191	8.17427	7.99886	7.97973	6.59443	6.77947	6.89003	6.67993	6.8355	6.93037
Q99986	VRK1													8.01596	8.12246	7.98264	8.00274	7.94995	7.86677							5.78889	5.83225	6.21247	6.25101	6.18223	6.03549
P35659	DEK	7.39716	7.56826	7.34291	6.96771	7.19784	7.10659	6.04954	6.08536	5.41771	6.71302	5.9478	5.81341	6.81542	6.79083	6.81787	6.73771	6.90933	6.68714							7.05908	6.99692	7.29725	7.32565	7.14216	6.92819
P35658	NUP214
P62701	RPS4X	9.09861	9.07319	9.0131	8.85913	8.84936	8.92742	9.46491	9.63154	9.78184	9.52352	9.43787	9.33484	10.5489	10.445	10.5232	10.7148	10.5174	10.5856	7.34886	7.40908	7.41764	7.31958	7.19246	7.26853	10.2456	9.7544	9.55723	9.54671	9.6784	9.6857	7.69761	7.76235	7.78945	8.18652	7.89875	7.74774	8.1398	7.88626	7.90831	8.015	7.91995	8.03501	10.8173	10.5472	10.5776	10.5768	10.5595	10.4538
Q9BSJ2	TUBGCP2	6.61227	6.90647	6.51719	6.74248	6.62733	6.60835							5.62509	5.9262	5.86636	5.73132	5.74966	5.46236							5.83949	5.90559	6.15634	5.8006	6.00449	5.78622
P27694	RPA1	7.44159	7.25715	7.10343	7.31927	7.36673	7.23077	8.16885	8.22305	8.20431	7.79777	7.97111	8.0428	6.64592	6.73377	6.61299	6.95953	6.59739	6.47726							6.11023	6.3573	6.37582	6.16742	6.03982	6.17205	6.11544	5.74783	5.94063	5.81962	5.85241	5.81879	8.39484	8.38138	8.23869	8.26262	8.16179	8.21936
P27695	APEX1																									6.07167	6.65834	6.57595	6.28713	6.08782	6.38991	7.13316	6.88408	6.74599	6.75896	6.97343	6.74504
O75955	FLOT1	7.29556	7.62602	7.28871	7.23788	7.36	7.19493	7.36548	7.66692	7.4962	7.97473	7.47915	7.32846	7.77691	7.76453	7.84456	7.89569	7.78391	7.77114																			5.74181	5.82955	5.6887	5.37167	5.88555	5.50753
P17858	PFKL	7.42692	7.47901	7.40798	7.65268	7.49492	7.58128	8.30683	8.22601	8.3257	8.68759	8.20907	8.28162	7.90619	7.92232	7.98468	8.30356	8.08731	8.01322							9.20887	8.8606	8.52143	8.45257	8.623	8.77638	8.84777	9.07375	9.17038	8.78291	9.00258	8.76037	6.94337	7.22445	6.94702	6.96876	6.97794	6.89294	6.99046	7.70306	7.76269	7.63853	7.80556	7.73584
Q9BTC8	MTA3
Q08379	GOLGA2	6.05061	6.08817	5.9264	5.87508	5.987	5.99762	5.82713	5.24322	5.35148	5.19975	5.44995	5.56186																			5.80335	5.55667	6.00973	5.75057	5.66181	6.10519	5.77488	5.55796	5.77308	5.51752	5.39076	5.76723
Q9H7Z7	PTGES2																															5.56385	5.75135	5.48698	5.92045	5.6281	5.94681	6.22277	6.81577	6.00039	6.35004	6.39426	6.01417
P00441	SOD1													7.63114	7.96345	7.77161	7.99863	7.86048	7.8122
Q9BSD7	NTPCR
O94979	SEC31A
Q147X3	NAA30
O43252	PAPSS1
P42771	CDKN2A	6.11388	6.27763	6.08094	6.55631	6.60187	6.28734							6.20856	6.18367	6.02338	6.34595	6.00914	5.93785																			6.64354	6.12156	6.29289	6.36208	6.22881	6.51006
Q09028	RBBP4													6.55235	6.75432	6.69269	6.74749	6.84814	6.83944													6.62655	5.96117	6.27599	5.97949	6.3407	6.01619								5.01813	4.89421	4.55588	4.65504	4.7682
Q9NYF8	BCLAF1																									5.35736	5.25981	6.57074	6.56842	6.48483	5.44618
Q99497	PARK7	8.8086	7.99284	8.27912	7.93467	7.96755	8.0724							6.93108	7.52079	7.19914	7.33759	7.28961	7.17268																			8.30812	7.7875	7.97396	7.98324	7.86114	8.09562
P14174	MIF																									7.09696	7.46583	7.55233	7.38057	7.24505	7.28599
P53350	PLK1
O76021	RSL1D1																									6.82551	6.91268	7.03388	7.18867	6.95758	6.7171
O76009	KRT33A																			4.58118	4.80037	4.5264	5.07959	9.08858	5.18528
P54886	ALDH18A1	9.27509	9.3578	9.11118	9.14893	9.02987	9.15098	9.31967	9.75676	9.70951	9.53909	9.41306	9.22301	10.8251	10.6532	10.6264	10.7292	10.5681	10.7353	5.89988	6.13677	5.48785	5.45745	5.23274	5.04247	9.50032	9.28688	9.60254	9.73236	9.54545	9.10717	8.02262	8.03386	8.12394	7.72442	7.90985	7.863	9.24252	9.24982	8.81533	8.95674	9.19867	9.01841	5.77194	6.33572	6.4026	6.05397	6.19594	6.18441
Q13131	PRKAA1	7.46388	7.42399	7.3823	7.10973	7.27318	7.44779	6.48798	6.16543	6.21337	6.28285	6.34071	6.45134
Q8TC07	TBC1D15	4.74276	5.5195	5.19494	5.28269	5.40656	5.07501
P28838	LAP3													6.92093	7.23687	7.07856	7.22985	7.52546	7.14562													5.28008	4.83494	4.80638	4.89997	5.24535	4.92978	7.47645	7.57715	7.67266	7.45041	7.40727	7.46051
P62633	CNBP	7.91429	7.59634	8.26438	7.70504	7.68412	7.84373	8.61678	7.96695	7.82734	9.12934	8.01612	8.13785	8.7096	8.50438	8.73468	8.83192	8.64303	8.76983	5.29003	5.26011	5.37364	5.53198	5.40404	5.55607							7.10437	6.5591	6.76877	6.54639	6.70288	6.66514	8.40873	8.27937	8.24914	8.25072	8.39528	8.28163	8.90213	9.59032	9.69287	9.39912	9.54955	9.83371
P23368	ME2							7.74376	7.66951	7.58002	8.50674	7.41634	7.53603	6.76816	6.9203	7.12896	7.06058	6.95703	6.86513	6.71307	6.77181	6.55515	6.58432	6.54278	6.71406													5.61412	5.65522	5.67201	5.47371	6.05616	5.8191
Q8WVV4	POF1B	6.6953	6.98803	7.1178	6.56935	8.07485	7.67935																			3.50203	5.76547	4.5002	4.80576	4.09648	4.74508							6.56721	6.70767	9.16636	7.29104	7.15761	6.66827
P52732	KIF11	11.8597	12.1525	11.9334	11.3497	11.4366	11.6735	9.94339	10.5703	10.2775	10.2875	10.0265	9.5432	12.0064	11.7381	11.8115	11.6842	11.5743	11.5773	11.1529	10.9991	10.9069	10.1159	9.83799	10.0345	13.1564	12.1825	12.4237	12.6754	12.3906	11.8099	8.17673	8.38709	8.33773	8.08805	8.11543	8.22051	8.42248	8.51875	8.01877	8.31938	8.34299	8.30498
P46781	RPS9													10.3028	10.1043	10.1851	10.1555	10.2048	10.2248							10.3996	9.72295	9.55581	9.6651	9.835	9.60359	8.93678	9.28632	9.20129	9.26119	9.2123	8.99997	8.48824	8.48854	8.30959	8.38364	8.27307	8.43975	13.6019	12.1142	12.0716	12.3685	12.1713	12.0979
O75787	ATP6AP2																																					5.82142	5.86679	5.56737	5.7477	5.65947	5.7856
P61956	SUMO2													8.26603	8.37112	8.3575	8.17974	8.45159	8.46021
O95400	CD2BP2							6.5852	6.63889	6.26105	6.24858	6.4538	6.44051
O94804	STK10
Q9UEE9	CFDP1																																					6.89669	6.70472	6.62603	6.99984	6.82752	6.85495
Q9H936	SLC25A22
O94808	GFPT2
Q99456	KRT12
Q9H223	EHD4
Q5VZM2	RRAGB
O75179	ANKRD17							3.54973	3.42649	2.81424	3.71713	3.50118	4.19405	3.85143	3.69207	3.65106	3.93189	3.51706	4.92304
Q99459	CDC5L
Q8TD19	NEK9	6.25771	6.59933	6.59732	6.58612	6.51223	6.44382
Q13228	SELENBP1																															3.57249	3.36844	3.7899	2.89133	3.22327	3.06779
Q7Z6Z7	HUWE1	9.10762	9.05473	9.02396	8.9476	8.82087	8.98804	7.52947	7.55519	7.51108	7.80974	7.55845	7.6605	9.04456	9.00798	9.05251	9.08872	8.95569	9.63096							7.16799	7.3111	7.18504	7.333	7.38892	7.21069	7.79617	7.78011	8.00753	7.71234	7.67475	7.73089	9.43155	9.4396	9.135	9.33493	9.3027	9.33114	3.37569	5.13189	5.14905	4.49554	4.72506	4.48458
P11216	PYGB	7.74393	7.74099	7.61252	7.55075	7.59202	7.63032							4.0554	4.20569	4.32753	4.54618	4.44476	3.93758	6.5954	6.46006	6.39673	6.23574	6.13403	6.14972	5.55191	6.00498	6.03108	6.2621	6.01518	5.86541	8.17459	8.48093	8.32918	8.27474	8.19909	8.1145	8.59156	8.54624	8.50141	8.45315	8.44882	8.41598
Q16513	PKN2	6.69346	6.65529	6.48095	6.69584	6.6482	6.48359	6.37441	6.24588	5.78358	6.09381	6.23663	6.30868	6.37491	6.49037	6.36068	6.40705	6.31109	6.4097																			6.88966	7.09222	6.69401	6.78847	6.60425	6.84997
Q9Y223	GNE
Q96G61	NUDT11
Q14008	CKAP5	8.28899	8.25416	8.1581	8.27132	8.13351	8.29645	6.57204	6.50597	6.33387	6.25874	6.56465	6.44895	9.15325	8.99179	9.01986	8.96569	8.96959	8.93541	5.35999	5.60106	5.06568	5.03129	4.96316	5.12706	7.871	7.72822	7.61857	7.53602	7.67668	7.4546	7.03634	6.80337	6.96838	6.63614	6.59463	6.70041
Q8WY22	BRI3BP	6.37327	6.14547	6.2934	6.55238	6.33926	6.40482
Q15771	RAB30																									5.82949	5.68486	6.07884	5.67185	6.07427	5.77857
P40938	RFC3	5.94295	6.49149	6.20764	6.28872	6.28494	6.4067							7.69615	7.56633	7.62992	7.64179	7.62694	7.6255							6.84741	6.93339	7.11049	7.09451	7.22152	7.01828
P40939	HADHA	8.74386	8.46286	8.4045	8.45743	8.42725	8.42757	7.54305	7.72519	7.65134	7.77136	7.67763	7.58646	8.31384	8.46981	8.3249	8.48144	8.35751	8.41053	6.62538	6.49181	6.40291	6.11005	6.60995	6.46518	7.62421	7.65622	7.80641	7.67071	7.69259	7.62538	7.39861	7.37227	7.34178	7.09627	7.3511	7.30249	9.03623	9.01349	9.29895	8.72509	8.7435	8.86453
P36915	GNL1																									4.94383	5.06172	5.25156	5.36015	5.2278	5.10569
O15320	CTAGE5
Q9HA77	CARS2
P40937	RFC5	4.45821	4.55922	4.27693	4.66433	4.31265	4.35039																															5.67347	5.82686	5.7495	5.64429	5.8359	5.93647
Q96F63	CCDC97
Q8WUA2	PPIL4	7.93389	8.31136	8.3985	8.0445	8.08426	8.07904	7.69628	7.89114	7.56932	7.46841	7.75583	7.79036	7.00619	6.88698	6.88933	6.85091	6.90312	6.73857													6.19636	5.96728	6.03868	5.84094	5.89577	6.06225	6.87726	6.75274	6.78028	6.63983	6.74337	6.62523
O43324	EEF1E1													9.84295	9.60131	9.62385	9.59256	9.48885	9.4474							9.1716	8.76369	8.3564	8.58851	8.62327	8.25031
P31943	HNRNPH1													9.60337	9.36542	9.48433	9.32372	9.51531	9.45454							9.03198	8.71404	8.99027	9.1427	9.02754	8.49654
Q2VPK5	CTU2
Q99523	SORT1
P31947	SFN													6.56377	9.50911	6.51133	6.60576	6.86529	6.43789													4.25094	3.7904	3.86134	4.22338	3.86683	4.05061	6.73977	6.75988	10.4737	6.94614	7.25797	6.72509
P31946	YWHAB	3.65093	3.44909	3.35567	3.61951	3.85997	3.12781	7.25457	6.95783	6.51494	6.83408	6.78819	6.93973	8.49944	8.63557	8.42056	8.33515	8.56129	8.42956							8.40583	8.71795	8.28305	8.23131	8.06836	8.45714	4.46038	4.15098	3.62374	3.86238	3.73921	4.13486	6.90719	6.8089	6.92883	6.85314	6.58729	6.62231	9.03872	9.13413	9.03411	8.71491	9.04798	8.81296
Q8N1F7	NUP93	7.59623	7.62602	7.41482	7.43664	7.46796	7.40649	5.62226	5.64139	5.26837	5.4974	5.71154	5.60492	6.6718	6.84332	6.67865	6.73069	6.68119	6.53443																			6.18424	6.18205	6.12774	6.0065	6.11474	6.11513
P31948	STIP1	9.53309	9.21054	9.29438	9.25996	9.16807	9.26387	8.70236	8.79952	8.99246	8.85368	8.5805	8.74999	8.82172	8.68604	8.794	8.78821	8.79433	8.79675	6.83408	6.97429	7.09055	7.04885	6.93525	7.01211	10.1092	9.85338	9.55902	9.44784	9.65503	9.84863	8.17551	8.18653	8.03656	8.13123	7.95129	7.88369	9.66767	9.51511	9.08749	9.69866	9.30291	9.50504
O60613	43723																									5.28941	6.11192	8.29969	9.23267	9.35391	9.39301													5.18754	6.23706	7.85696	8.42038	8.05615	8.56869
Q5F1R6	DNAJC21
P61604	HSPE1													10.4414	10.2199	10.3411	10.3042	10.1224	10.4193							9.40073	8.89882	8.67045	8.37582	8.50079	8.43923
P63151	PPP2R2A	8.27609	8.40316	8.37376	8.22505	8.26162	8.2855	7.80846	8.00311	7.60822	7.76125	7.87553	7.66445	8.70773	8.69888	8.77186	8.75226	8.59841	8.5058	7.02801	6.8918	6.82596	6.69587	6.56468	6.90385	5.95032	5.84526	6.22273	6.15554	6.21335	5.97878	8.87195	9.12156	9.30456	9.05102	9.07581	8.91722	8.86747	8.79318	8.73656	8.62595	8.57804	8.55271	7.18673	7.6	7.85447	7.37647	7.63586	7.56572
Q14114	LRP8
Q15428	SF3A2	6.34808	6.31377	6.20764	6.14707	6.46213	6.26682
Q9UJU6	DBNL	6.63154	6.74133	6.61083	6.66102	6.7	6.74589	7.41802	7.34195	6.97385	7.94881	7.22362	7.25669	7.10367	7.11038	7.18484	6.99752	7.07837	6.75478																			5.97566	5.66128	5.64873	5.17842	5.44554	5.44946
Q9Y5B0	CTDP1
P22570	FDXR							6.76007	7.06226	6.89	6.7967	6.66713	6.76001	6.7892	6.93274	6.76091	6.57943	6.59223	6.88003													7.35607	7.29888	7.30465	7.30007	7.194	7.25327	6.88612	6.93422	6.84556	6.77312	6.81424	6.76529
P06454	PTMA													7.11485	7.35728	7.37143	7.70936	7.4856	7.28195													6.9204	5.86965	6.03426	5.60211	5.99229	5.78842	5.68122	5.14008	5.2696	4.81635	5.48298	5.71617
Q9Y5B9	SUPT16H													7.13587	7.12719	7.23254	7.13281	7.37665	7.22655	4.02882	3.66648	3.45445	3.37354	3.19128	2.25152	8.97692	8.66575	8.8414	8.98453	9.03614	8.69496	5.7469	5.49141	5.55327	5.39307	5.76483	5.662	7.35229	7.37683	7.25978	7.31505	7.40085	7.37305
Q15785	TOMM34
Q16643	DBN1	8.66325	8.60501	8.41741	8.61146	8.41429	8.60294	8.17873	7.76683	7.12988	6.8785	6.8099	7.30751	9.7731	9.61657	9.62078	9.70501	9.54508	9.58011
P16188	HLA-A
Q9UNE7	STUB1	4.003	3.62141	3.94941	4.18829	4.40702	3.99942	6.16417	6.04493	6.02586	5.82852	5.91696	6.3285	8.0457	7.90359	7.9703	7.8599	7.91857	7.89633							8.23532	8.09542	8.00201	8.14301	8.02759	8.15785	6.36381	6.22749	6.33284	6.26476	6.15885	6.23097	6.75139	6.66878	6.46613	6.88084	6.67417	6.70456
P38606	ATP6V1A	7.05782	7.01239	6.67494	7.45608	6.84543	6.99759							5.79699	5.82243	5.84805	5.75908	5.69197	5.56964							6.51764	6.72693	6.63115	6.56716	6.49741	6.63922	7.19846	7.28351	7.26466	7.31257	7.29648	7.18378	6.64561	6.8089	7.22608	6.56154	6.67015	6.45541
Q58WW2	DCAF6
Q13217	DNAJC3	7.58299	7.58532	9.29983	9.21836	8.95523	9.16773	7.38868	7.85288	10.2433	8.793	9.6274	9.80934	8.57796	8.99179	9.78593	9.25853	10.1943	10.4579	6.57798	6.93625	8.46964	8.43944	9.20817	8.54107	6.43262	6.88516	7.86575	8.79948	9.25509	9.22929	7.08253	9.10449	9.17566	9.40573	9.40667	8.86595	7.54825	7.96322	8.28739	9.72936	9.47284	9.55952	7.65309	7.73835	8.87663	9.729	9.28244	9.56536
Q16881	TXNRD1
Q99447	PCYT2
Q7Z2T5	TRMT1L	6.01939	6.0798	6.09768	6.04903	6.16049	6.09371																			7.27232	7.37631	7.36309	7.58094	7.37639	7.18501	6.42243	6.33906	6.48624	6.36819	6.30865	6.54771							5.18754	6.33057	6.5399	6.17319	6.27093	6.32538
Q9H0C8	ILKAP																															7.08185	6.7713	6.97532	6.81048	6.83294	6.79715	6.52758	6.49851	6.55776	6.66084	6.52332	6.72916
Q13576	IQGAP2
Q8WZA9	IRGQ
Q9BS26	ERP44	9.63162	9.63502	9.86703	9.86357	9.75011	9.97027	9.93939	10.136	10.4176	9.97086	10.2759	10.3021	11.1698	10.8841	11.1402	11.2165	11.0913	11.2668	7.36413	7.36362	7.99032	8.33276	8.93874	8.64145	7.41555	7.64437	7.58125	8.04567	8.09502	8.20906	8.01302	8.17293	8.41587	8.98438	8.94187	8.74231	8.70096	8.6094	8.49853	9.23496	9.00951	9.29021	8.00143	7.60809	8.30009	8.82675	8.46253	8.92834
Q9NS91	RAD18																																					5.15182	5.65219	5.73756	5.61002	5.69972	5.76987
Q9BPX3	NCAPG	8.73766	8.77652	8.6666	8.6166	8.59317	8.60167	5.69333	5.10051	4.78592	5.93087	5.47178	5.50306	8.22184	8.19416	8.17349	8.39768	8.27165	8.27655	5.73624	5.63287	5.63916	5.31057	5.24593	5.05691	8.11025	8.05362	7.85991	7.97154	7.94094	7.88499	6.13648	5.73722	5.7679	5.45695	5.60057	5.76987	7.57222	7.53085	7.35312	7.48529	7.54608	7.48237	6.87089	6.9477	7.04302	6.7221	6.8355	6.91319
Q8N8J7	C4orf32
P49589	CARS
Q9HD26	GOPC	5.99044	5.99548	5.622	5.75978	5.69763	5.54473
P0DJD0	RGPD1
Q9HD20	ATP13A1	8.44101	8.48669	8.36558	8.52888	8.31778	8.3485	8.26386	8.4162	8.44099	8.23258	8.43279	8.41563	9.07483	9.15584	9.05588	9.20111	9.15163	9.16482	6.15664	6.27973	6.03949	6.24542	6.31485	6.11506							6.2575	6.76949	6.53081	6.9494	6.68789	6.67055	7.56199	7.78538	7.53963	7.79982	7.81191	7.75605
Q9UN70	PCDHGC3																																					6.46383	6.55696	6.47313	6.47084	6.30702	6.35535
Q13748	TUBA3C
Q9H6S0	YTHDC2																									7.24256	7.11512	7.28972	7.14238	7.26746	6.80104	6.41	6.43631	6.52138	6.32942	6.60529	6.66839	5.74552	6.00212	5.92238	5.80937	6.15378	5.814
P07900	HSP90AA1	11.554	11.1801	11.5534	11.0485	11.1468	11.3695	11.3852	11.3642	11.9716	11.101	11.0966	11.3299	12.9687	12.6637	12.72	12.8388	12.7097	12.9235	10.1869	9.97538	10.3215	9.78707	9.93135	9.9398	10.6587	10.3244	9.94321	9.48588	9.64967	10.0032	9.48836	9.61968	9.65406	9.55586	9.63593	9.34256	11.2094	10.9351	10.525	10.7889	10.8629	10.8548	12.8055	11.9244	11.9802	11.9464	11.9237	11.7499
O95757	HSPA4L	6.38007	6.2922	6.21205	6.30291	6.45737	6.31561	4.91372	4.77808	4.48545	4.71349	5.04895	5.21209	5.73236	5.81998	6.02134	5.80775	6.03245	5.72862							7.03738	6.93497	7.16583	7.39818	7.25232	7.13322	4.9267	4.67281	4.90151	4.13152	4.2815	4.89495	8.03945	8.09686	7.75764	7.92966	7.84943	7.89896
Q9NZJ9	NUDT4
P21333	FLNA	11.0868	10.8865	10.8578	10.7613	10.6258	10.9098	10.7783	10.7922	11.1456	10.5083	10.4561	10.643	12.5161	12.3463	12.2994	12.474	12.2975	12.4488	9.34432	9.27695	9.19155	9.04864	8.84487	8.7449	11.56	11.0267	10.285	10.3983	10.5192	10.6323	9.05507	9.32799	9.20892	9.05031	9.03861	8.91996	9.47696	9.41576	9.16588	9.15225	9.21391	9.24973	7.28432	7.33221	7.41388	7.29794	7.27123	7.1647
Q9NZJ0	DTL
O95758	PTBP3
P30566	ADSL	7.59522	7.7163	7.71305	7.73927	7.51862	7.49872																			7.81265	7.49672	7.18776	7.00656	7.22078	7.15494	7.5506	7.58186	7.64763	7.48951	7.6885	7.60346	6.83583	7.01416	6.77749	6.72474	6.75859	6.89898
Q9Y5X1	SNX9
Q9Y6U3	SCIN													7.69466	7.39445	7.62004	7.26925	7.45021	7.19687
P38159	RBMX	3.97014	4.49115	4.28506	4.23017	4.51525	4.46039	7.05883	7.62057	6.71746	8.39076	6.99266	6.83712	6.57187	6.64435	6.70534	6.72928	6.74759	6.6426													7.76591	8.40941	8.19052	8.24226	8.5763	7.94651	8.98004	8.65445	8.32756	8.65538	8.58999	8.64602
P51617	IRAK1
Q9Y281	CFL2													7.93759	7.47528	7.69597	7.53817	7.68461	7.60283							6.16848	6.22197	6.36771	5.6451	6.0009	6.18945
Q5T4S7	UBR4	7.99669	8.12538	7.99237	8.04041	7.89116	8.00429	7.41802	7.3727	7.16899	7.33008	7.32063	7.41153	8.80362	8.78965	8.8038	8.91434	8.81551	8.74581	3.63344	4.01094	3.84295	3.89789	3.46276	3.44081	7.29741	7.42402	7.32202	7.26231	7.41302	7.21258	5.87793	5.82677	5.77321	5.72792	5.79562	6.26613	6.34801	6.43407	6.42092	6.27928	6.15571	6.45048
Q9Y282	ERGIC3
Q9Y285	FARSA	8.30369	8.24673	8.05055	7.88577	7.87947	7.9742	6.16119	6.0398	6.28439	6.0407	6.13428	5.98242	6.99171	7.52153	7.10731	6.93527	6.62167	6.74994							7.10862	7.22216	7.18013	7.21286	7.24505	7.06181	4.41602	4.00359	4.22091	4.10282	3.9427	4.76345	8.05277	8.68639	7.70127	7.39479	7.32315	7.46295
O00267	SUPT5H	6.16422	6.25178	6.201	6.34313	6.43213	6.11679	6.18481	6.10763	6.04826	6.38296	6.19492	6.44413	4.30477	4.21324	3.79516	3.93189	3.98354	3.89433	5.54849	5.6691	5.32371	5.37887	5.5697	5.30338							7.57275	7.74533	7.59533	7.75756	7.96058	7.53272	8.36332	8.06225	7.86006	7.8853	7.93719	8.05729
O00264	PGRMC1	6.14323	6.11915	6.26819	6.46429	6.3586	6.3196													5.72834	5.86443	5.73535	6.05611	6.30412	6.22106													7.02786	7.13139	6.90361	7.38054	7.33836	7.37218
Q9HB21	PLEKHA1																									5.15966	5.65945	5.85101	6.00458	6.0205	5.93358	5.91125	5.8401	6.04088	5.60211	5.49256	5.74263	5.28228	5.43621	5.56963	5.28736	5.34062	5.42288
Q6P3W7	SCYL2	9.38155	9.66745	9.57344	9.48068	9.48136	9.59547	9.41033	9.70425	9.42518	9.20395	9.26403	9.14739	12.0976	11.7164	11.792	11.7283	11.6548	11.7449							11.3526	10.7443	10.3487	10.5552	10.4971	10.3584
Q96IZ5	RBM41
Q15208	STK38	8.08663	8.53588	8.57307	8.39138	8.45694	8.47203							10.1422	9.7986	9.87085	9.6478	9.7014	9.60157							10.2541	9.56187	9.75138	9.84715	9.7486	9.2242
Q9BWM7	SFXN3
Q06124	PTPN11	8.37451	8.5012	8.398	8.21706	8.19442	8.16672	7.7311	7.71272	7.74408	7.34557	7.66575	7.70087	7.8345	7.97979	7.81778	8.04208	7.7911	7.71966	5.14291	5.36846	4.98826	5.10951	5.15438	4.53341							6.95866	6.69939	7.04175	6.73586	6.66086	6.80499	7.85772	7.73367	7.50519	7.66814	7.50404	7.50944
Q9NQ55	PPAN
Q01826	SATB1
Q96C19	EFHD2
Q6P1Q9	METTL2B
P13010	XRCC5	9.49472	9.34895	9.49213	9.23243	9.29783	9.37296	9.08643	8.88587	9.22811	8.19803	8.8372	8.86302	10.7595	10.3768	10.578	10.3737	10.4096	10.5747	8.02308	7.6573	7.81659	7.36654	7.26092	7.21848	10.0203	9.62072	9.56328	9.34544	9.54061	9.36345	8.52983	8.64234	8.63688	8.39858	8.42251	8.45804	7.85772	7.96197	7.78896	7.9598	7.91435	7.82927	10.4769	10.1248	10.2192	10.1493	10.2453	10.0888
Q6Y1H2	PTPLB
P78362	SRPK2
Q9NRX1	PNO1	7.22341	7.38977	7.11661	7.16851	7.17201	7.14802	7.08933	7.27624	6.96873	7.33881	7.02368	6.91778	7.40213	7.47836	7.50009	7.54542	7.43396	7.38376	6.2067	6.26975	6.091	5.88848	6.00285	6.03581													7.87364	7.8168	7.48322	7.63466	7.64165	7.65843
Q9NRX2	MRPL17
Q9Y2W1	THRAP3	8.12145	8.70318	8.19534	7.90744	7.93292	8.07301	6.59173	6.83502	6.24135	6.43235	6.65813	6.3285	8.11973	7.98411	8.02451	7.72932	7.93559	7.72892							7.63611	7.53659	8.18596	8.30963	8.15024	7.55222
O95340	PAPSS2							5.5046	5.30765	5.06469	5.23688	5.37971	5.57333
Q5JTY5	CBWD3
O95347	SMC2	8.86805	8.96124	8.90271	8.75435	8.7517	8.8099	7.34125	7.35687	7.42948	7.89952	7.51911	7.45411	9.05963	8.95226	8.92795	8.91403	8.93287	8.91507	6.49533	6.74701	6.53836	6.49948	6.43205	6.31587	9.60677	9.29191	9.10745	9.10733	9.23245	9.11968	8.05302	7.98508	8.16799	8.08738	8.10964	8.09817	8.62223	8.59285	8.18588	8.45913	8.42859	8.38709
Q9Y2W6	TDRKH
Q5VV42	CDKAL1
Q8NBS9	TXNDC5	8.04346	8.18296	8.87032	9.08325	8.71268	8.70476	8.25202	8.42605	9.42518	8.77244	9.68813	9.76	9.33712	9.24289	9.85711	10.0436	10.4097	10.6233	6.63944	6.68616	7.95221	8.74845	9.29242	8.96991	6.19687	6.33635	7.1047	7.57293	7.85647	8.0946	7.47778	7.54653	8.32602	9.25162	9.23428	8.91891	8.23549	8.16209	8.32935	9.33687	9.08623	9.3548	6.70282	7.44596	8.79244	9.42994	9.02006	9.51072
O00469	PLOD2																									3.16578	3.82446	4.80105	5.23422	4.92736	4.87081	4.04959	4.04718	4.52121	4.80638	5.11651	4.92596
O00468	AGRN
Q96SZ5	ADO																																					6.27094	6.42872	6.49508	6.64405	6.4826	6.56879
P60174	TPI1													8.81026	8.94069	8.89845	8.93609	8.90193	8.86964													5.02891	4.05788	3.88112	4.01328	4.1769	4.02872
P47755	CAPZA2													6.25748	6.29161	6.25575	6.35145	6.23481	5.93226							7.37247	7.38809	7.21627	7.21923	7.15467	7.235
Q9NZW5	MPP6							5.76087	5.63465	5.16586	5.4974	5.99606	5.83242	5.83229	6.13339	5.94381	6.02012	5.95118	5.72219													6.28767	6.18047	6.20114	6.04423	6.09045	6.02311	7.17972	7.15332	6.91123	7.07472	7.11403	7.03014
P45880	VDAC2													10.3846	10.344	10.3792	10.2727	10.266	10.3679							6.55372	6.77334	7.1614	7.38905	7.28103	7.15102													9.58204	9.61601	9.67675	9.51049	9.59533	9.50101
Q9P0M9	MRPL27																																					6.71034	6.43407	6.26197	6.25366	6.40722	6.3571
Q9Y606	PUS1	7.82976	7.86637	7.74535	7.7131	7.66315	7.64253																									5.72439	5.50386	5.81499	5.06616	5.31846	5.82279	6.53647	6.74556	6.45909	6.61994	6.55857	6.71964
P54819	AK2																									5.46685	5.30207	5.60452	4.89675	4.95823	5.21203
P28482	MAPK1																															5.57023	5.40569	5.23722	5.50313	5.19605	5.48502
Q9Y3I0	RTCB	6.41802	6.49779	6.34458	6.35224	6.42727	6.27712							8.87104	8.61869	8.80752	8.64404	8.73811	8.74411							8.99198	8.51372	8.61838	8.42063	8.62085	8.49268	7.01336	6.76407	6.99932	6.68683	6.6979	6.67162
O75410	TACC1
P28331	NDUFS1	8.46864	8.34653	8.17742	8.22106	8.0979	8.23978	6.95056	6.77665	6.42153	6.83681	6.60908	6.57173	8.26603	8.29713	8.28987	8.29495	8.23393	8.26428							6.91404	7.20638	7.12025	7.07876	7.01817	6.70642	7.12652	6.94152	7.20004	6.98221	7.02905	7.18823	8.64949	8.6595	8.50115	8.45754	8.46266	8.46437
P62829	RPL23	7.87767	8.05586	8.08315	7.89438	7.96755	7.90195							9.69707	9.71797	9.8449	9.74795	9.91197	9.82972	7.18262	7.45672	7.35271	7.20601	7.35043	7.3768	7.92453	7.72541	7.86673	8.22397	8.18427	7.84192	8.55718	8.71405	8.73927	8.86293	8.88397	8.68892	8.45603	8.46702	8.28124	8.45515	8.3359	8.41556
P17931	LGALS3
P78345	RPP38
P62820	RAB1A	10.3863	10.2801	10.2098	10.0565	10.0881	10.1486	6.70623	6.91706	6.80172	6.31828	6.93825	6.89286	9.68678	9.61295	9.60046	9.58173	9.53618	9.5667							10.1665	9.83639	9.62381	9.6554	9.84325	9.77462	8.11438	8.60762	8.46393	8.50787	8.52987	8.31372	9.39104	9.33941	9.20484	9.26362	9.174	9.25209	8.91513	9.39462	9.49077	9.56362	9.65069	9.47122
Q8IYU8	MICU2
Q9NVV4	MTPAP
P18615	NELFE	6.08669	6.32974	6.201	6.25178	6.21705	6.41794																															7.02947	7.09335	6.83846	7.0516	6.77613	6.98433
Q9C0D5	TANC1
Q5BKZ1	ZNF326
P06733	ENO1	8.78331	8.45684	8.49447	8.26978	8.3793	8.49035	9.53494	9.65753	9.99305	9.46635	9.3728	9.47009	12.3005	12.1505	12.1247	12.1797	12.0753	12.1836							11.6247	11.4965	10.8494	10.0947	10.2373	10.9219	7.85743	7.46417	7.34178	7.24428	7.53171	7.19928	8.60263	8.31024	8.25794	8.22522	8.16509	8.49216	14.4767	13.255	13.2546	13.4012	13.3643	13.0697
Q9Y4W2	LAS1L
O95985	TOP3B
Q6DN90	IQSEC1
P29992	GNA11	6.09763	6.28311	6.02205	6.23376	6.25073	6.33152
Q9Y4W6	AFG3L2	8.02446	7.76136	7.75854	7.69111	7.74932	7.84373	4.82545	5.41703	5.7306	4.87861	4.6553	4.57984	7.36881	7.45433	7.35479	7.30477	7.38035	7.1629							6.09747	6.2863	6.52466	6.4835	6.45415	6.10845	6.54797	6.72374	6.74193	5.95166	6.41691	6.38523
P55082	MFAP3
Q8TCJ2	STT3B	8.5535	8.31713	8.66952	8.77686	8.52702	8.61135	7.9121	8.10211	8.36502	7.66613	8.58924	8.70096	8.83686	8.79732	9.02576	9.15889	9.2841	9.28996	6.71572	6.68242	7.31748	7.79946	8.25549	7.63097	6.52426	6.68838	7.44469	7.99957	8.00212	7.90256	6.96543	6.81916	7.44611	8.04081	8.05915	7.72639	6.96871	7.02608	7.14898	8.06398	7.65787	7.85122
O95983	MBD3
Q93034	CUL5																															6.49575	6.61996	6.65109	6.59651	6.70123	6.62673	8.14137	8.20559	8.01053	8.0739	7.89626	7.98371
Q9BZE9	ASPSCR1																															4.71568	4.49937	4.8371	4.67393	4.66527	4.82666
O43913	ORC5
Q8N9B5	JMY
O95299	NDUFA10													7.45249	7.27016	7.46587	7.29525	7.48011	7.53937							7.87247	7.57752	7.68533	7.69242	7.72129	7.37361
P43304	GPD2	7.75127	7.71091	7.65869	7.63032	7.62981	7.59558	4.82941	4.41264	4.36788	5.2328	5.2416	5.17896	6.51418	6.43247	6.56377	6.72646	6.69448	6.45179							7.37446	7.16348	7.52782	7.45576	7.49449	7.29935	7.79131	7.77919	7.88584	7.54477	7.67303	7.65659	6.82299	6.88929	7.11238	6.65805	6.84424	6.63683
P06737	PYGL	7.36326	7.35818	7.31084	7.24672	7.3087	7.34029	7.34751	7.08025	7.07066	7.00543	7.36784	7.25403	9.1243	9.10568	9.04066	9.15704	9.00956	9.01053							8.24121	8.13826	8.00376	7.97617	7.89481	7.91126							3.26144	4.11067	4.23366	4.02634	4.13787	4.17531
Q9UKX7	NUP50																															5.99576	5.47885	5.89753	5.1596	5.25414	5.70617
Q92616	GCN1L1	9.87946	9.79097	9.83973	9.7131	9.62933	9.7764	7.79099	7.69929	7.64452	7.23971	7.69317	7.71565	10.4104	10.3583	10.3478	10.3538	10.3122	10.4703	6.26599	6.591	6.36546	6.41279	6.38924	6.06995	9.21675	9.08289	8.78702	8.87224	8.89984	8.81942	8.41933	8.39146	8.49121	8.15784	8.23745	8.15869	9.15828	9.21922	8.94797	9.10029	9.06931	9.18977
Q92615	LARP4B	5.92474	6.05864	5.87476	5.8493	6.03979	5.7785
Q99848	EBNA1BP2																															7.28462	7.81231	7.59758	8.08536	8.07836	7.56179	7.61024	7.08767	7.19562	7.21841	7.00473	7.58399
Q99661	KIF2C	3.94784	3.86615	3.74198	3.85385	3.7943	3.44169																									4.71167	4.53878	4.71008	4.37574	4.69745	4.83077	5.81435	5.61522	5.8359	5.79166	5.51345	5.57244
Q9Y4E8	USP15	7.53941	7.77305	7.86075	7.68292	7.81023	7.82667	6.21806	5.99546	5.82987	6.58752	5.91349	6.1642													5.33726	5.32505	5.68054	5.70751	5.57569	5.34603	6.15856	6.09594	6.15511	6.07558	5.92119	6.16563	5.55657	5.59005	5.50476	5.49578	5.72594	5.44286
P24468	NR2F2
P43490	NAMPT	8.76372	8.80205	8.60476	8.59472	8.56633	8.64861	7.3185	7.54494	7.33134	7.08585	7.42435	7.34722	8.67291	8.75226	8.78879	8.77827	8.68043	8.79264							7.89581	7.91088	7.90283	7.94907	7.83904	7.78746	7.23396	7.39995	7.28711	7.06456	7.28979	7.11762	7.91407	7.81542	7.72187	7.5873	7.51596	7.36348
O75569	PRKRA																															6.904	6.87401	6.90204	6.932	6.83901	6.85208	7.52508	7.42187	7.40396	7.33692	7.23828	7.29466
P62736	ACTA2													8.98115	8.58041	8.54367	8.44774	8.49503	8.44418													5.69378	5.61158	5.70818	5.51446	5.67509	8.78585	5.14636	5.12707	5.31945	5.34758	4.85029	5.19447
O60701	UGDH	7.23246	7.21771	6.93938	7.29086	7.00898	6.9671	6.63659	6.79842	6.15178	6.73805	6.67805	6.6681	8.05216	8.20253	8.11268	8.39276	8.16295	8.01945	6.42722	6.58966	6.30308	6.30771	6.47222	6.25759	5.76822	6.07618	6.03502	5.92049	6.20409	6.00305	6.56729	6.82613	6.76077	6.53882	6.61762	6.6245	7.99878	7.88823	7.92322	7.85777	7.83881	7.83432
Q9UH65	SWAP70
P15531	NME1													9.65371	9.61726	9.59258	9.60895	9.4956	9.6607
Q96P70	IPO9	8.29923	8.4431	8.24451	8.21304	8.20964	8.25909							8.85015	8.85781	8.86146	8.98281	8.81577	8.76815							5.98721	5.7483	6.0801	6.04203	5.85734	5.80141	4.51268	4.66566	4.59496	4.11245	4.88843	4.44999
Q8TE73	DNAH5
Q9Y6I9	TEX264
Q9BZG1	RAB34																									6.05861	6.78909	6.50375	6.35225	6.20409	5.85332
Q8N335	GPD1L
Q9P1Y5	CAMSAP3	7.01827	7.26269	6.91086	7.02888	7.01927	6.93334
P46063	RECQL																															6.07527	5.73367	5.74106	5.83792	5.52944	5.70834
P46060	RANGAP1	9.17606	9.22169	9.17263	9.02813	8.92383	9.1786	8.744	8.67453	8.8476	9.24237	8.54699	8.4888	9.17595	9.05141	9.13783	9.09039	9.02592	9.04915	7.92319	7.7903	7.89883	7.39295	7.30827	7.54215	7.57225	7.26347	7.3386	7.05838	7.21259	6.97672	7.32255	7.4676	7.52383	7.15774	7.16024	7.18081	9.15787	9.06227	8.62143	8.78018	9.00585	8.81436	6.58201	7.35852	7.36935	7.05125	7.23386	7.22523
Q01484	ANK2
P68400	CSNK2A1
Q08380	LGALS3BP	8.51858	8.83891	9.26515	9.39783	9.06334	9.05434	8.17261	8.60511	9.60828	9.59353	9.72256	9.67906	8.63724	8.65597	9.2198	9.34108	9.69984	9.71624	6.68759	6.77064	7.90109	8.24059	8.55878	8.59342	8.13928	8.29328	9.23489	9.8357	9.68552	9.62039	8.43551	8.52377	9.07507	10.0009	9.92667	9.70325	8.68839	8.45904	8.75081	9.55929	9.53235	9.54268	7.84325	7.77274	8.70403	9.15992	8.74622	9.17594
P42765	ACAA2																									7.79119	7.36206	7.50069	7.14742	7.36907	7.2424	7.01698	6.9655	7.01957	7.02806	7.15536	7.18675
O75746	SLC25A12
Q9UHD8	43717	8.14987	8.02849	7.9516	7.88628	8.02527	8.05169	6.68206	6.64575	6.28825	6.49744	6.47464	6.57611	7.66363	7.99808	7.69972	7.80853	7.77334	7.73646													7.11583	7.0488	7.13033	7.30007	7.17601	7.09959	7.85678	7.88626	7.82174	7.74467	7.78634	7.51887
Q9H9J2	MRPL44	5.00483	5.09325	4.86209	4.95907	5.07917	4.88142
P68371	TUBB4B							7.71452	7.55704	7.81812	7.69069	7.83018	7.74612	12.21	12.1376	12.1348	12.2709	12.1478	12.3803	6.39274	6.53952	6.58091	6.50915	6.46538	6.45407													9.89511	9.73824	9.65944	9.91598	9.85545	9.91075	13.0595	11.7349	11.8094	11.7045	11.7396	11.54
Q9UHD1	CHORDC1																									8.14428	7.83152	7.95472	7.84835	7.9723	7.76072
Q9NPH2	ISYNA1																															8.06002	7.94556	8.24415	7.91082	7.92962	8.04165	9.05149	8.90945	8.63146	8.85089	8.80895	8.74609	11.283	11.2033	11.3706	11.1248	11.2085	11.1139
O94966	USP19
Q9NRD1	FBXO6																									5.01892	5.4519	6.54701	7.06639	7.07291	7.09592
P53618	COPB1	7.36562	7.34691	7.30979	7.51946	7.35754	7.22							7.15007	7.16405	7.23254	7.29525	7.69999	7.58906							7.97225	7.86274	7.8246	7.77015	8.00927	7.81309	3.43412	2.7331	3.52663	3.49103	3.51758	3.45241
P18124	RPL7	11.3895	11.4594	11.235	10.901	11.1818	11.7498							13.0384	12.9298	12.8902	13.0162	12.6923	12.9493							10.3792	10.086	9.54505	9.89937	9.69841	9.55603													15.6561	13.8726	13.9835	14.0432	13.8379	13.7375
Q14126	DSG2													5.48228	5.94428	5.94596	6.20131	6.33924	6.11637
P61962	DCAF7	6.93436	6.90174	7.18878	7.30705	6.83374	6.93071
P23378	GLDC
P10114	RAP2A
Q9UI10	EIF2B4																									6.49763	6.58848	6.59575	6.72985	6.6127	6.64483
Q9Y6A4	C16orf80
Q9UI12	ATP6V1H
P24666	ACP1	7.45389	7.35299	7.36727	7.83406	7.6518	7.49693																			6.91143	7.33071	7.36023	7.82121	7.66973	7.77924	5.38879	5.36549	5.21399	5.57346	5.39615	5.46445
Q8TEX9	IPO4	6.91542	7.04496	6.77748	6.92002	6.79897	6.80725	7.29536	7.16949	7.01923	6.86385	7.10332	7.12872	6.223	6.35199	6.21365	6.22145	6.14351	6.11142	5.07374	5.12785	4.69026	4.59718	4.77416	4.44908	8.39835	8.28095	7.94926	7.93913	7.97144	7.89087	7.5622	7.72233	7.76164	7.58775	7.53456	7.65922	8.04446	8.27433	7.97666	8.13993	7.92163	7.91214	8.6624	8.9683	9.11203	9.01991	9.00486	8.93482
P0CB43	FAM203B																															5.20704	4.80909	4.92553	5.04058	4.64562	5.23676	6.48231	6.23605	6.43775	6.48505	6.28787	6.33412
Q96HC4	PDLIM5
Q14657	LAGE3
O95433	AHSA1	9.95283	9.98268	9.95496	9.74812	9.69693	9.87653	9.79994	9.95113	10.1846	9.84019	9.73851	9.66018	10.6978	10.5987	10.5745	10.678	10.5217	10.6727	8.82087	8.83545	8.87771	8.5209	8.4743	8.65237	9.79935	9.26998	9.09926	8.99416	9.11725	8.99721	8.65942	8.96145	8.96112	8.8077	8.71183	8.60275	9.02745	9.10233	8.72728	8.98513	8.89405	8.81596	11.4902	11.2128	11.281	11.2189	11.2624	11.0721
O43681	ASNA1																									5.58126	5.98739	6.00184	5.49219	5.57569	5.76572
P49327	FASN	12.8365	12.7124	12.6771	12.5626	12.276	12.7215	11.8292	12.3112	12.6667	11.7659	11.8942	11.83	14.0411	13.7498	13.8253	13.9231	13.7173	13.8713	10.1189	10.1542	10.0075	9.87597	9.71638	9.56644	13.1724	12.5398	11.8175	12.1767	12.1912	12.194	11.0099	11.6574	11.5038	11.2952	11.2897	11.0256	11.9977	11.9088	11.2686	11.7176	11.7823	11.596	14.4038	12.8101	12.8615	12.8136	12.8562	12.6219
O43684	BUB3	8.52079	8.47045	8.42923	8.38464	8.40634	8.25536	8.23325	8.40627	8.57644	8.23835	8.32994	8.26809	7.94581	8.19649	7.93209	8.0398	7.81352	7.75885							8.81912	8.68684	8.44766	8.51246	8.4684	8.476	8.4976	8.58968	8.63505	8.44017	8.57158	8.37222	9.0824	9.01805	8.60478	8.8521	8.83248	8.76074
Q9HAD4	WDR41	8.17084	6.79341	7.13322	6.68034	6.54612	6.33349
Q9UGV2	NDRG3
Q16875	PFKFB3	9.23811	9.27733	9.27542	9.31308	9.13209	9.28682	9.19384	9.33415	9.37199	9.15752	9.01127	8.96208	9.73955	9.74473	9.73845	9.86393	9.67666	9.66276	6.99563	6.96513	6.55144	6.53148	6.1986	6.25971
Q5VTB9	RNF220
O75342	ALOX12B	5.65124	6.33503	6.31409	6.07511	6.57373	6.54985																									4.82348	4.29454	4.51489	5.0354	4.92166	5.03636	7.17093	7.40732	8.3213	7.45282	7.44911	7.08517
P14618	PKM	11.8399	11.6689	11.6866	11.6023	11.3557	11.6467	11.4847	11.6697	12.3444	11.5317	11.4744	11.5956	13.486	13.2762	13.3021	13.4249	13.2208	13.5091	10.0578	10.0406	10.0453	9.77804	9.72107	9.66136	13.1254	12.5092	11.7938	11.9828	12.0769	12.131	10.4701	11.1347	10.9793	10.8423	10.7962	10.4939	11.4746	11.4489	10.8576	11.223	11.0845	11.0289	15.1482	12.9927	13.0429	13.1573	13.1362	12.8538
O75347	TBCA	6.44857	6.15148	6.26607	6.2903	6.08122	6.19263	5.89031	5.30344	5.61354	5.47681	5.77265	6.02241																									7.28283	7.01535	7.04756	6.94386	7.07617	7.14326
Q05655	PRKCD	6.48697	6.56827	6.57684	6.59761	6.57919	6.57017							5.86937	5.85388	5.92648	5.9993	5.89284	5.94619																			6.15328	6.12377	6.06162	6.12836	5.99077	6.09844
P25685	DNAJB1	7.95565	7.8934	7.79516	7.90744	7.73495	8.09522													4.0545	4.09124	4.03528	3.8278	4.35339	3.83997							5.9341	5.71219	5.84555	5.86792	5.75234	6.07227	7.1768	7.14787	7.51226	7.01187	6.92169	7.09045
P63010	AP2B1
P25686	DNAJB2
P42166	TMPO	7.26938	7.23663	7.15197	7.06214	7.25274	7.15595							8.31775	8.20392	8.2425	8.10245	8.37327	8.16861							6.82826	6.81496	7.17079	6.97186	6.81988	6.7171
Q14019	COTL1																															7.35551	7.11922	6.98565	7.06589	7.12945	6.97752
Q5VVJ2	MYSM1
Q14011	CIRBP
Q6UW63	KDELC1																			2.94571	3.69776	4.33413	5.36476	5.81067	5.43512	5.37721	5.65211	6.6648	7.37133	7.46434	7.47592
Q9UDR5	AASS
Q96BR5	COA7																																					6.22277	6.32888	6.15743	6.2257	6.16529	6.36759
P20839	IMPDH1	7.14219	7.21962	7.27591	7.18451	7.29202	7.3393	6.82107	6.52834	6.24926	6.25672	6.46657	6.66092	7.1738	7.07106	7.22819	7.23284	7.19597	7.17512	5.1821	5.09371	5.02489	4.9767	5.12606	4.56048	7.77414	7.43657	7.03021	7.07347	7.33807	7.34557	6.5683	6.32465	6.5433	6.41219	6.4721	6.2976	7.67832	7.78114	7.50356	7.64521	7.71454	7.6747	4.55168	6.40101	6.35691	6.01192	6.21002	6.02539
P40925	MDH1	8.91765	8.41273	8.3763	8.1681	8.20239	8.35949	6.7231	6.68458	6.45674	7.2613	6.63791	6.79306	4.70925	5.58916	5.18837	5.06784	5.62153	5.09449							6.36133	7.17161	7.13336	6.37136	6.30989	6.79097	7.32485	7.39398	7.07009	7.31821	7.23282	7.63162	8.54469	8.20824	8.533	8.17814	8.17963	8.3646	8.58928	8.53234	8.57804	8.32332	8.41685	8.33754
Q9HA65	TBC1D17
P40926	MDH2	9.10613	8.82372	8.85017	8.79874	8.89369	8.81027							10.4234	10.2662	10.2724	10.2946	10.2887	10.4411							10.3019	10.0682	9.6985	9.51923	9.58661	9.7271													8.13372	9.11112	9.27637	9.02951	9.15543	8.97067
Q86X76	NIT1
Q9NYK5	MRPL39
O14929	HAT1	6.54282	6.44012	6.27875	6.38961	6.4514	6.53098																															5.33152	5.54819	5.48804	5.56004	5.37425	5.2858
Q9GZS3	WDR61	6.83552	6.787	6.70992	6.85486	6.89469	6.93859							7.28402	7.47605	7.41486	7.51866	7.43822	7.48005													6.62655	6.60998	6.79512	6.5558	6.7725	6.45128	7.50036	7.44254	7.34517	7.34644	7.22923	7.32456
Q13363	CTBP1
Q86YS7	C2CD5
Q13367	AP3B2													4.8734	4.65654	4.99204	4.84845	4.9204	4.39323
P67812	SEC11A							2.65397	2.17057		4.57933	3.54168	3.66325	7.04058	7.15926	7.23774	7.59751	7.38698	7.31998	4.52729	5.16483	5.19104	5.32522	5.8791	5.80385	6.24051	6.45143	6.77362	6.89776	7.03694	7.12623	7.2035	7.08588	7.51592	7.89403	8.07044	7.74873							6.00445	6.70705	7.1117	7.30573	7.17467	7.41599
Q96PK6	RBM14	6.40695	6.84613	6.37248	6.38961	6.51679	6.59518																			5.80423	6.0108	6.80894	7.01947	6.72655	6.18174
Q9BQE3	TUBA1C	11.6887	11.5864	11.6577	11.4351	11.2252	11.4829							12.9121	12.7521	12.8372	12.9589	12.8015	12.9575	10.0868	10.0476	10.2362	10.0133	9.91561	9.93138	5.95498	6.09003	6.69604	6.95273	6.9692	6.56429							10.036	10.0225	9.57327	9.89872	9.65624	9.78977	14.4281	13.2367	13.3778	13.3171	13.3426	13.0738
Q9Y5Q9	GTF3C3
Q9Y5Q8	GTF3C5
Q7Z7E8	UBE2Q1																															7.93948	7.91098	8.03324	7.57166	7.73233	7.73785	8.40741	8.39399	8.26917	8.23362	8.09656	8.11388	7.94708	8.73476	8.80781	8.59743	8.66282	8.50458
Q9UNZ2	NSFL1C	6.93279	6.65951	6.83055	6.62157	6.70497	6.85373
P41091	EIF2S3	8.59238	8.32993	8.42874	8.34532	8.3992	8.31708							9.28191	9.25116	9.291	9.35316	9.21733	9.23774							7.74901	7.63543	7.54407	7.2746	7.4631	7.36093	7.6902	7.81503	7.77296	7.70974	7.7072	7.58639	8.32628	8.45859	8.1839	8.30484	8.25504	8.34441	4.7558	6.82867	6.83466	6.49453	6.84045	6.7786
O60231	DHX16
Q9BSQ5	CCM2
Q8N1G4	LRRC47	8.21598	8.16139	8.1516	8.01517	7.99941	8.08985	7.57774	7.29405	7.46983	8.04029	7.51698	7.56174	8.56523	8.52266	8.55671	8.64668	8.56256	8.65475	6.29118	6.23766	6.37177	6.21619	6.43064	6.24051	7.14995	7.11932	7.02591	6.74557	6.91288	6.92474	7.77621	7.92288	7.88645	7.65584	7.79255	7.66969	8.0536	8.04699	7.81612	8.04449	8.03699	8.08824	4.38296	5.72605	5.81466	5.49276	5.51757	5.60994
Q9Y2J2	EPB41L3	6.78618	6.68593	8.11018	6.61027	6.81463	6.82433	7.31147	7.0828	6.97641	6.89957	7.05025	7.02024	6.81268	6.74408	6.82831	6.70368	6.73362	6.60919																			7.09103	7.12253	7.22407	7.10361	7.06501	7.15339
Q9BQ39	DDX50
P51159	RAB27A
Q12765	SCRN1	7.06791	6.99805	6.89708	7.28853	7.07186	7.11706	7.60797	7.5718	7.69504	7.34075	7.55586	7.53657	7.71842	7.9127	7.91554	8.21208	7.92159	7.85678													6.43809	6.34622	6.47813	5.76018	5.98425	6.20248	5.5815	5.87986	5.53294	5.79928	5.60114	5.61708	6.51217	6.1719	6.329	6.21268	6.49464	6.17083
Q96FX7	TRMT61A
P19525	EIF2AK2													7.5729	7.53268	7.58524	7.42047	7.57968	7.54698
Q9UHX1	PUF60	8.16736	8.05533	8.12472	8.0643	7.86471	8.62346	6.96633	7.22961	7.15529	8.42708	6.91851	7.24737	7.84399	7.93746	8.07337	8.13118	7.9346	9.0148																			6.45917	6.43407	6.42334	6.46447	6.13829	7.31104
Q9NS69	TOMM22																									7.16574	6.7943	6.8002	6.80246	6.89703	6.67801
Q16658	FSCN1	8.41346	8.04893	8.02948	8.16019	7.94216	8.1375							6.72223	6.92371	6.8614	6.7737	6.79317	6.82258	6.39937	6.63938	6.43744	6.41965	6.51525	6.30151	7.17917	7.60217	7.23895	7.27613	7.14373	7.4554	8.98786	9.19609	9.10938	9.12833	9.20242	8.85299	9.55334	9.51511	9.08834	9.3206	9.30461	9.34224
P16190	HLA-A	2.88517	3.51303	2.89483	3.72194	3.65263	3.42749
Q16891	IMMT	8.23606	8.18636	8.06003	7.94541	8.08137	8.15933	8.33978	8.29422	8.18834	8.02886	8.01354	7.97593	9.05285	8.95254	8.94182	8.97503	8.8726	8.86063	6.44335	6.47747	6.41723	6.18033	6.11653	6.19027	8.80576	8.36154	8.43408	8.32052	8.32264	8.39572	8.24328	8.38021	8.21709	8.14816	8.2463	8.19191	9.22905	9.10462	8.94891	8.9749	9.06881	8.97255
Q9UPP1	PHF8
Q9NS86	LANCL2
Q9UII4	HERC5
Q9BV86	NTMT1
Q8TBC4	UBA3	6.71174	6.96892	6.84639	6.97841	7.00739	6.79576																			3.88152	4.44038	5.11084	4.9462	4.99588	4.74508							6.29706	6.44649	6.31006	6.35693	6.08474	6.16006
Q63HN8	RNF213	6.57098	6.72668	6.57511	6.62157	6.54053	6.90817	5.94897	5.90259	5.26125	5.60262	5.9495	5.96883																									6.51414	6.48137	6.36914	6.30266	6.37789	6.35886
Q14839	CHD4	5.93387	5.95254	5.49885	5.79403	5.81704	5.68634							7.03589	7.0484	7.05119	6.994	7.03373	6.88743							8.0347	7.67478	7.99175	7.96689	7.93609	7.69161	6.44253	6.14287	6.28717	5.49934	5.77104	5.97033
Q9HD33	MRPL47
P25325	MPST
O60942	RNGTT	3.95903	4.80322	4.49641	4.99938	4.73021	4.68896							7.2191	7.1774	7.11959	7.1603	7.04503	6.77083
O14745	SLC9A3R1																															6.38132	6.29787	6.19522	6.17558	6.25143	6.28338
O14744	PRMT5	13.0114	13.1092	13.1336	12.8689	12.6504	12.9741	12.2597	12.786	13.1906	12.3097	12.2273	12.0663	13.7313	13.4883	13.4696	13.4243	13.3018	13.4919	10.2922	10.0675	10.1427	9.64218	9.59216	9.3795	11.6713	11.1531	10.7154	11.0405	11.0542	10.8875	7.62474	7.65422	7.82251	7.84727	7.82334	7.69091	9.49105	9.30518	8.86414	9.15959	9.09879	9.16146
Q7L2J0	MEPCE
Q96I24	FUBP3
Q9BUK6	MSTO1																																					6.28927	6.50192	6.32052	6.34832	6.14993	6.33412
O60333	KIF1B
P13804	ETFA																									4.42762	4.77607	5.24918	4.55645	4.6375	4.47397
Q9UII2	ATPIF1													8.45387	8.52118	8.38167	8.35046	8.34566	8.27189
Q9P2D1	CHD7
P50402	EMD	9.15007	9.24537	9.0088	8.73259	8.75963	8.84179	8.45559	8.66971	8.35723	8.38651	8.46126	8.2643	9.69897	9.7207	9.70386	9.80142	9.50801	9.50799	5.83763	6.27973	5.8937	5.86609	5.68462	6.02591	8.26227	7.85758	7.9315	8.00909	7.86115	7.57288	6.65049	6.60597	6.61605	6.3914	6.47597	6.62004	8.31583	8.19497	7.81134	7.85293	7.93995	7.67821	7.39769	8.05864	8.44805	7.88662	8.17249	7.89101
Q7Z3K3	POGZ
P07954	FH																															7.99606	8.04015	7.95646	7.88016	8.0363	8.07739	7.36659	7.24196	7.77071	7.20038	7.37978	7.11243
Q53GQ0	HSD17B12													7.45249	7.07922	7.31438	7.21479	7.26257	7.25797
Q9UBN7	HDAC6
P30479	HLA-B
P10599	TXN													10.1339	9.85345	9.93928	9.82082	9.84103	9.93077							9.49645	9.11596	8.72457	8.82919	8.84713	8.98631													12.7493	12.0062	11.9145	11.7826	11.8115	11.7445
P31150	GDI1
P31151	S100A7													8.1987	11.0388	8.03934	8.09311	8.2689	8.00207
P83881	RPL36A													9.82201	9.68101	10.0331	10.0577	10.0391	10.0169							9.24726	9.05652	8.97742	9.29272	9.23866	8.98083
Q86TG7	PEG10	6.21799	6.47404	6.53321	6.54843	6.42117	6.44199	5.65286	5.43643	5.2032	5.3123	6.15334	6.19348	7.68112	7.56994	7.5634	7.69711	7.97822	7.61557	5.30074	5.46614	5.28078	4.91997	4.98311	4.85716	5.35068	5.3159	5.67192	5.37214	5.57569	5.22713	6.2357	6.04461	6.05839	5.89149	6.09295	6.05383
Q8NCH0	CHST14
Q8NFQ8	TOR1AIP2																									5.33726	5.83551	6.39687	6.37718	6.54783	6.38991
P48444	ARCN1	8.04873	8.09156	7.95295	8.18297	8.07012	7.95007	6.95306	6.78602	6.54494	6.36987	6.8108	6.91607	7.78397	7.71456	7.79635	7.81522	7.74115	7.81458	6.25871	5.89742	6.06804	5.9607	6.08266	5.85771	8.14178	7.95594	7.69127	7.7909	7.87508	7.91704	7.30983	7.41065	7.41415	7.2817	7.27293	7.36701	7.83784	7.81126	7.91559	8.00249	8.0686	7.97403
Q86V48	LUZP1
Q96BN8	FAM105B	6.95616	7.05139	6.90811	6.9341	7.05199	6.93334							7.9178	7.79134	7.71093	7.72365	7.62135	7.6246													6.72793	6.81916	6.94504	6.53312	6.66427	6.71405	6.93483	6.87093	6.89766	6.73929	6.58871	6.7732
Q7Z3Y8	KRT27
Q15233	NONO	9.22327	9.2882	9.03279	8.87527	8.99925	9.02963	8.33374	9.01035	8.33251	8.68489	8.57391	8.33742	9.43509	9.33234	9.35841	9.3695	9.3451	9.31945	5.69629	5.96738	5.50294	5.79677	5.67258	5.76286	8.22822	8.08063	8.56416	8.58133	8.45783	8.07563	7.80825	7.86772	7.84981	7.69403	7.80763	7.69193	8.56919	8.52216	8.32249	8.26672	8.33757	8.2126
P12429	ANXA3																			10.2802	10.4228	10.6062	9.98072	8.86302	10.4259	12.6994	11.9796	11.3191	11.8519	11.5635	11.2154	9.9279	10.4983	10.8306	10.8945	10.8919	10.1432	12.4318	11.3901	10.9723	11.3249	11.1402	11.7706
O00186	STXBP3
O95376	ARIH2	7.30296	7.50028	7.39717	7.41621	7.60798	7.45056																									7.06662	7.33539	7.50478	7.45184	7.53076	7.39786	6.91067	7.00696	6.88912	7.225	7.17185	7.02574	6.31486	7.17587	7.30283	7.03673	6.98733	7.15358
Q9ULF5	SLC39A10													7.77762	7.68492	7.84681	8.12903	7.93509	7.63715
Q5UCC4	EMC10	5.5492	5.64698	5.30876	5.68381	5.7823	5.69246
O75947	ATP5H
Q12888	TP53BP1																																					6.51639	6.45529	6.40388	6.42406	6.56291	6.45213
P47813	EIF1AX
P14923	JUP	6.99131	7.69665	7.96576	7.97954	8.45309	8.37385							8.10228	8.72066	7.98059	7.64179	7.96025	7.83973							5.73672	7.27741	5.78292	6.73323	5.57569	6.22736							6.68638	6.33461	7.98702	7.2042	6.91944	6.80183
Q15181	PPA1													8.53901	8.19463	8.26869	8.32156	8.1033	8.16486							6.97308	6.73957	6.93153	6.28868	6.44247	6.83451	7.00172	6.79275	6.75944	6.54072	6.50842	6.68128							9.55836	10.4751	10.4307	10.1334	10.4672	10.1933
O60830	TIMM17B
O95352	ATG7
Q5JTZ9	AARS2	6.69162	6.71322	6.59393	6.91089	6.79526	6.60671																									5.11498	5.0498	5.07481	4.96651	4.74137	5.07473
Q9BVK6	TMED9	6.65435	5.41338	7.53101	5.8164	5.95638	5.64274	5.14869	5.14337	5.35822	4.96942	5.58483	5.65313	5.38354	5.75225	5.51747	5.54622	5.54192	5.39969
P07951	TPM2																															4.14487	4.01461	4.14111	4.09313	3.87791	7.2701
Q9BV44	THUMPD3																									7.06386	6.67343	6.97382	6.62919	7.02331	6.78337
Q9UQ35	SRRM2
Q92990	GLMN																									6.9756	7.01052	7.01541	6.96901	6.90451	6.92128	7.68098	7.66629	7.76098	7.50849	7.57017	7.75413
Q96CB9	NSUN4	5.60297	5.83798	5.70805	5.83842	5.91091	5.9368
Q9UL46	PSME2	8.29731	8.40065	8.36302	8.29465	8.28175	8.314																															6.02897	5.70594	6.10656	5.89245	5.64579	5.7934
Q9P2B2	PTGFRN																															6.2096	6.10711	6.18728	6.82151	6.83749	6.63671
Q9Y383	LUC7L2	8.93453	9.11477	8.98307	9.38132	8.85593	9.31411	6.87417	6.96751	6.89805	8.55767	7.13194	7.03359	10.2281	10.0866	10.2004	10.1023	10.1464	10.0899							9.26961	8.68435	8.6061	8.68146	8.76325	8.73037	8.90564	9.54028	9.18392	10.1069	10.2632	9.11498	10.0449	8.89895	9.07638	9.15421	8.97651	9.89243	9.97865	9.99785	10.0155	9.79545	10.0279	9.81541
Q9P2B4	CTTNBP2NL
Q9NVA2	43719													7.61304	7.8122	7.80855	7.84625	7.84889	7.70437
Q9BV68	RNF126													7.23458	7.13111	6.99892	6.80347	6.79988	6.88447
P57729	RAB38
P48594	SERPINB4
Q9BRS2	RIOK1	9.48745	9.72954	9.67645	9.54296	9.39482	9.44627	9.90021	10.194	10.3055	9.98218	9.88398	9.7893	11.3701	11.2962	11.2199	11.3219	11.2193	11.3126							8.24239	7.87811	7.68012	7.9296	7.88841	7.75944							6.2146	6.18838	6.31268	6.21246	6.30009	6.32339
Q12974	PTP4A2
Q96BY7	ATG2B
P29144	TPP2																															5.99576	5.72297	5.74377	5.63022	5.91558	5.78227
Q8NBJ7	SUMF2	5.84967	6.10684	6.64897	6.94506	6.60401	6.66932																			6.37222	6.5685	6.84475	7.23898	7.33739	7.54402
Q4G176	ACSF3
Q8NBJ5	COLGALT1	8.03361	8.25138	8.90875	8.99306	8.82129	8.763	7.73157	7.85819	9.22745	8.57648	9.35146	9.39034	8.4355	8.62629	9.11311	9.20214	9.57097	9.81942	6.50612	6.64579	7.7321	8.23329	8.86401	8.36017	7.64118	7.60013	8.21384	8.84344	8.9208	8.94665	7.57657	7.66227	7.98136	8.78883	8.81531	8.47354	7.15469	7.14677	7.60499	8.63477	8.32793	8.52685	7.59512	7.68363	8.34871	8.57593	8.37808	8.73886
O75400	PRPF40A													5.60642	5.78275	5.69493	5.5652	5.58494	5.4156
Q02880	TOP2B																																					5.12988	5.45025	5.82281	5.29098	5.65401	5.59939
Q9UIC8	LCMT1
Q9BXR0	QTRT1
Q9NVW2	RLIM
P04350	TUBB4A	9.60759	9.71586	9.52005	9.45455	9.28084	9.48704																			8.60458	8.43983	8.2116	8.53621	8.45328	8.38203	4.33336	4.60727	4.97703	4.02349	3.89982	3.99143
Q969H8	C19orf10																									5.31009	5.4851	6.29239	6.70708	6.7223	6.97672
Q9UKK9	NUDT5	5.22338	4.90653	4.92128	5.00335	4.97366	4.78268																									5.95815	5.10448	5.16235	5.04058	4.95417	4.98594
O95999	BCL10
Q9BZZ5	API5																									6.3467	6.36882	6.80385	6.48754	6.62417	6.68618
Q5JWF2	GNAS	7.69248	7.9082	7.74613	7.65806	7.65576	7.95925	6.99894	7.06742	6.8326	7.01633	7.01599	6.93973	8.49987	8.50963	8.52807	8.58557	8.66926	8.60751	6.31243	6.17299	6.19373	6.28911	6.40938	6.15428							7.81942	7.86244	8.02547	7.79245	7.80447	7.79948	8.35516	8.36249	7.99503	8.22428	8.03234	8.15378	4.32325	5.84182	6.08075	5.7682	5.91632	5.92763
Q08554	DSC1	8.57067	8.92916	8.88517	8.64111	9.32073	9.19419	6.77629	7.06226	6.64747	6.8838	7.07999	6.82441	7.03235	7.83215	7.20269	7.06841	6.94903	7.10791	6.37938	5.6691	5.83176	6.47665	5.81505	6.43725	7.01786	7.45014	6.8588	7.1797	6.84543	7.15984	7.18706	7.37348	7.18617	8.18399	7.58858	7.75609	8.94513	9.09227	9.00612	9.62043	9.3893	8.68772	8.90213	7.17587	7.11242	7.21391	7.03016	7.11897
O95997	PTTG1
P53992	SEC24C	5.38417	5.5164	5.4332	5.8493	5.73456	5.43243							6.96973	6.84451	6.97622	7.05946	6.90623	6.95664							6.43611	6.96935	6.84404	7.01763	7.05546	6.90504	6.54899	6.53826	6.69092	6.54828	6.50085	6.5155	7.01491	6.71797	6.92131	6.72074	6.73185	6.78498
Q9UKK6	NXT1
Q6P1R4	DUS1L
P78371	CCT2	8.34323	8.24906	8.4045	8.52727	8.39317	8.36743	7.76276	7.29073	7.42168	6.7278	7.40944	7.70756	11.7985	11.5798	11.6412	11.8714	11.6867	11.8981	7.26453	7.2322	7.2456	7.34415	7.53832	6.91068	11.7335	11.3625	10.2165	10.5378	10.7254	11.0781	8.43375	8.98356	8.70106	9.0332	8.91283	8.42592	8.1739	8.15334	7.62609	8.12345	7.95586	7.86176	11.3627	10.4987	10.5825	10.6587	10.5641	10.4938
O15355	PPM1G	8.53832	8.65703	8.57529	8.34312	8.32476	8.38319	7.32232	7.3473	7.28109	7.06615	7.3194	7.14322	8.9577	8.96429	9.01343	9.0275	8.8559	8.93129	6.83408	6.97429	6.87469	6.62494	6.44185	6.56672	8.60269	8.0991	8.16368	8.02973	8.10874	7.9365	6.84947	6.83996	6.89475	6.9566	7.17722	6.63561	7.85584	7.48996	7.75175	7.53531	7.53294	7.56817	9.61444	9.56748	9.61974	9.33604	9.55844	9.4362
P49840	GSK3A
Q99832	CCT7	8.9299	8.75445	8.83497	9.3083	8.83613	8.82267	8.89047	8.77027	8.92875	8.64026	8.71105	9.08427	11.2404	11.0289	11.0954	11.3203	11.1932	11.3278	7.92604	8.09527	7.99882	8.20121	8.39132	7.6706	9.69997	9.52927	8.84248	9.21658	9.32202	9.56574	7.0399	7.12351	7.34446	7.74151	7.25358	7.09959	9.27361	9.14466	8.84759	9.15935	9.18512	9.04421	8.96083	8.9922	9.05354	8.99708	9.00981	9.03768
Q99836	MYD88
Q8TAQ2	SMARCC2	6.4679	6.49936	6.5578	6.26474	6.44661	6.30154							6.57348	6.51319	6.48804	6.61799	6.37592	6.20289													7.24315	7.08295	7.12722	7.02532	6.95535	6.92567	5.78935	5.82145	5.86352	5.68874	5.705	5.5419
O60716	CTNND1	5.88454	5.73768	5.7776	5.69837	5.9233	5.69551
P43487	RANBP1													9.63976	8.96293	9.13556	8.79468	8.87363	9.14805							7.8798	7.69024	7.35067	6.81844	7.05713	7.4273
Q01546	KRT76																															2.85802	3.75178	2.96606	2.97569	6.4875	3.4746
Q07866	KLC1	8.2877	8.59261	8.35737	8.32838	8.12268	8.30111							9.18514	9.16746	9.13488	9.25977	9.06968	8.98289	6.31594	6.44244	6.30088	6.08226	5.86442	5.7835	9.25175	8.65152	8.73011	8.40608	8.53589	8.31942							6.09533	6.20306	5.85621	6.07918	6.14993	5.98268
Q07864	POLE	5.7673	6.00214	5.91837	5.73883	5.90019	5.75819
Q14331	FRG1
Q9NRW1	RAB6B																			3.41238	3.28098	3.24863	3.63024	2.99229	3.3972							4.99352	4.87916	5.00886	5.05086	4.88282	5.40354	6.04431	5.93852	5.8096	5.80434	5.86212	5.84685
P35637	FUS													8.6123	8.63865	8.685	8.88877	8.50535	8.54421
Q92974	ARHGEF2							6.61967	6.63545	6.33387	6.18181	6.78453	6.51801	6.8612	6.99551	6.98244	6.8535	6.84707	6.87558							6.20088	6.15743	6.58028	6.67926	6.56582	6.32848	7.29992	7.43182	7.3138	7.60646	7.39653	7.32545	5.67735	5.86153	5.47355	5.87333	5.81896	5.67453
P43007	SLC1A4																															5.10602	4.77614	5.23722	4.48437	4.59874	5.17741
Q92973	TNPO1							7.83272	7.83837	7.59242	7.53592	7.77711	7.81526	9.82358	9.67025	9.69714	9.7295	9.78981	9.70445	7.65841	7.74872	7.58127	7.43084	7.27867	7.32314	8.11533	7.9519	7.95926	7.76854	7.94358	7.85221	6.69987	6.54245	6.58013	6.11134	6.42492	6.5155	7.44234	7.5114	7.37008	7.35419	7.13453	7.31917
Q9BTE1	DCTN5
Q9BTE3	MCMBP	6.87518	7.01896	6.78347	6.92808	6.79897	6.69889	7.31659	7.58824	7.46031	7.31834	7.54859	7.44084	8.19392	8.27086	8.18019	8.36012	8.23151	8.11902	6.06775	6.19076	6.22182	5.94179	5.68941	5.72376	8.40796	8.1617	8.23185	8.19183	8.24391	8.05798	8.41322	8.52719	8.68563	8.23861	8.30229	8.38623	7.2801	7.53756	7.09111	7.26572	7.11894	7.27716	6.43297	7.74566	7.99335	7.44624	7.69725	7.63866
P42574	CASP3	6.45504	6.74133	6.76542	6.37479	6.52928	6.5136							8.50288	8.44381	8.40695	8.49821	8.47415	8.54518													7.32542	7.02611	7.46675	7.01017	7.06717	7.1184	7.76564	7.81334	7.40689	7.64731	7.37323	7.56969
O75976	CPD																									4.5292	5.01769	5.94414	5.95827	5.79629	5.60476
Q9BTE7	DCUN1D5	7.35496	7.52587	7.40896	7.36122	7.38675	7.27306
Q92979	EMG1
P54577	YARS	8.69356	8.61729	8.94586	8.49607	8.506	8.60336	7.65857	7.66434	7.71319	8.37417	7.66	7.72227	7.46569	7.50729	7.64038	7.41872	7.35351	7.36029	6.76399	6.5736	6.68482	6.46178	6.52185	6.79588							7.31563	7.39756	7.20496	7.29321	7.2153	7.13312	7.67408	7.47432	7.2914	7.4089	7.46612	7.45806
P68366	TUBA4A							3.154	2.45338	5.7573	2.84592	3.17767	3.11065																									4.97912	5.52182	7.00335	5.77372	5.28866	5.24845
Q99943	AGPAT1	5.13354	5.2659	5.221	5.19561	5.38055	5.41777																			5.24728	5.55726	5.98561	6.0839	6.13257	5.99427	5.84376	5.77229	5.89995	6.02028	6.19657	6.10844
P68363	TUBA1B	5.08655	5.53185	5.5787	5.28269	5.38055	5.58143	11.6066	11.8917	12.512	11.5882	11.6258	11.6223	8.00268	7.93411	8.05305	8.09421	8.06071	8.00905							11.0815	10.6829	10.4488	10.7573	10.7748	10.6029	9.8006	10.0108	10.0943	9.85194	9.91616	9.76988	3.2799	3.67599	3.71811	3.69493	3.42627	3.2459	1.6812	6.23012	6.26604	5.61051	6.14142	5.98838
Q8N3F8	MICALL1
P54578	USP14	6.47216	6.67902	7.18537	6.59507	6.88516	6.61325							8.11805	7.70606	7.8406	7.6006	7.87614	7.74562							7.70249	7.51732	7.42624	7.07436	7.25738	7.18213	7.56124	7.56804	7.57341	7.14007	7.39549	7.35001							6.19665	6.47728	6.59369	6.50212	6.43508	6.48359
Q92572	AP3S1
P57737	CORO7
O43790	KRT86
Q92574	TSC1
Q92575	UBXN4
Q96JJ3	ELMO2	9.64061	9.77208	9.86685	9.55274	9.53154	9.64444	9.8834	10.4183	10.5202	9.91424	9.79028	9.81006	10.3622	10.3254	10.4246	10.2185	10.1384	10.1592	7.37674	7.20662	7.09184	6.8073	6.59877	6.36009	6.94767	7.12072	7.14464	7.38553	7.03864	6.6889
P35527	KRT9	12.4916	13.0006	13.3143	12.6705	13.2407	13.7971	11.8465	12.1474	12.4358	11.8038	11.7962	11.45	13.3623	13.0931	13.368	12.8824	12.979	13.8234	10.6717	9.84107	10.3795	10.8622	10.0647	10.8354	14.0017	13.1206	11.7501	13.0919	11.8573	12.6127	10.4897	11.7878	10.5693	11.9127	12.0423	11.6195	13.476	13.1036	12.2083	14.1236	13.934	12.8818	20.0305	14.6152	14.0561	14.7635	14.3749	13.442
P35520	CBS	7.17734	7.41157	7.34393	7.20445	7.11369	7.29684	6.90386	6.69123	6.68131	7.37136	6.93988	6.99553	8.00753	8.02929	8.06421	8.26687	8.10506	7.96598													7.51717	7.59661	7.5581	7.47638	7.42538	7.70775
P61978	HNRNPK	10.6945	10.8404	10.699	10.3961	10.3298	10.5534	10.6868	11.0885	11.2778	11.1188	10.7336	10.4515	12.2138	12.0333	12.0037	11.9874	11.8566	12.0387	9.83189	9.93505	10.0053	9.47867	9.31101	9.78087	9.8813	9.45289	9.58389	9.69164	9.52208	9.20742	9.8894	10.2573	10.221	10.0121	9.97814	9.86264	10.6969	10.4156	10.1292	10.1309	10.3756	10.1257	11.5559	11.1537	11.3273	10.8085	10.9717	10.7666
P08183	ABCB1																									5.28246	5.16146	5.54494	5.2506	5.37084	5.28601	7.11985	7.36984	7.15801	7.39618	7.13069	7.29292	4.66986	4.79581	4.92827	5.23204	5.06369	5.30412
Q13123	IK
P04279	SEMG1																																											8.0044	7.02732	7.3753	7.05639	7.07753	10.9358
Q05397	PTK2
Q9P265	DIP2B
Q14247	CTTN	8.84375	8.84691	8.72996	8.5581	8.54154	8.63175	7.14328	7.16104	6.76737	6.61159	6.96012	6.7074	9.24692	9.26733	9.28713	9.22278	9.11104	9.22885							6.00083	6.11464	6.33477	6.44665	6.41616	6.40652							8.23107	8.17781	8.0961	7.93253	8.18149	7.93405
Q14244	MAP7	6.05342	5.93407	6.40181	5.98753	5.8894	6.12819																			6.24051	6.23956	6.68331	6.92552	6.86284	6.79978
Q5JSH3	WDR44																															5.65451	5.67569	6.01422	5.52943	5.49629	5.71268
Q8IWX8	CHERP																									4.55096	4.82122	5.69929	5.82022	5.53858	4.76076
O94822	LTN1
P24928	POLR2A
O94826	TOMM70A	6.42681	6.82627	6.80425	6.69346	6.75757	6.62302							8.49122	8.44499	8.51862	9.08205	8.27282	8.79346	4.52117	4.42355	4.13231	3.8278	3.81415	3.78429	7.92168	7.58681	7.81655	7.60105	7.68783	7.52142	8.06101	8.02676	8.29123	7.72613	7.80368	7.82394	4.13183	4.44519	4.50653	4.76523	4.50483	4.27532
Q9P260	KIAA1468	5.31733	5.6639	5.47367	5.67892	5.52252	5.35378							6.14284	6.29161	5.933	6.16642	6.25796	5.9953
Q9UPN3	MACF1	8.33765	8.50704	8.43168	8.31424	8.28206	8.35051	7.60125	7.71938	7.6325	7.9965	7.69784	7.57914	7.901	8.07562	8.01203	8.05232	7.97629	7.99506							5.67186	6.2863	6.5147	6.54928	6.37435	5.80643							5.29225	5.26027	5.73355	5.33013	5.57539	5.37516
P06858	LPL
Q5JSZ5	PRRC2B
Q13200	PSMD2	9.25993	9.3859	9.60674	9.25862	9.41996	9.41043	8.68866	8.54715	8.75442	8.4234	8.68853	8.71788	10.2161	10.0674	10.0757	10.0147	10.2351	10.2107	7.74511	7.43053	7.6893	7.46444	7.82681	7.57381	6.31705	6.35035	6.4964	6.54799	6.7223	6.63359	6.32568	5.77575	6.24766	5.85898	6.09793	6.11974	8.33666	8.20453	8.36021	8.4635	8.41084	8.38966	7.25381	8.49713	8.63946	8.48161	8.47228	8.6408
P15735	PHKG2	6.27719	6.33854	5.93704	6.1418	6.20707	6.26888
Q01105	SET													9.7366	9.58164	9.69163	9.38043	9.70536	9.73999							8.70286	8.43336	8.24648	7.60709	7.74636	8.17913	5.70726	5.17788	5.14608	5.21574	5.24975	5.07816							9.8133	9.98237	9.85678	9.98272	9.84033	9.74463
O75190	DNAJB6
P04040	CAT	8.20584	8.38889	8.3177	8.15894	8.48196	8.51742													6.44174	5.70192	6.03686	6.33153	5.87492	6.29945	5.33051	5.84202	5.69421	5.70516	5.43717	5.63051							6.90719	6.53884	7.37848	6.922	7.149	6.53818
O75351	VPS4B
P11234	RALB
Q8N163	CCAR2	6.91701	6.6873	6.50099	6.72633	6.4938	6.44748	6.9655	7.31383	8.73051	6.98461	7.49333	7.15185	7.72943	8.62353	7.74523	7.53736	7.5848	7.61103	6.19721	5.84201	6.0421	5.59985	5.92428	5.52151	7.9667	7.7385	8.17243	8.41049	8.1839	7.82666	7.52857	7.74343	7.75024	7.33725	7.44162	7.45632	7.84355	7.88296	7.73159	7.72757	7.93387	7.71902
Q14790	CASP8
Q86YB8	ERO1LB																									4.12184	4.07256	5.43368	5.72848	5.82512	5.68886	5.20146	4.74247	5.30107	6.34029	6.38238	6.06894
Q86XZ4	SPATS2
Q15758	SLC1A5	8.23672	8.10908	8.14923	8.07986	8.04026	8.00303	6.53293	6.38058	6.54825	6.78403	6.67904	6.7581	7.39663	7.36977	7.25409	7.42135	7.33228	7.28421	6.49378	6.61605	6.60264	6.62938	6.56978	6.61082	6.60169	6.86544	7.08486	7.11265	7.08851	7.24884							7.80119	7.7875	7.01121	7.58146	7.5366	7.60702
P82930	MRPS34																									6.97811	6.97706	6.82625	7.07788	7.02929	6.64762
P82932	MRPS6																																					6.73782	6.81303	6.67507	6.64686	6.6755	6.3571
P82933	MRPS9
Q15750	TAB1	6.49118	6.67902	6.28714	6.6887	6.46805	6.44015	5.88303	5.89127	5.46886	7.1859	5.95119	5.83053	6.3087	6.76575	6.63962	6.79407	6.41461	6.35378	5.09032	5.46909	4.83205	5.09676	4.76029	5.13617	8.44273	7.94541	7.81149	7.93723	8.0342	7.80439
P13489	RNH1	8.39561	8.33519	8.4429	8.6684	8.54848	8.4361	8.1045	7.92989	7.84411	8.22204	7.921	8.11859	9.3922	9.4549	9.24106	9.3289	9.36397	9.37619	7.21201	7.19713	7.03237	6.94565	6.99476	7.23608	6.23266	6.5584	6.3264	6.47268	6.33547	6.56577	8.67779	8.99618	8.7474	8.49611	8.56114	8.49059	8.82988	8.53446	8.85184	8.74412	8.57131	8.72384
Q9NWB6	ARGLU1	7.44943	7.55853	7.40994	8.09394	7.48207	7.44686	7.58458	7.8175	7.76489	7.58989	7.71361	7.40975	8.52933	8.67542	8.60309	8.5226	8.49903	8.47097	7.65772	7.61992	7.32636	6.99817	7.16694	7.30655
P19086	GNAZ
Q16795	NDUFA9													6.27542	6.33157	6.46585	6.44355	6.49725	6.59669							6.71146	6.47942	6.73425	6.80994	6.83173	6.61943
P62280	RPS11													10.3383	10.1252	10.2956	10.0946	10.2484	10.2342
P67809	YBX1	5.99919	5.68063	5.69249	5.08793	5.91446	5.9107							7.16307	7.23505	7.28539	7.14345	7.10826	7.11045	4.07137	4.41737	4.7903	4.34066	4.75564	5.17647							6.27141	5.37901	5.2863	4.94465	5.61784	5.2789							9.81908	10.263	10.0488	10.353	10.394	10.2457
P62913	RPL11													9.83572	9.73014	9.77873	9.77207	9.77241	9.80612
P25786	PSMA1																															6.52316	6.32706	6.40304	7.27243	6.72917	6.7843							8.904	8.75791	8.86816	8.96389	8.84589	9.11807
P25787	PSMA2	7.52248	7.39651	7.39421	7.57567	7.47023	7.47529	7.82086	7.77567	7.87119	7.54939	7.78981	7.87896	9.00392	9.0206	9.02306	9.09896	9.08843	9.22547	6.535	6.55598	6.70006	6.8511	6.9634	6.74337	6.74939	6.96161	6.89941	6.77867	6.96653	7.43054	6.59527	6.64559	6.8652	6.85414	6.99129	6.80303	7.31929	7.16847	7.30725	7.28115	7.29397	7.18139
P25788	PSMA3	10.1018	9.81057	9.91444	9.77254	9.84092	9.86389	8.95321	8.82465	9.23669	8.60811	8.95741	9.04659	9.70181	9.71072	9.62433	9.8365	9.81239	9.86624	7.40244	7.45816	7.64612	7.76615	7.95356	7.7553	8.88276	8.83276	8.35529	8.52	8.60569	8.8725	7.90934	8.16573	8.1685	8.40405	8.40992	8.02685	9.84514	9.59143	9.58536	9.68433	9.57935	9.7001	9.83748	9.59652	9.83313	10.0248	9.89144	10.0317
P25789	PSMA4	9.62445	9.58999	9.61226	9.66865	9.53801	9.64486							9.67661	9.58676	9.49794	9.40876	9.39144	9.34468							10.1146	9.69084	9.29026	9.42113	9.46817	9.42378	7.94528	8.05884	8.08171	8.46657	8.24041	8.00209	7.72517	7.57226	7.67699	7.75833	7.67988	7.78435	9.85344	9.11429	9.1681	9.08331	9.24232	9.23184
Q9NYJ8	TAB2
Q13371	PDCL	5.57248	5.65828	5.52712	5.59051	5.62501	5.27068																									6.2201	6.37451	6.37885	6.3618	6.18957	6.34211
O76003	GLRX3																															6.89057	6.71255	6.74464	6.13389	6.2869	6.5571							7.17761	7.88588	7.91118	7.55616	7.76112	7.7
O75794	CDC123	7.37268	7.40406	7.47499	7.41337	7.39754	7.41219	6.62286	6.67118	6.44625	6.6337	6.61944	6.53953	8.16274	8.04542	8.07577	8.11661	7.88339	8.04752							5.00253	5.41365	5.61178	5.36915	5.33645	4.87561
Q96RP9	GFM1	6.77402	6.79724	6.7052	6.68512	6.71684	6.66302
Q03519	TAP2																																					6.19258	6.47099	6.62499	6.39758	6.34795	6.20168
P14735	IDE																									7.25963	7.30243	7.17355	7.06195	7.21259	7.2589							4.61684	4.82289	5.39868	4.76002	4.49257	4.89902	5.47434	6.44681	6.50882	6.50061	6.443	6.34591
P61626	LYZ	6.83887	6.75584	7.06811	6.69227	7.25804	8.1559	7.54629	6.77822	6.77602	7.16207	6.76334	6.78558	6.53918	6.58674	6.45688	6.67909	6.62673	6.18173																			9.27098	9.21684	11.671	9.30964	9.01524	9.31003
Q8IZH2	XRN1
Q9ULW0	TPX2
O15372	EIF3H													9.22976	9.141	9.08561	9.13274	9.14765	9.06775							9.2036	8.58897	8.34656	8.37513	8.59859	8.39324	4.88495	4.51526	4.93976	4.59958	4.62571	4.65117							4.17627	6.5917	6.79523	6.0725	6.45348	6.52407
Q16222	UAP1
P61158	ACTR3	8.17292	8.0484	7.9671	7.85186	7.82733	7.91413	8.52469	8.37503	8.40127	8.24566	8.09251	8.14962	9.37028	9.40797	9.27791	9.36147	9.23521	9.24018	6.02114	6.15681	5.7545	5.91296	5.83888	5.74494	6.55047	6.72874	6.74268	6.60224	6.67135	6.54493	7.84501	7.77266	8.03435	8.21589	8.19057	7.99881	9.01107	8.86128	9.15247	8.85783	8.6736	8.85402
Q6WKZ4	RAB11FIP1							6.31054	6.24588	6.15596	6.38482	6.16494	6.54402	6.03485	5.97319	6.02744	6.11999	6.02666	5.8781
Q9BZX2	UCK2	5.27577	5.51329	5.72039	5.31796	5.20425	4.97892																															7.99362	7.84688	7.78009	7.76221	7.73824	7.71492
Q5T447	HECTD3
Q9H9Q2	COPS7B													5.64658	5.67574	5.74535	5.98053	5.92023	6.1482							6.39379	5.94249	6.10643	5.82886	6.30702	6.07139
P50579	METAP2
Q12797	ASPH	4.48998	4.91127	5.34879	5.3337	5.44715	5.2666																			6.42913	6.56447	6.80385	7.27994	7.23186	7.32221
Q12792	TWF1	7.91264	7.46304	7.55248	7.64124	7.51095	7.58719																															7.10643	7.35993	7.50574	7.17728	7.02476	7.24341
Q02878	RPL6	8.93411	8.67131	8.71265	8.46417	8.65079	8.67815	8.31668	8.69063	8.6379	8.59832	8.30542	8.26271	9.95741	9.93598	9.94776	10.0756	9.89947	9.97502							5.66634	5.99914	6.25525	6.05491	6.06745	5.85575	7.65966	7.86596	7.7189	7.9652	8.00412	7.57861	9.20608	9.00341	8.70919	8.87371	8.81314	8.94396
O94776	MTA2	8.83392	8.82715	8.75496	8.53816	8.55897	8.61093	8.29536	8.40889	8.1597	8.06642	8.15054	7.97044	7.34522	7.42988	7.43985	7.46276	7.40958	7.20285	6.04039	6.23252	5.91948	5.92985	5.79081	5.7359	6.93997	6.77334	7.03449	7.27384	7.12318	6.73428	8.49856	8.56432	8.56703	8.37929	8.39987	8.42622	8.12564	8.20029	8.1839	8.14983	8.22372	8.12833
Q13751	LAMB3																			4.40639	4.86049	5.66295	6.23574	6.7533	6.24908	7.36651	7.86873	8.3041	8.98768	8.91036	8.79993	6.01418	6.20155	6.44856	7.80553	7.80368	7.71028	5.97885	6.05847	6.43775	7.45122	7.27037	7.42164
Q9BPY3	FAM118B
P67936	TPM4	9.7316	9.53574	9.77373	9.67802	9.34968	9.55323	9.61581	9.90381	11.3173	9.20719	9.11396	9.35421	8.32749	8.74276	9.25658	8.54417	8.35456	8.30877	6.79445	7.16559	7.50366	6.77557	6.33458	6.81637	7.42903	7.22478	7.10413	7.27689	6.9212	6.94644	8.41168	8.7907	8.90651	8.68576	8.30738	8.20646	9.06959	9.46796	9.21045	9.01945	8.81255	8.8166	10.5627	10.2606	10.0835	9.91516	9.97497	9.91632
P23526	AHCY													9.36671	9.31753	9.30438	9.35038	9.28791	9.32119							8.9231	9.0044	8.31657	8.28907	8.36574	8.57479	7.3937	7.39876	7.34981	7.41108	7.4069	7.4447							9.87937	9.84514	9.94345	9.91905	10.0756	9.77236
Q9HCE1	MOV10
P62191	PSMC1	8.25457	8.44634	8.70413	8.24798	8.32082	8.4394							8.92068	8.90056	8.89011	9.00562	8.98217	8.9551							8.1305	7.87811	7.90566	8.09497	8.08394	8.06111	6.7815	6.3815	6.72696	6.35323	6.59463	6.53468	6.66205	6.41436	6.6229	6.7872	6.71375	6.77057	8.16678	8.76976	8.90939	8.7798	8.85995	8.81487
Q9BRL6	SRSF8																									6.86902	6.91908	6.55937	7.12377	7.06047	7.04498
O60518	RANBP6
P62195	PSMC5	8.64711	8.62769	8.60868	8.52341	8.53559	8.57441	7.89592	7.96695	7.74246	8.32864	7.852	7.84144	10.3708	10.2085	10.297	10.2968	10.2534	10.3848	6.58817	6.5409	6.50035	6.58584	6.72396	6.56672	9.92209	9.55259	9.2691	9.43096	9.5589	9.49958	6.23052	6.34384	6.29273	6.38721	6.36377	6.27622	6.18424	6.37039	6.0553	6.26286	6.18238	6.24214
P11413	G6PD	6.74053	6.7728	6.80278	6.85908	6.99139	6.93465							7.75767	7.65737	7.78049	7.66417	7.68817	7.65314													7.32255	7.39158	7.27967	7.21679	7.32295	7.1385	8.4826	8.5391	8.28155	8.33246	8.32414	8.22321	7.84001	8.07269	8.06407	7.89864	8.06392	7.92771
P63220	RPS21													8.25995	8.26644	8.36143	8.29448	8.22018	8.41796							3.72934	3.90788	4.69979	3.8729	4.46331	4.46761	7.26254	7.06077	6.82356	6.81364	6.9665	6.95929
P11142	HSPA8	10.9253	10.7701	10.9201	10.6825	10.5857	10.9475	10.8011	10.8759	11.3497	10.7484	10.6219	10.7422	12.629	12.4221	12.4658	12.5899	12.45	12.6461	9.35362	9.22596	9.48744	9.26374	9.27744	9.30527	11.221	10.8259	10.3844	10.5913	10.6037	10.5928	9.77407	9.99913	9.93658	10.0634	10.0877	9.73836	8.0201	7.7882	7.94627	8.24104	8.13461	8.39052	13.4288	12.5902	12.7514	12.7708	12.6699	12.4867
Q9NU53	GINM1
Q9UPW6	SATB2	8.2126	8.44553	8.19878	8.15601	7.96322	8.23816	8.04633	8.15143	7.95133	7.63247	7.61415	7.64212	9.67218	9.65756	9.67152	9.66638	9.61791	9.5405	5.54849	5.94234	5.56182	5.37183	5.14383	5.02788	5.78889	5.99328	5.89549	6.03462	6.15362	5.81643
Q9NQX3	GPHN	7.17466	7.12329	7.00386	6.89658	6.93973	7.6114	7.08025	7.08408	7.1758	7.57432	7.34202	7.35836	9.1022	8.99419	9.02797	9.03587	9.10434	8.96063	5.79289	5.49822	5.62539	5.2155	5.31946	4.82947	8.16782	7.93808	7.97426	8.06447	8.11458	7.8666	7.65338	7.54544	7.68476	7.69491	7.37557	7.54477	6.69441	6.48654	6.15596	6.56749	6.29137	6.35535
Q96EK7	FAM120B	6.33184	6.50562	6.03947	6.36731	6.25073	6.20992	5.18876	5.09081	4.72803	5.85278	5.2157	5.14187
Q96EK5	KIAA1279	6.49328	6.42863	6.24254	6.26474	6.44541	6.25853													4.55149	4.52472	4.48246	3.89789	4.19568	3.99542	7.60879	7.66797	7.7071	7.85189	7.69522	7.78872	5.54669	5.28176	5.51893	5.21574	5.12131	5.3623	7.02625	7.20987	6.95685	7.07784	6.97144	6.89294
O00429	DNM1L	7.8315	7.621	7.44474	7.47049	7.559	7.49065																			7.10862	7.10101	6.99918	7.27766	7.12954	7.17151	7.66814	7.83489	7.59533	7.55923	7.45268	7.47267	7.31394	7.34569	6.89681	7.04523	6.90926	7.07134
P50502	ST13																									5.96425	6.41625	6.25192	6.0767	5.88103	6.26612
P13497	BMP1																															5.38148	5.76534	5.94534	5.90893	5.6281	5.704	6.69441	6.6474	7.12469	6.80993	6.70723	6.77713
Q9Y6X8	ZHX2
Q13769	THOC5
P30492	HLA-B
Q13765	NACA
Q53H12	AGK
O14776	TCERG1																															6.65428	6.57352	6.5922	6.51395	6.39873	6.51188	3.68142	3.86357	4.10708	3.60443	3.91629	3.9424
P61088	UBE2N																																					7.26911	6.87751	7.12901	6.80617	6.77364	6.98092
O95777	LSM8																															5.67821	5.44486	5.47074	5.38078	6.0499	5.65526
P61086	UBE2K																																					3.94104	4.00179	4.41976	4.23651	3.97056	4.51446
Q13564	NAE1
P61081	UBE2M	8.23406	8.00059	8.13613	8.16603	8.07594	8.09164							8.51018	8.36202	8.51264	8.57098	8.49202	8.52316							6.3467	6.62381	6.35134	6.43415	6.3453	6.37817	8.72882	8.87597	8.84533	8.69118	8.83327	8.65469	9.29819	9.15574	8.78972	9.13993	8.97624	9.09709
Q13561	DCTN2	9.06742	9.18021	9.28836	9.04445	9.23341	9.20683	8.52416	8.23604	8.37388	7.70206	8.11705	8.18266	9.47719	9.27282	9.26075	9.25507	9.17594	9.24018	6.44335	6.49893	6.263	6.47335	6.53888	6.507							7.45138	7.34036	7.36044	7.25019	7.27066	7.21243	8.26033	8.05464	8.20914	7.99098	7.96294	8.09404
P37268	FDFT1	5.33545	5.41671	5.11849	5.95574	5.64461	5.47201	6.24072	6.00864	6.27665	6.12077	6.34955	6.59889																									6.51414	6.25228	6.36914	6.24254	6.13439	6.16408
P62263	RPS14	8.68369	8.78679	8.76437	8.59564	8.66899	8.70829							8.00268	8.05727	8.07577	8.09366	8.13646	8.12161	5.82534	5.68181	5.77341	5.70726	5.7341	5.41647	6.17257	6.24455	6.29023	6.34335	6.30846	6.30208							7.37691	7.21822	7.15181	7.41549	7.30262	7.39285
Q9H6W3	NO66	6.61614	7.09972	6.25756	6.60142	6.7756	6.80725	6.79044	7.52802	6.92194	7.33299	6.81169	6.6681	6.47153	6.50865	6.56516	6.25506	6.07232	5.83092																										5.3714	5.24637	4.75931	5.13563	5.19316
Q96IJ6	GMPPA																																					6.69841	6.70027	6.60295	6.77312	6.80938	6.69904
P62269	RPS18	8.42524	7.85663	7.78609	7.84873	7.85108	8.15075							8.92262	9.15083	9.12415	9.06578	9.02064	8.9912	7.56687	7.44223	7.62361	7.13479	7.22472	7.58335	8.0703	7.81832	7.45847	7.15826	7.38432	7.49383	7.59219	7.45039	7.28153	7.32159	7.39861	7.0158	9.43121	8.83882	8.64473	8.74217	8.5798	8.81085
O15173	PGRMC2
Q9Y6W5	WASF2	7.79013	7.41572	7.66611	7.38027	7.37405	7.56428																			6.23659	6.05376	6.12369	6.00648	6.22712	6.01394	7.37225	7.62877	7.46675	7.50849	7.44263	7.34804	8.23254	8.15772	8.06685	7.9643	7.91041	8.2719
Q9Y277	VDAC3													5.622	5.6919	5.87317	5.45421	5.66221	5.58738
Q8NE86	MCU
P48454	PPP3CC
O00203	AP3B1	5.55311	5.96624	6.05424	5.8601	6.09838	5.89214							7.17914	7.26124	7.25836	7.28472	7.26578	6.88447							7.8096	7.65523	7.66547	7.63513	7.77745	7.57727
Q53T59	HS1BP3
Q658Y4	FAM91A1
Q9H2M9	RAB3GAP2	5.63286	5.61252	5.6736	5.62145	5.56215	5.47555							8.69609	8.56178	8.66868	8.5226	8.54106	8.49529							7.35252	7.07529	7.02221	7.13986	7.13587	6.94417	7.12519	6.79984	6.85271	6.57444	6.62637	6.77634	4.63218	4.74007	5.17618	4.79612	4.96982	4.69196
Q08945	SSRP1	8.3132	8.12436	8.23335	8.36638	8.26794	8.31092	6.14472	6.16306	5.55477	5.67383	6.03156	6.32324	6.11879	6.08535	6.08513	6.30121	6.33614	6.20523	5.49977	5.3873	5.37364	4.86092	5.10807	4.82947	9.29105	8.97992	8.96543	9.17798	9.10403	8.97035	5.97081	5.85659	6.0187	5.87384	5.87569	5.85046	4.61684	5.17424	5.5	5.26916	4.69334	5.09696
P49720	PSMB3													5.24189	5.15916	5.27721	4.84329	5.82976	5.47762							4.3804	4.80203	5.02591	4.87135	4.87162	5.12599
Q9H0A0	NAT10
Q96C36	PYCR2
Q9BPZ3	PAIP2
P07195	LDHB													8.4418	8.32761	8.51616	8.43517	8.41208	8.33976							11.1277	11.1103	10.5391	9.87594	10.0229	10.5177	8.30198	8.08342	7.94885	7.54961	7.98672	7.7047							9.36498	9.79982	9.74136	9.71642	9.87226	9.68679
P07196	NEFL
Q9BTT0	ANP32E
Q71U36	TUBA1A
P05109	S100A8													7.8997	10.6132	7.59604	7.61981	7.99502	7.70948
Q9Y394	DHRS7																									5.07508	5.37	5.35682	5.42198	5.03614	5.59897
O00330	PDHX													6.10105	5.9972	5.97154	6.04518	6.16995	6.15786
P30038	ALDH4A1	5.62544	5.88443	5.55486	6.02246	5.85648	5.63641
O60825	PFKFB2							5.12979	5.26932	5.14306	5.50081	5.1714	5.44662	5.83764	6.06691	6.0193	6.14339	6.07606	5.71897
Q9BT78	COPS4	9.43528	9.4758	9.32945	9.26034	9.2568	9.27939	8.32066	8.45524	8.24298	8.36172	8.24226	8.19406	9.31163	9.2868	9.19823	9.45694	9.19557	9.26317	7.15065	7.14866	6.74811	6.79284	6.56978	6.49078	8.37787	8.09984	7.7979	7.96735	7.87554	7.82235	8.35342	8.61731	8.59582	8.24712	8.20152	8.292	9.35976	9.06814	8.78441	8.94205	8.78899	8.83086	9.90163	10.1871	10.274	10.0226	10.103	10.0398
Q9Y399	MRPS2							6.57424	6.24364	6.2532	7.06382	6.34703	6.74076
P17706	PTPN2
Q9Y623	MYH4																															5.15603	5.25766	5.10878	5.1596	5.34344	7.46845
Q95604	HLA-C																			5.48733	5.69441	5.64599	5.91538	6.25235	5.90159
P23396	RPS3	10.2392	10.2727	10.2651	10.1122	10.1008	10.2033	9.43324	9.67907	9.70753	9.29056	9.33955	9.27382	11.9919	11.7694	11.8316	11.8298	11.7695	11.9298	7.36751	7.31347	7.27912	7.03997	7.19246	7.31591	10.4763	10.048	9.67361	9.67857	9.90584	9.82885	8.64789	8.90648	8.85257	8.8809	8.87936	8.62663	10.3052	10.0339	9.81546	10.0091	9.82761	10.0805	12.9387	12.2897	12.3553	12.2842	12.3284	12.0635
O15294	OGT							5.86094	6.08037	5.33108	6.37175	5.89952	5.71829																									6.63524	6.8144	6.7311	6.62137	6.67149	6.55815
O95163	IKBKAP	6.09763	6.13338	6.16962	6.23705	6.19702	6.1145							4.98782	4.67847	4.85972	5.10283	4.98677	4.80865							6.40447	6.59245	6.40183	6.38732	6.42674	6.46159
Q9BRP1	PDCD2L																															9.06517	9.42587	9.29858	8.99325	8.84709	9.02414							8.67921	9.37097	9.6194	8.87884	9.24926	9.06364
P07686	HEXB	7.9019	7.42564	7.69057	7.79994	7.69617	7.76235																			5.42902	5.87095	6.54967	6.92944	6.98072	6.82096	7.61552	7.48687	7.53716	8.08468	8.03223	7.76537	7.81286	7.55005	7.89896	8.30705	8.05135	8.28255
P18858	LIG1													7.30861	7.34383	7.31929	7.50798	7.37072	7.14686
Q96EY9	ADAT3																																					6.04736	6.01166	5.85987	5.93916	5.78945	5.87163
Q12965	MYO1E
Q9NXV6	CDKN2AIP
Q96EY7	PTCD3
P13639	EEF2	10.8655	10.7137	10.7235	10.6226	10.4723	10.6988	10.6888	10.8345	11.307	11.0856	10.6319	10.636	13.1187	12.9121	12.9498	12.9796	12.838	13.0644	9.9476	9.8554	9.95868	9.55796	9.4143	9.5139	12.0678	11.5723	11.0828	11.1745	11.1946	11.1939	10.1022	10.4241	10.394	10.1951	10.1298	9.98759	11.6853	11.5962	11.0454	11.3564	11.3221	11.3129	14.8228	13.2057	13.3917	13.1589	13.284	12.98
Q96EY1	DNAJA3																									6.76375	6.65264	6.97318	7.61311	7.3408	6.84428
P52907	CAPZA1	6.7008	6.82877	7.0877	6.76749	7.11001	6.92015							8.76278	8.61244	8.65024	8.39991	8.50701	8.40734
Q96CW5	TUBGCP3
Q9P253	VPS18
P62847	RPS24													7.73381	7.49897	7.60074	7.48973	7.55902	7.49191							10.3283	9.5475	9.3791	9.38007	9.57735	9.35501
Q96RL1	UIMC1
P04183	TK1																															6.25112	6.03589	6.17329	5.89733	6.13235	6.24573
Q9P258	RCC2	9.31251	9.24304	9.32998	9.08282	9.10882	9.28523	6.82565	6.98668	6.46369	6.74388	6.93988	6.88067	9.01456	9.17405	9.1581	9.3594	9.06634	9.06089	5.97297	6.14773	5.79517	5.88848	5.73872	5.47535	8.18981	8.04907	8.14679	8.28981	8.23112	8.03322	7.80584	7.8304	7.79469	8.19156	8.27946	7.81505	8.45922	7.8462	8.01391	8.09095	7.90533	8.44306	7.14998	8.14084	8.26637	7.85286	8.03757	7.99191
P04181	OAT	9.74199	9.44173	9.40507	9.3468	9.37985	9.37296							7.84602	7.79319	7.99182	7.99746	7.96269	8.12096							9.70438	9.2771	9.10267	8.85286	9.077	8.94637	8.29725	8.24177	8.46187	8.09478	8.16718	8.04958	8.74655	8.86162	8.315	8.71115	8.39809	8.52607	10.6077	10.6873	10.7965	10.5577	10.6179	10.5376
O75822	EIF3J
P15880	RPS2	7.49129	7.61379	7.60739	7.48069	7.54353	7.35712	7.9639	8.16751	7.95702	7.52829	7.80671	7.88985	10.92	10.638	10.6955	10.7251	10.6496	10.7929	4.25971	4.47206	3.9315	4.08982	3.96147	4.14495	8.54093	8.3385	8.16755	8.16662	8.27954	8.20435	6.44695	6.04171	6.52768	5.93755	6.43487	6.2976	8.47127	8.41615	8.31019	8.59591	8.43289	8.47611
Q8TCG1	KIAA1524
Q9BXS5	AP1M1																									6.95023	6.89979	6.9872	7.09538	7.01214	6.90621	7.01842	6.8296	7.1355	7.05249	7.01298	7.14767	6.42141	6.36293	6.23866	6.41419	6.28611	6.24214
Q9Y6Y0	IVNS1ABP																									7.10862	7.04325	7.03082	6.9353	7.09422	6.65458
Q9H1E5	TMX4
Q15036	SNX17
P55809	OXCT1													8.0504	7.9257	7.97854	7.92753	7.94155	7.86524
Q96RL7	VPS13A
P35611	ADD1
P53985	SLC16A1																									7.51315	7.39277	7.56951	7.57971	7.58003	7.30554
Q15031	LARS2
Q9Y243	AKT3													4.77714	5.13958	5.29433	4.91388	5.03065	4.93947
Q99829	CPNE1																															6.1309	6.18577	6.56796	6.33812	6.70785	6.30324							3.37569	4.89026	5.01078	4.68029	4.79604	4.85085
O60551	NMT2
P08069	IGF1R																																					5.10201	5.53177	5.74354	5.49265	5.61243	5.63166
P22314	UBA1	8.95619	8.49338	8.56324	8.26784	8.51287	8.61679	8.47756	8.57875	8.71707	8.55977	8.58463	8.75642	8.39807	8.60055	8.57403	8.73996	8.67427	8.72572	6.56035	6.88857	6.753	6.88867	6.83465	6.96555	8.66589	9.03089	8.73179	8.25083	8.30041	8.74047
Q8IX12	CCAR1
Q9UKV3	ACIN1	6.8136	6.71996	6.5438	6.73328	6.53491	6.99507							5.16767	5.17463	5.17363	4.46132	5.12556	4.72302
P27797	CALR	8.06743	8.21472	9.26012	9.46183	9.01081	9.1249	8.17839	8.32165	10.5489	9.97086	10.7031	10.8034	8.95233	9.32072	10.3845	10.5292	11.1648	11.4631	6.3351	6.66486	8.78138	9.43872	10.0735	9.90885	7.40002	8.01452	8.64172	9.23136	9.55985	10.4107	7.82577	7.6852	8.35512	9.36264	9.32054	9.10932	9.1375	8.9846	9.50589	10.3955	10.1539	10.5082	11.2662	9.79942	11.039	11.9845	11.3491	11.9612
Q9H3G5	CPVL													7.30568	7.38791	7.31929	7.37511	7.39138	8.25664							6.79772	7.01202	6.99415	7.2429	7.17553	7.80999
P35606	COPB2	8.49522	8.41148	8.4179	8.64081	8.48868	8.45674	6.72802	6.3496	6.13919	5.91045	6.32668	6.50425	8.96713	9.02243	9.11011	9.32678	9.16664	9.10827	6.4735	6.50177	6.46529	6.41107	6.33458	6.27028	9.64062	9.35265	8.87799	8.97822	9.0799	9.18497	7.55496	7.6164	7.64618	7.56498	7.69533	7.55103	7.00512	6.71944	7.02602	6.97994	6.93401	6.91217	6.66139	7.62014	7.76313	7.49546	7.65462	7.47366
P46199	MTIF2
Q5JPE7	NOMO2	6.56098	6.75453	7.16358	7.37882	7.13847	7.1159	5.76685	5.63465	5.87983	6.63056	6.63994	6.63288	7.59712	7.502	7.71279	7.76843	7.96757	7.91424	3.74296	3.82583	4.6309	5.29577	5.8957	5.35123	5.20404	5.4519	6.36567	6.78194	6.85416	6.91086	7.31967	7.22312	7.55193	8.37929	8.41465	8.17937	6.74946	6.98026	6.66196	7.47271	7.37896	7.40393
Q9BZI7	UPF3B
Q9Y6K9	IKBKG
Q8TCS8	PNPT1																									4.02094	4.70228	5.0622	4.74631	4.91166	4.30576
P78527	PRKDC	12.0282	11.9356	11.9764	11.7549	11.5592	11.8638	11.0813	11.3556	11.7401	11.1076	11.0572	11.0345	12.6074	12.4276	12.3982	12.4732	12.3481	12.6774	9.99514	9.93742	9.94032	9.67028	9.52025	9.56756	11.7428	11.2247	10.7891	11.05	11.077	10.9698	10.5609	11.0534	10.8872	10.5121	10.6364	10.4231	11.0917	11.0865	10.5888	10.8135	10.8167	10.7316	10.6895	10.0319	10.0615	9.83146	10.0964	9.83021
P42566	EPS15
P62993	GRB2
P62995	TRA2B
Q6P1M0	SLC27A4	6.11657	6.31377	6.06643	6.43604	6.24517	6.08438	6.52268	6.70279	6.68435	7.01633	6.89848	6.97691	6.63048	6.8228	6.76091	7.01499	6.80767	6.67528													4.50332	3.85267	4.40983	4.10282	4.05462	4.48739	6.43568	6.5989	6.33219	6.46925	6.30529	6.42058
Q92743	HTRA1
P06314	2													7.97761	7.73784	7.58456	7.44134	7.38918	7.18965
Q6NTF9	RHBDD2																																					6.4731	6.5438	6.2345	6.41584	6.32251	6.2907
O60884	DNAJA2													7.51733	7.48527	7.60609	7.39218	7.50938	7.39535							7.37644	6.98473	7.3087	7.43001	7.61505	7.01504	7.17619	6.96708	7.23415	7.30007	7.21413	7.20587
P56537	EIF6													7.48137	7.4386	7.38163	7.27216	7.41752	7.5602							6.90093	7.27488	7.33472	7.36203	7.16243	7.31346	6.92428	6.5817	6.54796	6.61285	6.64544	6.51067
Q13162	PRDX4	7.39369	7.18205	7.43227	7.42046	7.22047	7.22216	4.58312	5.11014	4.93112	5.4837	5.82557	5.85489	9.78923	9.68858	9.96712	10.0324	10.2633	10.3817							7.66464	7.5076	7.96978	8.36955	8.4681	8.72152	5.9849	6.09594	6.39961	6.51973	6.53648	6.50217	8.24503	8.32738	8.40705	8.49214	8.46954	8.46437	8.36884	8.92496	9.96378	10.5238	10.1975	10.6773
P51858	HDGF																									7.76633	7.49344	7.65218	6.98509	7.18546	7.19553													6.41265	7.29335	7.04453	6.81511	6.97306	6.93501
P00403	MT-CO2
P22087	FBL
Q99959	PKP2
Q9UI30	TRMT112	8.09832	7.91408	7.92078	7.90744	7.98435	7.862	8.11662	8.13643	8.19204	7.94114	7.8743	7.97515	8.42555	8.61383	8.49491	8.66165	8.50601	8.49478							7.33435	7.14294	6.9616	7.08666	6.95218	7.14214							6.82483	6.65047	6.67908	6.7154	6.44384	6.64977
Q05707	COL14A1
P31153	MAT2A													11.8157	11.6666	11.7127	11.7229	11.5981	11.6843							9.30415	8.92122	8.58249	8.6004	8.62488	8.53601
Q6UWP7	LCLAT1																															5.8541	5.44915	5.64299	5.42535	5.38415	5.52774
Q14498	RBM39													8.4698	8.33143	8.43067	8.27807	8.42022	8.23944							6.96042	6.49005	7.15193	7.13395	7.05546	6.80104	6.72703	7.3229	7.07009	7.60925	7.45368	7.06199	7.78549	7.18985	7.21802	7.18984	7.17562	7.52201
Q14493	SLBP
P57088	TMEM33
P61981	YWHAG	7.09072	7.14148	7.18992	6.92707	7.35076	7.34029	7.26388	7.06871	6.55483	7.25414	6.75215	6.93638	8.45964	8.13563	8.47623	8.55021	8.22302	8.40947	5.4842	5.05479	5.09061	5.02682	5.08248	5.38996	9.47752	9.32045	9.00217	8.6795	8.81029	9.06455	6.87621	6.47616	6.62782	6.24642	6.39466	6.44621							8.11977	9.00507	8.86024	8.54832	8.82511	8.62989
Q14258	TRIM25	7.92085	8.0105	7.86794	7.84403	7.89241	7.88004							7.99661	8.21683	8.08818	7.93676	7.96221	7.96598													6.82386	6.51926	6.7912	6.34677	6.27591	6.72342
O75694	NUP155	6.62579	6.73202	6.42676	6.61405	6.51679	6.38969																			6.78647	7.03143	7.15695	7.19759	6.93404	6.95548
Q14254	FLOT2	8.25785	8.31047	8.23671	7.92581	8.11882	7.92554	7.43158	7.60539	7.40005	7.80763	7.53288	7.53169	7.22117	7.32169	7.3468	7.3733	7.29589	7.25335																			8.07254	7.91172	7.71254	7.78655	7.96077	7.92343
Q14257	RCN2	7.44943	7.90761	8.49307	8.41838	8.40263	8.42947	7.64258	7.19098	7.84562	7.40689	8.76543	8.69612	10.0601	9.77362	10.235	10.2209	10.7479	10.9035	3.47728	3.11977	5.4338	6.29472	6.71366	6.06512	8.83567	9.03446	9.03512	9.80005	9.95755	10.028	6.30742	6.18577	6.40132	7.05652	7.21999	6.76632	2.62725	3.22421	3.74434	2.8551	3.7503	3.23065	10.8614	9.92147	10.3511	10.7592	10.4946	10.7804
O14524	TMEM194A																															7.30459	7.44113	7.31835	7.25372	7.03702	7.26521	8.22959	8.4028	7.73067	8.42494	8.22418	8.04809
Q8WU76	SCFD2
Q8IU81	IRF2BP1
O94832	MYO1D	7.33702	7.28558	7.02685	7.29163	7.20267	7.27619							5.98498	6.12549	6.09871	6.06536	5.93888	5.9097
Q96HE7	ERO1L	6.7262	6.90765	6.74255	6.61027	6.68497	6.74887	7.33497	7.34088	7.61345	6.74242	7.54285	7.59529	7.56964	7.2931	7.50009	7.41433	7.60634	7.67158							6.20489	6.21691	6.71879	6.93335	7.01731	7.13719	8.48894	8.45547	8.58225	8.48788	8.55063	8.47557	8.17696	8.27937	7.89774	8.27759	7.91995	8.15731	8.7571	8.49949	8.74615	8.82407	8.74073	8.99594
Q02383	SEMG2																																											3.62382	4.46524	4.58019	4.20999	4.40942	6.69715
Q02543	RPL18A													10.0409	9.86655	10.0714	9.96452	10.1016	10.1208							8.32723	8.16873	8.44225	8.64037	8.709	8.42028													10.1407	10.1718	10.3861	10.2303	10.3389	10.1807
Q6IBS0	TWF2
P12814	ACTN1	6.49328	6.34554	6.47911	6.5205	6.55057	6.39917	5.57732	5.20318	5.14306	5.60579	5.46937	5.46157	6.38781	6.33671	6.42809	6.47412	6.48474	6.33038																			4.77767	4.78483	4.9711	4.77043	4.38383	4.91341
Q04724	TLE1
Q9H3U1	UNC45A	8.75335	8.92974	9.04512	8.78571	8.81181	8.92132	7.6481	7.6179	7.71319	7.72453	7.66622	7.71137	9.01426	9.00481	8.90221	9.03385	8.88709	9.05123	5.24635	5.2905	4.83205	4.7514	4.8415	4.56717	8.67317	8.44685	8.17883	8.12566	8.19238	8.16369	7.72091	7.70486	7.89927	7.54477	7.67648	7.58639	8.43935	8.36629	8.42185	8.35657	8.30504	8.33421
Q04726	TLE3													2.63901	3.6141	3.1183	3.3861	4.12505	3.4504
O95394	PGM3	6.4399	6.37662	6.24038	6.4865	6.25902	6.11679																									6.39975	6.36514	6.27225	5.98224	6.28251	6.23097	6.358	6.51545	6.15743	6.41913	6.2361	6.37627
P49189	ALDH9A1																									7.29948	7.74871	7.45582	7.19435	7.09909	7.4208	7.14569	7.13207	6.85522	6.95803	6.97619	6.96626
O15305	PMM2																																											5.17461	6.49112	6.46431	6.40661	6.52967	6.44185
P07996	THBS1																															8.39599	9.17575	9.34554	9.19768	9.16511	9.14028	10.5776	10.024	10.678	10.3986	10.3066	10.1715	13.6868	11.2868	11.4989	11.6535	11.1287	11.3923
Q9UHJ6	SHPK
O43592	XPOT	7.74301	7.80251	7.6091	7.92285	7.64035	7.67935	3.36617	3.56832	2.50999	3.60963	3.46998	4.16869	7.45778	7.64852	7.41104	7.70721	7.54398	7.53268							5.77341	6.15743	6.22159	5.96415	6.17276	6.00523	5.67625	5.79637	5.8278	5.93755	5.73974	5.704	6.79512	6.97412	6.67708	6.98216	6.8806	6.71144
P40123	CAP2	6.58487	7.32587	6.95143	6.91191	6.98736	6.81297							8.95613	8.77729	8.86943	8.78786	8.85227	8.74454
Q9NUQ8	ABCF3																															6.29388	6.04751	6.22071	6.22083	6.02921	6.20551	7.33522	7.2203	7.18808	7.31857	7.22742	7.2688
Q9NUQ9	FAM49B																																					6.57804	6.49168	6.82504	6.29192	6.24154	6.17008
P20810	CAST	8.80083	8.92219	8.87939	8.50818	8.53274	8.67655	6.05438	5.63803	5.43064	5.98071	5.75519	5.60045	7.49346	7.65737	7.38865	7.35326	7.22679	7.15429							5.44804	5.69562	5.90854	5.93253	5.95159	5.45582	6.78236	6.57352	6.69092	6.51009	6.29999	6.64881	6.14186	5.91585	6.21353	6.0021	5.77948	5.82672	7.50858	7.8386	7.88414	7.45948	7.63029	7.51547
O43379	WDR62																																					5.33636	5.73784	5.29198	5.31247	5.40384	5.14654
P33176	KIF5B	9.94789	10.013	10.2289	9.79589	9.82503	10.0015	8.70904	8.68021	8.8174	8.45532	8.62809	8.61748	11.8688	11.6324	11.6676	11.5837	11.5709	11.6669	7.37925	7.10958	7.12389	6.50271	6.56978	6.6455	10.7325	10.1907	9.85048	9.92093	10.0703	9.96689	7.89664	7.73483	7.91799	7.55923	7.74638	7.64071	8.47127	8.23285	8.39351	8.22756	8.44146	8.39735	7.60246	7.71617	7.7804	7.49168	7.54873	7.50032
Q9NUQ3	TXLNG	6.16161	6.36977	6.17866	6.19193	6.317	6.03682																									5.42709	5.10448	5.50942	5.72138	5.55472	5.86603	7.72209	7.6959	7.37848	7.41631	7.69699	7.52435
Q9BQC3	DPH2
O00189	AP4M1
P55209	NAP1L1	5.4648	5.44637	5.60217	5.33057	5.305	5.30289							6.94866	6.83249	6.98865	7.08395	7.0309	6.88595							6.43611	6.10648	6.51652	5.96805	5.98284	6.06092
Q86X55	CARM1	7.39716	7.47025	7.34802	7.41833	7.47079	7.35811	7.07645	7.04797	7.08745	7.06732	7.1291	7.0955	7.28005	7.29047	7.23427	7.26243	7.41895	7.18361	6.06148	6.21354	5.97796	6.08657	5.96804	5.72376							7.44036	7.4981	7.53404	7.46926	7.28082	7.30928	8.84284	8.87406	8.67134	8.75128	8.65933	8.64423
Q52LJ0	FAM98B	7.42579	7.4798	7.26839	7.21759	7.43233	7.23505
P63104	YWHAZ	8.59867	8.56527	8.83646	8.52018	8.68418	8.89598	8.51067	8.22068	8.52579	8.31033	7.95693	8.17794	9.47233	9.75306	9.36867	9.28083	9.19211	9.3125	6.26418	6.45275	6.091	5.92985	6.0718	6.80323	8.42491	8.01219	8.21508	7.48698	7.72232	7.95626	5.18178	4.51526	4.58896	4.71299	4.87153	4.64178	5.73809	5.79411	6.16329	5.68326	5.69972	5.58448	9.59636	10.1589	9.95698	9.73185	9.99835	9.81976
P49458	SRP9																									7.05428	6.7663	6.93615	6.72078	6.84543	6.56872	7.00391	6.41826	6.5892	6.161	6.38853	6.38258							3.96909	6.00543	6.19153	6.1365	6.34206	6.35308
Q9Y5S9	RBM8A																									4.829	4.90769	5.56573	4.97029	5.10646	5.04729
Q9ULX3	NOB1																									5.09857	5.20156	5.39154	5.00953	5.10646	5.14997
P07203	GPX1																															4.71568	4.796	4.70454	4.27591	4.80195	4.58405
Q9Y5S2	CDC42BPB	5.83031	5.97304	5.47729	5.81862	5.72644	5.83226																									5.50503	5.21829	5.31933	5.04573	5.46619	5.47478
Q14671	PUM1	3.94784	3.73297	3.68217	3.43825	3.94539	3.6397
Q14676	MDC1																															6.20564	6.02123	6.39445	6.50815	6.54756	6.28766
Q14674	ESPL1
Q9NQZ5	STARD7
Q8N3U4	STAG2
Q9ULV4	CORO1C	5.76391	6.34029	5.65446	5.84496	5.80364	6.18172	5.69333	5.26932	4.8601	6.10285	5.00216	5.08428	8.35489	8.32804	8.31683	8.41368	8.34529	8.22144													6.5541	6.18577	6.68952	6.60198	6.49133	6.66189	7.83879	7.98862	8.04687	8.35742	7.71841	8.25271
Q9NQP4	PFDN4
O94763	URI1
Q9ULV0	MYO5B	11.0751	11.2295	11.3967	11.4157	11.1497	11.3222	11.2431	11.5433	11.6007	10.8342	10.9663	11.0809	14.0847	13.7367	13.8092	13.8968	13.7005	13.91	10.5255	10.1534	10.0319	9.90161	10.0704	9.32584	12.4059	12.1964	10.7346	11.1406	11.1025	11.8965	8.70252	9.32259	8.95879	9.09466	9.13917	8.72595	9.05365	8.9985	8.95004	9.08982	8.83454	8.98903
P40692	MLH1																									4.97762	4.98381	5.47451	5.55904	5.62602	5.06
P61160	ACTR2	4.63954	4.70834	4.468	4.90061	4.80432	4.6272							8.11525	8.10022	8.02749	8.06754	7.99406	7.96884							3.50203	4.12371	4.3432	4.43345	4.56842	4.21743	5.77633	5.66457	5.91204	5.56621	5.58662	5.621	5.72689	5.79411	6.26875	5.58965	5.50741	5.55113
Q99962	SH3GL2
P61163	ACTR1A	8.63795	8.57827	8.77488	8.45405	8.58544	8.6681	8.32737	8.17671	8.47979	8.29631	8.03226	8.18333	6.7002	6.76322	6.67865	6.72222	6.83949	6.70726							6.56665	6.75921	6.53812	6.40453	6.50863	6.54042	7.63435	7.76611	7.74077	7.54961	7.65477	7.50479	6.6269	6.36293	6.43296	6.32742	6.44384	6.33055
Q12789	GTF3C1	6.13793	6.04365	6.50099	5.9004	5.85462	5.75819
Q9HC38	GLOD4
Q9UNF1	MAGED2	6.82881	6.91941	6.8116	6.79317	6.74798	6.78418							8.23586	8.2571	8.18863	8.35737	8.15489	8.26193																			7.41499	7.38984	7.06951	7.34558	7.17656	7.29923
Q9UNF0	PACSIN2
Q92499	DDX1													9.08122	8.86745	8.96993	8.76342	8.83296	8.88713							6.57947	6.63925	6.93219	6.62189	6.81193	6.54942	5.48483	5.44056	5.46747	5.25203	5.39615	5.42236
Q9H9P8	L2HGDH
Q2NL82	TSR1																									6.16848	6.50481	6.20097	6.72872	6.41616	6.48679	7.82774	7.6195	7.81738	7.61295	7.70043	7.7952	7.1724	6.79228	6.9867	6.73402	6.85843	6.91812
Q13416	ORC2	6.38007	6.61533	6.41338	6.63154	6.52362	6.46384
Q96HW7	INTS4							4.82148	4.97453	4.78592	5.35426	5.28646	5.10697
Q8NFF5	FLAD1
Q7Z2W4	ZC3HAV1	6.35039	6.16143	6.20321	6.4961	6.34315	6.2397							6.93864	7.16022	7.23687	7.61446	7.27057	7.17877																			6.20363	6.33079	6.45556	6.07291	6.21411	6.18991
P04406	GAPDH													10.2387	10.4878	10.3476	10.486	10.3266	10.3529							10.7679	10.8042	9.99918	9.45154	9.44908	10.1274													11.3689	10.7308	10.8004	10.8704	10.8295	10.6717
Q7Z2W9	MRPL21
P07339	CTSD	8.66024	8.52786	8.78263	8.31049	8.80778	8.92268							8.54363	9.06161	8.42281	8.49111	8.50435	8.85471							9.3392	9.59652	9.10557	9.36936	9.25543	9.42439	7.29641	7.45845	7.54806	8.07587	8.08624	7.7678	8.46684	8.27635	9.50526	8.62418	8.35872	8.49216
P11172	UMPS	8.07484	7.97664	7.89142	8.04495	7.93895	7.86896							6.3933	6.36209	6.65927	6.76272	6.81762	6.75155							6.5602	6.59047	6.59318	6.53117	6.60808	6.46635	7.48697	7.70583	7.66988	7.37354	7.57479	7.47026	8.56146	8.57652	8.28708	8.67501	8.48356	8.72622
Q14966	ZNF638
Q15643	TRIP11																															5.21259	5.10448	5.52208	5.81039	5.64168	5.60238	5.47045	5.00438	5.53758	5.20165	5.19008	5.27098
P11177	PDHB																									6.24442	6.49217	6.59746	6.44665	6.53813	6.21986							6.4238	6.22787	6.32312	6.29192	6.20113	6.07303
Q66K14	TBC1D9B
P05976	MYL1																															5.39121	5.83345	5.76524	5.61974	4.95952	9.29875
Q86WJ1	CHD1L							6.14923	5.83336	5.59613	6.39408	5.97464	6.10832																			6.47428	6.2756	6.46013	6.39558	6.42292	6.62673
P55039	DRG2																															6.82803	7.20018	7.14167	6.88908	6.85406	6.88568
O60925	PFDN1	7.62137	7.74891	7.51652	7.61624	7.68654	7.51472																									6.379	6.05617	6.33823	6.05737	5.89292	6.02138	6.91761	6.5989	6.72531	6.76797	6.5773	6.60912
P55036	PSMD4													7.5729	7.59142	7.53911	7.61905	7.51409	7.52307							6.24832	6.20673	6.29561	6.35225	6.30558	6.34925	7.31331	7.43765	7.2936	7.30007	7.28194	7.51533
Q6NXE6	ARMC6																															6.38595	6.41371	6.30194	6.46294	6.09045	6.41541	7.31929	6.98759	7.26889	7.37632	7.26949	7.43083
P01876	IGHA1
Q9NZI8	IGF2BP1	6.82881	7.07681	7.2478	6.60522	7.13703	6.88392							7.11485	6.89856	6.971	6.81015	7.07929	6.74182							8.52016	8.10057	8.26955	8.22242	8.35534	8.11683	4.95383	4.60727	5.10036	4.59958	5.04261	4.76345							7.50087	7.89203	7.93377	7.90717	7.96462	7.7991
P62070	RRAS2	5.33545	5.59792	5.28833	5.46797	5.59842	5.514	6.35388	6.43674	6.19309	6.06171	6.6246	6.31797	7.05574	7.06184	7.09684	7.31799	7.05809	7.11806	5.39707	5.14276	4.99882	4.99513	4.96316	5.00325	6.36497	6.02238	5.93568	6.23179	5.98103	5.71048	6.03685	5.96117	6.17329	5.71152	5.86991	5.88905
P62318	SNRPD3													8.67176	8.68505	8.75533	8.86791	8.69268	8.67715							7.97501	7.95755	7.30473	7.54801	7.55812	7.56111
Q7L2H7	EIF3M	7.0893	7.15844	6.94475	7.07487	7.07489	7.7199	7.00937	6.98259	6.98912	7.26944	7.07336	7.14395	6.36564	6.58674	6.52427	6.97865	6.76257	6.40154							2.9257	3.45143	3.97095	3.99808	3.93821	3.66939							6.0504	5.88765	5.91186	5.62726	5.70763	5.67453
Q9BUI4	POLR3C
O95707	POP4
Q13573	SNW1
Q13572	ITPK1
P62277	RPS13													8.61788	8.76702	8.79053	8.97232	8.71286	8.8147							8.44481	8.6143	8.34768	7.81136	7.98601	8.21516	7.75844	7.59556	7.49275	7.83216	7.81629	7.61219
Q8NE71	ABCF1																			4.00266	3.99432	3.68683	3.73239	3.72938	3.88305	6.21287	5.92415	6.40381	6.09994	6.14394	6.0962	7.45972	7.17413	7.38494	7.04304	7.45968	7.12151
Q7Z2Z2	EFTUD1
Q53GS9	USP39
O00231	PSMD11	8.62617	8.5827	8.65106	8.59012	8.56532	8.52811	7.82042	7.73098	8.04268	7.24694	7.84072	7.8436	8.94345	8.7077	8.85178	8.84708	8.87081	8.92339	7.0248	6.52426	6.86718	6.54722	6.93427	6.49981	8.13552	7.80501	7.58968	7.58523	7.93122	8.10222							7.9068	7.89414	7.69085	7.9018	7.80768	7.93698
O00232	PSMD12	9.15371	9.03925	9.03994	8.9604	8.84069	8.95057	8.60988	8.6516	8.82921	8.41369	8.69883	8.80927	9.41311	9.48112	9.85684	9.55982	9.39919	9.52748	7.79721	7.94387	7.93389	8.01623	8.10376	7.97568	7.51133	7.58166	7.5511	7.40516	7.56565	7.75557	8.05269	8.22242	8.28613	8.33022	8.34584	8.12652	8.09932	8.05346	7.98511	8.09197	8.00572	7.99727
O00233	PSMD9																									6.91404	6.98931	6.86438	6.72646	6.70193	6.84792
P05023	ATP1A1	10.9089	10.5804	10.6889	10.67	10.4659	10.6527	9.24725	9.24024	9.62923	9.00405	9.26844	9.37919	10.3835	10.3409	10.2706	10.4983	10.3099	10.4037	7.82564	7.79485	7.68582	7.59535	7.65674	7.59368	9.70193	9.53185	9.30839	9.203	9.25322	9.33069	8.6986	8.88185	8.8821	8.59298	8.59876	8.55591	10.1502	10.1718	9.56515	9.93489	9.92588	9.96332	9.10856	8.94699	9.0128	8.87682	9.06291	8.83985
Q99519	NEU1																									6.50767	6.63925	7.20987	7.82328	7.79323	7.61688	7.15681	7.5203	7.79273	8.28954	8.30456	8.24097	7.84829	7.9707	7.92162	8.41308	8.2643	8.34662	7.05489	7.16823	7.44014	7.84163	7.54814	7.72127
Q07065	CKAP4	8.8544	8.74658	9.04318	9.08584	8.96036	9.06947	7.72497	7.7227	8.29357	8.36891	8.48079	8.61699	8.47024	8.58574	8.92374	9.1061	9.20043	9.22485	6.08638	6.03404	6.60264	6.90344	7.34166	7.07564	8.38652	8.43277	8.59648	8.74265	8.98247	9.26307	7.50467	7.41538	7.59533	7.87861	8.00135	7.76245	7.98151	7.90588	8.18158	8.45833	8.11717	8.39266
P37108	SRP14
P45984	MAPK9
Q99816	TSG101
P48668	KRT6C													10.0532	9.11698	8.94754	8.53688	9.6719	9.06981													3.65445	3.17192	3.07306	3.27235	3.06056	3.83976	4.7846	4.77931	5.03627	5.04776	5.05124	4.61183
P50991	CCT4	10.9047	10.4612	10.6502	10.6142	10.3717	10.5612	10.5556	10.7403	10.9967	10.2298	10.2928	10.4692	11.9498	11.7667	11.783	12.0149	11.8056	11.9706	9.23571	9.14999	9.26894	9.27186	9.27836	8.97193	11.3306	11.0015	9.98311	10.3394	10.4257	10.7274	10.0629	10.5037	10.4187	10.5248	10.4992	10.0586	10.3999	10.2298	9.74489	10.1705	10.0726	10.0966	12.582	11.6271	11.7948	11.7081	11.6727	11.4785
P50990	CCT8	10.4685	10.2975	10.5497	10.4219	10.3452	10.482	10.4697	10.1421	10.8138	9.9774	10.1667	10.3722	12.2068	12.0076	12.0228	12.2444	12.0242	12.2281	9.2124	9.13139	9.33445	9.18352	9.3049	8.79364	11.7437	11.1929	10.3177	10.622	10.8161	11.0274	9.03433	9.23383	9.25741	9.29377	9.3595	9.01887	10.4858	10.2485	9.91052	10.3057	10.1073	10.1982	12.743	11.7964	11.8411	11.8942	11.8516	11.7107
P50995	ANXA11													6.18768	6.32642	6.2436	5.96868	6.08351	6.19587	9.48082	9.51857	9.71159	9.35061	8.41568	9.58947	10.7417	10.2546	9.89346	10.2048	9.91537	9.72416	8.99284	9.51427	9.78627	9.86042	9.93918	9.11771	10.5394	9.63938	9.54183	9.76503	9.64775	10.3144
Q9P2R3	ANKFY1	4.33278	4.27995	4.24392	4.81263	4.56868	4.44619
Q9P2R7	SUCLA2
P31040	SDHA	8.28835	8.22137	8.29317	8.30071	8.267	8.26335	7.7824	7.57821	7.8365	7.87758	7.53498	7.58854	8.10341	8.07764	8.07625	8.12472	7.98064	8.08832	7.19881	7.10497	7.2137	6.80599	6.95859	6.92695	7.88564	7.89836	7.71839	7.56426	7.65842	7.6835	8.15276	8.17437	8.3233	8.20408	8.26384	8.10427	8.23475	8.31957	8.11607	8.17717	8.17636	8.22753
Q6P3X3	TTC27																			5.46846	5.5324	5.24106	5.27329	5.08248	5.1407													7.33125	7.43269	7.41391	7.39812	7.37077	7.28363
Q9Y3B7	MRPL11
P09104	ENO2																															5.41285	4.67992	4.51489	4.35956	4.63902	4.87919
P51153	RAB13	7.43258	7.77046	7.73204	7.70908	7.69761	7.64819							6.47326	6.54749	6.52427	6.66589	6.55288	6.40563							4.51822	4.85267	5.41699	5.44483	5.47706	5.13001
O76071	CIAO1	7.61136	7.57645	7.52016	7.74377	7.62021	7.7199																									7.67612	7.75008	7.89988	7.56307	7.68594	7.63751	6.8193	7.01296	6.82144	7.17242	6.96381	6.96835
P51151	RAB9A	8.24468	8.42635	8.80485	8.31012	8.4362	8.52589	7.8715	7.94425	8.01553	8.1488	8.01539	8.19138	8.59381	8.67442	8.91102	8.85395	8.59779	8.74666	7.42284	7.3713	7.77125	7.51903	7.35552	7.3936	8.40583	8.2718	8.02833	8.05226	8.12965	8.06164	5.82634	5.85001	5.83544	5.35172	5.4509	5.92103	7.12773	7.26129	7.20924	7.07158	7.06908	7.07986
Q96I25	RBM17	2.7918	3.7004	3.75365	3.5318	3.8193	3.56367							7.84264	7.93411	7.80855	7.88046	7.81786	7.82248							6.73781	6.66023	7.23213	7.12717	7.20135	6.76676
Q9P2D3	HEATR5B	6.09763	6.29038	6.3921	6.31385	6.32096	6.07264
O95379	TNFAIP8
O00303	EIF3F	7.41211	7.60582	7.40602	7.20528	7.43524	7.40363							9.39501	9.46721	9.40408	9.39354	9.33668	9.33097							7.10862	6.89006	6.81184	6.89475	6.95758	6.8992
Q15334	LLGL1	7.11876	7.11309	6.88317	7.03354	6.99461	6.91484	6.13261	6.18187	5.73597	6.21557	6.33435	6.35062													6.25998	6.3734	6.4825	6.59728	6.5988	6.41311
P02786	TFRC																			2.88947	2.90199	4.02522	3.58241	4.35959	4.17138	7.72511	7.93562	8.57666	8.53961	8.63612	8.49731	6.3062	6.1182	6.33464	7.06188	7.14677	6.76733
O95373	IPO7	8.47035	8.48077	8.37884	8.3243	8.3523	8.44034	7.26587	6.99887	6.84644	7.203	7.31878	7.43386	7.94202	7.85715	7.89881	7.96291	8.23835	7.94941	6.74332	6.61735	6.59362	6.42647	6.50061	6.11038	7.63102	7.56191	7.37351	7.47378	7.54703	7.51915							6.41423	6.56674	6.66095	6.5925	6.52035	6.2962
P21796	VDAC1	7.54467	7.43221	7.3733	7.40767	7.42825	7.47892	6.53519	6.51159	6.33387	7.2946	6.48266	6.75235	9.10705	9.02765	8.98011	8.96629	8.91835	8.96393	4.98341	4.70761	4.80235	4.6032	4.5927	4.81261	7.93588	7.90839	8.23602	7.95848	7.81464	7.89848	5.67625	5.51621	5.54709	5.38899	5.4509	5.62792	7.47886	7.65326	7.50628	7.34299	7.16807	7.48318	5.0679	6.10956	6.34683	6.05811	6.18647	6.14742
Q9BVI4	NOC4L
Q86XL3	ANKLE2	6.55092	6.68455	6.70992	6.72168	6.54835	6.8398																															5.96285	7.46117	6.56865	6.26103	5.9734	7.02684
Q9Y657	SPIN1													4.80994	4.48662	4.90073	4.7193	4.71001	4.40106	3.97602	4.08341	3.42458	3.73239	3.45096	3.24175
O14579	COPE	7.58299	7.72569	8.28994	7.69635	7.86556	7.84444																									6.76678	6.71815	6.64241	6.63792	6.51783	6.70987	6.55411	6.39437	6.37541	6.7274	6.19927	6.60764
Q9UL25	RAB21	7.35377	7.2883	7.15081	7.18534	7.19784	7.18501							7.04643	7.26214	7.21418	7.34959	7.20688	7.11426							6.94254	6.91268	7.06411	7.25613	7.15701	6.91202	5.00003	4.44241	5.21008	5.0963	4.86016	4.82253
P49841	GSK3B
Q9C075	KRT23	4.5962	5.12214	4.9883	4.98741	5.55061	5.35378																									4.50332	4.21004	4.22865	5.46475	4.91618	5.30533	7.62782	8.01478	8.78781	7.85958	7.89626	7.45478
Q9NXW2	DNAJB12	6.68239	6.89817	6.74868	6.97161	6.84812	6.96838	5.87203	5.66802	5.37828	6.81343	5.98292	6.06445	7.62487	7.67959	7.66172	7.77531	7.76044	7.48401
Q12955	ANK3
P62851	RPS25													8.61309	8.72807	8.74818	8.88526	8.73304	8.77858							6.48753	6.58848	6.46563	6.25101	6.3199	6.19902	7.11179	6.99844	7.01957	6.79297	6.98856	6.92298	7.38588	7.01655	7.00493	6.80993	7.16237	7.04219	7.17761	7.88752	8.04538	7.86459	7.89822	7.7135
P18621	RPL17													7.96335	7.82794	8.007	7.93184	7.90237	7.8209							7.90736	7.54508	7.93181	7.68274	7.93033	7.53277
P62854	RPS26													9.56646	9.43936	9.59275	9.57062	9.52418	9.49981							8.25411	7.9672	8.05945	8.15038	8.2354	8.10576													11.6387	10.3241	10.3376	10.2677	10.1889	10.075
P62857	RPS28	9.97115	10.0618	10.035	9.66366	9.69184	9.82805	8.8175	8.81831	9.53446	8.89299	8.94854	8.87745	9.94096	9.7919	10.0073	10.0271	9.93951	10.1546	8.15879	8.00532	8.20796	7.85883	8.03493	8.34992							7.56413	7.65018	7.62282	7.55827	7.61397	7.27775	9.39798	8.66105	8.40086	8.47455	8.4952	8.53887	10.3179	10.5133	10.6571	10.4965	10.547	10.4064
Q9HD45	TM9SF3
Q9Y3L5	RAP2C
Q96CV9	OPTN
P52597	HNRNPF	7.76494	8.0116	7.94071	7.75496	7.99979	7.74506							7.15983	7.15058	7.3468	7.07731	7.22843	7.11172							6.04105	5.47687	7.06351	6.83425	6.65245	6.1406	6.88819	6.99844	6.93085	6.51009	6.59285	6.76027	7.36917	7.17599	7.24138	7.04948	7.44052	7.24056
Q92994	BRF1
P17655	CAPN2	7.73563	7.62459	7.68815	7.84717	7.72512	7.79705							9.13494	9.11453	9.07995	9.02257	8.99792	8.96979	6.6589	6.64835	6.62228	6.6397	6.50461	6.49259	7.1991	7.14707	7.42215	7.522	7.66166	7.32917	7.24071	7.34036	7.35247	7.12732	7.34573	7.3221	8.20725	8.26826	8.10068	8.3828	8.13749	8.16534
Q96IV0	NGLY1																									4.62494	4.9433	5.91717	6.65921	6.43725	6.30563
Q96NB2	SFXN2
Q9NQC3	RTN4																															5.7206	5.47464	5.47074	5.34752	5.35167	5.56917
P05204	HMGN2																																											9.18722	9.7469	9.08301	9.60744	9.63113	9.01796
P09211	GSTP1	6.35039	6.02195	5.90759	5.77358	6.18106	6.00752																									4.64152	4.42574	4.28914	4.67393	4.25603	4.78484	5.62617	5.49497	5.98381	5.61579	5.68643	5.49483
Q92888	ARHGEF1																															5.097	4.90998	5.27138	5.42934	4.94881	5.27296
Q9Y3B9	RRP15
Q10570	CPSF1
Q9UM54	MYO6	8.22001	8.18491	8.09242	8.28743	8.06939	8.21143	7.72023	7.61255	7.42363	7.44159	7.36903	7.42333	8.16111	8.22095	8.22275	8.28001	8.31902	8.28583													6.55002	6.31981	6.53081	6.57444	6.59997	6.58492	7.13977	7.39907	7.47822	7.48998	7.52926	7.37651
O15371	EIF3D	9.56582	9.48567	9.54491	9.4296	9.41955	9.46703	9.12409	9.19837	9.41278	9.10756	8.98153	9.0279	9.90172	9.73109	9.77974	9.86881	9.7716	9.72486	7.22602	7.24398	7.16145	6.88867	6.83885	6.72183	8.62993	8.16522	8.19506	8.30379	8.28641	8.09613	8.26826	8.44468	8.44073	8.40568	8.38654	8.31405	8.87673	8.77466	8.65014	8.7188	8.79779	8.6521	9.06969	8.87682	8.90728	8.63028	8.78502	8.67958
Q15029	EFTUD2	7.52567	7.46545	7.34496	7.29473	7.38494	7.35515	8.14577	8.13517	7.90371	7.94817	7.96155	7.99228	8.26704	8.14435	8.18463	8.19779	8.19971	8.19219	5.17435	4.96098	4.70314	4.48441	4.53387	4.47773	6.78647	7.006	7.00732	7.2677	6.99215	6.87439	7.06104	7.34036	7.02626	6.8526	6.97343	7.01915	8.33113	8.1697	7.87551	8.01121	7.98182	7.86608
Q6PJ69	TRIM65
O00458	IFRD1
O00541	PES1
Q15021	NCAPD2	8.01757	7.94081	7.85352	7.93319	7.54996	7.9448																			6.36133	6.71966	6.50283	6.44388	6.53204	6.29675	7.59031	7.72619	7.64473	7.45184	7.45768	7.42802	6.80074	6.99246	6.74547	6.64124	6.88753	6.74399
Q15020	SART3	4.22439	4.33749	4.56511	4.66937	4.43358	4.28817																			6.47738	7.37749	6.62531	6.45079	6.48103	6.38824
Q9UQR0	SCML2
Q9BY32	ITPA
Q86V81	ALYREF													7.71621	8.29366	8.1609	8.9678	7.86781	8.07839							7.93163	8.14112	8.16291	7.80562	7.86441	7.76521	6.60217	6.9891	6.43856	7.11575	7.53361	6.82151
Q9Y276	BCS1L													3.67432	3.76601	4.02922	3.82131	3.80756	4.14611							5.86912	5.59591	5.7621	5.5538	5.71267	5.60187
Q5JRX3	PITRM1	7.3668	7.02985	6.99999	7.24912	7.09443	6.98623	6.71717	6.50032	6.21337	6.44667	6.42193	6.56071	5.7804	6.36544	5.87994	6.08526	6.1647	5.97911							6.54722	6.36192	6.74801	6.29486	6.57887	6.05882	7.87394	7.97038	7.83528	7.81931	7.8535	7.75903	7.50273	7.64163	7.246	7.43103	7.41526	7.48799
P57678	GEMIN4	9.39741	9.34766	9.06599	8.9552	8.9596	9.15475	7.90009	8.05973	7.97535	8.00266	7.85325	7.96926	9.34922	9.22395	9.23747	9.30087	9.11942	9.05192	6.56183	6.41408	6.32488	6.09515	5.91006	5.92837	5.4606	5.70275	5.97056	6.17919	5.96455	5.65859	6.37201	6.08468	6.17731	6.07816	6.037	6.21605	7.15469	7.33228	6.9827	7.16068	7.3189	7.08517
P04083	ANXA1	10.9211	10.2638	10.3791	10.1868	10.1002	10.378	9.95506	9.78337	10.2157	9.93144	9.49314	9.78412	10.6678	11.0178	10.8067	10.9953	10.6669	10.8411	10.0713	10.1005	10.2669	9.75929	9.13692	10.8031	11.1179	10.4746	10.5499	11.3622	11.197	10.1715	9.63849	10.039	10.2612	9.93486	10.3509	9.62584	12.6622	12.1225	11.4873	11.671	11.7484	11.949	12.0781	10.9946	10.9355	11.0015	11.0138	10.8111
Q14847	LASP1
P01040	CSTA													7.88334	8.88913	7.80623	7.57249	7.51073	7.68201
P19447	ERCC3
Q5VT66	43525
P46459	NSF	9.65451	9.62773	9.5259	9.54794	9.4095	9.59354	9.08032	9.16759	9.38349	9.06626	9.0936	9.1573	10.5642	10.0562	10.0525	10.1968	10.1449	10.1247	7.11394	7.07128	6.85963	6.88372	6.79511	6.57702	8.49508	8.30359	8.19733	8.17548	8.25449	8.33113	7.29406	7.44113	7.5604	7.46722	7.34573	7.33213	9.00527	8.95892	8.96502	8.92835	8.81584	8.74475
P35613	BSG	8.42407	8.22137	8.25889	8.13066	8.1716	8.34298							7.50714	7.54887	7.51013	7.77394	7.48697	7.40059							7.27653	7.5899	7.63915	6.84573	6.71162	7.19934	7.39534	6.73485	6.40304	6.3851	6.48942	6.28481
Q70IA6	MOB2													10.8833	10.6465	10.6896	10.466	10.365	10.3899							8.41008	7.92907	8.72642	8.89375	8.59777	7.81742
Q9P1Z2	CALCOCO1
O76094	SRP72	6.63346	6.39529	6.44379	6.47127	6.62101	6.45477	6.1701	5.92497	5.84502	6.78967	6.14017	6.48801																									7.29508	7.23786	7.36162	7.37801	7.34256	7.1991
P17812	CTPS1	6.63919	6.91355	6.7271	6.55238	6.7286	6.59352	6.62392	6.2725	6.16013	6.13186	6.3369	6.46684	7.22738	7.22039	7.44509	7.30572	7.28012	7.50269	5.79289	5.97357	5.74496	5.6932	5.58266	5.26228	7.32417	7.28621	7.23581	7.14909	7.20661	7.02902	7.31157	7.29888	7.47166	7.16525	7.30646	7.27567							2.97185	3.61641	3.80536	3.63401	3.33084	3.27173
Q14318	FKBP8	7.98496	7.99506	8.06882	7.83564	7.81858	7.90534	6.55541	6.34751	6.50819	6.52133	6.73329	6.74173	9.18406	9.07528	9.19692	9.20214	9.19028	9.26917							5.44173	5.67039	6.23965	6.02156	6.00806	5.863
Q6P1N0	CC2D1A	4.41754	4.75656	4.79469	5.04628	5.02573	4.85465																									6.72883	6.53616	6.66687	6.45493	6.53833	6.62784	7.18118	7.23272	7.18808	7.11176	7.26507	7.22528
O43815	STRN	6.59078	6.50718	6.55431	6.59252	6.53153	6.19697																															5.99469	6.11715	6.07573	5.93455	6.00152	5.89357
P08670	VIM	10.5838	10.4277	10.351	10.523	10.2829	10.5465	10.8435	11.6285	11.2223	11.2309	10.8519	10.5107	12.4485	12.2545	12.1279	12.0108	12.3707	12.6607	9.11968	9.18542	9.50608	9.11858	9.32953	9.46667	10.3346	9.99873	10.2566	10.5653	10.4328	9.71678	9.50523	10.1952	9.84746	9.77118	10.1969	9.62873	10.2488	9.96161	10.8128	9.80264	10.4303	9.80703	10.941	9.64326	9.59141	9.59861	9.34248	9.51844
O95396	MOCS3
P32969	RPL9													8.68436	8.35704	8.6133	8.34861	8.4957	8.53152							10.0211	9.51372	9.15896	9.24635	9.4926	9.33048	3.84367	3.11362	3.35342	3.27235	3.38538	3.16763							9.23322	9.02176	8.98083	8.87912	8.88044	8.88863
O43813	LANCL1																															6.35201	6.08185	6.34716	6.28737	6.31941	6.51792	7.22151	7.15005	7.43358	7.31152	7.10119	7.26787
A4FU01	MTMR11
Q99961	SH3GL1																									6.17257	6.42512	6.64767	6.55056	6.3839	6.41311	7.59689	7.47557	7.49356	7.56594	7.66436	7.49357
Q92556	ELMO1
O00754	MAN2B1
O14732	IMPA2
Q92552	MRPS27																															4.47485	3.90072	4.50855	3.83953	4.0741	4.4171
O43747	AP1G1																															7.37225	7.38196	7.44444	7.40684	7.37979	7.29635
P42224	STAT1	6.88817	7.00909	7.1438	6.74019	7.01848	7.06515																									5.34936	5.14686	5.22952	5.27868	5.43158	5.33411
P16615	ATP2A2	9.43979	9.28322	9.30119	9.42317	9.24392	9.3089	9.60298	9.74445	10.0973	9.83651	9.7512	9.77096	10.366	10.2315	10.2628	10.4029	10.2587	10.4135	7.88731	7.89716	7.72279	7.75668	7.74408	7.61498	10.3263	9.79125	9.55473	9.5018	9.78479	9.71299	8.66557	8.92063	8.82691	8.67305	8.73785	8.64984	9.30924	9.40626	8.95418	9.24603	9.1663	9.17667	9.76518	9.60456	9.73511	9.66612	9.8187	9.60583
Q92797	SYMPK
Q92791	LEPREL4																									2.50332	3.69674	4.80776	5.01725	4.82198	4.96402							6.86656	6.81714	6.82594	7.50783	7.33836	7.35297
P22234	PAICS	10.2512	10.0931	10.2222	10.0599	10.0697	10.0977	9.89617	9.93995	10.2909	9.73931	9.72423	9.73879	10.8446	10.7433	10.6786	10.9032	10.6776	10.7904	8.8297	8.70074	8.6092	8.40821	8.46841	8.18588	10.3766	10.1114	9.44863	9.53022	9.63229	9.77193	8.41475	8.40015	8.45527	8.25075	8.42408	8.10996	9.73257	9.53334	9.24348	9.44429	9.3935	9.42541	10.833	10.0692	10.0259	9.98165	10.0358	9.86073
P04792	HSPB1													6.72369	7.62025	6.58723	6.71654	6.67511	6.60741																			7.59247	7.43808	9.97646	7.8086	7.90929	7.85495
Q9P287	BCCIP
Q9Y3B4	SF3B14													6.88486	6.93049	7.07566	6.71796	6.88958	6.71722							5.59286	5.25026	6.12858	5.72848	5.86528	5.30036
Q9Y3B3	TMED7
O75155	CAND2
Q9Y3B8	REXO2
P30837	ALDH1B1													7.60351	7.7487	7.78521	7.65823	7.88597	7.84207							6.47738	6.63155	6.62197	6.44941	6.58123	6.48053	5.20704	4.9873	5.01335	5.01978	4.86585	4.83896	6.15043	5.79411	5.89059	5.77887	5.62643	6.16006
O75683	SURF6													7.92165	7.96837	7.9289	7.70145	7.70703	7.61828							5.42902	5.24546	6.06097	5.99888	6.07087	5.06
Q00688	FKBP3																									7.37644	7.69792	7.93611	6.97943	7.0496	7.36263	7.98662	7.51257	6.88251	7.10018	7.29648	6.99637
Q9H089	LSG1																															6.53562	6.38846	6.61161	6.54639	6.3596	6.52152	7.19715	7.14896	6.99068	7.04842	7.09323	7.07774
Q6PJG6	BRAT1	5.84324	5.72698	5.88304	6.1418	5.85462	5.54473																															6.88081	6.98271	6.63742	7.2455	6.57157	6.69904
Q8N766	EMC1	6.19773	6.25921	6.42295	6.55238	6.65543	6.74738							8.21609	8.32889	8.30627	8.294	8.45812	8.39665							7.06147	6.99692	7.33472	7.65274	7.68624	7.60833	6.09119	6.8974	6.22652	6.3316	6.6316	6.65209	5.80725	6.08584	5.89059	6.85192	6.89672	6.35535
O75688	PPM1B	10.3573	10.4624	10.6237	10.4118	10.3624	10.5727	10.4619	10.4794	10.6297	9.82948	10.0599	10.003	12.0616	11.7504	11.8124	11.9799	11.7396	11.836	6.47821	6.06527	6.10361	6.08009	6.21347	5.71151	9.51626	9.06782	8.4161	8.64554	8.72283	8.88664	6.29882	6.23263	6.51347	6.17316	6.14446	6.12456							13.347	12.546	12.6301	12.6723	12.7156	12.4571
P42356	PI4KA	5.52556	5.68892	5.98402	5.64422	5.85833	5.81268							6.53918	6.28808	6.29832	6.17677	6.21295	5.98722
P42357	HAL																																					7.83593	7.89086	9.35112	7.90823	7.90307	7.7706
Q8TEW0	PARD3
Q9H082	RAB33B													5.07151	5.38195	5.01708	5.39889	5.19013	4.86694													5.112	4.46708	4.93976	5.15003	5.14978	5.5474
P27348	YWHAQ	8.92822	9.07502	9.18297	9.07631	9.0679	9.14661	9.20236	9.27513	9.20344	9.22994	8.992	9.02391	10.36	10.2596	10.1382	10.129	9.90781	10.0707	7.11394	7.2322	6.98582	6.93371	6.96436	7.1189	8.44794	8.12532	7.77483	7.70202	7.6968	7.90721	5.78901	5.63072	5.53776	5.63022	5.78338	5.79659	6.29447	6.15859	6.30612	6.14239	5.81896	6.38662	12.4853	11.9574	11.7431	11.4299	11.7188	11.4861
Q14444	CAPRIN1	7.92412	8.07592	8.05055	7.60574	7.81683	7.96577	6.87417	6.90705	6.64436	7.44609	6.71897	6.57392	8.6075	8.50213	8.53467	8.48901	8.34194	8.2864	6.44495	6.30764	6.26751	6.03619	5.8281	6.2448	9.07175	8.48607	8.58848	8.32305	8.49549	8.19108	8.18614	8.20634	8.09292	7.78174	7.7749	7.86391	8.04613	7.78397	7.47655	7.50242	7.62387	7.60849
P19404	NDUFV2	6.59275	6.92875	7.05945	6.47544	7.12395	6.72182
Q12979	ABR
P25490	YY1	8.21732	8.44269	8.24006	8.26668	8.3123	8.79073							9.35259	9.19598	9.28488	9.44483	9.45617	9.2932
Q9H269	VPS16													6.33364	6.4515	6.45087	6.4825	6.53413	7.21475																			6.05949	6.27231	6.27819	6.38079	6.0333	7.04872
Q96DG6	CMBL													4.76604	5.03748	4.87809	4.76909	4.69014	4.69762
P14625	HSP90B1	9.99094	10.2896	11.9654	11.5497	11.3772	11.6477	10.0787	10.2565	12.0882	11.1937	12.4642	12.5057	12.0822	11.9684	12.7099	12.8256	14.076	14.4159	8.07953	8.07401	10.0123	10.9028	11.5387	11.0347	10.6952	10.6317	11.0058	12.0758	12.5084	12.763	9.21212	9.42523	9.84146	11.0874	11.2736	10.625	9.96595	9.82035	10.1817	11.3603	11.309	11.4991	14.0783	12.4084	13.4067	14.6356	14.0756	14.3492
P32189	GK	7.94762	7.95571	7.91106	7.74096	7.6656	7.62705																			8.55659	8.30423	8.31358	8.32269	8.40659	8.1666							8.29117	8.08426	8.02956	7.83585	7.92051	7.79798
Q6UWE0	LRSAM1
Q9P0J0	NDUFA13
Q8N6R0	METTL13
O75330	HMMR
Q9P0J7	KCMF1
Q5JPH6	EARS2
Q6N069	NAA16	5.53743	5.69167	5.52362	6.0396	5.91623	5.67092																															6.47541	6.57161	6.38413	6.81244	6.28084	6.29985
Q02952	AKAP12	4.89457	5.44637	5.73566	5.31796	5.67032	5.42878	7.72639	7.7628	7.7181	7.71484	7.65038	7.73961	6.61015	6.4734	6.54415	6.59343	6.79765	6.52693							4.69578	4.26757	4.84077	4.31774	4.68946	4.09877	7.19531	7.12351	7.23512	6.93346	7.02505	7.07329	7.82636	7.56325	7.57581	7.57926	7.71454	7.47996
Q86TX2	ACOT1
P54687	BCAT1	5.00483	4.98954	4.82877	5.01126	4.99124	4.77128																									6.65428	6.66888	6.81586	6.37456	6.53833	6.51792	7.29643	7.07739	6.99307	7.00969	6.81059	6.88202	6.1347	7.30978	7.88332	7.17471	7.5505	7.17832
O43583	DENR	6.48908	6.53652	6.34055	6.34769	6.41627	6.0797							8.86232	8.55128	8.70453	8.69807	8.57367	8.69703	6.32294	6.47458	6.43744	6.00692	6.12531	6.0627							6.77977	6.58373	6.66687	6.32286	6.38443	6.39975
Q3LXA3	DAK	6.44641	6.23491	6.14909	6.26151	6.29973	6.15743	6.22802	6.03723	5.88475	6.45732	6.03633	6.14932													5.54598	5.88364	5.93002	5.99315	5.67458	5.87261	6.37551	6.2731	6.26661	6.26704	6.21508	6.29051
O95573	ACSL3	6.19773	6.47882	6.59393	6.5352	6.41504	6.38588							7.52407	7.55326	7.51796	7.44737	7.4856	7.39009													7.5266	7.49586	7.40904	7.26427	7.38189	7.31806	6.98371	7.35709	6.90277	7.09026	7.02057	6.98433
O14974	PPP1R12A
Q8WUM4	PDCD6IP	8.7782	8.69741	8.69145	8.56938	8.51996	8.61512	7.61517	7.79633	7.76489	7.58826	7.65904	7.51751	8.39297	8.53961	8.44109	8.56223	8.38957	8.37284	6.42559	6.56414	6.42332	6.36031	6.48581	6.62247	7.13171	6.91268	7.00981	7.07788	6.88478	6.69566							7.99448	7.82849	8.12023	7.78972	7.74268	7.7824
O14979	HNRNPDL													6.80856	6.87297	6.65275	6.50076	6.84166	6.64607							5.01075	5.0121	5.63865	5.14231	5.33645	4.65842	7.96325	8.11584	7.87599	7.74235	7.91647	7.86798	7.23143	7.30606	7.25586	7.38391	7.42953	7.09886
Q8WUM0	NUP133	3.65093	3.68937	3.47271	3.84483	3.75159	3.84672
Q8N1B4	VPS52
P07947	YES1													6.38964	6.55337	6.4939	6.56688	6.5165	6.44783
P07237	P4HB	9.5057	9.3878	10.2668	10.2199	9.89614	10.1112	10.1726	10.2114	11.1562	10.1034	10.924	11.0248	11.4793	11.2346	11.5668	11.6624	11.9071	12.1303	7.41227	7.34424	8.36289	8.90202	9.51391	9.19584	9.3783	9.47473	9.6586	9.97473	10.3919	11.0665	9.4002	9.41413	9.59913	10.4188	10.4887	10.0336	9.27811	9.04539	9.57529	10.1309	10.0313	10.1904	12.5858	11.3576	12.0836	13.0465	12.4963	12.92
P07942	LAMB1													5.03953	5.32769	6.05956	5.34505	5.83642	5.76976							5.92211	5.9576	6.59233	6.43833	6.73923	6.76548	5.91125	6.19893	6.29642	6.88306	6.64027	6.6983	6.4731	6.40893	6.84998	7.11379	6.96381	7.08305
Q9GZP4	PITHD1	6.01939	6.27396	6.05424	6.31229	6.11685	5.97006																									7.69674	7.89813	7.98709	7.70103	7.60856	7.80563	7.36788	7.3787	7.04985	7.18888	7.01636	7.02794	6.37135	7.44311	7.68942	6.99012	7.34719	7.21397
P07948	LYN
Q9H9A6	LRRC40	7.4771	7.56303	7.42937	7.35752	7.32391	7.40458							6.33364	6.42606	6.2916	6.31253	6.33459	6.20056							6.88239	6.79082	7.00232	6.8046	6.91195	6.77828	6.18432	6.19368	6.21291	5.98224	6.11278	6.19031	7.21724	7.36653	7.0237	7.09644	7.10119	6.92642
Q99767	APBA2
O75027	ABCB7
Q13310	PABPC4	7.47929	7.3408	7.23133	7.19119	7.30934	7.35022	8.9276	8.96821	9.03089	9.16448	8.66792	8.75177	8.53649	8.67409	8.54194	8.78923	8.54073	8.58118	6.34887	6.44244	6.38846	6.42306	6.1427	6.42214	5.30323	5.02882	5.29837	4.57769	5.03252	4.71855													5.17461	6.56153	6.78794	6.39686	6.52596	6.40567
P22059	OSBP
Q8IWZ3	ANKHD1	6.7244	6.5964	6.97525	6.61907	6.53266	6.63754																									5.40808	5.15727	5.22178	5.10622	4.90514	5.8047	6.80074	7.19937	7.07401	6.90216	6.71895	7.1269
Q9UG63	ABCF2																															6.89295	6.20155	6.79643	6.0704	6.51219	6.57224
P11388	TOP2A
Q14683	SMC1A	8.04497	8.20661	8.13254	8.10744	8.07339	8.2813	7.21595	7.07513	6.78177	7.48689	7.07778	7.41567	9.99567	9.7986	9.83077	9.82901	9.84795	9.8487	5.42017	5.61174	5.70616	5.27706	5.22277	5.10405	8.7091	8.49967	8.60407	8.62038	8.67031	8.52171	7.86206	7.7567	7.81093	7.63044	7.66436	7.54762	7.53323	7.40914	7.20109	7.5873	7.51374	7.44986	5.49641	6.19777	6.31871	5.95088	6.04664	6.08197
P04899	GNAI2													3.99998	4.30087	4.14856	4.08776	4.53699	4.07979
P06493	CDK1													11.5274	11.2678	11.4013	11.349	11.2603	11.2364							10.7142	10.241	9.71212	9.98058	9.93725	9.85909	9.4856	9.99021	9.88236	9.86598	9.8694	9.62559							12.3746	11.8317	11.8758	12.0129	11.92	11.6913
P17252	PRKCA
Q9BQ04	RBM4B
Q9NX40	OCIAD1																									6.15617	6.23706	6.36669	6.01215	5.97738	6.00523
Q9NX46	ADPRHL2
O14802	POLR3A
Q13405	MRPL49																									6.40092	6.05939	6.15873	6.19087	6.26913	5.93129
P50213	IDH3A	8.94706	8.90079	9.09939	8.87753	8.9762	8.97304							8.97711	8.86249	8.81495	8.91934	8.77611	8.93129							8.47884	8.35968	8.2021	8.12566	8.19714	8.19584	7.88003	8.06039	8.07258	7.67195	7.68079	7.76683	8.32002	8.2884	7.98588	8.09556	8.17074	8.20434	10.2416	9.07782	8.93782	9.07507	9.04898	8.92518
Q9HCK8	CHD8
Q13409	DYNC1I2	8.19904	7.9772	8.04992	8.05713	8.07594	8.0344	6.47148	6.01649	6.07475	6.2093	5.9763	6.21788	8.35203	8.29061	8.30219	8.28774	8.32167	8.55969							7.62592	7.45127	7.21254	7.05391	7.26171	7.35498	7.62795	7.8295	7.61396	7.4079	7.37029	7.37995	7.24549	7.24605	7.22541	7.10565	7.13357	7.12587
P05787	KRT8
P36405	ARL3													5.88498	5.41159	5.64265	5.56834	5.56628	5.60839																			6.33795	6.40893	7.07401	6.46288	6.35633	6.46031
P36404	ARL2	6.80679	6.91472	6.70046	6.78874	6.92713	6.65352	7.55971	7.48388	7.42948	7.15221	7.35469	7.32278	7.70659	7.72819	7.70035	7.69856	7.65212	7.6273	5.42017	5.69942	5.42592	5.30689	5.45017	5.22	6.05424	6.58052	6.08894	6.84261	6.20409	6.68074	6.36264	6.25805	6.37885	6.18281	6.35542	6.35709
P05783	KRT18	10.3969	10.3535	10.2361	10.2227	10.1038	10.3121	9.37665	9.72945	9.74437	9.57624	9.46668	9.37793	10.3452	10.3265	10.4226	10.3749	10.3904	10.5129	7.98909	8.26574	8.61154	8.36475	8.4433	8.58029	9.48924	9.1608	9.23887	9.74546	9.59635	9.23827	8.07192	8.38146	8.39274	8.51903	8.58429	8.34472	9.43966	9.32129	9.06033	9.30215	9.56314	9.34467
P63208	SKP1																																											7.58034	7.42707	6.99444	6.58309	6.83847	6.9257
P11166	SLC2A1
P02788	LTF																																					7.83784	7.71971	10.3361	7.75119	7.6321	7.70394
Q49A26	GLYR1																									5.41622	5.57671	6.1383	6.05856	6.08275	5.35979
Q8IWS0	PHF6													7.78749	7.36062	7.64298	7.29239	7.4103	7.33864
Q9UN37	VPS4A
Q6P996	PDXDC1	5.77406	5.36588	5.28008	5.35853	5.19525	5.41039
P50851	LRBA													6.54248	6.52372	6.47625	6.52692	6.70527	6.55116													6.21879	6.28057	6.36836	6.3914	6.33646	6.58492	7.67196	7.56489	7.67795	7.62687	7.47531	7.56741
P25311	AZGP1	7.39484	7.7317	7.85714	7.23223	7.83688	9.05062	8.00226	8.19252	8.28077	8.28774	7.97834	8.47339	7.75552	9.04241	7.81606	7.93553	7.68877	7.89333	6.2348	6.21527	6.1285	6.54409	5.85171	7.00445	7.58627	8.02149	7.37257	7.89374	7.60104	7.80314	6.23311	6.80337	6.44024	7.19369	6.91709	6.92656	8.14137	8.06982	9.37102	8.32331	8.19817	8.7119
Q9UBQ5	EIF3K	8.61326	8.77394	8.59953	8.60114	8.77841	8.6681	8.38222	8.45067	8.3783	8.28013	8.14014	8.16811	9.81082	9.6074	9.6634	9.51043	9.5536	9.58206	5.24635	5.32351	4.98295	4.77824	4.85892	4.9424	9.22133	8.68485	8.29058	8.33025	8.30075	8.33372													8.96804	9.35418	9.28947	8.98726	9.17401	8.96231
Q9HD67	MYO10
Q9UBQ0	VPS29
P08243	ASNS																									7.21662	7.58784	7.30572	7.25303	7.29445	7.29846	6.79945	7.02001	6.9925	6.78333	6.72917	6.79518							6.45973	7.48351	7.54823	7.25117	7.38166	7.27417
P78386	KRT85
O43660	PLRG1
Q13546	RIPK1
P62081	RPS7	7.69438	7.56303	7.45426	7.35456	7.56165	7.34526	7.60125	7.65395	7.61693	7.19341	7.38205	7.35774	9.05669	9.03596	9.12324	9.04161	9.06501	9.07458	6.22549	6.29622	6.28762	6.16817	6.06633	6.47254	5.76822	6.0622	6.26518	6.16065	5.95716	5.85089	6.96243	6.94795	6.90325	6.96804	6.92568	6.70882	7.02302	6.97903	7.1131	6.87846	6.73057	6.86485
Q16204	CCDC6	4.69546	5.04664	5.53758	4.63372	4.92319	5.03733																									6.04432	5.96423	6.24001	5.80421	5.57959	6.00923	5.51412	5.78858	5.82657	5.71046	5.53142	5.52325
P62241	RPS8	10.6043	10.5599	10.4993	10.2859	10.367	10.4956	8.71569	8.99491	8.87236	8.71504	8.71215	8.54334	11.2661	11.1437	11.2032	11.1719	11.1322	11.1745	7.21856	7.19972	7.20292	6.89853	7.00132	6.92965	10.6103	10.1863	10.0328	10.3046	10.2596	10.119	9.03674	9.33304	9.27884	9.23542	9.29777	9.10693	9.67434	9.55093	9.20281	9.51804	9.47152	9.46922	12.3905	11.7147	11.8077	11.6411	11.6769	11.4357
Q9NY93	DDX56
P62244	RPS15A													10.3257	10.1328	10.2961	10.248	10.3473	10.3346							9.1472	8.92378	8.5823	8.82995	8.93224	8.65106
Q96CT7	CCDC124	7.26055	6.80487	8.08253	6.98132	6.64509	6.71421	2.16751	3.93779	6.47751	4.74234	2.64047	3.26808	2.9011	3.36462	4.65093	3.5835	3.07362	2.98629							6.60169	6.91748	6.74877	6.45355	6.37024	6.63922	7.18515	7.06077	6.81071	6.74415	6.85256	6.78232	7.04549	7.12808	7.5602	7.059	6.64169	7.01132
P50454	SERPINH1	7.03157	7.36678	7.44187	7.68936	7.5093	7.31519							9.72751	9.72599	9.90309	9.95339	10.1843	10.2485							8.55464	8.67583	8.55615	9.15529	9.2103	9.30266	7.53596	7.70388	7.81222	8.43697	8.45252	8.19191	7.19571	7.26331	7.95217	7.83032	7.64911	7.71218	7.77748	7.38968	8.14951	8.55554	8.3325	8.69135
P62249	RPS16	8.83571	9.1025	9.40735	8.71696	8.77515	8.76376							10.1611	10.0371	9.94853	10.0918	9.92762	10.0036							8.97313	8.84764	8.38201	8.49534	8.53646	8.51032	8.83216	9.22232	8.91043	9.10972	9.21997	8.76037							13.1722	11.6136	11.6249	11.5456	11.5861	11.4835
Q96A33	CCDC47													6.9832	7.04944	7.14476	7.1842	7.17903	6.99832													6.34011	5.87938	6.33284	5.76018	5.91839	6.08058
P12236	SLC25A6													8.93611	8.84839	8.82375	8.77965	8.76595	8.68026
Q9H1B7	IRF2BPL
Q96EA4	SPDL1
P12235	SLC25A4	6.8102	7.05672	6.88875	7.31775	7.04968	6.77689																			9.49202	9.31584	9.1353	9.40242	9.27553	9.07513
Q96J01	THOC3
Q8WWM7	ATXN2L	7.32373	7.30363	7.17852	7.11326	7.26793	7.1159	6.76007	6.9013	6.58413	7.06148	6.90184	6.86925	6.8003	6.96502	6.91563	6.96553	6.86102	6.9094																			7.10336	6.63193	6.80421	6.80239	7.19061	6.81338
Q9NZT1	CALML5													7.53915	9.54184	7.62531	7.6745	7.59244	7.63268																			9.01862	9.04003	11.4751	9.31008	9.05295	9.35611
Q9NZT2	OGFR	5.36663	5.91771	5.68308	5.63919	5.67244	5.63958																									7.25712	7.22178	7.35602	6.92322	7.34573	7.0988	7.1532	7.23786	7.01513	7.04842	6.96272	7.17544
Q14168	MPP2
P50148	GNAQ
P61204	ARF3													9.59586	9.42247	9.40821	9.42625	9.42409	9.43192
Q92900	UPF1	8.33453	8.15098	8.02045	7.98995	8.15252	8.03564	7.81157	7.9521	7.99625	8.01063	7.91346	7.92567	8.12643	8.24635	8.17035	8.37063	8.25033	8.10669	5.27199	5.40281	5.39397	5.21156	5.36239	5.29117	5.89823	6.28145	6.38689	6.35077	6.31562	6.29139	6.64954	6.54871	6.66115	6.7425	6.56038	6.64112	5.53549	5.65522	6.17204	5.65553	5.57539	5.52325
P61201	COPS2																									4.74459	5.46859	5.63332	5.76726	5.49529	5.27878	8.09056	8.20844	8.34578	7.88634	7.9944	7.94395	7.54134	7.55336	7.49973	7.33257	7.47684	7.21757
Q13895	BYSL	6.03366	5.97756	5.89673	6.24034	6.00538	5.92641							5.82691	6.15099	6.14618	6.35692	6.30951	6.28908							6.71441	6.5339	6.01787	6.03648	5.77533	6.09415							6.98039	6.8919	6.46496	6.62565	6.62101	6.72237
Q6YN16	HSDL2	7.25039	7.41738	7.28552	7.22575	7.31188	7.15708							7.66516	7.66346	7.66877	7.54863	7.64907	7.49976													6.50318	5.98246	6.20507	5.94039	6.10785	6.12135	6.90195	6.8696	7.246	6.71004	7.03519	6.8881
P53999	SUB1	8.31193	8.31314	8.22041	8.23736	7.93735	8.06391	8.27529	8.27259	8.48909	8.29682	7.91028	7.74565	10.5	10.4594	10.2803	10.4684	10.1723	10.4943							10.348	9.61342	9.5879	9.85837	9.97029	9.62215	7.40782	7.67726	7.60355	7.71839	7.84506	7.58583
Q8IY81	FTSJ3
Q9UJK0	TSR3
Q9Y2A7	NCKAP1	7.4978	7.55552	7.40013	7.44361	7.51095	7.55743							7.45778	7.34467	7.39021	7.33573	7.5739	7.60374							7.02765	7.22739	7.16472	7.37133	7.33739	7.3335							6.92107	6.96919	7.0237	6.95069	6.96381	6.97064
Q86U86	PBRM1
Q96JK2	DCAF5
Q14161	GIT2
Q9C0E8	LNP
Q9NQ92	COPRS	7.65393	8.22657	8.49635	8.34641	8.27893	8.24356	3.74692	3.05675	2.75126	3.73998	3.44878	3.79567	7.74398	7.31826	7.55719	7.29047	7.38624	7.36566	4.41301	3.67698	3.92071	2.81484	3.35279	2.93288
Q9ULC4	MCTS1													5.62509	5.53338	5.58838	5.203	5.4919	5.14753
P34932	HSPA4	9.28412	8.80648	9.12778	8.85964	8.91837	9.08048	7.84879	7.65308	7.77124	8.59586	7.65472	7.92689	9.63283	9.73475	9.70781	9.88926	9.74204	9.74434	7.30644	7.45311	7.44141	7.5086	7.4166	7.40242	8.69392	8.77926	8.35328	7.99638	8.13846	8.54645	8.03858	8.0503	7.89318	8.00918	7.9289	7.93021	8.61361	8.40003	8.43787	8.36508	8.2783	8.55118		3.97381	3.96066	3.389	4.03024	3.93708
P51149	RAB7A	8.14281	7.83758	7.78761	7.79669	7.93252	7.9527	5.30794	5.27793	4.64759	4.67212	5.35371	5.52452	6.56051	6.52521	6.54415	6.50076	6.56216	6.40359													6.64954	6.18312	6.46997	6.40391	6.56766	6.40368	7.96229	7.95256	8.28432	7.90707	7.68583	7.91631
P51148	RAB5C	9.13618	9.18337	9.11643	8.92479	9.0221	9.04188	8.93794	9.15719	9.21348	8.96159	8.97627	8.87056	9.73955	9.60948	9.5835	9.697	9.60795	9.59749	7.78971	7.81401	7.74136	7.66495	7.60426	7.84917	8.67679	8.53481	8.31173	8.4552	8.40816	8.33845	6.42356	6.33427	6.51664	6.11638	6.40886	6.57687	8.46494	8.2859	8.24472	8.29106	8.16839	8.30906	8.95178	9.04123	9.12516	9.25423	9.03409	8.96111
Q9Y2S7	POLDIP2																									5.73672	5.63732	6.18937	5.86707	6.11946	5.82389
P09110	ACAA1																									3.86528	4.1437	4.517	4.36149	4.29512	3.92357
Q9NUP9	LIN7C
Q5SRH9	TTC39A
Q9UL15	BAG5
Q9P2E5	CHPF2
Q9BYG3	NIFK
P28161	GSTM2
P06702	S100A9													8.21084	10.8937	7.99792	7.76153	8.06978	8.09425							6.49763	7.2077	6.96354	6.64368	5.86132	6.55984
Q9P2E9	RRBP1	6.45504	6.2368	6.18987	6.1223	6.21705	5.9368																									5.35933	4.86037	4.93029	5.20653	4.89959	5.17422	6.72806	6.83754	6.93547	6.55707	6.86312	6.65121
P30050	RPL12													6.60067	6.65532	6.59269	6.54943	6.63428	6.42989
Q8NBU5	ATAD1
P11940	PABPC1	9.75646	9.64808	9.5705	9.47088	9.43249	9.59139	5.56123	5.35725	5.46255	5.47681	5.40522	5.55956	9.54449	9.56868	9.52237	9.59236	9.46709	9.50773							9.49423	9.11031	8.8859	8.78114	8.92275	8.96592	6.07963	5.71219	6.03426	5.53686	5.66514	5.67763	9.13422	8.84839	8.97671	8.69674	8.66	8.8829	8.7571	9.23883	9.1918	8.91991	9.09231	8.98033
Q9P0I2	EMC3							4.87986	4.69161	4.56308	4.49386	4.97814	5.39297	5.03953	5.22006	5.18837	5.444	5.38923	5.31746																			6.4731	6.65813	6.66298	6.6142	6.40399	6.68932
P35998	PSMC2	8.87243	8.96492	9.09377	8.91434	8.87867	8.9449	8.97268	9.04384	9.3183	8.89767	9.18485	9.25571	10.1482	10.0576	10.1137	10.1729	10.1568	10.2419	6.84866	6.86247	6.9146	7.02317	7.22312	6.90385	9.2036	8.74987	8.6851	8.8531	9.00039	8.8925	8.03993	8.26495	8.32421	8.492	8.49543	8.30718	8.93066	8.81077	8.59381	9.04453	8.85737	8.88168	7.245	7.85594	7.93808	7.80861	7.80064	7.81967
P55795	HNRNPH2																									5.17458	5.23097	5.68397	5.67666	5.54109	4.95041
P21964	COMT
O95140	MFN2																															6.18701	6.16715	6.03426	5.99047	5.98694	6.27909	6.6269	6.77123	6.58912	6.74455	6.67951	6.59283
O00151	PDLIM1
Q86UE4	MTDH													7.0569	7.00839	7.23687	7.18832	7.23827	7.06136
Q9NXH9	TRMT1							5.92616	5.7884	5.68143	5.64945	6.11794	6.10059	6.20233	6.03565	6.1236	5.90792	6.0189	5.74458	5.32544	5.15384	4.9233	4.9767	5.02217	4.63884	7.04706	7.04325	7.09657	7.09972	7.03694	7.14609	8.07521	8.42288	8.17202	7.89939	8.02678	7.99263	7.08793	7.11473	6.89511	7.00641	7.324	6.92405
Q03393	PTS																									7.85623	7.37631	7.48994	7.53792	7.58232	7.29402
P38117	ETFB	7.44607	7.21008	7.16473	7.19866	7.1392	6.98369	7.55543	7.48874	7.38213	7.08008	7.22956	7.23595	5.60642	5.79776	5.63464	5.51077	5.31101	5.39568	6.59972	6.79502	6.6116	6.55503	6.47495	6.68733	3.91353	4.28576	4.94717	4.73223	4.77049	4.73453	6.68792	6.56323	6.60268	6.36393	6.32583	6.47634	7.81479	7.71157	7.47488	7.66192	7.41207	7.5621
Q9NP61	ARFGAP3
P00505	GOT2	6.62579	6.90883	7.09619	6.64636	7.29073	7.06515							7.94959	7.97164	7.90531	7.97492	7.91958	7.88956							7.82479	7.90338	7.73569	7.62921	7.55696	7.68756							8.22959	8.38372	8.1839	8.21866	8.00361	7.88504
Q9H6Y2	WDR55
Q9P270	SLAIN2							6.94303	6.76565	7.19829	6.45555	6.69476	6.64646
Q9NVZ3	NECAP2
Q92890	UFD1L																															7.09486	7.08735	7.15902	7.49152	7.29202	7.1308
Q92896	GLG1																																					4.5699	4.6939	4.97811	5.56004	5.31314	5.27098
Q9UKF6	CPSF3																															6.57735	6.62789	6.53707	6.61646	6.58928	6.72653
Q96QA5	GSDMA
P02787	TF																																					6.02279	5.11393	7.03453	5.23204	4.89281	5.02367
Q15019	43710	6.80509	6.55625	6.43435	6.76072	6.71487	6.34334							7.86146	7.83155	7.78521	7.66787	7.89368	7.87364							7.03253	7.02548	6.93418	6.92355	6.92763	6.95096							3.5486	3.67599	3.36752	3.32139	3.81111	3.75255
Q96S59	RANBP9
Q10567	AP1B1	7.52035	7.51739	7.50556	7.58702	7.51479	7.46801							6.85189	6.91803	6.80267	6.86124	6.95003	6.8164													7.06383	7.11059	7.17818	7.0212	6.97619	6.98526	8.33803	8.18856	8.27166	8.18586	8.06557	8.12576
P08727	KRT19
Q7L0Y3	TRMT10C
Q96S55	WRNIP1
Q9BTV4	TMEM43
P45974	USP5	8.5562	8.38255	8.46317	8.28055	8.26447	8.28654	7.57932	7.6496	7.6967	7.76414	7.49604	7.57284	7.43381	7.39689	7.24637	7.35876	7.30371	7.24176	5.2051	5.48373	5.21853	5.10951	5.06391	5.1179	7.81112	8.0769	7.99027	7.88833	7.68094	7.88027	8.61818	8.66801	8.50885	8.58381	8.53424	8.89707	8.90464	8.78893	8.96539	8.75872	8.67953	8.82991
O15144	ARPC2
O15145	ARPC3	5.4058	5.62698	5.93969	5.33057	5.56674	5.41777	6.60362	6.39279	6.29977	7.39204	6.20336	6.20789	7.56964	7.61677	7.49793	7.58505	7.60004	7.33317							5.20404	5.15637	5.19807	5.05521	5.20245	5.15393	5.85924	5.68306	5.84807	5.7016	5.6281	5.82079	7.81479	7.21614	7.87176	7.09849	7.0132	7.49119
P39880	CUX1
Q13637	RAB32
Q9Y266	NUDC													7.18659	7.04528	7.14476	7.03568	7.15237	6.99832													6.43475	5.97033	5.8556	5.96564	5.91558	5.90231	6.6122	6.17781	6.40632	6.23695	6.19179	6.37454	8.09157	8.03231	8.03119	7.87449	7.95759	7.86571
Q9Y265	RUVBL1	7.14219	7.75154	7.28977	7.25788	7.12103	7.22432							7.74326	7.70409	7.71402	7.56933	7.761	8.00486							9.53314	9.08711	8.66588	8.92107	9.0213	9.0421	7.47419	7.47102	7.67344	7.5065	7.51835	7.35198	7.3126	6.80061	6.77283	6.86646	6.71114	6.76793
Q9Y263	PLAA	6.05622	6.08608	6.16281	6.41011	5.90199	6.3096																			6.65443	6.79082	6.66561	6.85195	6.77247	6.94644	6.03084	5.84341	6.13669	5.94885	6.08795	6.06225	6.72806	7.12031	6.92299	7.24643	6.92842	7.22335	5.16159	5.79669	5.71162	5.61051	5.76172	5.75138
Q9Y262	EIF3L	10.5426	10.4726	10.3642	10.2612	10.2239	10.4258	8.80748	9.10044	9.00613	8.69565	8.73276	8.69981	10.588	10.5169	10.507	10.5982	10.4557	10.5345	6.56625	6.61474	6.31837	6.27217	6.15646	5.91236	7.50218	7.45352	7.31068	7.19273	7.4367	7.1686	7.47419	7.57231	7.65628	7.49352	7.56367	7.34606	8.23549	8.26623	8.30263	8.05874	7.83347	8.02842	8.94268	9.62393	9.71738	9.32347	9.5265	9.44328
O14497	ARID1A
Q08211	DHX9	10.0391	9.96883	9.94568	9.80303	9.7589	9.88519	8.88604	9.20971	9.07137	9.02834	9.01658	8.90941	9.80818	9.83594	9.78046	9.7881	9.81199	9.84036	8.37367	8.43417	8.39789	8.21511	8.28456	8.24169	9.75159	9.31287	9.32701	9.43096	9.42717	9.22929	9.02448	9.29323	9.15033	8.94726	9.0592	8.98642	9.22944	9.21631	8.85326	9.04849	9.08722	8.95268	9.18239	9.11845	9.16175	8.91431	8.9947	8.84434
Q9Y4I1	MYO5A							6.46076	6.53204	6.16428	6.41425	6.40268	6.37239	5.93833	6.14124	6.06748	5.91535	6.09646	5.76351
Q01518	CAP1	8.35065	8.6796	8.65822	8.49607	8.48061	8.47249	7.59762	7.71605	7.79328	8.01124	7.85075	7.71991	10.7713	10.5379	10.4966	10.5334	10.4925	10.5977	7.17589	7.15225	7.15898	7.01866	6.96532	6.73878	9.07675	8.57185	8.4734	8.58762	8.69171	8.55571							5.68122	5.95592	5.84332	5.8169	5.74401	6.07516
O75521	ECI2
Q9H1I8	ASCC2
P09661	SNRPA1	5.3082	5.49448	5.17286	5.39497	5.427	5.40296																			6.83101	7.03735	6.88098	6.76662	6.69869	6.75256	5.7469	5.46619	5.49664	5.22032	5.31846	5.63938							2.97185	4.67261	4.64819	4.29046	4.43211	4.41587
P08240	SRPR																															5.23728	4.87292	5.50304	5.66803	5.60057	5.89475
Q86TI2	DPP9																									6.10598	6.10375	6.05195	5.99506	5.96823	5.9081							6.55411	6.75988	6.68507	6.66361	6.51437	6.615
Q9Y6M1	IGF2BP2
Q8NFW8	CMAS																									5.88374	6.0481	6.36974	6.48215	6.28236	5.93588
P62136	PPP1CA													5.80247	5.79776	5.84112	5.59013	5.5609	5.49648													6.16539	6.39308	5.93827	5.79176	6.00028	5.83075
Q9NRR5	UBQLN4
Q92769	HDAC2	7.5942	7.91818	7.76625	7.64124	7.67927	7.71528	7.77467	7.70182	7.48871	8.10933	7.61564	7.53278	7.12041	7.07106	6.96367	7.20059	7.18159	6.89038	6.02329	6.03207	5.90521	5.31425	5.37741	5.51801	6.2677	5.9576	6.47409	6.21229	6.51483	5.96087	6.16947	6.0388	6.20114	5.89441	6.22882	6.28196	6.68839	6.83619	6.54014	6.4257	6.70853	6.4942
O43823	AKAP8
P11274	BCR													5.32776	5.31031	5.46111	5.30801	5.38923	5.04965
O95819	MAP4K4
O95816	BAG2							6.95223	7.04535	7.4793	7.13895	7.23416	7.20528	8.18163	8.37235	8.3409	8.50404	8.38199	8.44158	5.76226	5.72667	6.12356	6.17426	6.06268	6.4011	9.08102	8.64281	8.97242	9.64857	9.48585	9.0741	8.36776	8.39146	8.54349	9.15567	8.84473	8.65316	8.25161	8.0226	7.80742	8.21064	8.00361	8.20726	6.86013	7.40148	7.91198	7.73763	7.70309	7.79625
O95817	BAG3	5.47715	5.77968	5.54797	5.49893	5.88759	5.51745	5.30515	4.8195	5.3035	6.14724	5.37971	5.29856	6.50913	6.55777	6.53708	6.56372	6.574	6.5363
Q92945	KHSRP	7.85476	7.66002	7.43707	7.42329	7.5764	7.44686							8.36439	8.45357	8.36964	8.11715	8.42865	8.51624							8.36153	8.11154	8.84877	8.47379	8.33694	8.16902	7.81065	7.77079	7.60057	7.48548	7.33275	7.45022	7.91589	7.79383	7.69417	7.61833	7.61004	7.64269
Q92764	KRT35																																											6.33624	6.0136	6.42308	6.54097	6.33781	8.7277
Q92542	NCSTN
Q99798	ACO2	7.32737	7.184	7.11183	7.31012	7.16494	7.08779																			6.87972	6.57652	6.80458	6.39308	6.69217	6.69566							5.82494	5.87725	5.86534	5.80434	5.82625	6.02746
Q13148	TARDBP	7.33582	7.50028	7.34496	7.29318	7.55156	7.20151							8.12364	8.07207	8.08865	7.87918	7.97581	8.00556							8.51217	8.24335	8.37345	8.31545	8.36282	8.11783	6.75892	6.73115	6.84264	6.80731	6.68622	6.73273	7.42125	7.48216	7.51497	7.23342	7.2957	7.14732
Q13144	EIF2B5	7.01975	6.85105	6.8649	6.95791	6.9246	6.73691																									6.70807	6.78027	6.65109	6.69881	6.7851	6.5734	8.4643	8.39725	8.24883	8.31367	8.24661	8.14518
O43772	SLC25A20							5.47044	5.55138	5.2179	5.16165	5.8144	5.75874																			6.17083	6.14287	6.37012	6.26704	5.96534	6.28766
O43776	NARS							7.98204	7.47705	7.65474	7.00786	7.50521	7.8157	8.8576	8.67642	8.75711	8.67869	8.7237	8.70185	5.02282	4.62983	4.6443	3.96473	4.60832	4.26441	9.55145	9.31452	8.85944	8.80077	9.00977	9.16869	7.50417	7.56055	7.52304	7.36591	7.47259	7.28605	8.08315	8.03157	7.75855	8.05295	7.79675	7.94808	8.92804	8.61225	8.56156	8.61274	8.55848	8.41687
Q02413	DSG1	8.40575	9.03441	8.8884	8.82342	9.52979	9.34013	5.77872	5.96604	5.48141	5.80937	5.83112	5.65743	9.35307	9.94862	9.25115	9.19571	9.09586	9.24809	6.8255	6.38668	6.52327	7.07626	6.53627	7.41507	8.75813	9.12795	7.99645	8.49661	8.20844	8.78269	7.42924	8.02834	7.74754	8.4529	8.01995	8.488	7.50392	7.50372	8.63977	8.00631	7.92832	7.49278	10.818	8.65588	8.54437	8.73061	8.6345	8.65571
P05121	SERPINE1
P10155	TROVE2													8.19604	8.17255	8.0934	8.26883	8.39676	8.34865							8.2842	8.21911	7.97456	7.7787	8.02013	7.95233	6.58734	6.47398	6.72969	6.5558	6.49133	6.56295
P52788	SMS
P52789	HK2	8.18603	8.08167	8.30868	8.02624	8.16278	8.16332							5.7092	5.6261	5.87317	5.93983	5.69687	5.55168	6.59251	6.36186	6.3926	6.10581	6.02182	6.13826	7.06386	6.95226	6.89669	7.10491	7.05713	6.78844	7.20664	7.18652	7.32107	6.99485	7.05806	7.09167	8.4166	8.59244	8.38012	8.56412	8.39247	8.3858
Q01469	FABP5													8.11019	10.1853	7.94739	7.95324	8.12303	7.95086													7.02562	7.23778	6.65685	7.50849	7.14554	7.05548
P46734	MAP2K3
Q00839	HNRNPU	7.35377	7.51042	7.69864	7.4888	7.62173	7.65625	7.79099	7.77166	7.43336	7.27552	7.83819	7.6927	10.5123	10.3808	10.4623	10.3565	10.3905	10.4191							9.68817	9.30193	9.72395	9.60931	9.59568	9.16724	8.80305	8.93813	8.72596	8.67031	8.76218	8.85299							9.2858	9.27261	9.36108	9.07982	9.10313	9.31018
P35579	MYH9	11.3916	11.4822	11.3533	10.7918	11.023	11.2317	10.8726	11.4955	11.5509	10.9834	10.8991	10.8265	12.5347	12.3338	12.2035	12.2577	12.0846	12.15	8.90974	8.75956	8.66039	8.44662	8.31559	8.53791	10.5895	10.0838	9.39847	9.4365	9.66518	9.65428	9.17903	9.39716	9.28304	9.19028	9.20056	8.9252	10.0571	9.81913	10.4126	9.74178	9.83407	9.75879	6.69696	7.33221	7.16881	6.92515	6.8493	7.12301
Q9UK97	FBXO9
Q6PCE3	PGM2L1	6.51412	6.74266	6.60578	6.79096	6.68799	6.67872
P35573	AGL																																					4.96689	4.89106	5.24684	5.00436	5.02178	4.61183
Q9HAV7	GRPEL1													6.92347	6.98578	6.88045	6.96912	6.82969	6.8726													6.58833	6.37918	6.41498	6.37878	6.23336	6.94611
P62888	RPL30	8.5125	7.95343	8.14329	7.9179	8.23249	7.989							7.64979	7.71326	7.72818	7.71938	7.71229	7.67854							7.82931	7.59911	7.46685	7.13733	7.30497	7.5485							8.25161	7.7882	8.05817	7.86801	7.67391	7.97745	8.27564	9.00236	8.94717	8.91291	8.91504	8.92342
Q9HAV4	XPO5	8.33017	8.57494	8.55561	8.31611	8.38046	8.42424	8.18819	7.97398	8.07734	8.2847	8.06076	8.06462	7.96335	7.82674	7.84343	7.87021	7.72679	7.76049	5.62996	5.72912	5.56182	5.23502	5.30694	5.27059	8.56533	8.06418	8.0122	8.01316	8.09344	8.03853	8.14373	8.1585	8.21074	7.7776	7.90542	8.10769	8.60668	8.67262	8.18092	8.47061	8.50266	8.42269
Q5T160	RARS2
O95716	RAB3D																																					8.5495	8.47892	8.44471	8.41841	8.39729	8.43187
Q99805	TM9SF2																															6.50847	6.3815	6.53238	6.932	7.06717	6.95052
Q05519	SRSF11
Q96SB4	SRPK1	8.34199	8.34131	8.11261	8.05713	8.19874	8.24678	7.00937	6.90705	6.41082	6.65085	6.75027	6.92626	6.44709	6.64435	6.49244	6.64214	6.58315	6.2122													7.70629	7.90756	7.91618	7.88557	7.81472	7.6945	8.57393	8.61939	8.35701	8.59193	8.61428	8.51236
Q8N806	UBR7																															5.57447	5.25279	5.46419	5.05086	4.87718	5.23063
P42345	MTOR	7.34062	7.25992	7.23794	7.25151	7.28814	7.29582													5.81791	5.67928	5.48025	5.52247	5.64818	5.22													7.22009	7.35804	7.35555	7.50319	7.43661	7.39968
O43172	PRPF4
Q15907	RAB11B	10.1124	9.77995	9.92659	9.62643	9.70881	9.81794	8.45309	8.65825	8.57056	8.35738	8.39454	8.50191	8.66561	8.72357	8.63836	8.78479	8.73783	8.66554	6.22922	6.26808	6.14813	5.8711	5.84744	6.43537	8.26691	8.38058	8.12516	7.90596	7.82282	7.90081	8.92637	9.07733	8.94707	8.81601	8.97759	8.68817	9.92295	9.695	9.624	9.54741	9.4798	9.63098	8.94632	8.73123	8.80118	8.81748	8.79274	8.64427
Q96JG6	CCDC132
O43175	PHGDH	9.56389	9.42336	9.45929	9.48459	9.27544	9.37046	8.33435	8.27717	8.355	8.10246	8.27893	8.43395	11.0038	10.8505	10.9054	10.9637	10.8997	10.9732	7.06071	6.90145	6.89108	7.03774	6.98059	7.10103	9.88656	9.68852	9.11584	9.03573	9.10819	9.25015	7.89514	8.05574	8.04263	7.83056	7.80447	7.76049	9.03492	9.06638	8.64967	8.94687	8.87123	8.95152	9.20956	9.56592	9.53534	9.60675	9.60647	9.44172
Q9H074	PAIP1	7.43484	7.66631	7.53101	7.54687	7.39276	7.45701	6.60039	6.32646	6.10082	6.19032	6.66414	6.47629	8.43595	8.6173	8.44146	8.53809	8.4325	8.40841	6.30008	6.45714	6.14813	6.24927	6.05349	6.42024							6.87701	6.91717	7.06793	6.57629	6.42492	6.77634	8.48824	8.6146	8.28339	8.33116	8.45384	8.28808
O75306	NDUFS2	7.70668	7.78465	8.01397	7.74938	7.66757	7.51472	5.48518	5.27363	5.79398	5.66777	5.70142	5.80766													3.94493	4.24916	4.82437	4.46237	4.50101	3.97841							6.65385	6.87751	7.18945	7.25104	6.44541	6.61059
Q8TEB1	DCAF11
Q14699	RFTN1
Q9H078	CLPB																																					7.3286	7.27436	7.01513	7.2982	7.24637	7.19617
Q8TD47	RPS4Y2
Q13098	GPS1													8.29162	8.26821	8.1833	8.38061	8.30034	8.06973							7.55278	7.27362	7.25351	7.10835	7.21557	7.0867	8.2992	8.34788	8.41417	8.14946	8.13584	8.21666	5.20533	5.73784	5.51892	5.51752	5.38418	5.56942	10.2444	10.1945	10.3527	9.99251	10.1433	9.98346
Q8N9T8	KRI1
P26358	DNMT1	6.70446	6.70644	6.70204	6.69465	6.77088	6.79143							6.67029	6.75432	6.7873	6.84701	6.65916	6.61274	2.98202	3.22446	3.34716	3.67653	3.65971	3.03062							7.02203	7.00772	7.0061	6.60561	6.73242	6.97924	6.90893	6.84831	6.5178	6.7524	6.61126	6.58686
P26599	PTBP1													5.71211	5.65113	5.98833	5.71723	5.99339	5.86059
P62333	PSMC6	8.24996	8.12335	8.17742	8.11264	8.15766	8.03812	8.72572	8.7809	9.04941	8.35013	8.74446	8.69658	8.6091	8.58644	8.56182	8.7477	8.6857	8.55438	7.04075	7.2049	7.04446	7.15138	7.31576	7.09141	6.82551	6.88843	6.72577	7.04673	6.75387	6.90037	7.29641	7.34779	7.45853	7.50551	7.55995	7.37801	7.49084	7.59976	7.509	7.70086	7.47988	7.44574
O14966	RAB7L1
O43396	TXNL1																															6.5294	6.69939	6.74193	6.37456	6.41892	6.38656
O43395	PRPF3
O43390	HNRNPR													7.83314	7.79997	7.78815	7.68402	7.80591	7.79944							7.78346	7.30615	7.8927	7.78136	7.77348	7.47278
P12956	XRCC6	9.85382	9.6428	9.83235	9.62217	9.64652	9.76573	8.78549	8.73246	8.96634	8.44854	8.55569	8.73527	10.5655	10.363	10.4957	10.4521	10.3875	10.5642	8.24855	8.10441	8.11229	7.75396	7.72359	7.90581	10.1268	9.70111	9.51878	9.48242	9.35153	9.47858	7.03278	6.83479	6.98679	6.85414	6.7095	7.3454	9.76838	9.57557	9.24272	9.43908	9.48356	9.41598
P12955	PEPD	8.11786	8.07853	7.96173	8.04313	8.00095	7.9448	7.47318	7.48583	7.38213	7.24694	7.37555	7.38942																			7.86974	8.04952	7.96171	7.9564	7.99788	7.75903	8.33735	8.17457	8.02138	7.99318	7.98289	7.96428
Q2TAA2	IAH1																															7.13383	7.17965	7.40133	7.12732	6.85256	7.01075
P54652	HSPA2	6.69897	6.72668	6.65061	6.74478	6.60508	6.76663	6.43054	6.55039	5.97549	6.51625	6.46542	6.46447	5.51265	5.57178	5.60761	6.1049	5.67965	5.43916													6.06503	6.22234	6.38407	6.3851	6.30865	6.34894	11.4065	11.17	10.7603	11.0949	10.9721	11.1872
Q99575	POP1
P09874	PARP1	8.1157	7.81639	7.77238	7.8139	8.00974	7.76757							8.87671	8.7491	8.93582	9.01002	8.96959	8.93091							8.18617	8.33347	8.37015	8.07313	7.96149	7.95738	7.93657	7.62054	7.73056	7.51542	7.71646	7.71281	7.09103	7.09222	6.69499	6.92547	7.22196	7.04219	9.52499	9.37963	8.78763	8.98165	8.90331	8.65679
P23528	CFL1													9.6062	9.18179	9.31683	9.09094	9.16726	9.33269							10.4064	9.72623	9.523	9.35426	9.52992	9.57847													12.395	12.2877	12.39	12.1416	12.2542	12.0455
Q9BQA1	WDR77	8.83571	9.1887	9.12778	9.05596	9.07018	8.91997	10.481	10.8608	10.8367	10.6554	10.5236	10.2081	13.122	13.0052	12.9522	13.0807	12.881	13.2186	8.23113	8.09665	8.05833	7.72235	7.92148	7.51615	11.5061	11.0975	10.5164	10.9837	10.8991	10.6942	4.81606	4.67281	4.85723	4.36767	4.74754	4.73292							7.66022	8.71547	8.72613	8.51609	8.73873	8.74712
P22061	PCMT1	8.32892	8.39646	8.54067	8.41247	8.3591	8.3949																			5.44804	5.81252	5.90854	6.10525	6.01873	5.98986	7.95896	8.20211	8.28845	8.35693	8.34969	8.27666	9.27399	9.0144	8.7662	9.1461	9.03844	9.06474	8.95359	8.82094	8.92746	8.79785	8.84171	8.83496
A6NIZ1	2																									7.59323	7.90505	7.84977	7.40098	7.39351	7.6282	6.98407	6.80513	6.80553	6.60561	6.88371	6.70987							7.92552	8.54759	8.59069	8.80785	8.78235	8.63273
P82650	MRPS22	6.21547	6.42368	6.0737	6.51241	6.41135	6.05364
P19388	POLR2E							7.00617	6.92275	6.74113	7.23035	7.01907	6.89892																			7.07148	7.02916	7.1324	7.14387	7.03702	7.25115
Q5W0V3	FAM160B1
Q14697	GANAB	9.07355	9.05446	9.96436	9.96009	9.57836	9.7315	8.17703	8.46181	9.72384	8.88763	9.9077	9.95739	10.0432	10.0765	10.588	10.7786	11.1155	11.36	7.02907	7.22203	8.65721	8.94651	9.39907	9.22283	8.69302	9.03644	9.58328	10.251	10.3235	10.7264	8.84685	8.89578	9.5297	10.5264	10.5799	10.2119	8.67959	8.72138	8.92322	10.0568	9.70052	10.1212	10.187	9.64044	10.8489	11.4707	10.97	11.62
O60271	SPAG9							5.74883	5.29922	5.1734	5.94098	5.68713	5.88791																			6.3305	6.253	6.30561	6.31627	6.09793	6.32003
P19387	POLR2C
Q14692	BMS1																									5.65525	5.89622	6.41268	6.50754	6.35782	6.06512
P40818	USP8
Q9Y294	ASF1A
Q9ULT8	HECTD1	8.15759	8.1678	8.39248	8.1493	8.02112	8.13228	6.19211	5.94428	5.68697	5.78716	6.38438	6.29665	6.03952	6.07514	6.09097	6.04969	6.04013	5.89542							5.98264	6.13083	6.24301	6.25894	6.26617	6.18753	7.42125	7.61226	7.48953	7.31596	7.33926	7.46179	8.36332	8.57159	8.2935	8.25852	8.19355	8.16233
P36507	MAP2K2
Q8IXI1	RHOT2
P46779	RPL28													10.4092	10.2548	10.4295	10.3918	10.505	10.4735
Q86Y46	KRT73													10.3612	10.8342	10.1705	9.51251	9.9172	10.2281													1.68235	2.60037	1.88917	5.28308	3.20604	2.71571
Q8WXX5	DNAJC9	8.11065	8.00225	8.16925	7.89337	8.04287	8.00683							8.28014	8.18855	8.26575	8.20035	8.19227	8.03046																			7.70763	7.53001	7.26759	7.35847	7.52706	7.52747
P19367	HK1	10.3858	10.207	10.326	10.2079	10.0348	10.2301	9.06924	9.17073	9.41752	8.82768	9.06546	9.21499	10.6076	10.5142	10.4727	10.5871	10.4004	10.5683	7.83174	7.86243	7.66036	7.59307	7.59512	7.6048	10.1694	9.73576	9.4346	9.49245	9.61063	9.44996	8.77311	9.1817	9.17289	8.99251	8.92295	8.91701	9.69932	9.76849	9.29442	9.51633	9.48149	9.51743	9.96263	9.69617	9.78123	9.67668	9.77239	9.71973
Q6ZNB6	NFXL1
Q9NX55	HYPK
O14818	PSMA7	7.70007	7.46304	7.61167	7.53127	7.71994	7.66026	7.71738	7.49745	7.69005	7.27349	7.77403	7.84705	8.77854	8.77357	8.79574	8.88685	8.90543	9.01621	6.61972	6.49039	6.71347	6.68452	6.93231	6.87619	9.83722	9.53955	9.00543	9.05125	9.22203	9.51044	7.84774	8.01006	7.95646	8.07587	8.251	7.93624	5.89375	5.78024	6.48588	6.01742	6.0058	6.30895	10.3233	9.5585	9.59927	9.64105	9.5434	9.71152
Q15654	TRIP6
P36873	PPP1CC													6.65205	6.41479	6.83061	6.55262	6.75913	6.56771							7.0154	6.61408	7.37587	6.96424	7.06712	6.83328
Q15651	HMGN3
Q9NU22	MDN1	8.49802	8.56937	8.3763	8.62051	8.29695	8.45207	6.43542	6.77822	6.52165	6.12521	6.69964	6.71038	8.06151	8.02824	8.07289	8.05458	8.15871	8.03867							7.10164	6.97398	7.20505	7.36847	7.21557	6.88152	4.10124	3.053	3.87127	2.60534	3.22327	3.54956
Q13435	SF3B2	8.24137	8.10034	7.89495	7.95656	7.97069	8.02256	6.91333	6.75615	6.40723	7.19341	6.38192	6.54402	7.98315	7.9447	7.84794	7.7399	7.7966	7.61557	5.95053	6.09014	5.71595	5.75135	5.6383	5.56967							4.42601	3.95872	3.9483	4.09313	4.30654	4.22067	8.03443	7.87635	7.99845	7.69343	7.7845	7.85309
Q9UPT5	EXOC7
Q96B36	AKT1S1
Q13438	OS9	6.82038	6.86936	7.7344	7.70677	7.24207	7.31012	5.71208	5.89694	5.84502	6.28882	6.99501	6.83169							2.68425	3.47482	4.07485	4.9767	5.22277	4.7011	5.75254	6.09827	6.91824	7.77229	7.767	7.61545	5.2291	5.24791	5.65166	7.47739	7.36392	7.07811							5.71404	6.05217	6.63728	7.21115	6.80647	7.08206
P23634	ATP2B4																																					8.3339	8.34191	8.25951	8.16259	8.14468	8.23804
Q96HY6	DDRGK1
P01111	NRAS
O60306	AQR																																					5.24172	5.34902	5.45645	5.37847	5.48298	5.60827
P47929	LGALS7													8.97057	11.1424	8.80895	8.92743	9.01742	8.82521																			7.34443	7.41461	10.0536	8.13993	7.64437	7.68241
Q96EH3	MALSU1
Q9NXG2	THUMPD1
Q8WXF1	PSPC1	6.46148	6.62543	6.63912	6.49062	6.80728	6.77103	6.26715	6.43477	5.89454	6.3811	6.45029	7.02496	5.45822	5.53637	5.79644	5.2467	5.61377	5.4156	5.59561	5.6381	5.38181	5.1837	5.27838	5.48613	4.84719	5.27874	5.45833	5.36015	5.21835	5.2495
Q13557	CAMK2D
P29372	MPG
O95721	SNAP29
Q27J81	INF2																									4.79201	4.50434	5.28218	5.0775	5.02163	4.61879	5.79978	5.66085	5.77056	5.73117	5.93235	5.9173
Q5T6V5	C9orf64	7.5881	7.5297	7.57101	7.55589	7.55475	7.62868	7.30698	7.31492	7.1507	8.21195	7.19959	7.25004	7.98438	7.92176	8.01253	8.03808	8.03266	7.88427	6.5365	6.438	6.24712	6.26838	6.42359	6.19692							5.28796	5.12582	5.39357	5.07123	5.14978	5.49266	7.47645	7.5148	7.28821	7.42614	7.4776	7.41323
P01891	HLA-A																															7.94637	7.72619	8.01933	8.26997	8.3844	8.22818
P13533	MYH6																															5.4528	5.47042	5.44436	5.46085	5.56543	6.904
Q8NHQ9	DDX55
P06576	ATP5B	9.13066	8.97365	8.84907	8.75161	8.84771	8.75009							9.80783	9.86452	9.81579	9.96527	9.8249	10.0447	4.98784	5.63549	5.21398	4.92958	5.2261	5.3473	9.36097	9.14207	9.15132	9.06043	8.92686	8.93252	6.60904	6.33187	6.69932	6.35538	6.39669	6.52032	8.18991	8.1133	8.10349	7.865	7.95913	7.8506	8.92251	8.39645	8.3324	8.20682	8.29644	8.19366
P22694	PRKACB													3.67432	3.6255	3.36385	3.74628	3.95851	3.17541
P55265	ADAR
Q5T749	KPRP													9.49932	9.8089	9.40803	9.1072	9.56988	9.46533							8.00241	8.27508	7.58326	8.00638	7.47364	7.93479													12.7876	9.3241	9.41176	9.76268	9.65458	9.29557
P60900	PSMA6													8.72594	8.77388	8.74997	8.8894	8.8416	8.89522							6.72323	7.09249	6.97446	7.1541	7.24578	7.50462	6.89216	7.48123	7.19312	7.37245	7.4716	7.19634
Q16740	CLPP	7.70007	7.61451	7.35514	7.52865	7.5071	7.4329
Q9NWY4	C4orf27																																					7.01328	7.1402	6.69697	7.04523	6.74973	6.73322
P11021	HSPA5	10.6514	11.6682	13.5234	13.2092	12.8632	13.2633	10.6644	10.9393	13.6585	12.6244	13.8517	13.8482	13.38	13.3601	14.1218	14.2789	15.3769	15.8694	9.54587	9.49663	11.7467	12.5648	13.0207	12.777	12.3349	12.1506	13.1211	14.6132	14.8131	14.8036	9.24963	9.69727	10.4264	12.1536	12.2952	11.5685	11.423	11.3186	11.6582	13.4667	13.1289	13.2799	15.1677	12.9034	14.8288	16.2923	15.6524	15.8912
P12004	PCNA	9.66621	9.67575	9.84218	9.5835	9.58905	9.74242	9.48041	9.3683	9.55581	9.25731	9.24642	9.3127	10.8463	10.5249	10.6597	10.655	10.6061	10.7119	7.61514	7.26807	7.39243	7.33963	7.35334	7.29188	8.21512	8.12604	7.74745	7.34541	7.52756	7.71635	8.42162	8.55876	8.72218	8.40677	8.44944	8.21806	7.97281	7.92011	7.44274	7.85475	7.76343	7.89836	11.7552	11.2931	11.3017	11.4218	11.4879	11.2081
Q9UJX3	ANAPC7	6.96541	6.78185	7.05199	6.92707	6.89642	6.86753																															7.5309	7.7344	7.56699	7.46558	7.62249	7.46621
Q04837	SSBP1																									7.55812	7.28621	7.73103	7.83254	7.80057	7.50539
Q99570	PIK3R4
Q9BRT8	CBWD1
Q9UJJ7	RPUSD1
Q15276	RABEP1							4.65686	4.24215	4.51916	4.81478	4.53123	4.60329
Q13885	TUBB2A													8.72187	8.83535	8.74429	8.78342	8.74092	8.83684							8.10131	8.06192	7.76156	7.85996	7.91605	7.75815	10.5941	10.7905	10.7876	10.853	11.0297	10.7439	6.89845	6.63813	6.55557	6.63841	6.47647	7.00686
O00148	DDX39A	9.53253	9.49918	9.48998	9.25193	9.27137	9.92672	6.27539	6.41692	6.26887	6.43235	6.59022	6.5384	5.84829	5.90095	5.93734	6.17677	6.19934	5.79453													7.04698	7.21102	7.25234	7.25372	7.13442	7.57359	10.2186	10.1723	9.75639	10.059	9.91885	10.1059	10.6471	10.2715	10.2793	10.1921	10.4269	10.0859
P84085	ARF5													6.45236	6.54749	6.4342	6.63313	6.42339	6.42184							7.0993	6.95226	6.76239	6.87555	6.8169	6.6889	7.1003	7.3329	7.3507	7.28055	7.24899	7.18749
Q15477	SKIV2L	6.78963	6.83375	6.54556	6.89452	6.72371	6.7725
Q96TC7	RMDN3																															6.99366	6.9797	7.17717	6.88306	6.97757	7.01075	8.43676	8.36202	8.10209	8.25669	8.24572	8.22513
Q13111	CHAF1A
Q5VYK3	ECM29	7.52035	7.51662	7.3783	7.62727	7.42299	7.4329							7.96771	8.1366	8.12986	7.68913	7.77222	7.89031							5.17458	5.37	5.64749	5.53799	5.63306	5.23836	6.4134	6.42731	6.47813	5.97673	6.20354	6.32697	7.34837	7.28235	7.37848	7.33866	7.45609	7.29008
P48643	CCT5	8.43927	8.55291	8.62938	8.47755	8.53092	8.73744	9.80777	9.91659	10.1613	10.1174	9.63302	9.86755	11.8692	11.7796	11.6954	11.7585	11.6387	11.8666	7.92604	7.78803	7.83719	7.81388	7.92342	7.81485	11.9367	11.3305	10.5757	10.8304	10.9804	11.1933	8.23892	8.51231	8.41629	8.68938	8.59364	8.41443	7.47524	7.59575	7.63999	7.67845	7.53	7.39712	12.6073	11.5209	11.5476	11.544	11.5169	11.3449
Q6ZRP7	QSOX2	3.65093	4.34452	4.35635	4.73805	4.52019	4.33508																															5.50548	5.72342	5.8888	6.05182	5.83108	6.01195
P13995	MTHFD2	6.77053	6.6928	6.70362	6.67433	6.77937	6.55156	7.2599	7.19572	7.1758	7.62533	7.09607	7.24335	7.29194	7.50879	7.49793	7.64929	7.59244	7.47906	5.946	5.95908	5.72891	5.76486	5.94832	5.97023	6.36133	6.58251	6.72189	6.61087	6.60113	6.635	7.14569	7.43415	7.37362	7.53505	7.37979	7.35985	8.32836	8.3884	7.70692	8.23175	8.07313	8.07605
P55010	EIF5	7.19461	7.19275	6.9541	7.09643	7.10483	7.08068																									5.5808	5.68673	5.4609	5.41333	5.39615	5.57157	6.54972	6.82942	6.54125	6.82985	6.76613	6.62523
Q9NV70	EXOC1													6.45411	6.50714	6.49244	6.54304	6.41608	6.15304	4.79382	4.81447	4.65758	4.63877	4.51185	4.74317							5.19306	4.93419	5.10036	5.1926	4.91618	5.14838
Q9BPU6	DPYSL5																															5.89968	6.02417	6.06056	6.04423	5.98157	5.88715
Q9H0L4	CSTF2T
P51003	PAPOLA	4.80149	5.21318	4.94223	5.25647	5.05605	4.73656
P52209	PGD	7.15851	6.71996	6.67816	6.77872	6.83735	6.67403							8.29113	8.34324	8.26155	8.21055	8.37836	8.25191							8.40369	8.25665	8.12356	7.66667	7.85225	8.01126	6.16539	6.09874	5.78902	5.83184	5.82279	5.69745	6.87014	7.06589	7.03375	7.08923	6.47493	6.99	8.66872	8.87623	8.87682	8.77857	8.84774	8.69491
P54277	PMS1
P51956	NEK3
P55268	LAMB2
Q9UPU5	USP24																															5.05407	4.63674	5.00436	4.46175	4.73518	4.87919
P30049	ATP5D													6.90687	7.04528	7.06299	7.0391	7.01566	7.0362							7.80042	7.63044	7.33326	7.09102	7.0216	7.30377
P30048	PRDX3													10.0784	9.68464	9.77135	9.6574	9.74025	9.93805							8.63273	8.23665	8.44849	8.25841	8.25308	7.98458	8.40605	8.10386	8.15685	7.54574	7.86798	7.93107							9.73162	10.4923	10.4992	10.3897	10.4693	10.312
O95155	UBE4B	7.44383	7.50341	7.43419	7.45677	7.31506	7.45425							6.69427	6.71029	6.85802	6.98811	6.79988	6.71224													7.25227	7.37227	7.38494	7.51542	7.14923	7.34606	8.13274	8.14067	7.79998	7.96317	7.89967	7.84997
Q9NVE7	PANK4	7.04475	7.05778	6.71775	6.99192	6.82286	7.16943
Q8N8S7	ENAH							4.56884	4.11658	3.24731	3.73998	3.92204	4.14286	3.85143	3.75567	3.96123	4.16398	4.13992	3.6951													4.90598	4.5696	3.99443	3.93973	3.93209	4.05783
P30041	PRDX6	9.46218	9.74818	9.89147	9.59496	9.60154	9.54281	9.94989	9.86421	10.2411	9.33647	9.42865	9.44086	11.2725	11.1646	11.1691	11.2505	11.0004	11.2453	7.80158	7.90137	7.79814	7.19305	7.20465	7.35072	10.0791	9.7108	9.10795	9.21182	9.30505	9.287	8.18129	8.51919	8.39317	7.8948	7.95916	7.97562	9.6087	9.71584	9.31675	9.37938	9.1733	9.18212	9.89053	10.47	10.8035	10.2489	10.3417	10.1734
P30040	ERP29							7.95873	7.8422	9.1913	8.67871	9.09676	9.18629	8.23275	8.14483	9.45923	9.40765	9.81343	9.94852	5.26835	5.21151	6.46726	6.63823	6.96436	6.88037	8.27154	8.2718	9.06777	9.33411	9.56883	10.3127							6.3827	6.06077	6.75023	7.51781	7.12871	7.57648	7.12664	7.26118	8.28318	8.45094	8.17399	8.87737
P08195	SLC3A2
P30042	C21orf33
P30046	DDT													4.53736	4.90912	4.88265	4.95273	5.17249	4.75417													6.53044	5.82007	5.50623	5.55527	5.56543	5.59061	6.80074	6.22992	6.48473	6.15628	6.02279	6.24593
Q9H6Z4	RANBP3																															8.06035	8.06888	8.13275	7.96593	7.98111	7.88948	7.84164	7.8071	7.6216	7.65289	7.79796	7.64341
Q12933	TRAF2
Q12931	TRAP1	9.22153	9.21411	9.2101	9.15367	9.05964	9.071	7.90756	8.13894	8.15467	8.04507	8.44253	8.2445	9.34585	9.36521	9.3619	9.49667	9.42737	9.42897	4.52729	4.96098	4.86693	5.01784	5.25574	4.73723	9.1015	8.69728	8.87033	9.03573	9.02674	8.67776	7.90823	8.30368	8.15634	8.1108	8.23152	7.86707	7.41248	7.49169	7.0837	7.4196	7.53294	7.44079	3.86931	5.76183	5.72768	5.35771	5.68654	5.59326
Q9Y678	COPG1	6.61808	6.62973	6.52789	6.67673	6.64405	7.81446							7.28402	7.01159	7.41333	7.3208	7.90288	7.73479							7.78501	7.55352	7.65637	7.67932	7.81222	7.67602	6.84291	6.81041	6.95442	6.75569	6.87635	7.00061	7.33389	7.50372	7.44217	7.55186	7.27652	7.81211	7.13601	7.53078	7.50527	7.29794	7.34171	7.33293
Q9Y679	AUP1	8.40931	8.46886	8.28994	8.47922	8.31383	8.38954	7.3185	7.3706	7.32721	7.26741	7.58608	7.63056	7.55571	7.47297	7.51369	7.50716	7.59498	7.44492													6.82052	6.80337	6.92131	7.08577	7.06067	6.97752	7.83879	7.93865	7.5602	7.88708	7.85471	7.73664
Q9NQS1	AVEN
P55786	NPEPPS	9.09295	8.94242	8.90236	8.98659	8.8845	8.96218	7.96032	8.04043	7.82887	7.60369	7.86815	7.95382	8.4201	8.53079	8.46243	8.58636	8.4728	8.32463							8.35054	8.33787	8.01133	7.87844	7.95758	7.95514	8.75502	8.90114	8.89466	8.81394	8.82452	8.66155	9.1603	9.01896	8.7931	8.98734	9.0753	8.87711
Q9BV20	MRI1	9.05041	9.01789	8.90093	8.96723	8.86918	8.91554	6.58083	6.23915	6.16843	7.11546	6.48152	6.45254	5.45822	5.75737	5.68979	5.7782	6.05348	5.72862							5.93157	6.44925	6.13101	6.0749	6.02932	6.23296	7.65293	7.83937	7.7723	7.68788	7.67562	7.69501	9.15341	9.11686	8.82898	9.01918	9.02017	8.9862	6.91333	7.51736	7.62288	7.43287	7.59069	7.39419
P37837	TALDO1													5.83764	6.10556	5.89563	6.04969	5.94709	5.66303							7.74109	7.74129	7.92779	7.35555	7.28244	7.58091
Q9NP72	RAB18																									7.49298	7.43202	7.41165	7.55428	7.36974	7.41998	7.57036	7.65422	7.73329	7.58114	7.69448	7.67542
Q9UBB5	MBD2
Q9UBB4	ATXN10	7.53731	7.77305	7.63032	7.54364	7.5446	7.60808							8.63959	8.34869	8.4001	8.31921	8.30723	8.3712							6.72615	6.6659	6.61694	6.71965	6.66471	6.52986
Q9NP77	SSU72	5.96391	6.07559	6.08334	6.27438	6.16934	6.17073
Q9NP79	VTA1																															6.48613	6.49571	6.43689	6.20194	6.15167	6.30746
P49815	TSC2
P13667	PDIA4	9.24735	9.43053	10.9913	10.8779	10.4763	10.7369	8.9455	9.07358	10.8945	10.4136	11.4968	11.5182	10.8337	10.8382	11.5778	11.7257	12.7965	13.1396	7.21669	7.34112	9.3548	10.4273	10.9632	10.4569	8.20793	8.57776	9.15387	9.96172	10.4454	11.1705	6.88899	6.67657	7.36044	8.41709	8.70536	8.22505	8.93487	8.81635	8.95342	10.0424	9.92931	10.1272	12.3992	11.0216	12.1823	13.5999	13.0437	13.3541
Q9Y696	CLIC4
Q93009	USP7
Q9UIG0	BAZ1B
Q96CX2	KCTD12
Q15006	EMC2	7.68867	7.55928	7.59278	7.78964	7.73121	7.73139	7.74049	7.75957	8.38489	8.0088	8.01021	8.17354	8.35251	8.43399	8.3959	8.65718	8.51954	8.57023	5.17823	5.09755	5.0707	5.12633	5.66043	5.3473													6.17866	6.15428	6.07729	6.39925	6.37953	6.38662
Q15005	SPCS2																									6.39736	6.6659	6.93944	7.32048	7.223	7.52749
O00567	NOP56	5.63655	5.84789	6.14909	6.00898	6.21563	6.01244							5.82152	6.12351	6.1236	6.17264	6.57793	6.31096							4.21697	4.53535	5.01739	5.88166	5.33645	5.02151
Q15003	NCAPH	7.88691	7.98057	7.82942	8.07366	7.9565	7.93686							7.42843	7.48527	7.45478	7.68183	7.46281	7.45706							7.28491	7.21034	7.33957	7.45442	7.37041	7.42243	4.34397	3.98132	4.29652	3.54807	3.83309	4.23973	4.82552	5.03719	4.68253	4.5096	4.98735	4.68078
Q9C0C2	TNKS1BP1
Q9UKG1	APPL1
Q9C0C9	UBE2O	7.50965	7.58974	7.30874	7.25072	7.32328	7.3931	6.52268	6.50032	6.38556	6.33568	6.45263	6.31664													4.09363	4.48067	4.95316	4.51847	4.7792	4.55422							7.35229	7.20253	6.94949	7.26115	7.54462	7.08411
P29966	MARCKS																																											8.81448	8.03157	7.84065	7.56339	7.70414	7.73712
Q15008	PSMD6	9.17068	9.09452	9.14207	9.1479	9.08133	9.17575	7.93298	8.02629	8.25251	7.87356	8.00947	8.02138	9.52368	9.40877	9.58961	9.53125	9.42633	9.55242	8.00105	7.8807	7.93831	7.8525	7.98584	7.75144	8.60836	8.38119	8.04963	8.10767	8.37767	8.35681	7.81265	7.90927	7.98021	7.93714	7.98251	7.69399	9.34298	9.29367	9.04689	9.30038	9.10124	9.23527	8.74703	8.74113	8.71822	8.66874	8.67073	8.73014
P39656	DDOST	8.76934	8.69536	8.99816	9.22971	9.06334	8.97893	7.17338	6.73536	7.28534	6.29476	7.55482	7.74054	9.45942	9.19714	9.42295	9.47428	9.59165	9.61847	4.44568	4.26024	4.70954	5.25428	5.86442	5.10405	7.88855	8.09395	8.05469	8.19539	8.35436	8.45238	6.63617	6.32465	6.70489	7.17148	7.14061	6.97147
O15397	IPO8	8.25653	8.6661	8.61906	8.21063	8.47602	8.69963	7.98204	7.88073	7.84107	6.95219	7.84783	7.67572	9.39361	9.01194	9.12163	8.87178	9.08228	8.70491	6.9989	6.77765	6.5346	6.03173	6.06815	5.99072	8.06114	7.63143	7.82426	7.77282	7.84188	7.42568	6.23052	5.89865	6.23232	5.67142	5.7803	6.10356	6.45684	6.82534	6.58269	6.45808	6.46413	6.61059
Q12849	GRSF1																															5.99885	5.672	5.79425	5.61271	5.61784	5.95771
Q9BTW9	TBCD	6.44641	6.35771	6.29964	6.3955	6.35988	6.23125							5.20937	5.57178	5.30451	5.02289	5.14741	5.19874
Q8IVL6	LEPREL2																									6.78082	6.5865	7.26791	7.66436	7.68677	7.55296	5.78901	5.27697	5.88532	6.25103	6.27148	6.26179
Q9Y520	PRRC2C	7.26181	7.41738	7.28658	7.13597	7.26464	7.25312	6.3435	6.2414	5.41771	5.9758	6.31381	6.19926	7.85678	7.69751	7.83833	7.69639	7.7922	8.01113	6.14484	6.16222	6.17948	5.70166	5.63333	5.80961	7.04465	6.81838	6.9891	6.96805	6.93769	6.62227	6.21092	6.04461	6.02094	6.13886	6.31081	6.23245	7.99104	7.74169	7.67121	7.76866	7.82333	7.75804
P18085	ARF4
Q08209	PPP3CA																															7.23027	7.43881	7.38147	7.22401	7.16268	7.22474	6.24972	6.16502	6.32961	6.39925	6.14799	6.22109
O75533	SF3B1	8.00678	7.91759	7.67185	7.72169	7.78799	7.5677	7.984	8.22128	7.90664	7.74374	7.94959	7.92078	7.82357	7.69949	7.82123	7.83246	7.73542	7.71373							5.37062	6.24704	5.97468	6.00837	5.85535	5.66414	6.85356	6.70128	6.73786	6.78011	6.8734	6.68662	8.11453	8.019	8.1063	7.89652	7.97322	7.98881
O75821	EIF3G	9.36142	9.44558	9.39618	9.14831	9.17375	9.26629	9.11131	9.40517	9.3549	9.51415	9.04764	8.96512	10.7708	10.5985	10.6217	10.6284	10.5429	10.6575	8.41563	8.405	8.45254	8.10848	7.96628	8.13086	8.43646	8.09616	8.02431	7.89668	8.12039	7.69633	8.37776	8.61301	8.54931	8.23617	8.31302	8.28301	8.5537	8.51789	8.14122	8.34715	8.35212	8.23613	9.97333	10.1692	10.3	10.0183	10.144	9.96395
Q9HAU0	PLEKHA5
O75534	CSDE1	8.3968	8.24067	8.314	8.26591	8.27235	8.29697	8.21883	8.08075	8.23099	7.80974	8.03917	7.99112	8.53144	8.59598	8.60837	8.71612	8.58656	8.5271	7.11695	7.13606	7.06042	6.94208	6.90952	6.81927	5.82447	5.86137	5.80028	5.78736	5.84936	5.77088	8.61687	8.71304	8.69757	8.66665	8.65927	8.53994	9.33759	9.28763	8.92014	9.06344	9.06429	9.08154
P09651	HNRNPA1	9.68295	9.1287	9.05864	8.94617	9.10063	9.08838	8.61481	8.72062	8.6798	8.61944	8.38978	8.46384	9.64705	9.74725	9.6813	9.94279	9.70168	9.89306	7.11996	7.52359	7.30518	7.43762	7.08922	7.46741	9.33372	9.23457	9.24251	8.95201	8.94038	8.86359	8.45941	8.52034	8.31376	8.37706	8.57536	8.2451	8.90512	8.70793	8.80865	8.68184	8.64391	8.82707	11.1559	10.5812	10.4715	10.6411	10.4373	10.3847
Q00059	TFAM																															7.23335	6.95755	6.79903	6.72752	6.66767	6.68556	7.59804	7.57063	7.28051	7.50242	7.37978	7.52669
Q96R06	SPAG5
P04222	HLA-C
Q96JJ7	TMX3	7.07936	7.09972	7.19784	7.41052	7.26398	7.36007							7.21286	7.08429	7.17493	7.28279	7.30839	7.2371
Q6PFW1	PPIP5K1																																					6.79887	7.01655	6.86925	6.86163	6.68616	6.69071
P68104	EEF1A1													11.8571	11.6404	11.6324	11.685	11.6042	11.8396							10.7091	10.1221	9.82522	9.43959	9.77068	9.7533													11.5214	11.1048	11.0976	11.1681	11.0662	11.0673
P27635	RPL10	8.86014	9.50113	9.20141	8.888	9.04314	8.9549							9.12261	8.81797	8.97095	8.84577	8.90693	8.94659							8.61496	8.04603	8.46131	8.30708	8.41755	8.18249	8.1403	7.74533	8.12185	8.1572	8.38386	8.15942
Q8WVB6	CHTF18
Q9C0B1	FTO
Q9Y450	HBS1L	7.4749	7.48613	7.32851	7.49753	7.35877	7.32729	6.52611	6.62334	6.597	6.86652	6.75589	6.66912	7.00138	7.08834	6.93075	7.03111	6.87696	6.9804	5.25739	5.17212	5.13448	4.95333	4.85024	4.98324							6.27769	6.36749	6.29273	6.39975	6.15407	6.39712	7.72003	7.86302	7.47544	7.86741	7.75341	7.66056
Q8NBF2	NHLRC2	6.817	6.87057	6.816	7.16682	6.89123	6.96324	7.96191	7.78683	7.79484	8.06759	7.81614	7.89817	8.31677	8.21591	8.30055	8.32532	8.37363	8.29217	6.56625	6.43206	6.43945	6.38679	6.35996	6.22973	6.55047	6.66212	6.73271	6.52726	6.73923	6.48523	7.3237	7.16163	7.22836	6.99485	7.03966	7.13466	7.62563	7.55253	7.39394	7.75314	7.66992	7.73124
Q9Y320	TMX2	6.00499	5.96624	5.90759	6.36581	6.07965	5.97763																									5.4318	5.03863	5.18243	5.10622	5.31846	5.50025
O43837	IDH3B													7.17594	7.06697	7.14476	7.21378	7.17391	7.01602													6.44031	6.3815	6.48462	6.30965	6.44081	6.47758
Q92930	RAB8B
O95801	TTC4	5.77068	6.0501	5.92373	5.9355	5.96153	5.88143																															6.65179	6.58452	6.53459	6.6788	6.5773	6.61353
O75223	GGCT													7.5794	8.06085	7.40874	7.19242	7.43254	7.4296							8.77871	8.63664	8.22251	8.12149	8.10913	8.33501	6.97739	6.71629	6.94268	6.85414	6.87782	6.90673
Q13151	HNRNPA0																									8.68312	8.53812	8.70695	9.09471	8.9752	8.51868
Q13155	AIMP2													10.6465	10.3382	10.4119	10.1855	10.3666	10.0908
Q14197	ICT1
Q14195	DPYSL3																									5.80932	5.4519	5.79084	5.54855	5.63072	5.59025
Q8TEU7	RAPGEF6
Q14203	DCTN1	7.71702	7.68087	7.62779	7.64607	7.63985	7.67935	7.86852	7.70266	7.73438	7.73786	7.6265	7.69511	8.15839	7.94303	8.08865	8.11932	8.13474	8.02978							8.2945	8.1057	7.9281	8.1064	8.2425	8.15102	7.03135	6.96391	7.06901	6.73752	6.88517	6.73787	7.0343	6.99973	6.97789	7.0431	6.85135	6.83242
Q5JSL3	DOCK11	5.52159	5.99771	5.76276	5.91496	5.91977	5.65846	6.44392	6.72242	6.42508	6.54151	6.62254	6.40502	7.19188	7.21855	7.33473	7.34591	7.3505	7.21
Q14204	DYNC1H1	10.6643	10.5432	10.5755	10.3872	10.3107	10.5266	8.67435	8.79105	8.91123	8.73492	8.77221	8.76982	10.9004	10.8207	10.8069	10.8246	10.7263	10.9148	6.4593	6.48179	6.41723	6.24542	6.08266	6.36009	11.0122	10.5594	10.2364	10.321	10.404	10.3153	9.71067	10.0347	9.87448	9.76019	9.82847	9.74345	10.5222	10.2701	10.3121	10.1541	10.2407	10.2358
O60684	KPNA6	6.6731	6.92058	6.97788	6.71585	6.84812	6.72938	5.84038	5.2476	5.36493	6.1006	5.6241	5.59372
Q2NKX8	ERCC6L
P62899	RPL31	8.84018	8.78359	8.79761	8.58889	8.55947	8.61971	9.81249	9.72059	10.1515	9.35316	9.54661	9.50228	10.2751	10.0575	10.1914	10.1843	10.0468	10.179	7.9013	7.7783	7.82851	7.6736	7.89063	7.93334	7.52406	7.15393	7.26893	7.2538	7.42842	7.22756	8.66621	8.84853	8.81986	8.81228	8.89771	8.68718	9.77138	9.44934	9.27943	9.56813	9.45001	9.61734	8.91883	9.04053	9.10723	9.06223	9.12319	8.87682
P00338	LDHA	9.81016	9.15593	9.35063	9.03486	9.16921	9.32782	8.70259	8.76039	9.01818	8.60444	8.64978	8.76303	11.4217	11.5683	11.5079	11.5992	11.6614	11.8075	6.60833	6.70837	6.65214	6.64994	6.46675	6.76007	10.2984	10.4161	9.85304	9.40258	9.43152	9.76939	8.33892	8.32919	8.14203	8.11146	8.18138	8.06571	9.08918	8.84019	9.0303	8.78779	8.71909	9.05208	7.34394	8.45071	8.32152	8.30068	8.51561	8.37673
Q15813	TBCE																															5.98022	5.49972	5.83797	5.44123	5.5971	5.75527
Q92841	DDX17	8.43169	8.86247	8.3293	8.09306	8.22079	8.12178							9.29996	9.17992	9.18403	9.22557	9.18292	9.1852							8.87956	8.63406	8.97478	9.00816	8.90247	8.56858	8.86174	9.09156	9.007	8.75468	8.9207	8.91617	8.83138	8.70831	8.42213	8.27849	8.43757	8.41724	4.34336	5.93475	6.11869	5.55579	5.93163	5.84152
P30154	PPP2R1B																															6.84538	6.86388	7.06252	6.70901	6.48942	6.56992
P68036	UBE2L3																									7.46507	7.57026	7.30771	6.77976	6.99215	7.13023
P07814	EPRS	11.2351	11.2378	11.148	10.9319	10.7504	11.0441	10.6323	11.0787	11.2998	10.6495	10.7115	10.5707	12.98	12.6754	12.6808	12.7137	12.547	12.5879	8.83939	8.47332	8.49365	8.06254	7.78846	7.65751	11.2101	10.5678	10.1407	10.3672	10.4636	10.2944	8.76232	8.87642	8.82595	8.65701	8.70795	8.48714	9.43291	9.44979	8.99195	9.19551	9.28172	9.20469	10.7416	10.1244	10.0503	9.99475	10.0322	9.88024
Q13442	PDAP1																															5.68407	4.82852	4.64212	4.83033	4.91618	4.85922
Q6UB35	MTHFD1L	7.46609	7.532	7.62102	7.77708	7.65773	7.66983							7.7287	7.82553	7.79693	7.85016	7.80427	7.83583							5.97347	5.98148	6.24413	6.70937	6.55746	6.3999	6.36264	6.45415	6.47161	6.27158	6.19191	6.18725	6.42141	6.64123	6.30612	6.44198	6.40075	6.38662
P19174	PLCG1
P22102	GART	9.85976	9.84392	9.80633	9.78584	9.63986	9.84209	8.90289	8.89118	9.09089	8.60648	8.8089	8.87785	11.5297	11.3793	11.3423	11.4766	11.3295	11.4709	7.12495	7.34346	7.11498	7.10954	6.93721	6.62247	9.47528	9.16918	8.87799	9.11021	8.98641	9.02543	8.89961	9.21653	9.21894	8.97062	9.1382	9.06313	9.54518	9.64453	8.95867	9.38127	9.2602	9.35458	10.4613	9.47373	9.41915	9.24692	9.41331	9.24868
O95405	ZFYVE9
O75643	SNRNP200	8.54322	8.43822	8.51544	8.36132	8.4174	8.42471							9.18244	9.07604	9.15452	9.17833	9.08074	9.13926							8.45209	8.19033	8.38746	8.37652	8.35599	8.14857	7.57132	7.77453	7.71269	7.45596	7.44967	7.52231	8.09529	8.11949	7.81351	7.78845	7.82692	7.75006
P30153	PPP2R1A	6.91065	7.02985	6.91496	7.00054	6.91357	6.88257	7.36733	6.79842	6.54164	6.44311	6.85144	6.80143	8.25791	8.26155	8.1257	8.16932	8.01726	8.05496							7.31393	7.28119	7.37351	7.05391	7.27747	7.16568	6.36146	6.0504	6.3418	5.75057	5.86701	6.34621	6.39733	6.19888	6.60823	6.38753	6.20113	6.33055	9.76756	9.34226	9.24128	9.03364	9.17017	9.04317
Q8N6T3	ARFGAP1
P30532	CHRNA5
Q5XUX1	FBXW9
O75648	TRMU
P23458	JAK1													7.93949	7.74615	7.82352	7.86054	7.78058	7.65314
Q8N122	RPTOR
Q8WWY3	PRPF31							7.67486	7.82139	7.91684	7.61655	7.70157	7.77728	8.44941	8.62077	8.6087	8.74172	8.54976	8.57928
Q13085	ACACA	7.00335	7.01568	6.86631	6.99096	6.96211	6.91882							8.14029	8.04386	8.11175	8.1231	8.08328	8.06303							6.42563	6.53184	6.66642	6.85609	6.59297	6.48991	6.81549	7.02306	7.04725	6.62723	6.74375	6.8426	6.93654	6.77405	6.73014	6.73666	6.96381	6.68792
O43765	SGTA
Q02978	SLC25A11													8.62105	8.44772	8.51088	8.46618	8.48396	8.44002							8.36153	8.21026	8.13444	8.24206	8.22396	8.19346	7.80544	7.93552	8.07796	7.84885	8.06115	7.75658	7.02302	6.8696	6.78953	6.88561	7.03727	6.89173	5.95324	7.1521	7.29593	7.1832	7.18086	7.33293
Q14240	EIF4A2
Q9H910	HN1L	6.728	7.14248	6.75327	6.75618	6.72077	6.66932
O43760	SYNGR2	8.21598	7.94426	7.96643	7.86583	7.72747	7.88073																									7.23887	7.39517	7.18218	7.03489	7.03702	6.89671	8.25233	8.18373	8.3222	8.05979	8.03544	7.9475
P49755	TMED10
O94992	HEXIM1																															7.00683	6.72745	6.85271	6.55016	6.54387	6.7151							4.08694	5.48182	5.67268	5.06704	5.22727	5.41165
P05090	APOD
Q02750	MAP2K1													7.05109	6.96172	7.06885	7.05721	6.96697	6.81795
O95551	TDP2
O14654	IRS4	9.4413	9.49762	9.69009	9.24905	9.17034	9.39993	8.8973	9.1657	9.13976	9.52916	8.88704	8.75774	10.4547	10.3055	10.307	10.3622	10.204	10.3466	7.41716	7.38956	7.40088	7.22867	7.22153	7.00189	8.80827	8.67633	8.66218	8.85656	8.80394	8.51944	8.49496	8.61409	8.67253	8.51953	8.58991	8.52965	9.18316	9.16043	8.69586	9.05244	9.10612	9.1104
O14950	MYL12B	8.5813	8.6373	8.38643	8.40653	8.52336	8.48944	8.46772	8.59176	8.47771	7.97411	8.17734	8.29779	9.83676	9.6226	9.47505	9.60914	9.35728	9.41575	6.31594	6.25801	5.9504	5.84589	6.03308	6.28285	7.8592	7.7329	7.14521	7.34177	7.39286	7.43215	6.25877	5.79295	5.77586	5.67142	5.80473	5.61173	8.43806	8.05581	8.79648	8.093	8.05084	8.13703
Q14739	LBR	8.67475	8.6472	8.552	8.63844	8.50229	8.86137	7.5229	7.59458	7.36605	7.32422	7.52707	7.53386	9.54618	9.46337	9.48397	9.45176	9.45279	9.46586							7.1179	7.07529	7.14239	7.33666	7.10797	6.8898	8.18855	8.41125	8.41076	8.53311	8.42564	8.2574	8.1193	8.15443	7.72373	8.14092	8.17683	8.06643
Q86X29	LSR							5.90117	5.65809	7.06098	6.07556	6.33052	6.44413
P60981	DSTN
Q13330	MTA1													5.28936	5.43743	5.50579	5.30425	5.71146	5.05973							6.35037	6.3734	6.8525	6.79061	6.92488	6.444	5.39121	5.16761	5.53464	5.0963	5.14507	5.3511
Q9Y5V3	MAGED1	4.66075	4.72997	4.91069	4.95498	4.66522	4.53613
Q6FI81	CIAPIN1	8.00909	8.06434	7.96375	7.95801	7.92483	7.95663	7.25189	7.19808	7.1461	6.87186	7.11197	7.08801	7.20346	7.33705	7.20269	7.12746	7.03845	7.18119	5.22775	5.16118	5.31947	5.27329	5.02985	5.46085
Q9UNQ2	DIMT1
Q71RC2	LARP4
P60660	MYL6	8.17984	8.28486	8.21815	7.97907	8.03279	8.07965	8.13004	8.40941	8.56761	8.2373	7.90428	7.92648	9.31484	9.46989	9.12461	9.09923	8.92993	8.73259	5.76741	5.6691	5.69959	5.6385	5.6158	6.10803	7.19469	7.21429	6.65259	6.57979	6.68672	6.73165							7.21724	6.86298	8.60429	7.06845	7.03623	7.12072
P46940	IQGAP1							6.42687	6.4229	6.01681	6.99199	6.37328	6.36474	7.58345	7.68025	7.47981	7.57642	7.55967	7.35383							7.42134	7.83677	7.63876	7.6095	7.4046	7.52749	7.13316	7.24572	7.27218	7.27243	7.06457	7.12151	7.1986	7.12586	7.72094	7.1439	7.1355	7.15743
Q99747	NAPG
Q6PGP7	TTC37																									5.53404	5.86457	6.09019	6.16234	6.12603	5.89637
O43491	EPB41L2																																					4.99729	5.30339	5.24109	5.09403	5.14788	5.19839
P27361	MAPK3																															6.44031	6.26308	6.40987	6.18041	6.2737	6.27047	6.7004	6.58773	6.57839	6.47717	6.28611	6.41217
Q6IN85	SMEK1
Q15018	FAM175B
O60264	SMARCA5	6.13793	6.5103	6.34458	6.44458	6.47747	6.49071																									5.68796	5.52031	5.39357	5.13557	5.2006	5.42503	7.25387	7.24911	7.11673	7.07263	7.32654	6.89294
P60468	SEC61B
P11586	MTHFD1	10.0997	9.9663	9.99543	9.7675	9.75488	9.92758	9.48406	9.66475	9.78089	9.54102	9.36791	9.37919	11.2942	11.1768	11.1661	11.2713	11.134	11.2675	8.81842	8.70044	8.75438	8.42241	8.3882	8.25271	10.7664	10.3986	9.95426	9.93409	10.0469	10.0103	9.37697	9.87555	9.57781	9.37296	9.34803	9.27606	10.1952	10.0831	9.56455	9.90149	9.78881	9.83323	13.7458	12.5394	12.536	12.5733	12.5955	12.2899
P61353	RPL27																									7.93163	8.07018	8.06809	7.76208	7.79959	7.86302
Q969T4	UBE2E3
Q9HDC9	APMAP							5.41497	5.49316	4.70828	5.08686	5.33522	5.65743																			6.39746	5.77575	5.49984	5.86494	5.92399	5.73414
Q8IXJ6	SIRT2
O14828	SCAMP3	6.17978	6.25178	6.37051	6.23211	6.32621	6.144																			5.8593	6.03386	6.02845	6.13322	5.85734	5.92668
P38919	EIF4A3													8.47112	8.39035	8.43142	8.32203	8.41492	8.31842							7.06386	7.1824	7.29675	7.37418	7.41882	7.31434	8.60319	8.85452	8.79262	8.57653	8.67787	8.51591							6.68518	7.36155	7.36876	7.11678	7.21967	7.14037
Q8IWF2	FOXRED2																			4.88225	4.73757	4.97763	5.47069	6.00666	5.72984							4.9267	5.02171	5.49664	6.56328	6.46434	6.57571
Q16537	PPP2R5E
Q15645	TRIP13	8.22538	8.15842	8.15101	8.04812	8.0162	8.12587	7.41268	7.47117	7.41188	7.00907	7.32923	7.26001	8.75012	8.72871	8.84872	8.86078	8.7454	8.79839	6.90788	7.10589	7.05246	6.97156	6.7477	6.82362	7.91453	7.93153	7.79449	7.72325	7.6708	7.5889	7.39752	7.50368	7.5254	7.31143	7.3511	7.32277	7.7425	7.90523	7.35312	7.75119	7.56485	7.55142
P21912	SDHB													5.7092	6.09144	5.79644	6.0609	5.85403	5.61879	5.25372	5.26352	5.2981	4.98595	5.36841	5.05211	5.28941	5.58826	6.02052	5.59766	5.53858	5.39029	7.24985	6.86218	7.05817	6.57814	6.87782	6.85303
P04439	HLA-A	7.79548	7.7277	7.99961	7.8684	7.73541	7.70677	7.05032	6.95783	7.36605	7.05679	7.7946	7.7627	9.51231	9.36274	9.58217	9.65946	9.78127	9.81091	7.06695	7.09848	7.6497	7.75328	8.12653	8.04175	8.06769	7.92989	8.28188	8.74826	8.72657	8.62421							8.58336	8.40972	8.24345	8.66781	8.63275	8.65103	4.70677	6.45978	6.73576	6.38705	6.42179	6.57959
Q9NX63	CHCHD3	7.03157	6.94034	6.82474	6.95199	6.92291	6.91084	7.31659	7.45338	7.13453	7.17187	7.13052	7.18304	7.95273	7.96782	7.99538	7.89316	7.94452	7.84207	7.10689	7.23305	7.03776	6.8775	6.97774	7.17124							8.42441	8.44649	8.29863	8.35861	8.30399	8.27161	7.64412	7.50457	7.3223	7.24365	7.44052	7.32814
Q6P4I2	WDR73
Q5VZE5	NAA35																															6.10835	5.71219	6.1408	5.70491	5.63151	5.95771
Q13428	TCOF1
P62316	SNRPD2													10.05	9.78884	9.86827	9.79238	9.79154	9.83218							8.42491	8.03611	7.78969	7.74198	7.95627	7.62608
Q13426	XRCC4
P62314	SNRPD1													9.57742	9.26579	9.3555	9.17467	9.22669	9.23008
Q13423	NNT																									8.2365	7.95674	8.10938	7.94719	8.08553	7.80377	5.85582	5.51621	5.71371	5.22032	5.60404	5.79455
O95486	SEC24A																									3.2623	3.84877	4.10903	3.79203	3.88115	3.83716
P61758	VBP1	8.46807	8.66923	8.63366	8.41177	8.47872	8.61804	7.64709	7.30287	7.44304	7.92437	7.37496	7.28429	8.84812	8.5829	8.7651	8.6285	8.64964	8.76102	6.47977	6.42908	6.50035	5.95364	6.41651	6.25759													7.42748	7.16091	7.05441	7.2099	7.07009	7.11761
O60313	OPA1
Q15386	UBE3C
Q712K3	UBE2R2	5.78414	5.91064	5.70805	5.79177	5.67878	5.85432																									8.09381	8.36571	8.52351	8.0205	7.97759	8.03726	8.57275	8.75808	8.13197	8.49679	8.20735	8.28209
Q08752	PPID																															5.86947	5.672	5.71371	6.00409	5.67839	5.83075
Q8NEX9	SDR9C7																																					7.27599	7.63226	8.82176	7.30087	7.45995	7.12175
Q7Z794	KRT77	8.31383	8.41852	8.72354	8.6057	8.75391	9.20459	5.60222	5.72308	5.44986	5.27309	5.9495	5.92015	7.51479	8.17255	7.51155	7.52601	8.02755	8.38695	6.70106	6.15137	6.16026	6.59344	6.34059	7.03484	8.63273	9.09056	8.23943	8.40472	7.9979	8.18009	7.11583	7.14057	7.32016	7.8755	7.95487	7.65764	7.24689	7.0751	8.19215	6.706	7.06298	7.2137	10.6806	8.07769	8.20405	8.44238	8.33351	8.6266
P27816	MAP4							5.36784	5.22555	5.08066	4.93977	5.31376	5.24153	7.8886	7.83275	7.78521	7.7525	7.85365	7.74229							6.05861	6.15479	6.43411	6.22207	6.2256	6.19902							4.53779	4.88078	5.52595	4.8363	4.93409	4.55175
Q8NI27	THOC2
P0CW22	RPS17L													8.90345	8.71937	8.72834	8.66909	8.61692	8.63566
P30101	PDIA3	9.90091	10.0365	11.1251	11.2298	10.7191	11.0021	9.13742	9.38956	10.9537	10.3312	11.1832	11.3453	11.3538	11.3277	11.9205	12.1286	12.6889	13.0154	6.99126	7.35203	8.84522	9.66829	10.3152	9.99257	9.42171	9.61991	10.1787	10.9667	11.4531	12.4004	8.24067	8.26967	8.99822	10.1982	10.1972	9.82267	9.36685	9.26219	9.68073	10.8715	10.6304	11.0217	12.1308	10.8173	12.0491	13.1973	12.5875	13.1108
O14734	ACOT8
O14735	CDIPT
O14737	PDCD5													9.16751	9.03777	9.09453	9.1731	9.14786	9.11326							7.08992	7.1109	6.34515	6.4088	6.70301	7.0867
P01889	HLA-B
P49674	CSNK1E	4.91252	5.09741	5.32088	5.43632	5.28543	5.19979
Q9NSP4	CENPM
P21359	NF1
Q13547	HDAC1	5.4058	5.84542	5.90217	5.39197	5.71005	5.57151	5.58416	4.96398	4.45104	4.58571	5.34845	5.18808	9.05167	8.89285	8.98264	8.83523	8.8772	8.8669							8.10387	7.87811	7.93519	8.1646	8.05179	7.79313							6.07752	5.94102	6.23033	5.73451	5.84549	5.64896
Q9UBS4	DNAJB11	8.88289	9.57269	10.9266	10.875	10.635	10.8889	7.59502	7.58095	9.63339	9.42974	10.4427	10.4888	10.2576	10.2179	10.9695	11.0181	12.2351	12.4674	6.62961	6.77415	8.46344	9.40871	9.98882	9.74356	9.05812	9.00521	9.77982	11.0087	11.3622	11.3768	7.59595	7.55193	8.61187	10.2692	10.4602	9.84998	10.357	10.1473	10.3133	11.3866	11.0599	11.3554	11.4198	10.0495	11.9807	13.3153	12.6883	13.0552
Q8NHP8	PLBD2																															8.27053	8.66801	8.67039	8.49663	8.52304	8.17973							7.51243	7.96572	7.78479	7.98871	7.97248	7.85795
P48735	IDH2	8.05324	8.13447	8.01657	8.05038	8.03354	7.96577	7.39773	7.3505	7.30221	7.64509	7.42663	7.31961	9.10733	9.08532	9.07379	9.04362	8.9817	8.93166							6.51432	6.75032	6.86508	6.93432	6.90917	6.52682	7.20036	7.05629	7.12202	6.84952	6.99129	7.0749	7.7066	7.61094	8.0109	7.50628	7.50254	7.50628
P48739	PITPNB																									7.49482	7.3916	7.18613	6.84885	7.08033	7.07535
Q6DKJ4	NXN
P09884	POLA1																									6.66963	6.38252	6.7766	6.617	6.64571	6.38153							6.61641	6.91	6.65587	6.62707	6.72283	6.66968
Q9NWX5	ASB6
Q16778	HIST2H2BE
P30405	PPIF
Q9NT62	ATG3
P12035	KRT3
Q9NR45	NANS
Q9NR46	SH3GLB2													7.14463	7.4195	7.05415	7.3208	7.12872	7.14934	4.76309	4.77654	4.22342	4.53562	4.75097	4.69499
P08631	HCK																															4.42102	3.92419	3.96693	3.97169	3.93209	4.13486
Q7L2E3	DHX30	7.5352	7.46785	7.15663	7.35456	7.34083	7.25312	4.83336	4.87674	4.39207	4.73661	4.91436	5.16978													5.51599	5.54941	6.07757	5.9504	5.96823	5.52461	5.57869	5.18809	5.39012	5.1926	5.01714	5.2995	7.11711	7.18347	6.90192	6.97324	7.20729	7.12278
P29508	SERPINB3																									7.24256	7.34405	7.03694	6.79277	6.69652	6.98004
P84098	RPL19	9.58998	9.40891	9.28204	9.35324	9.27739	9.46116	9.04412	9.35894	9.1743	9.10524	9.10406	9.04873	9.97337	9.99612	10.0211	10.2308	10.0339	9.95778	7.77963	7.91759	7.79571	7.89628	7.59389	7.88271	7.90159	8.12098	7.94804	7.9771	7.88658	7.94444	8.52678	8.87416	8.57656	8.78164	8.83009	8.5006	7.35359	7.32263	7.11963	7.29284	7.15092	7.31466	11.1743	11.0643	11.0959	11.359	11.2693	11.1033
Q6IA69	NADSYN1
O00159	MYO1C	6.68609	6.73202	6.75632	7.00625	6.8274	6.78418	7.76643	7.63559	7.65983	7.66691	7.76917	7.76728	6.93486	6.96392	6.85349	6.9535	6.92064	6.75801							5.4916	5.80921	5.93285	5.76049	5.7346	5.55482	6.06943	6.17782	6.29827	6.11134	6.08544	6.25159
Q9P2N5	RBM27
Q9NUJ1	ABHD10													5.21757	5.19752	5.58838	5.53664	5.47768	5.39568
O00154	ACOT7	8.04346	7.91935	7.77849	7.80371	7.77356	7.84303																			5.96887	5.73094	6.1917	6.20409	6.10955	5.97656	7.03777	7.05928	7.08725	6.99625	6.96233	6.88568	7.85678	7.83191	7.75719	7.72094	7.68978	7.76994
P61225	RAP2B																															6.09837	6.18841	6.30378	6.15855	5.94619	6.13415	4.60912	5.25229	5.33298	5.02188	4.89281	5.03688
P61224	RAP1B
P84095	RHOG	6.21295	6.41039	6.13756	6.42314	6.37894	6.27917	5.47783	5.44412	5.3035	6.26481	5.68507	5.50786							5.56339	5.64591	5.53634	5.53198	5.5671	5.4572													4.22402	4.92649	4.53588	4.57047	4.32273	3.8456
P61221	ABCE1	8.54972	8.54385	8.56055	8.48154	8.44868	8.44363							8.27913	8.2766	8.28243	8.35737	8.26103	8.27597	6.08844	6.03009	5.97249	5.85603	5.95624	5.94421	7.6496	7.78527	7.47823	7.48369	7.39874	7.59757	5.90796	5.88904	6.00297	5.98499	5.81077	6.03343	7.70763	7.81473	7.4959	7.69546	7.57343	7.64557	6.10295	6.7168	6.8417	6.54686	6.8355	7.12771
Q96KP4	CNDP2	6.85052	6.96892	6.94876	6.92305	6.94056	6.79432																									7.48442	7.42362	7.31471	7.23953	7.1578	7.12307	7.87736	7.77191	7.7716	7.92448	7.79675	7.70738
Q96KP1	EXOC2
Q14997	PSME4
P51784	USP11	6.38007	6.25736	6.29756	6.12765	6.18689	6.22276																									7.72305	7.82229	7.79991	7.65674	7.64775	7.74774	7.8596	7.92973	7.67795	7.73877	7.82033	7.73192
Q9UNM6	PSMD13													8.98641	8.88568	8.82658	8.84183	8.87337	8.80575							7.5652	7.42974	7.46333	7.36203	7.57602	7.68689													7.81064	7.59287	7.60798	7.66093	7.59927	7.66722
Q03113	GNA12	5.85607	5.7243	5.82984	5.60606	5.74666	6.0797
P55060	CSE1L	8.46693	8.42265	8.26329	8.39492	8.26257	8.43798	8.07846	7.83683	7.7964	8.05341	7.91505	7.92648	8.83994	8.87326	8.85814	8.89036	8.74596	8.73044	7.17589	7.0192	7.02697	6.70292	6.73871	6.91612	8.60647	8.59693	8.28635	8.04743	8.1593	8.23423	7.46542	7.42831	7.50239	7.15648	7.05675	7.26311	8.05443	8.00571	7.5989	7.8432	7.82572	7.95851	9.2048	9.1061	9.03306	8.88543	8.96547	8.87591
Q9UNH6	SNX7
O00487	PSMD14	7.62037	7.63032	7.65123	7.37955	7.53546	7.52705							8.89558	8.7434	8.84035	8.84413	8.74232	8.77816							4.9006	4.96658	5.35462	5.18049	5.28017	5.08095							7.4607	7.3168	7.36767	7.4616	7.35424	7.36697
O00483	NDUFA4													8.82966	8.54253	8.66425	8.63193	8.62273	8.6624
Q9NW82	WDR70
P05141	SLC25A5	9.18284	9.37	9.2657	9.37922	9.24377	9.09292							11.3623	11.1499	11.1665	11.278	11.1494	11.3061							9.03782	8.873	8.9784	9.20531	9.30292	9.19636	7.83247	7.83489	7.89257	7.76092	7.88006	7.94437	8.25015	8.36011	8.05089	8.23408	8.32919	8.23518	9.93346	10.2394	10.403	10.3125	10.3061	10.3306
Q9UQ80	PA2G4	9.51489	8.54234	8.82413	8.42428	8.57994	8.63464							8.39297	8.5661	8.55568	8.65493	8.68014	8.62419							7.41749	7.79697	7.73318	6.98038	6.93587	7.59468	8.33215	8.2404	7.7776	7.94828	8.1746	7.80327	8.12484	7.7712	7.82001	7.82724	7.98449	8.1563	8.49952	8.54253	8.51498	8.64728	8.66863	8.56041
Q8N5N7	MRPL50
P37802	TAGLN2													9.81538	9.49509	9.66715	9.3711	9.59639	9.64892							9.497	9.06705	8.88917	8.06881	8.26637	8.79024	6.48076	5.77229	6.03426	5.58426	5.8641	5.92288
Q9P2G1	ANKIB1
Q9NVJ2	ARL8B
Q9BV38	WDR18	6.26992	6.49936	6.26182	6.30761	6.37894	6.19263																									7.11717	7.39756	7.27686	7.0592	6.99946	7.24548	7.91951	7.94815	7.76126	7.61762	8.12155	7.56741
Q96EE3	SEH1L																									5.8593	5.61864	5.90565	5.42773	5.84936	5.35636
O43164	PJA2
Q8NF37	LPCAT1													5.75517	5.79277	5.933	6.20334	5.93062	5.92102							5.81438	5.98739	6.16705	6.2237	6.16641	6.10029	5.68796	5.69405	5.92879	5.64752	5.66514	5.50781
Q29963	HLA-C																									8.32835	8.27311	8.42586	8.88316	8.87205	8.70597
Q86XI2	NCAPG2
Q9UBE0	SAE1	7.1104	6.78957	7.19332	6.74019	7.14136	7.06875
Q9NSB2	KRT84													4.48428	5.05849	5.16247	5.23491	7.39431	5.13325
P49810	PSEN2
P13674	P4HA1	7.4749	7.53353	7.89776	8.00682	7.99941	8.10176							6.11437	6.4018	6.7873	6.63914	7.1243	7.22655							7.76633	7.78527	8.51651	9.17582	9.25713	9.33542							6.3704	6.20514	6.55447	7.24458	7.06908	7.18139
Q9NP81	SARS2	8.246	8.29479	8.18901	8.27863	8.23249	8.1427	5.87203	5.60397	5.63077	5.54767	6.22563	6.06604	5.5026	5.69725	5.77234	5.64767	5.96134	5.59792	4.68325	5.05873	4.86117	5.00426	5.02601	5.33941	5.95498	5.82242	6.24301	6.22207	6.1775	5.87022	6.81885	6.89242	6.83504	6.51202	6.55307	6.63892	8.38952	8.39817	7.83677	8.23269	8.36118	8.104
P17693	HLA-G
P52306	RAP1GDS1
Q969S3	ZNF622																															7.36948	7.28608	7.4577	7.26427	7.18203	7.41553							6.56321	8.15677	8.14783	7.71122	8.05163	7.85757
Q9NVX2	NLE1
Q969S9	GFM2	5.23785	5.36243	5.32891	5.44213	5.39621	5.37668
O00571	DDX3X	10.8142	10.8738	10.8572	10.4327	10.4374	10.8375	10.3747	10.6601	10.8332	10.5911	10.3154	10.2372	12.3433	12.146	12.1898	12.1565	12.0504	12.1845	9.58497	9.60734	9.60781	9.34315	9.14542	9.26019	10.7005	10.2403	10.2113	10.3359	10.2641	9.99669	9.40972	9.72401	9.72614	9.56267	9.54526	9.36434	10.4002	10.3196	9.92006	10.037	10.0527	10.0153	10.0507	9.52184	9.71495	9.523	9.48653	9.58811
P14866	HNRNPL							6.85551	7.71938	6.79604	7.69449	7.22031	6.86483													4.98597	5.57284	5.86451	5.95237	5.64704	5.3391
Q15075	EEA1	7.40062	7.59414	7.14848	7.52931	7.43582	7.49245							6.84654	6.90087	6.91346	6.8981	6.88643	6.72052							7.62762	7.22999	7.23371	7.44565	7.4046	7.09694							7.23426	6.97289	7.10508	6.99764	6.90471	7.10827
Q9UKD2	MRTO4	7.30665	7.35385	7.38727	7.23466	7.37708	7.3293
P14868	DARS	11.2469	11.3523	11.5072	11.1566	11.1179	11.3439	11.0495	11.4721	11.7705	11.1713	11.0724	10.9298	12.4916	12.2957	12.2323	12.3593	12.1982	12.2331	9.69059	9.49833	9.45077	9.17871	9.03502	9.15531	10.5998	10.179	9.64774	9.94983	9.971	9.89656	8.7019	9.07971	8.91074	8.85002	8.80403	8.61985	9.24137	9.14494	8.7148	9.02187	8.96525	8.93372	10.723	10.1372	10.1247	10.0315	10.0912	9.9624
Q9BU23	LMF2
O95239	KIF4A	7.45278	7.50497	7.31397	7.43733	7.30934	7.35515	5.92439	5.7389	5.51237	5.5076	5.82557	5.76271																			6.49575	6.20155	6.51188	6.08331	6.09544	6.49728
Q02818	NUCB1																																					5.89375	5.73209	6.4708	5.7398	6.09682	6.22878
P05091	ALDH2																																					6.3329	7.06358	8.3663	6.67053	6.54838	6.44389
O95232	LUC7L3	6.0812	5.98879	6.00442	6.69109	6.16492	6.27712							7.08446	6.72207	7.03132	6.4825	6.95203	6.61096							6.47057	6.21944	6.42927	6.35963	6.63442	6.38991													5.26335	6.4539	6.01936	5.75038	5.82893	6.00393
P13073	COX4I1	7.6791	7.67949	7.58932	7.50621	7.64085	7.51118	5.64636	4.92644	4.86914	5.41321	5.32721	5.29856																			6.29016	6.10432	5.98706	6.04687	5.92957	5.90607	7.33389	7.11919	7.43702	7.18115	6.97686	7.27159
Q96AG4	LRRC59																									6.2561	7.09249	7.08721	6.73323	6.77657	7.03543
Q6IA86	ELP2
O14936	CASK
Q6L8Q7	PDE12
Q5QJE6	DNTTIP2
P45954	ACADSB
P42766	RPL35													9.47896	9.24893	9.40653	9.48192	9.30529	9.18584
P29590	PML							5.03796	5.04639	4.26747	4.84172	5.01232	5.02072
P16298	PPP3CB																															3.94703	3.4016	4.06532	3.54807	3.61286	4.19483
Q8N357	SLC35F6
Q08J23	NSUN2	8.4381	8.322	8.25172	8.26242	8.20734	8.30525	8.61309	8.70485	8.66409	8.47237	8.48992	8.52932	9.67179	9.76057	9.57151	9.81292	9.58551	9.64031	8.02681	8.00434	7.90786	7.79088	7.57603	7.74681	6.87706	7.0996	7.07245	7.00378	7.02844	6.83573	8.23514	8.17078	8.05577	7.88016	7.9804	7.89746	9.33579	9.35371	8.84067	9.20783	9.04151	9.13947
P35080	PFN2	6.69346	6.70509	6.54907	6.74706	6.83645	6.58022																															4.94836	5.30339	5.37278	5.17842	5.08011	5.28211
Q68E01	INTS3
Q8N5M1	ATPAF2																															3.74828	3.65768	3.32482	2.52441	3.59962	3.66926
Q9P2I0	CPSF2	6.56098	6.39192	6.16281	6.17828	6.28899	6.20562
Q9Y333	LSM2
Q9H2U1	DHX36	7.40638	7.47583	7.33984	7.27682	7.51534	7.28758
O95831	AIFM1	8.72712	8.39016	8.50056	8.3343	8.43034	8.38368	8.18583	8.1452	8.27726	8.08513	7.80929	7.96492	7.17059	7.34044	7.19914	7.33573	7.27137	7.16413	6.30362	6.50601	6.32055	6.12271	6.23304	6.17912	7.87834	7.89584	7.88314	7.58339	7.68889	7.71037	8.05168	8.11061	8.06339	7.80553	7.87252	7.67956	8.95716	8.93021	8.48613	8.68218	8.6358	8.72214
Q9UGN5	PARP2
Q92922	SMARCC1	6.45504	6.53957	6.39987	6.47544	6.48682	6.39728																															6.70836	6.75703	6.74547	6.637	6.72541	6.64116
P24534	EEF1B2													9.44166	9.05932	9.09382	8.96811	8.93605	8.88094
O43847	NRD1																									5.95032	6.02813	6.06738	5.82239	6.07257	5.71316
Q9Y446	PKP3																																					6.77816	6.61	8.4771	6.92432	6.66746	6.90619
Q8WW59	SPRYD4
Q8TF05	PPP4R1	6.68239	6.67486	6.81453	6.68153	6.79619	6.86341							6.5751	6.63744	6.59677	6.60423	6.54487	6.26464
Q9NRN7	AASDHPPT
Q8WVM8	SCFD1	6.22552	6.35077	6.01452	6.32471	6.15455	6.36477	6.10961	5.83631	5.90427	7.22827	6.08159	6.45015	6.49727	6.35199	6.28314	6.55897	6.58964	6.20988																			6.19258	6.41796	6.19936	6.28471	6.27731	6.54282
P35556	FBN2
Q14185	DOCK1
P35221	CTNNA1																																					7.27324	7.31583	7.9755	7.22875	7.2256	7.11035
Q8N4Q0	ZADH2
P08134	RHOC	7.83929	7.69049	7.6504	7.44013	7.5071	7.36204	7.715	7.90221	8.0747	8.54966	8.03481	7.9775	7.83314	8.01086	7.90693	8.07258	7.87925	7.78009	6.99454	7.02606	6.85356	6.80206	6.84723	6.85085	6.0932	6.2245	6.51288	6.10171	6.14879	6.07347	7.24498	7.38798	7.56347	7.15397	7.17722	7.14309	8.21473	8.12621	7.92402	8.00304	7.84943	8.00232	9.03177	8.92016	9.10176	8.95411	9.0349	8.864
P08133	ANXA6	8.56157	8.22421	8.33976	8.04041	8.06427	8.12879	8.18042	8.32939	8.20919	8.13931	8.14115	8.15958	8.41736	8.25888	8.36769	8.44255	8.44779	8.33753	9.98717	10.0817	10.5144	9.95528	8.95548	10.2867	12.2301	11.6785	11.1922	11.5976	11.4048	11.0392	10.5291	11.157	11.4043	11.6203	11.754	10.7412	12.8596	11.7576	11.5346	11.7697	11.6908	12.5065
Q9H2U2	PPA2
O60678	PRMT3
Q9UIJ7	AK3
O43929	ORC4
Q9Y3A5	SBDS													8.16491	8.07105	8.10095	8.17506	8.21284	8.18478							7.97225	7.59502	7.57802	7.319	7.56218	7.50999
Q9Y3A3	MOB4
O95905	ECD																															8.03453	8.0658	8.19696	7.84569	8.00135	7.94267	7.88754	7.91495	7.6231	7.7821	7.69109	7.62388
Q9H3K6	BOLA2													6.95985	6.93499	6.92213	6.77507	6.669	6.61982							5.80932	6.0622	6.00854	6.21556	6.04331	5.74231	7.48238	7.5236	7.49918	7.20346	7.35003	7.54819
O95837	GNA14
P98179	RBM3							7.4257	7.23882	7.45457	7.01633	7.31878	7.10221																									6.64561	6.50361	6.61558	6.61707	6.60566	6.41048
Q7L5N1	COPS6													9.27888	9.30321	9.1991	9.28034	9.17779	9.23254							6.84741	6.76099	6.68251	6.86432	6.64459	6.64622	7.65428	7.88256	7.95705	7.65764	7.67475	7.68318
Q13472	TOP3A
Q6IBW4	NCAPH2							5.68912	5.65143	5.13538	6.7569	5.44751	5.55262
P42677	RPS27													8.84676	8.74117	8.84482	8.95599	8.96122	8.90442
P98170	XIAP	5.59161	5.72161	5.45173	5.64171	5.6272	5.67092
P98175	RBM10	7.42466	7.91759	7.48153	7.36269	7.47757	7.57451	7.59398	8.13956	7.6967	7.87557	7.61465	7.3645	9.58277	9.58464	9.54333	9.3469	9.39338	9.15096
P05556	ITGB1
Q8TB61	SLC35B2	6.03933	6.32089	6.30171	6.33395	6.32359	6.13499																			4.5292	4.42395	4.73913	4.92581	4.85937	4.68058							6.54972	6.76414	6.39651	6.61564	6.51736	6.50374
Q709F0	ACAD11
Q8NEW0	SLC30A7	6.97002	7.11718	6.79982	7.32155	7.17974	7.5103							7.37815	7.48603	7.37222	7.44479	7.38404	7.14934
P46379	BAG6																									5.35068	5.41795	5.5102	5.38403	5.33645	5.27152
Q8IVM0	CCDC50																															5.06028	4.61469	4.97242	4.3432	4.67176	4.98594
Q01082	SPTBN1	8.24071	8.11521	8.11383	8.20174	8.00898	8.19538	7.00617	6.95922	6.44625	6.77267	6.49177	6.63393	8.80362	8.892	8.69247	8.69771	8.70339	8.70534							7.72511	7.82889	7.87705	7.7365	7.67934	7.3694	6.09119	6.30277	6.20311	5.79488	5.83471	6.02311	6.70438	6.47446	6.46964	6.37401	6.56291	6.31438
Q01081	U2AF1	8.84018	8.86216	8.59252	8.6863	8.59565	8.831	7.07569	7.2796	6.96103	7.12781	7.29011	7.18444	8.12866	8.10569	8.08913	8.12903	8.17307	7.94869													7.05473	7.48123	7.5183	8.03174	7.81472	7.35461	9.34191	8.52344	8.40537	8.36211	8.38683	8.92576
P26374	CHML
P26373	RPL13	10.483	10.2654	10.3726	10.104	10.0263	10.2212	9.6304	9.85454	10.045	9.62123	9.58569	9.47453	10.6943	10.5439	10.6141	10.6934	10.5157	10.6121	8.15003	7.96566	8.10244	7.8839	7.96064	8.06438	9.50914	9.27032	9.00855	8.86638	8.96726	8.92797	9.50409	9.59923	9.425	9.65277	9.76977	9.38263	10.0467	9.77825	9.46988	9.67106	9.65872	9.77363	13.0987	12.231	12.0826	12.2959	12.2218	11.9557
P0CG39	POTEJ													6.67331	6.59816	6.61702	6.35874	6.66655	5.88967
P42704	LRPPRC	10.494	10.31	10.2449	10.2753	10.0839	10.207	9.13423	9.0239	9.19738	8.95135	9.06682	9.00803	11.3224	11.1191	11.1193	11.204	11.0229	11.2926	7.41797	7.56958	7.43936	7.207	7.28479	7.27067	10.6581	10.3525	10.1215	10.1829	10.2272	10.051	8.24935	8.36951	8.38408	8.16106	8.25627	8.18763	9.73285	9.78131	9.26845	9.47656	9.58965	9.46293	7.42602	7.33591	7.19276	7.10291	7.08085	7.16013
O60783	MRPS14
O43719	HTATSF1																			5.63842	5.94234	5.38993	5.19571	5.16485	5.50039	4.74459	4.7826	5.26106	5.43059	5.19925	4.66399	8.51215	8.61624	8.45403	8.45712	8.7601	8.38932	8.5939	8.08139	8.0169	8.0333	8.07915	8.27839	9.91047	9.94401	10.244	9.52903	9.8133	9.77545
O60784	TOM1
P59998	ARPC4													8.7599	8.83057	8.66804	8.79502	8.67633	8.58686							8.54878	8.55017	8.03973	8.18308	8.12657	8.2535
Q9GZU8	FAM192A																															5.47803	5.31487	5.30474	5.38489	5.19149	5.56677
P12931	SRC																									6.02329	6.26188	6.14193	6.26052	6.168	6.03762	5.70726	5.14162	5.49984	5.61623	5.40805	5.78842
Q16401	PSMD5
Q99598	TSNAX	6.02226	6.19283	6.03451	5.91289	6.1426	5.74646							6.31256	6.72988	6.80502	6.61189	6.57269	6.13604													7.24254	7.12779	7.3382	6.88908	6.92568	7.1408	8.01416	7.85967	7.73298	7.62687	7.59185	7.58698	8.4341	8.77426	8.87171	8.45442	8.62148	8.52012
Q02218	OGDH	4.83941	4.85334	5.00833	5.19561	5.23087	5.52432
O60256	PRPSAP2	7.2247	7.16537	7.12968	7.29628	7.17483	6.93203	8.38863	8.25588	8.49218	8.01734	8.14317	8.17287	7.64128	7.68292	7.68717	8.01791	7.80427	7.73896	6.19339	6.02613	5.70616	5.82025	6.01994	5.94421	5.72608	6.0481	5.71946	5.65	5.85535	5.92898	6.46342	6.64364	6.61605	6.60016	6.35332	6.26034	8.33803	8.34528	8.09857	8.31367	8.18149	8.14619
Q13185	CBX3	7.59826	8.05106	8.14031	7.51682	7.97305	7.90805	7.65459	7.58914	7.53864	7.24694	7.39085	7.70327	9.3562	8.94897	9.04962	8.72399	8.90892	9.01338	6.65475	6.38206	6.28762	5.48707	5.83242	6.19249							6.57635	6.4652	6.45848	5.85898	6.25367	6.31446	7.81673	7.74822	7.56855	7.61261	7.66792	7.63981	9.07481	9.29845	9.49787	8.79725	9.0641	8.99243
P46977	STT3A	9.93166	9.82058	9.98366	10.0381	9.79319	9.96711	8.11021	8.23545	8.6256	8.82453	8.58851	8.77114	9.63936	9.57491	9.73518	9.88172	10.0387	10.1247	7.04075	6.88318	7.28368	7.29924	7.63015	7.31694	8.46449	8.47464	8.50899	8.96438	8.81287	8.81079	7.67036	7.75858	7.87599	8.10681	8.16904	8.00781	9.17917	9.35033	8.98793	9.45844	9.48056	9.46191	8.27564	8.193	8.45181	8.33765	8.54385	8.49565
P42858	HTT
Q6P158	DHX57																															5.26951	4.93419	5.10036	4.64059	4.60553	5.04693
P49427	CDC34	6.99282	7.2272	7.01028	7.12116	7.01691	6.89205																																					9.8883	10.0017	10.1108	9.95618	10.0042	9.79577
Q99543	DNAJC2	8.28899	8.49807	8.44775	8.11091	8.23669	8.36793	8.05378	8.20577	8.06941	8.18398	8.2234	8.058	8.08576	8.17963	8.19261	8.35185	8.25311	8.08568	6.91598	7.07695	6.66426	6.68025	6.59877	6.51949	6.77799	7.0403	7.25299	7.37489	7.09015	7.00311	7.79779	8.01326	7.94355	7.90854	7.79415	7.81317	7.5448	7.62361	7.28885	7.47429	7.53806	7.46295
P35222	CTNNB1
P82675	MRPS5
A7E2V4	ZSWIM8
Q9BVV7	TIMM21																															6.50741	6.67465	6.61309	6.53502	6.65232	7.09326
Q8IWA0	WDR75
Q8IWA4	MFN1
Q9H9T3	ELP3																									7.16125	7.0996	6.70471	6.85299	6.94405	6.98226
Q6ZXV5	TMTC3																									5.47927	5.71338	6.50375	6.92552	7.01214	6.97338
Q70UQ0	IKBIP																									4.3804	4.56573	5.04557	4.85416	4.81353	4.87081
Q13459	MYO9B
P62304	SNRPE													7.28897	7.33705	7.21594	7.35418	7.25855	7.10281
Q96G46	DUS3L
Q15417	CNN3
Q04695	KRT17	9.91483	10.9567	10.2824	10.0284	10.6753	10.6752	9.80715	10.674	10.0707	10.0447	9.54051	9.73621	11.935	11.5231	10.4721	10.4303	11.2355	10.8761	8.75039	8.02522	8.43893	8.92731	8.65888	9.20047	9.75822	9.75168	9.18029	9.87392	8.37317	8.88782	7.86974	9.04887	8.09238	9.43288	8.88013	10.1993	10.7541	10.32	11.4099	10.7469	11.1116	10.1187	12.9088	9.51044	9.45703	9.9863	9.49482	9.13051
P63096	GNAI1													3.49948	3.64804	3.80491	3.50773	3.61713	3.43555													6.53665	6.94152	6.4959	5.90024	6.03181	6.16252
P33316	DUT																									7.15221	7.28119	7.32251	7.25923	6.98952	7.17538	7.38604	7.13916	7.54728	7.19736	7.23978	7.48465							9.57155	9.44399	9.6568	9.07356	9.31634	9.17185
Q9UBR2	CTSZ																															6.37551	6.31981	6.54175	6.40183	6.39669	6.5311	6.74559	6.5087	6.57082	6.75891	6.62656	6.64691
Q99538	LGMN
Q8WXD5	GEMIN6							6.79606	6.72728	6.64125	7.0367	6.59548	6.91095
O14727	APAF1
P13861	PRKAR2A																																					6.50058	6.73256	6.69598	6.665	6.63208	6.62377
P54105	CLNS1A	5.299	6.17721	6.09053	5.89621	6.03979	5.69856							10.8675	10.7013	10.6299	10.624	10.6019	10.6439							9.37055	9.10691	8.83337	9.02333	8.84094	8.62245
Q12986	NFX1
Q9UJZ1	STOML2	8.50695	8.44675	8.2802	8.15308	8.41542	8.38905	8.23097	8.41307	8.22978	8.37798	7.69036	7.9775	9.84519	9.78025	9.64384	9.80735	9.54887	9.76808	7.3975	7.49862	7.71085	7.45862	7.22631	7.89115	8.76416	8.51204	8.25927	8.23746	8.3109	8.06164							8.01756	7.8489	7.59227	7.6709	7.54608	7.88869	8.53593	8.81722	8.66973	8.85274	8.76477	8.58011
O95260	ATE1
Q9H7Z3	NRDE2
Q99985	SEMA3C																																					6.20087	6.38887	6.47778	6.56452	6.33782	6.28149
P58166	INHBE
Q96A08	HIST1H2BA																																					8.18307	7.68006	9.10172	7.93081	7.75968	7.85433
O43683	BUB1
Q6PIW4	FIGNL1
P31930	UQCRC1	7.28688	7.52587	7.84335	7.54169	7.3704	7.39118	9.15826	9.18353	9.08945	9.12478	9.01322	8.94122	9.90271	9.87824	9.81466	9.95507	9.70889	9.84505	7.62994	7.68333	7.44857	7.43847	7.55226	7.46085	7.03009	6.8588	7.33618	7.44701	7.38892	7.38785	8.66747	9.03424	9.50932	9.34091	8.53327	8.61408	8.83986	8.8707	8.68446	8.78272	8.73467	8.67267	8.30382	8.27603	8.39118	8.1206	8.29092	8.27995
P04844	RPN2	8.29091	8.26707	8.37376	8.47188	8.37551	8.44269	8.08901	8.23015	8.54982	8.1948	8.60534	8.67025	9.08671	9.09081	9.12804	9.23111	9.25559	9.26887	5.56042	5.73888	5.75133	6.19438	6.71251	6.20134	7.35252	7.50868	7.62793	7.98631	8.05949	8.03428	6.65806	6.23006	6.64965	6.95946	6.9099	6.72653	7.7963	7.8543	7.68465	8.17862	8.02248	8.16433	7.20485	7.18417	7.47254	7.52909	7.41007	7.6048
Q96KA5	CLPTM1L																									2.22192	2.81978	4.15933	4.05286	4.46876	4.37543
Q16763	UBE2S
P04843	RPN1	10.4036	10.3139	10.5414	10.55	10.3033	10.4662	9.99451	10.1599	10.7526	10.6739	10.4075	10.5565	11.0678	10.9963	11.0655	11.2738	11.1623	11.3114	7.96543	7.87374	8.41348	8.49221	9.04373	8.57456	9.75538	9.60663	9.61386	10.0539	10.0567	10.1797	8.53334	8.62214	8.79098	9.04214	9.12358	8.77842	10.0795	9.98605	9.79254	10.358	10.0782	10.2024	10.7665	10.035	10.2954	10.4348	10.3314	10.3779
Q5C9Z4	NOM1
P31939	ATIC	7.70102	7.00579	7.32334	7.33515	7.19715	7.23291							5.37989	5.89166	5.60488	5.65063	5.67965	5.41164							7.31187	7.77258	7.53909	6.90773	7.09015	7.45301	7.64481	7.59556	7.41245	7.28861	7.5374	7.3328	7.22293	7.28633	7.2234	7.18502	6.89672	7.20106
Q6SZW1	SARM1													6.39512	6.4018	6.3282	6.59188	6.4451	6.25791
P23193	TCEA1
Q9NR50	EIF2B3																															5.34184	5.14686	5.10458	5.15482	5.20514	5.31403
O60841	EIF5B
Q9NWU5	MRPL22
Q9NWU2	GID8
P47897	QARS	9.91197	9.96925	9.89566	9.72067	9.65441	9.84137	8.52942	8.74711	8.7553	8.47682	8.67974	8.58179	11.0541	10.9086	10.8702	10.9505	10.837	10.9	6.89154	6.68988	6.39053	6.30586	6.19694	5.75989	9.23369	8.68335	8.52947	8.59328	8.7535	8.49538	7.04415	6.94956	7.06143	6.70562	6.91422	6.91126	7.79238	7.98431	7.86592	7.83155	7.82213	7.69841	6.32914	7.02964	7.21564	6.75927	7.12173	6.994
O00165	HAX1
P61254	RPL26	10.3898	10.2305	10.2175	10.0502	10.0139	10.2036	9.25143	9.37897	9.49092	9.19336	9.02415	8.97079	9.66792	9.66859	9.69301	9.76442	9.58551	9.64984	7.61514	7.49512	7.60259	7.46941	7.5126	7.68197	7.74901	7.80679	7.76542	7.68617	7.89663	7.61118	7.97923	7.84026	7.98938	8.04914	8.18199	7.98312	9.92615	9.67289	9.38778	9.7	9.5681	9.69647	9.16135	9.68232	9.73678	9.63089	9.83433	9.60201
P68431	HIST1H3A	7.93308	7.50106	7.00128	8.03904	7.58736	7.7511							9.72509	9.72359	9.36635	9.21619	9.71226	9.78489							6.93997	8.00908	7.88825	8.23478	8.26498	6.96558
Q49AR2	C5orf22
O14617	AP3D1																																					7.1247	7.05546	7.10946	6.93928	7.02476	6.98547
Q14980	NUMA1	3.41483	3.475	3.63253	3.41385	3.66193	3.39867
Q13620	CUL4B	6.54078	6.34903	6.27031	6.48098	6.45021	6.77835	6.46553	6.0243	5.85504	6.22597	6.24618	6.40502													6.95278	7.03291	6.8398	6.68276	6.71054	6.74476	7.63161	7.6081	7.72851	7.45904	7.46962	7.42616	7.53207	7.50628	7.12685	7.37717	7.25708	7.32097
Q9BPW8	NIPSNAP1																									6.12708	6.43614	6.77288	6.64848	6.56463	6.24964
Q14934	NFATC4
P55072	VCP	9.7523	9.50016	9.92765	9.93015	9.70574	9.799	9.68566	9.74764	10.464	9.67844	10.1555	10.3731	11.3005	11.2646	11.3903	11.5523	11.6728	11.9036	7.94868	7.95607	8.37446	8.84752	9.4153	8.81067	10.2074	10.0063	9.60744	9.84824	10.1919	10.6449	9.7799	10.1058	10.2208	10.8046	10.8065	10.2149	10.5995	10.3614	10.2442	10.7356	10.4983	10.735	12.7755	11.9171	12.2438	12.7831	12.4869	12.5355
Q9UNL2	SSR3
P51570	GALK1	6.59863	6.69417	6.61753	6.54051	6.53153	6.59352													5.93002	5.97151	5.92515	6.0495	6.01237	6.17239	6.64217	7.12909	6.75257	6.64967	6.53326	6.59502	7.18706	7.23246	7.26936	7.05114	7.26726	7.18452	7.08328	7.07854	6.89852	7.07992	6.91944	6.81082
P46013	MKI67																									6.58267	6.2863	7.11279	7.00841	6.86476	6.08178
P51572	BCAP31																									7.10397	7.40442	7.46113	7.00933	7.12637	7.21069	7.17555	6.49571	6.34359	6.22083	6.53648	6.41671
P52888	THOP1	6.50582	6.72131	6.53498	6.61153	6.54277	6.64875							7.31056	7.35309	7.39253	7.55183	7.44388	7.32989	5.33242	5.63549	5.28078	5.32157	5.59294	4.99328	5.55191	5.89308	5.77814	5.72848	5.82716	5.65581	6.59329	6.51926	6.61605	6.53502	6.71115	6.63671	8.09932	8.01478	8.03215	7.9536	7.81312	7.93522
Q9P2X0	DPM3	6.82881	6.73069	6.58027	6.8173	6.71487	6.88799
Q6V1X1	DPP8
Q01433	AMPD2
Q5TH69	ARFGEF3
P55210	CASP7																																					6.62899	6.62257	6.47313	6.63841	6.58444	6.55815
Q9BYD2	MRPL9
P13645	KRT10													14.3235	14.9113	14.1143	13.6882	13.9944	14.2212
P13646	KRT13							8.13285	6.6779	6.80455	9.72632	6.32155	6.82624	8.8396	11.4513	8.88686	10.2607	8.87209	8.72658													5.59337	6.14287	5.75186	8.18525	6.56766	5.79862
P13647	KRT5													12.6397	13.7136	12.162	11.799	12.2453	12.2689							13.9537	13.7846	12.1029	13.0535	12.2131	13.0558	11.2405	12.4571	11.6115	13.1095	12.3487	12.5225	13.5255	13.5124	13.5834	13.1924	13.4948	12.518	17.6319	12.8393	12.8717	13.3552	13.1672	12.5741
O95602	POLR1A
Q9H6T3	RPAP3
Q07020	RPL18	8.6817	9.08181	9.03572	8.85252	8.65293	8.98479	9.33428	9.84202	9.83283	9.76257	9.38079	9.5955	11.1598	10.9017	11.0954	11.3126	11.2086	11.1566																			7.86242	7.58931	7.61055	7.91231	7.56772	7.95272
Q07021	C1QBP	7.36798	7.49558	7.26839	7.39692	7.54246	7.10776							10.3008	9.90119	9.906	9.82935	10.0056	10.0016							10.8252	10.3465	10.1765	9.72709	9.8398	9.82061													8.83195	9.36267	9.38935	9.31354	9.38598	9.19953
Q9NSE4	IARS2	8.55026	8.716	8.53201	8.54452	8.52832	8.59745	7.2472	7.18266	7.03409	8.42984	7.24137	7.23461	7.84264	7.67423	7.85915	7.83773	8.08552	7.81537	5.79793	6.08444	5.81966	5.6932	5.52203	5.44252	8.35934	8.28356	8.2619	8.39584	8.32864	7.96687	7.44667	7.67029	7.62723	7.23	7.33709	7.25609	7.22009	7.3533	6.86838	6.96314	7.24278	7.02353	6.30048	7.12933	7.19953	6.87001	7.06919	6.87897
Q9BTC0	DIDO1
Q9Y4X5	ARIH1	6.77402	6.98803	7.19105	6.86014	7.0764	6.97988	6.5939	6.17719	6.18491	5.62153	6.37328	6.48333	7.19505	6.72598	6.87264	6.46738	6.85567	6.68545													8.53544	8.4638	8.67466	8.01556	8.20152	8.22922	8.85373	8.65756	8.59845	8.67159	8.73657	8.68598	5.31228	6.56805	6.84609	6.4307	6.54442	6.9179
Q32P41	TRMT5
P09525	ANXA4																			9.61743	9.76578	10.2376	9.5704	8.32904	9.83088	11.6567	11.2292	10.7019	11.1181	10.6975	10.6603	9.20378	10.036	10.1939	10.2552	10.1408	9.50329	11.7031	10.7189	10.5533	10.825	10.6228	11.3561
Q96SU4	OSBPL9
Q96S66	CLCC1	8.67525	8.90786	8.70657	8.60874	8.66429	9.02458	9.37439	9.70513	9.64838	9.67687	9.21766	9.16289	11.0176	10.7867	10.8805	10.8961	10.8067	10.7709	7.12794	7.21434	6.91168	6.65867	6.57486	6.63074	6.82826	6.62187	6.54257	6.96424	6.70624	6.48053
Q15067	ACOX1
Q03252	LMNB2	4.68168	4.27259	4.19299	4.40453	4.32409	4.62088							5.47545	6.05032	5.90229	5.94468	6.11474	5.89542																			6.0504	6.0971	6.56213	5.94604	6.06439	6.23069
O75083	WDR1																									7.93729	8.18409	7.71002	7.85593	7.5587	7.77097	7.21789	7.15324	7.30282	7.02943	7.14677	6.94964	7.78253	7.76978	8.09504	7.68323	7.73824	7.70256
Q96ER3	SAAL1
Q86WR7	PROSER2
Q5SW79	CEP170
Q9H7D7	WDR26	7.03891	6.85718	6.98702	6.90477	6.93638	7.19273																															7.07704	7.14568	6.85614	7.27572	7.29744	7.59666
O00743	PPP6C
Q9Y230	RUVBL2	8.90999	8.74723	8.86996	8.69717	8.63859	8.64575	8.98569	9.01592	9.26153	8.74754	8.89285	8.94699	10.2108	10.1446	10.1896	10.3425	10.2272	10.3486	6.88802	6.94042	6.83214	6.92891	7.18264	7.00189	9.62378	9.30824	8.89849	9.12837	9.27251	9.30639	8.6759	9.01657	8.89618	9.05844	8.97001	8.71453	9.1268	8.99388	8.65108	9.01676	8.94655	8.87405	6.84931	7.65226	7.6757	7.5135	7.49996	7.47676
Q9HBH5	RDH14							7.09384	7.04143	7.04392	7.2314	7.12839	7.19142																			5.26419	4.89773	5.04001	4.83033	4.50032	4.97119	4.55393	4.64622	4.75445	4.70139	4.88815	4.62938
P10515	DLAT
Q8TAE6	PPP1R14C
Q8IZ83	ALDH16A1																															6.38711	6.3815	6.59521	6.50233	6.6506	6.49361	7.20292	7.21718	7.30599	7.25012	7.17562	7.14529
P07741	APRT	7.97156	7.97776	7.9738	7.62299	7.99556	7.96707	8.26227	8.28458	8.4746	8.08455	8.26487	8.32747	8.09034	8.17728	8.17573	8.15355	8.12911	8.15983	5.93917	5.83521	5.70943	5.61484	5.70604	5.90699	5.29633	5.4892	5.57321	5.06268	5.13697	5.22337	8.10831	8.13952	8.10139	8.08603	8.04978	8.05393	8.97321	8.60699	8.94457	8.57736	8.45114	8.61924
Q9BTY2	FUCA2																									2.9257	4.31265	5.11084	5.62033	5.61894	5.22713	4.72766	4.60727	5.0791	6.28962	6.46628	6.23837
Q9NYB0	TERF2IP
P08237	PFKM													8.5234	8.36864	8.49563	8.48775	8.45537	8.44314							6.58903	6.31034	6.49455	6.35225	6.65915	6.53892	6.97068	6.47398	6.85271	6.43879	6.51783	6.61443	5.22623	5.57729	5.35435	5.16666	5.32695	5.12609	8.73284	9.27172	9.3604	9.07231	9.38472	9.10628
P08236	GUSB																															5.63241	5.8729	5.78902	6.79936	6.82074	6.7843	6.5845	6.48654	6.65485	7.55111	7.48596	7.47189
P08238	HSP90AB1	10.4651	10.2209	10.5618	9.98634	10.2574	10.3776	9.4934	9.23484	9.70504	8.99877	9.19664	9.34836	11.2748	11.067	11.1378	11.1598	11.035	11.2155	8.90572	8.69685	9.12695	8.54981	8.74156	8.74135	11.6805	11.4008	10.8007	10.6937	10.7524	10.9655	10.1973	10.5557	10.4762	10.3559	10.3572	10.0921	9.01107	8.88905	8.69858	9.13919	9.17284	9.2535	14.7972	13.458	13.4633	13.5886	13.495	13.2671
Q8IZ69	TRMT2A
Q7L014	DDX46	9.20125	9.24514	8.87396	9.4572	8.79884	9.02553	5.84602	5.96334	5.66472	5.41321	5.93076	5.88428	6.45411	6.70634	6.64357	7.06618	6.75222	6.33252	6.57213	6.61866	6.51185	6.27595	6.40938	6.04319	7.53129	7.36444	7.43076	7.44701	7.42203	7.27431	5.87793	6.09313	6.02762	6.41837	6.88371	5.94498	8.91889	8.12509	8.18423	8.23362	8.08564	8.83149
Q86VN1	VPS36
Q6P1J9	CDC73
Q6PKG0	LARP1
Q1KMD3	HNRNPUL2																									3.65696	3.69674	4.94114	4.11295	4.59845	3.26029
P00918	CA2													8.36107	8.35371	8.46498	8.41456	8.60027	8.46637							7.65295	8.21026	8.24308	7.14322	7.1152	7.79501	8.29363	7.78846	7.45192	7.6432	7.83811	7.51766
O95825	CRYZL1
Q9H2V7	SPNS1
Q15118	PDK1
P51991	HNRNPA3	8.73527	8.51633	8.45259	8.50525	8.57214	8.60462	7.46003	7.54681	7.50923	7.64116	7.42948	7.46896	9.44595	9.52612	9.44377	9.55661	9.49478	9.62461	7.22509	7.30707	7.18963	7.04996	7.07065	7.20737	7.86953	7.87641	8.05637	8.29755	8.28435	7.93194	8.02978	8.31943	8.24271	8.14427	8.33756	8.10161	7.99362	8.10878	8.14837	8.23036	7.94161	7.96485	7.86894	8.29564	8.1592	8.14816	8.04957	8.05352
Q562E7	WDR81																															5.91946	5.672	5.81756	5.27427	5.50372	5.63252
Q15113	PCOLCE																																											5.14848	5.95532	6.59369	5.9397	5.95429	5.99462
Q9P2J5	LARS	10.5561	10.5788	10.462	10.3997	10.1992	10.4285	9.742	10.0027	10.1145	9.71835	9.80122	9.79426	11.841	11.5931	11.6357	11.7174	11.5494	11.6158	7.65221	7.66479	7.59335	7.50214	7.49103	7.15284	10.8529	10.4131	9.85141	10.0322	10.1859	10.0965	9.66177	9.77387	9.82394	9.48573	9.60883	9.40067	8.68784	8.78999	8.48003	8.75678	8.68019	8.68284	8.87777	8.89378	8.87565	8.70424	8.83309	8.69887
P29122	PCSK6
P14678	SNRPB													9.24329	9.03466	9.04066	9.6286	9.00886	9.14869
O43852	CALU	8.46006	8.67684	8.9417	8.92382	8.71949	8.84573	8.63146	8.32718	8.80209	8.48347	9.09942	9.1454	8.812	8.76107	9.08632	9.29607	9.47277	9.61515							6.77799	6.88026	7.43482	7.72214	7.9147	8.35723	7.677	7.76329	7.85421	8.72327	8.65435	8.51844	7.3126	7.11138	7.13474	7.90531	7.92275	8.02235	10.6471	9.57948	9.89373	10.3517	9.94294	10.3387
Q9H845	ACAD9	6.41802	6.65106	6.74715	6.55369	6.81188	6.6646																			5.82949	5.86457	6.11014	5.99315	6.05543	6.10438	6.40773	6.2403	6.36485	6.12141	5.94619	6.4193
Q5TZA2	CROCC																															5.98178	5.68306	5.90238	5.92902	5.77722	5.85242	6.89845	6.8932	6.52229	7.0086	6.50235	6.65121
Q92598	HSPH1	9.32001	9.36637	9.45734	9.29144	9.23898	9.40727	8.56795	8.43327	8.7456	8.81362	8.6645	8.86282	9.6743	9.64527	9.60602	9.75848	9.85088	9.87025	8.10493	8.07912	8.16816	7.89196	8.34093	7.97303	8.14553	8.04222	7.98998	8.20956	8.042	7.97575	8.05068	8.19576	8.26269	8.07383	8.08493	8.26791	10.036	9.97585	9.52268	9.72459	9.72493	9.69699	9.91707	9.7206	9.79507	9.50605	9.67801	9.57081
Q92599	43716	7.20252	6.73336	7.21691	6.74134	6.7499	6.41794	6.19647	6.93548	7.1088	5.51772	5.86034	6.01583																									7.56541	7.49513	7.79866	7.38978	7.30262	7.32545
Q7Z5L9	IRF2BP2																															6.03535	5.78953	5.79686	5.595	5.65848	5.88715
P53602	MVD
Q86VP6	CAND1	7.90108	7.92925	7.85352	7.98191	7.81331	7.87035	7.63906	7.16949	7.52584	8.28673	7.65279	7.7489	10.07	9.95408	9.92411	9.93336	9.92882	9.87144	5.68816	5.54919	5.62884	5.07527	5.2261	5.17647	8.85613	8.74796	8.62348	8.50836	8.69886	8.55793	8.65644	8.6513	8.74368	8.56187	8.66594	8.51675	8.58629	8.53742	8.33261	8.61637	8.50192	8.50289
Q9Y2Q9	MRPS28
Q92597	NDRG1																																					7.90132	7.83123	7.48322	7.73549	7.64776	7.59146
P35237	SERPINB6													4.72079	4.92752	5.26684	5.46435	5.47196	5.0344							6.73491	6.95382	6.99667	6.91863	6.8895	6.80604	7.37003	7.09173	7.39704	7.45184	7.80684	7.38957	6.17024	6.14779	6.09739	6.58519	6.17671	6.29985	6.90807	7.40206	7.58936	7.21575	7.23682	7.42997
P35232	PHB	10.8366	10.7558	10.6447	10.3975	10.4562	10.5451	10.5163	10.7625	11.0049	10.5814	10.3266	10.1861	11.3709	11.2592	11.283	11.3514	11.1944	11.345	9.23959	9.24804	9.36361	9.02765	8.88191	9.22198	10.2813	9.90055	9.56151	9.64381	9.67777	9.5263	9.37685	9.6633	9.55676	9.46572	9.53291	9.26923	10.6071	10.3641	9.91052	10.1995	10.234	10.2049	10.8941	10.0229	9.96975	10.0351	10.0228	9.86073
O75489	NDUFS3	8.22471	8.23551	8.09242	8.17225	8.3389	8.1212																			7.14541	7.20241	7.09599	7.33593	7.25304	7.18789							5.61008	5.54819	5.76723	5.79166	5.28866	5.24466
P15924	DSP	11.5284	11.6147	11.8083	11.4702	11.902	12.0198	10.7996	11.3486	11.4185	11	10.6893	10.5875	12.3229	12.9564	12.1709	12.0724	11.9845	12.1002	9.91063	9.47019	9.7966	9.89156	9.24962	10.6395	11.3915	11.5494	10.5981	11.0226	10.4848	10.8194	10.5042	11.3905	10.8622	11.372	11.165	11.442	11.8617	11.7015	12.5465	12.0228	12.1238	11.4093	11.9265	9.6788	9.92064	9.81364	9.72361	9.50387
P53041	PPP5C													9.0027	8.97243	8.9763	8.99796	8.95786	8.94436							6.29066	6.0108	6.33997	6.31931	6.48987	6.15051	8.5887	8.62961	8.74469	8.37205	8.33812	8.45628	7.92222	8.09	7.78231	7.83892	7.64437	7.74939	8.72469	8.99329	9.13493	8.9481	9.04155	8.94023
Q96KC8	DNAJC1
Q5JXB2	UBE2NL																															6.56628	5.86965	6.02539	5.8288	6.10537	6.08553
Q6KB66	KRT80	7.8743	8.22846	8.21248	8.16769	8.3383	8.77731	6.71618	6.93969	6.53832	7.05209	6.79728	6.95555	7.10142	7.66684	7.13176	7.08836	7.08841	7.08482	4.80894	4.55315	4.72225	4.84577	4.39623	5.50039	6.16028	7.03883	6.58201	7.24368	6.60113	7.10711	7.40186	7.8895	7.48387	8.50379	8.01652	8.26453	9.03053	9.20407	10.1265	9.32582	9.3889	8.81085	7.55422	6.82778	6.98182	6.76054	7.08582	6.88541
Q9NRG9	AAAS																									5.28941	5.25981	5.76049	6.0253	5.87711	6.05249
P41240	CSK	7.63032	7.64595	7.51014	7.58953	7.42005	7.49693
Q9Y3F4	STRAP							7.99452	7.62943	7.68672	7.34654	7.75493	7.78676	10.0423	9.75024	9.853	9.69755	9.76863	9.82293	7.60448	7.22117	7.38499	6.73076	6.90452	7.00956	9.27973	8.77408	8.64441	8.28648	8.68247	8.54236
P17980	PSMC3	8.19563	8.24067	8.13792	8.04676	8.07594	8.11063	7.89384	7.77166	7.69005	7.52317	7.86237	7.91547	9.29947	9.33738	9.27709	9.5044	9.41126	9.48746	6.70641	6.84035	6.59904	6.82291	6.92541	6.69524	7.45188	7.42287	7.43842	7.5754	7.58858	7.62325	7.01914	6.98597	7.15496	7.19858	7.4396	7.18526	6.36793	6.25429	6.21634	6.30088	6.29137	6.14388	7.73006	8.22477	8.29226	8.21278	8.24088	8.21232
P17987	TCP1	10.2046	10.0599	10.0712	10.1926	9.94101	10.1012	10.145	10.0978	10.5168	9.72745	10.0399	10.1255	11.5734	11.3626	11.4309	11.5879	11.4679	11.5698	7.90883	8.06841	8.00867	8.16381	8.30311	7.64513	11.1147	10.5527	10.0312	10.2402	10.4381	10.56	9.2585	9.55603	9.56099	9.58242	9.56966	9.23021	9.55303	9.49096	8.99359	9.4834	9.35324	9.38882	12.5136	11.6624	11.8011	11.7763	11.7649	11.6028
Q9BXJ9	NAA15	9.45684	9.33526	9.40406	9.28508	9.21339	9.38118	8.85747	8.95268	9.04646	8.72332	8.84563	8.94411	10.0979	10.1217	10.104	10.2376	10.1022	10.2016	7.8583	7.73102	7.66036	7.47602	7.45498	7.34362	7.99697	8.0083	7.85697	7.83561	7.92053	7.77733	8.1315	8.27841	8.35246	8.11411	8.23508	8.11827	8.88012	8.98056	8.6089	8.86384	8.62183	8.82549	8.17496	8.64581	8.74464	8.42157	8.59895	8.48177
Q8N0X7	SPG20																																					4.88493	5.11832	4.68253	4.66279	4.704	4.82988
O43149	ZZEF1																																					6.24436	6.38703	6.15154	6.12836	6.00366	6.18003
O43148	RNMT													8.04157	7.82674	7.93632	7.66934	7.94304	7.78333																			6.61641	6.22582	6.53792	6.09987	6.77613	6.40709
O43143	DHX15	6.77228	6.60517	6.58882	6.43032	6.63676	6.48002	6.31454	6.43477	5.7573	5.73304	6.38438	6.1642	8.32214	8.23416	8.22059	8.20393	8.25866	8.15605							4.48482	4.16342	5.36995	5.00953	5.03614	4.24002	7.31215	7.42479	7.33101	7.32159	7.44364	7.43175	6.34801	6.58773	6.45083	6.47875	6.41846	6.42728
Q8IW35	CEP97
Q9Y3T9	NOC2L	6.73338	7.11922	6.87617	6.6303	6.91527	6.72636
P67775	PPP2CA
Q96JB5	CDK5RAP3	5.21853	5.2473	5.38391	5.46797	5.40398	5.07036							7.17701	7.15733	7.11015	7.05946	6.98078	7.00924
Q92667	AKAP1
Q8TB52	FBXO30
Q32MZ4	LRRFIP1	8.32202	8.50509	8.64132	8.14466	8.31596	8.3575	6.65641	6.3008	6.24135	5.86874	6.54843	6.48333	9.26081	8.83177	8.96071	8.81124	8.79568	8.91279	6.2067	5.90824	5.8937	5.44744	5.65554	5.58983	6.58267	6.22953	6.22045	6.21719	6.3027	6.08178	8.07653	7.90671	8.06447	7.73469	7.79016	8.07079	6.54972	6.42335	6.52342	6.47084	6.34458	6.44884	7.26257	8.47891	8.44832	8.06025	8.21663	8.09982
Q96LR5	UBE2E2																															7.0061	7.16442	7.0296	7.45184	7.36285	6.99296
Q99614	TTC1																															7.56413	7.0961	7.61248	6.81364	6.9981	7.37155	7.34837	6.88276	6.9867	6.72607	6.65802	6.76793	6.03785	7.03426	6.82757	6.50666	6.77889	6.63386
Q99615	DNAJC7	9.06895	9.01107	8.99181	8.95449	8.84152	8.97729	8.92033	8.89193	8.97175	8.89032	8.77538	8.86404	9.03652	9.01929	9.03017	9.17911	9.02684	8.99336	7.73472	7.66168	7.67183	7.60291	7.5945	7.55543	7.91023	7.82009	7.80335	7.81966	7.87323	7.83156	8.15431	8.2	8.3133	8.10414	8.06115	8.02885	8.80311	8.611	8.40593	8.57992	8.52665	8.59009	7.36479	8.27356	8.46356	8.06737	8.24339	8.17103
O75663	TIPRL													8.66099	8.48092	8.65056	8.60041	8.61539	8.58544
Q99613	EIF3C	9.91703	9.81292	9.76422	9.58047	9.57764	9.69926	8.47046	8.65471	8.35053	8.33061	8.36918	8.35206							6.84017	6.93312	6.5736	6.34058	6.15131	6.10097
P04062	GBA
P26368	U2AF2																									7.3384	7.25325	7.57802	7.52647	7.64375	7.33696
Q6PI48	DARS2																															7.64345	7.67428	7.76498	7.50352	7.56924	7.44961	8.61534	8.68105	8.18324	8.35358	8.44146	8.77458
Q05086	UBE3A
P78318	IGBP1	4.87641	5.08907	4.95259	5.02303	5.1862	4.92841
Q15843	NEDD8
P54802	NAGLU																									2.30729	3.25083	4.2183	4.2054	4.47959	4.13942
O43707	ACTN4	10.2639	10.0535	10.1265	10.086	10.0409	10.2227	10.1101	10.0207	9.99473	9.56064	9.4178	9.68253	11.1836	11.2348	10.9532	11.0753	11.03	11.126	7.6009	7.59072	7.45061	7.38771	7.34312	7.67305	9.29605	9.2852	8.93497	8.86442	8.86552	8.94777	7.29816	7.00154	7.15088	7.02669	6.97481	6.89671	8.97184	8.89599	9.24772	8.83812	8.77029	8.74776
Q14532	KRT32
Q15323	KRT31																			5.05274	5.5464	5.49541	5.90566	10.0789	6.24266
P61803	DAD1	7.98261	7.74496	7.92354	8.05263	7.98513	7.83024
P28070	PSMB4																									6.41508	6.31985	6.0801	6.04203	6.08444	6.28061	6.37201	6.29541	6.63075	6.74415	6.60352	6.54416
Q9GZT3	SLIRP
Q96DI7	SNRNP40	7.40178	7.44039	7.10343	7.34787	7.34952	7.17055	6.33435	6.52649	6.2921	6.68151	6.42669	6.37746	8.10737	8.10321	8.01553	8.09916	8.16591	7.92237	3.99384	3.99432	3.6613	3.42865	3.45096	3.46919							5.41999	5.30076	5.30474	5.40526	5.16381	5.31403
P46783	RPS10																									8.93556	8.98608	8.29642	8.35622	8.17315	8.3982
Q9GZT9	EGLN1
Q9GZT8	NIF3L1													7.7476	7.8453	7.84906	8.02312	7.63989	7.44593
P46782	RPS5													8.08462	7.91837	8.06904	7.89063	8.1676	7.94215							8.63644	8.38667	8.35996	8.16582	8.51482	8.3602	7.42765	7.42009	7.09682	7.32496	7.41308	7.09643	6.44041	6.33842	6.27685	6.38753	6.43437	6.3641	10.4571	10.0879	10.0866	10.3267	10.1592	10.0556
Q8IV08	PLD3																									6.2561	6.43394	6.69999	7.00748	6.82285	6.78844	6.73686	6.84683	6.81071	7.18632	7.18083	6.95491
P42285	SKIV2L2																															7.04698	7.12065	7.12411	6.89657	6.8299	6.97493
Q2PZI1	DPY19L1													9.73419	9.51524	9.55589	9.58351	9.60112	9.5184							8.14428	7.67089	8.10587	8.20367	8.38855	7.71037
P62424	RPL7A													6.74394	6.48883	6.64489	6.54624	6.56216	6.40766
Q9NYL9	TMOD3	6.159	6.72399	6.34659	6.40283	6.50535	6.35701
Q8N1N4	KRT78	9.64613	10.0317	10.1197	9.78989	10.3926	10.5291	8.15512	8.31943	8.4746	8.42984	8.13542	8.11788	9.65117	10.1048	9.43478	9.15465	9.3742	9.52798	7.95261	7.14237	7.65681	8.09244	7.46375	8.36526	9.84936	9.98584	8.98517	9.58423	9.00794	9.57175	8.86266	9.5476	8.91976	10.2349	9.6716	9.64719	10.3897	10.2688	11.0016	10.482	10.4486	10.0604	8.11697	6.37876	6.39285	6.66108	6.46518	6.42727
Q86YZ3	HRNR	8.00213	8.96011	9.12502	8.50394	9.36668	9.4353																									6.72793	7.11922	6.44523	8.39254	7.5646	7.43793	8.52406	7.86703	7.9336	9.52771	8.91093	8.36939	10.0414	7.75248	7.23682	7.48408	7.13456	6.75052
Q99729	HNRNPAB	7.54362	7.2272	7.31084	7.12815	7.44046	7.31721							8.06616	7.99969	8.13631	7.88682	8.10682	8.12225							6.24442	6.45793	6.94338	6.28558	6.45286	6.35781	8.43952	8.39891	8.1182	8.03314	8.26035	8.00372
O60245	PCDH7
P49247	RPIA																															6.24215	6.2681	6.37537	6.09867	6.08041	6.31166
Q99720	SIGMAR1	7.97077	7.76527	7.75932	7.70389	7.50268	7.86339							8.50589	8.26644	8.19349	8.32015	8.14806	8.55535	5.7751	5.79839	6.18662	6.19438	6.74546	6.72801	6.86902	7.76252	7.20826	7.44227	7.01128	7.34985	7.34197	7.32791	7.26936	7.87783	7.57387	7.42054
Q9UNS1	TIMELESS
Q9UNS2	COPS3													8.30893	8.048	8.20097	7.98504	8.41208	8.21054							7.57401	7.07817	7.24937	7.10577	7.38036	7.08155	8.82391	8.8107	9.03881	8.78714	8.77585	8.70989	8.10333	7.8462	7.4665	7.66123	7.76218	7.50944
Q9HCY8	S100A14
Q8WVX9	FAR1	6.26261	6.31734	5.93439	6.29346	6.33275	6.21635
Q14152	EIF3A	11.3085	11.1485	11.1188	10.9061	10.7895	11.1613	9.7707	10.0588	10.1973	9.96074	9.71762	9.71177	11.3031	11.1646	11.1648	11.2285	11.0831	11.1619	7.71635	7.67285	7.70657	7.46361	7.42836	7.44954	9.74349	9.26998	9.11021	9.16737	9.26577	9.17805	9.43656	9.92464	9.67198	9.53677	9.58579	9.36022	10.4342	10.1897	10.0415	10.1032	10.1628	10.3004	9.51554	9.43771	9.51502	9.12189	9.35023	9.12203
O94888	UBXN7
Q14151	SAFB2							6.75237	7.02296	6.50819	6.54484	6.93988	6.50655	8.07599	7.75822	7.85075	7.48303	7.62508	7.5536													6.27644	6.44749	6.24957	6.03097	5.99229	6.02828	5.91713	5.92849	6.07729	5.64429	6.15186	5.59939
Q14409	GK3P
P21281	ATP6V1B2	7.2247	7.25344	7.21803	7.3359	7.18184	7.14348																															7.15617	7.34092	7.47711	7.28745	7.26595	7.1991
O00410	IPO5	7.19461	7.42729	7.40994	7.34563	7.32013	7.39406	6.29037	5.94701	5.66472	5.66777	5.99443	6.40997	8.58407	8.61661	8.71251	8.60893	8.89918	8.94584	4.77854	5.04688	4.61058	4.89074	4.63397	4.82388	6.50098	6.47301	6.40084	5.86288	6.02227	6.0312	6.64192	6.29048	6.37187	6.1438	6.01086	6.17802	7.42125	7.46557	7.3223	7.48764	7.43504	7.59963
P26038	MSN	7.24017	6.97231	6.89431	6.92506	7.05737	7.30298																									8.11183	7.87559	7.97099	8.03034	8.12885	7.82673	7.83402	7.58365	8.61228	7.8086	7.70806	7.78891
Q9BT22	ALG1																																					7.23989	7.48477	7.29076	7.38138	7.36088	7.73327
Q7Z7L1	SLFN11	6.27234	6.6283	6.84352	6.4865	6.701	6.48893																									5.24811	5.01033	4.87707	4.52862	4.87718	5.04342
P19338	NCL	10.3335	9.74211	9.95199	9.35787	10.1174	9.82199	8.19893	8.36645	8.42071	8.80938	8.0629	8.3317	10.6434	10.5227	10.5403	10.5381	10.574	10.6829	8.59777	8.6827	9.15032	8.62469	8.4602	8.75431	9.23564	8.85659	8.81857	8.51277	8.63372	8.74371	9.45668	10.0558	9.57667	10.2707	10.4436	9.46282	11.3934	10.3214	10.4268	10.6893	10.6834	11.0951	11.4683	10.9052	10.8311	10.7772	10.8397	10.6387
P19623	SRM	8.54268	8.51362	8.50523	8.59196	8.44841	8.50575							8.74247	8.75699	8.76598	8.84117	8.68861	8.76438							8.10259	7.93481	7.84155	7.86498	7.96885	7.9382	8.28943	8.7685	8.46639	8.477	8.37741	8.30521
P16104	H2AFX	9.59352	9.2337	9.36736	9.55228	9.43798	9.95674							9.53519	9.24357	9.16257	8.98042	9.39073	9.62908													7.81305	6.90237	6.72422	7.12475	8.07375	6.7286	8.15617	7.06473	10.3004	7.71027	7.70025	7.81211	9.8816	10.3625	9.04403	10.3383	9.8737	9.8898
P15121	AKR1B1																															7.04344	6.83824	6.78464	7.09103	7.08138	7.02998
Q99436	PSMB7							5.46549	5.23882	4.81412	5.18716	5.38997	5.64449	7.56556	7.59142	7.60208	7.7272	7.86048	7.78979	5.90456	5.87331	5.85862	5.8686	6.34957	6.13826	5.45434	5.45609	5.52382	5.13172	5.59988	5.49997	5.52492	5.17788	5.2563	5.63716	5.57959	5.4952	6.5409	6.45879	6.69103	6.71674	6.62101	6.64404	8.87588	7.73467	7.83727	7.74209	7.90097	7.73072
P63241	EIF5A													7.85074	7.59213	7.68843	7.53413	7.5918	7.77032							6.85554	6.36422	6.55673	5.92652	6.23623	6.64483
O75116	ROCK2	4.58885	4.60677	4.50342	4.66937	4.86697	4.26414
O75113	N4BP1
P63244	GNB2L1	10.6374	10.6015	10.5632	10.4971	10.3831	10.5366	10.2703	10.4838	10.7773	10.2295	10.2025	10.1413	11.797	11.6061	11.6078	11.6537	11.5323	11.6867	8.38365	8.21609	8.2527	7.98238	8.14935	8.08913	10.0634	9.73926	9.28016	9.46818	9.55479	9.47897	8.84722	9.20196	9.05473	9.02277	9.04413	8.81428	10.5228	10.2902	10.0695	10.213	10.2173	10.2343	12.4136	11.4592	11.5498	11.6111	11.5751	11.3826
Q9UPY3	DICER1	5.34442	5.46581	5.42573	5.56949	5.5296	5.43243							5.59068	5.67574	5.80596	5.7397	5.63181	5.44693																			6.12168	6.69582	6.22754	6.25735	6.20485	6.20558
Q96G74	OTUD5
Q96BZ9	TBC1D20
O00418	EEF2K																															6.15032	5.97944	6.07568	5.6337	5.75547	6.04537	5.79653	5.98769	5.61414	5.73716	5.85739	5.81655
Q8NEZ5	FBXO22	7.64708	7.84129	7.77697	7.71195	7.77175	7.74959	8.05897	8.03775	8.21406	8.22309	8.0604	8.01834	8.6075	8.61765	8.65885	8.71253	8.68131	8.82642	6.74981	6.94145	6.70174	6.64556	6.47631	6.5736	5.94566	6.2863	6.44086	6.55697	6.43594	6.25882	7.7572	7.8114	7.89927	7.55923	7.56181	7.69501	7.5051	7.6463	7.20585	7.48529	7.31975	7.45068
Q16576	RBBP7													10.2455	10.0848	10.1439	10.023	10.0154	10.1244							9.28791	9.07595	9.05802	8.80282	8.75031	8.63263	8.76035	8.83043	8.81213	8.31986	8.42094	8.51591							8.89654	9.50919	9.64615	9.22701	9.43149	9.27674
Q96DV4	MRPL38	8.35803	8.37363	8.36507	8.20336	8.2126	8.236
Q5UIP0	RIF1																									5.84446	5.40934	6.46185	6.32988	6.36749	5.40031
P26639	TARS	7.90439	7.62674	7.61593	7.71023	7.64085	7.70677	8.04857	8.13139	8.22858	8.26479	8.115	8.18904	9.94545	9.87781	9.92905	10.061	9.97868	10.004	7.02266	7.10497	7.00242	6.94565	6.94112	6.8551	9.08457	9.02491	8.78509	8.51938	8.67317	8.85552	9.02253	9.22051	9.07641	9.06828	9.1453	8.84303	8.64102	8.45503	8.25575	8.38991	8.40169	8.50051	8.66872	8.40686	8.50237	8.42117	8.40861	8.36023
O60331	PIP5K1C	8.77494	9.17558	8.8685	8.73813	8.78942	8.95456	8.2352	8.37824	8.20431	8.01551	8.19135	7.9724	10.9418	10.7948	10.7828	10.8599	10.7294	10.7378	6.10478	6.44981	6.12108	5.82283	5.96215	5.90699	9.91436	9.45861	9.59632	9.54143	9.43839	9.04184
O95071	UBR5
Q9NZB2	FAM120A
Q96GA3	LTV1																									5.4916	5.3067	5.51215	5.42773	5.50816	5.2824
O43896	KIF1C
O43432	EIF4G3	6.02512	6.24991	6.32024	6.18171	6.25073	6.38015	5.73262	5.68116	5.64217	6.28484	5.73948	5.65957	5.29712	5.87761	5.30788	5.69153	5.65719	5.14278													6.2524	6.03589	6.11803	6.19002	6.22425	6.31725	5.92374	6.17143	5.83776	6.03472	6.16529	5.99401
P38646	HSPA9	10.5235	10.3993	10.468	10.244	10.1994	10.3285	10.2652	10.4182	10.6482	10.1692	10.061	10.0936	11.1251	11.0014	11.0179	11.1024	10.973	11.1674	8.12493	8.28472	8.3968	8.15765	8.36018	8.43385	10.4121	10.0714	10.0518	10.4286	10.3819	9.98296	9.39283	9.70202	9.56617	9.62502	9.59818	9.42155	10.1451	10.0597	9.67356	9.77492	9.93095	9.80671	12.0773	11.1341	11.1642	11.1997	11.2153	10.9909
Q9UBU9	NXF1	6.78618	7.09351	7.03065	6.78763	6.95055	7.00761	6.23791	6.65257	6.09218	6.1603	6.50419	5.95164	8.03862	7.85242	7.92943	7.74341	7.79825	7.50074													5.38148	5.07191	5.07481	4.90563	5.16381	5.26699
Q5VSL9	STRIP1
Q8NI60	ADCK3
Q13509	TUBB3							7.26654	7.15862	7.23365	6.99077	7.36308	7.3497							6.34887	6.59365	6.42737	6.5736	6.5736	6.35016
Q9UDY2	TJP2	6.35729	6.54414	6.33651	6.49473	6.31436	6.37632	5.98502	5.89977	5.37828	6.95471	5.86395	5.87882																			6.43028	6.48488	6.55105	6.64324	6.44476	6.50217	7.4448	7.36653	7.39217	7.10667	7.35175	7.10827
Q13505	MTX1
P61026	RAB10													6.55562	6.91917	6.67993	6.66736	6.63051	6.45573							7.22314	7.28496	7.3473	7.35699	7.29445	7.05342	5.79978	5.93023	6.13256	6.0068	5.77104	6.07892	5.36981	5.37499	5.93281	5.03918	5.33038	5.39581
Q9UDY8	MALT1
P61020	RAB5B																									5.24015	5.28811	5.55254	5.44483	5.51328	5.15393	6.20564	6.04751	6.24384	6.39349	6.18254	6.08388
Q06210	GFPT1	8.88289	8.84599	8.78879	8.72452	8.64147	8.62968	8.4051	8.39206	8.35053	8.55725	8.33286	8.40653	9.95598	9.90754	9.82756	10.1044	9.90143	9.95306	7.74834	7.84775	7.72194	7.7722	7.63372	7.36482	8.27616	8.20547	8.08575	8.34063	8.34057	8.07254	7.38714	7.53347	7.61766	7.58303	7.51355	7.42926	8.85077	8.9491	8.43759	8.83721	8.71075	8.7531
Q96L92	SNX27																															5.33427	5.2381	5.31933	4.93361	5.10686	5.28777
A5D8V6	VPS37C
[truncated: 827 more rows]
[truncated: 30 more columns]

## Sheet: 2-Unnormalized
Accession	Gene	Log2 Transformed Control Intensitites													Log 2 Transformed Tg Intensitiy
		Batch 1	Batch 2	Batch 3	Batch 4	Batch 5	Batch 6	Batch 7	Batch 8	Batch 9	Batch 10	Batch 11	Batch 12	Batch 13	Batch 1	Batch 2	Batch 3	Batch 4	Batch 5	Batch 6	Batch 7	Batch 8	Batch 9	Batch 10	Batch 11	Batch 12	Batch 13
		GFP	Tomato.I&II	Tomato.I&II	Tomato.I&II	Tomato.I&II	GFP.I&II	Tomato.I&II	Untagged&GFP	Tomato&Untagged	Untagged	Untagged	Untagged	Untagged	Tg	Tg	Tg	Tg	Tg	Tg	Tg	Tg	Tg	Tg	Tg	Tg	Tg
P01266	TG	11.3256	12.6306	13.3935	9.40826	11.2612	10.2789	12.1896	12.5767	12.971	9.57422	9.24198	14.0737	14.8177	13.9763	15.1166	15.6862	12.7893	14.8662	12.5932	14.6183	16.3473	16.1279	13.5735	12.701	16.0761	16.3676
Q96I99	SUCLG2	7.07253				6.17198	6.28966	7.02414						9.54728	7.33514				7.15385	6.04433	7.23602						9.43164
Q7Z460	CLASP1												8.36676	8.97384												8.39083	8.91224
Q96N67	DOCK7	7.43045					5.94339	7.1618					8.32373	9.69157	7.81596					5.67242	7.40642					8.48879	9.58827
O00629	KPNA4												9.03039	7.94953												9.34109	7.84428
P40227	CCT6A	9.50263	9.57282	11.7684	8.31196	9.58369	8.43042	9.41382	9.42573	11.2729	9.9555	9.93752	11.4174	12.2719	9.85425	9.24635	11.8585	8.05754	10.3525	8.41016	9.69398	10.6081	11.543	10.4378	9.62675	11.4865	12.1661
P40222	TXLNA	6.83289	7.05827	7.04714			6.76021	7.55956					8.88874	11.0295	6.92892	6.95013	6.76427			6.38068	7.8904					9.01587	10.8943
Q5TAX3	ZCCHC11												8.24508	8.74147												8.63307	8.77138
Q9NZL4	HSPBP1			7.71259			7.70189						10.7954	10.1508			7.75873			7.42341						10.6797	9.94435
P16435	POR		4.30122				6.96368	5.88592					10.3581	9.55842		4.43365				6.84716	6.33947					10.4724	9.5433
Q9NZL9	MAT2B							6.2573					10.754								6.70898					10.9461
Q13724	MOGS	6.67948		5.73857		5.13662	6.25068	7.09901					9.20579	8.08162	7.217		6.06311		7.25205	6.8328	8.06181					9.81073	8.30968
P23919	DTYMK	8.30424	7.54892	7.52642			7.70486	8.20003					9.87682	10.6582	7.94706	7.45414	7.61501			7.56318	8.37824					9.86536	10.5837
Q9BUF5	TUBB6	6.36807		7.35026		6.58218		3.55269	5.04256	5.66653			10.5037	8.04767	6.77528		7.41552		7.49935		4.45653	5.3968	5.94644			10.6664	8.12086
Q9BZQ6	EDEM3	5.69488			2.72478		6.16609	6.57603					7	8.74886	6.47226			3.60369		7.01045	7.42283					7.55794	8.94498
Q00534	CDK6					4.68043				3.33096			9.79718	9.37959					5.77812				3.79435			9.94245	9.2836
P56377	AP1S2						5.68285						8.54342	8.26115						5.67033						8.74969	8.23918
Q9BZQ8	FAM129A	5.70598					6.26874							9.89194	6.20828					6.04824							9.85064
Q92917	GPKOW	5.79701												9.22978	6.21631												9.10717
P18077	RPL35A			9.59982		7.88797	8.11385						11.796	12.0369			9.5805		8.76545	8.22441						11.9433	11.9431
Q9UBM7	DHCR7	7.80219	7.10783	8.25858	6.43484	7.34733	8.05325	5.4763					10.1094	9.803	8.35266	7.29272	8.3323	6.15116	8.35676	8.00136	5.97157					10.0483	9.58609
Q13835	PKP1	7.90869		6.86964	3.82225	4.82825	5.83225	7.57198					8.30652	9.19992	8.9424		5.76877	4.15469	5.59298	6.09729	8.51555					8.79381	9.12752
P02545	LMNA	7.62205		8.71065	6.42769	4.73649	8.13815	8.83308					9.23026	7.61912	8.07231		8.23105	7.08371	5.92704	7.93407	9.84065					9.49324	7.47818
P40429	RPL13A			10.7754		7.7137	7.51438			9.8906			11.4972	10.75			10.7845		8.72658	7.37989			10.1724			11.6128	10.8228
Q13838	DDX39B	5.20163	9.48863	10.6319	8.26376	8.01794	8.51843		5.07744	10.9333	9.9257	10.8229	8.15987	11.9763	5.62392	9.27007	10.5925	7.84597	8.9987	8.50105		6.13175	11.0745	10.4574	10.4902	8.22594	11.8605
Q9HB71	CACYBP	7.04002				6.86778									7.50544				7.81538
P02768	ALB	3.07039				7.79558		4.21472					7.90629		3.55648				8.70057		4.3354					8.59064
P04259	KRT6B	6.65535	7.77814	11.6954	6.87964	6.35247	7.28326	7.43241	8.94047	11.3794	9.54284			11.2876	8.10296	7.10124	11.1324	6.65898	7.21459	7.91335	7.94195	8.87817	11.651	9.63576			10.8398
P78347	GTF2I	7.00675	7.64442	5.87632	5.75185		6.66137	7.1147					9.30447	9.2731	7.22432	7.40426	5.66347	5.35788		6.37368	7.16787					9.43821	9.06789
P78344	EIF4G2			7.42236			6.57455						10.7188	9.53255			7.71189			6.36976						10.7675	9.46923
P62979	RPS27A	10.8761	11.1004	11.5086		9.45787	10.2675		11.4867	12.0631			13.99	13.2596	11.342	10.9298	11.573		10.7899	10.3267		13.0875	12.505			14.1489	13.3265
P02765	AHSG								7.85638	10.7002												9.99329	9.81044
Q04323	UBXN1		7.90563	7.93537		5.79038	6.08491	7.91342					8.38111	5.9331		7.70414	7.99687		6.73303	5.8919	8.19596					8.62743	6.02108
Q9NTZ6	RBM12	6.12928											8.63699		6.42961											8.74108
P20618	PSMB1	7.23362	8.8736	8.82022	7.27514	6.80611	7.1955	8.18458	7.50059	9.88438	7.90929	6.84549	8.9747	10.0341	7.69796	8.78775	8.89634	7.50904	7.91631	7.27902	8.91738	8.3021	10.087	8.22084	6.8991	9.15254	10.0959
P52272	HNRNPM	9.86898	8.90461	9.27114		7.47905	8.05248	9.45279		8.76223			12.66	12.9105	10.1846	8.75808	9.20313		8.86901	7.89005	9.69131		9.30019			12.7505	12.7456
A0AVT1	UBA6	3.71149		4.52049				5.84181						9.12799	4.56947		4.73351				6.24611						9.22613
Q08188	TGM3	7.84235	7.16316	9.6602	5.78241	7.06834	7.23129	8.73272	6.37182	8.35665			11.1182	10.9302	8.16841	6.7078	9.12191	5.51627	7.75173	7.58341	9.41822	7.07202	8.75703			11.528	11.1288
Q15366	PCBP2	7.94251	9.53724	10.1448	7.68724	6.07265	7.07251	7.98017	10.3161	8.38817			10.5054	10.6688	8.19132	9.35812	10.2105	7.39232	7.16837	6.85309	8.24314	10.2809	8.48503			10.6781	10.6047
Q15365	PCBP1	9.05094	7.82036	9.15634	5.21425	7.45235	8.65585	9.44978	6.97	10.0209			12.1984	12.9928	9.47413	7.42051	9.17281	4.70298	8.47611	8.51092	9.68649	8.3503	10.1853			12.3463	12.914
Q9H814	PHAX							5.79955					7.48462								5.94165					7.93237
B5ME19	EIF3CL			10.1456		8.07234	8.6839	9.06344	7.59282	9.445							10.1166		9.1522	8.55847	9.3332	8.39015	9.92228
Q96QG7	MTMR9												8.07307	5.73335												8.25375	5.77086
P29401	TKT	7.75956		9.10437		7.99886	6.53461	7.3502		9.42538			10.5947	10.2726	7.85417		9.14723		8.61098	6.32815	7.7232		9.67091			10.6817	10.1513
Q92824	PCSK5												6.36982	7.21237												7.88383	7.71625
Q9H0S4	DDX47							5.72317						9.56415							5.72976						9.31291
P39023	RPL3			8.73978		7.46828			8.50074				9.40365				8.62401		8.55586			9.89593				9.54245
O75436	VPS26A					5.19762	6.12143						9.85331	7.28448					5.98242	6.21742						9.88808	7.31498
O75439	PMPCB	8.4132	5.31718	7.667	5.98868		6.51924	8.99624					9.86805	9.69645	8.61612	4.95368	7.71558	5.59236		6.3485	9.26114					10.059	9.64567
P35249	RFC4					6.65894				6.77316			10.7399	10.2427					7.56524				7.36258			10.8235	10.4279
P43034	PAFAH1B1			5.72872				5.65729					8.17243				5.50193				6.25053					8.36749
P08621	SNRNP70			7.20454		7.40232	6.53612	5.29704					10.4023				7.15319		8.32582	6.56099	5.74296					10.3423
Q96CS2	HAUS1	5.24413		6.71026				6.37843						8.90026	6.20504		6.64827				6.54395						8.90827
Q96CS3	FAF2			6.78301		6.94356	4.2662			7.60767			11.2273	11.1862			6.9878		8.10657	4.27257			7.96094			11.3902	11.0701
A6NDG6	PGP												8.96665	8.51096												8.98931	8.57892
P62805	HIST1H4A	9.80268	11.7212	11.7808	9.42541	7.40127	7.81256	8.32583		11.8277	8.40939		11.3948		9.84873	11.0157	11.7072	9.20132	8.8203	7.95902	9.22414		11.229	8.74573		11.372
O60610	DIAPH1						6.54649	5.35006					8.19377	10.238						6.23718	5.81937					8.13876	10.2094
P28340	POLD1	5.66676				4.9456	3.29541						8.83731		5.81621				5.9588	3.1822						8.91238
Q9BXW6	OSBPL1A						6.00912	7.38868					9.544	9.92348						5.80031	7.56909					9.69432	10.0047
P06280	GLA	7.86542				7.14532	4.01726						9.07093	8.85518	8.01341				8.92239	4.70588						9.60486	9.29484
Q9Y6E2	BZW2						5.29439						8.73302	8.96116						5.12255						8.82914	8.74904
Q13011	ECH1			7.75287		7.75907	5.92675	6.32058						7.92481			7.70468		8.42197	5.66066	6.48418						7.95008
Q9H8H0	NOL11												9.67578	9.9523												10.0487	9.84112
Q3SXM5	HSDL1	6.20555											9.70719		6.8113											9.7671
O60762	DPM1					4.00589	6.78048						9.69436	8.13904					5.03919	6.80737						9.8608	8.01513
O60763	USO1	6.69766				6.44257	7.20411	5.97522					8.90328	10.0629	6.65715				7.61122	7.10259	6.25037					8.86777	9.90989
Q14566	MCM6	9.60084	8.94832	10.4037	7.27946	7.96031	9.13157	9.19826	8.74598	9.70484	5.50144		12.2454	12.329	10.0636	8.90847	10.452	6.79585	8.86405	8.97065	9.50517	9.78855	9.90016	6.02616		12.2591	12.228
P62714	PPP2CB	6.99322	7.81906	7.81241	5.36705	6.84232	6.63826	6.44773						10.3723	7.40779	7.58346	7.85087	5.10092	7.68454	6.41047	6.87743						10.3117
Q66K74	MAP1S												8.64602	8.32238												8.83413	8.35596
P17844	DDX5	8.35667	8.72005	10.7144	8.29688	7.63481	8.6086	8.94115	8.28159	9.14801	6.10852	7.03672	10.6209	12.2397	8.69109	8.43142	10.6423	7.74511	8.9056	8.36606	9.19466	9.44107	9.6725	7.34253	6.627	11.1601	12.0075
Q9NPF4	OSGEP	6.91648		6.92498			6.86195	6.78994					9.75956	10.5731	7.27189		7.00511			6.63988	6.91276					9.87322	10.537
O94906	PRPF6	7.32733	7.25896	6.45512		5.19624	6.46862	6.65545						9.648	7.7555	7.1038	6.52587		6.57526	6.31028	7.09352						9.53618
O94905	ERLIN2			9.14314		4.32553							8.14924				9.25379		5.83621							8.29638
Q8NFC6	BOD1L1												8.92867	10.743												9.14567	10.5339
Q13126	MTAP	4.54226											8.36107	7.29186	4.80396											8.44169	7.30099
O43242	PSMD3	8.74819	8.9751	9.96426	8.11456	9.05101	8.49429	8.18271	6.80518	8.8206			11.9144	11.6504	9.42808	8.80686	9.94113	7.87319	10.073	8.43287	8.55108	8.05813	9.27824			12.0454	11.5825
Q8N3C0	ASCC3	5.26679				4.29567							9.70667		5.58986				5.60503							9.68053
O43795	MYO1B	3.01792	6.04712	3.81044									9.1644		3.60509	5.85918	3.4773									9.29733
Q8WU90	ZC3H15	6.08534		6.01858	5.23299		6.39063	7.16781					8.04712	10.0519	6.31979		6.17885	4.91144		5.98835	7.44848					8.05652	10.0158
Q9UPN7	PPP6R1												8.60622	9.07575												8.66695	8.91016
Q562R1	ACTBL2												6.46761	6.89603												6.25571	6.91226
Q14103	HNRNPD	7.62425					8.36192	8.293					10.5414	9.07762	7.99025					8.01602	8.68487					10.5333	8.7883
O43427	FIBP												9.06474	7.14466												9.22222	7.10082
P16152	CBR1					5.74388	5.46212						8.7303						6.44927	4.91647						8.65821
Q9UGP8	SEC63		7.07498	6.25702				5.29483						9.64818		7.31602	6.4177				5.80792						9.52171
P19474	TRIM21	9.48884	10.3736	11.3114	9.22008	8.47957									10.3255	9.98828	11.2622	8.60222	9.65435
P06865	HEXA					5.75556		3.32164											7.45294		4.41432
P30876	POLR2B	6.35403		7.94771		6.41074	7.10004	6.49401					9.32665	9.95681	6.65155		8.04616		7.25466	6.90689	7.24079					9.37205	9.88695
A5YKK6	CNOT1	7.92125	5.72198	6.83461			7.19294	7.29178					8.48099	7.75756	8.08284	5.47288	6.93271			7.00456	7.64258					9.071	7.72756
Q9BWU0	SLC4A1AP	6.78398	7.24987	8.74314			7.47275	7.4662					9.31152	7.95303	7.08769	7.0535	8.46598			7.24549	7.74528					9.40835	7.773
P26640	VARS	9.13109	9.06059	10.327	7.87924	8.43399	8.82155	8.42691	8.21397	10.0343	6.848		11.4452	10.8513	9.51367	8.87667	10.3098	7.38063	9.2441	8.54858	8.69302	9.39575	10.2833	7.21022		11.467	10.7096
P26641	EEF1G	8.23554	9.09536	10.8072	7.00547	9.431	8.59178	7.39861	10.0945	11.8262			12.3167	12.1214	8.56761	8.67715	10.8439	6.56347	10.2999	8.28252	7.69223	11.3668	12.1095			12.3729	11.9459
Q99460	PSMD1	7.40088	7.9097	7.78418	5.44124	7.9538	7.24766	7.85635	6.88501	7.91444			9.58327	10.9694	8.06937	7.6606	7.82489	5.44427	8.93263	7.3097	8.29835	8.48203	8.41185			9.81477	10.9595
O75369	FLNB	5.96116	5.79574	6.86147		6.19982	6.23453	6.02883					9.5544	8.93044	6.2766	5.37214	6.69908		6.89716	5.98219	6.42585					9.65017	8.87423
P60709	ACTB	12.6492	14.0232	14.7815	10.4695	10.2417	10.4638	11.1664	12.2715	12.9576	12.3174	14.257	13.4973	14.0828	13.1442	13.3305	14.6958	10.112	11.1293	10.2961	11.6117	13.9909	13.1122	12.9982	13.0933	13.6102	13.7869
Q69YN2	CWF19L1												8.84894	9.29255												8.86824	9.34056
P40763	STAT3	6.79961	7.80542	9.71392		7.73687							7.27612	9.60881	7.42879	7.36975	9.58934		8.61131							7.53043	9.51627
Q96QK1	VPS35	7.3156	6.76372	7.86869	4.76354	5.02829		6.7246						9.55919	7.84371	7.0465	7.95137	4.99149	6.13448		7.22581						9.43646
Q8TC12	RDH11			5.6907										8.41996			5.75532										8.21973
P67870	CSNK2B												8.61692	9.62899												8.63247	9.3787
Q13347	EIF3I	9.59171		11.0505	7.4942	9.51698	7.65592	8.80002	9.31599	10.6685			12.206	12.6409	10.1214		11.0289	6.89602	10.3487	7.42852	8.80618	10.6141	11.0447			12.36	12.4568
P49411	TUFM	9.5544	9.22132	10.8219	7.42054	8.20572	8.70939	9.25252	9.32473	9.28979	5.74685	7.61692	11.9072	12.8373	10.0461	8.84984	10.7621	7.10965	9.2477	8.57739	9.43905	10.5736	9.6165	6.4086	6.97262	12.0417	12.7099
P48147	PREP							5.62102					6.07895	8.09803							6.13133					6.40189	8.02066
P23588	EIF4B	9.28332	7.75032	7.71485		7.3761				8.115			12.0073	11.2983	9.82213	7.2369	7.6283		8.54072				8.32557			12.0793	11.1638
P49419	ALDH7A1			8.03794									9.79993	8.04275			7.9831									9.91714	8.05099
Q96RU3	FNBP1												8.58496	9.6359												8.79529	9.45228
P62491	RAB11A												11.1075	11.5119												11.2369	11.2835
P61619	SEC61A1			7.99139		5.62349	6.39427						9.11426				8.02033		6.76296	6.34541						9.29438
P62495	ETF1			8.13102		5.39365								9.50402			8.16209		6.44899								9.48696
Q9NYU1	UGGT2	6.12722	4.64674		3.25627	6.71553		6.39922					7.48704	7.90869	7.39322	5.75934		4.84441	8.93573		7.98438					8.29721	8.33727
Q9NYU2	UGGT1	8.26162	8.95988	10.6192	6.90101	8.30221	7.14912	8.20481	9.23002	9.55362			11.4141	12.1534	10.2642	10.6151	11.9794	9.52649	11.6154	9.28374	10.397	11.9909	11.4835			12.8849	13.2434
Q9Y2H1	STK38L	8.4417	8.63842	11.5721		9.05165									8.91547	8.29695	11.4632		10.1216
P21397	MAOA			8.95037		7.98779	5.51171		7.40149				9.58834	10.8429			8.82832		8.63399	5.38069		8.56413				9.64344	10.5404
P20585	MSH3						6.40617	6.36141						8.99322						6.20506	6.73719						8.86694
P50395	GDI2	7.64386	7.65298	8.65615	6.78933	7.07254	7.45706	8.40517		8.24653			9.982	8.13237	7.62393	7.43629	8.64792	6.82579	7.8173	7.10454	8.98466		8.48326			9.84453	7.99264
Q9BX63	BRIP1												6.95884	7.57667												7.11019	7.41728
Q9BQ52	ELAC2	6.6907											9.45162	7.21237	7.11805											9.43595	7.09634
P49770	EIF2B2					5.90122	6.74103						8.83004	8.73606					6.48121	6.59646						8.7973	8.63401
P51452	DUSP3												7.48382	8.91079												7.51817	8.81747
P25205	MCM3	9.41785	8.56303	9.89753	6.6645	8.49761	9.91659	8.60481	9.0858	10.8567			12.8692	12.2835	9.82815	8.18481	9.8527	6.17027	9.57123	9.70917	8.82261	9.9009	11.1835			12.8933	12.1457
Q16186	ADRM1	6.06609		7.39654		6.72861								8.40769	6.58151		7.35522		7.53359								8.29594
Q16181	43715	8.18438		6.78483		4.94337	7.14618	8.47289						11.3688	8.54921		6.62846		5.86809	7.06342	8.77185						11.26
Q92688	ANP32B						5.62141	5.86888												5.6372	6.1579
A0MZ66	KIAA1598	4.75489		5.50322	5.01693	5.75008	6.87411	6.88714					9.46516	9.79116	5.09643		5.50839	4.83538	6.69552	6.57782	7.44001					9.60968	9.58326
Q96HS1	PGAM5	8.85643	9.33929	9.02838	7.40502	4.72653	7.21523	8.32055	6.60305	8.12209				11.0052	9.44637	9.2483	9.10944	6.96669	5.90033	7.50182	8.77542	7.91847	8.5932				10.8242
Q9BYN8	MRPS26		6.47228	5.32645				5.91632					8.87252			6.03202	5.38187				5.86047					9.06882
Q9H0B6	KLC2	6.61765	7.31908	9.05358		6.91609							9.21772	7.90328	7.23053	7.05844	9.048		7.63531							9.26608	7.9498
P10644	PRKAR1A	6.83415	5.4041	8.42663				5.6488					9.15911	10.0358	7.31724	5.38907	8.37697				6.07366					9.32332	9.9223
P48556	PSMD8	7.30834	7.55689	8.26588	6.59477	6.8794	7.78831	5.58646		8.0713			10.2881	11.0397	7.06245	7.4906	8.22927	6.5229	7.73484	7.59993	6.02313		8.2471			10.3866	10.9652
O15067	PFAS	8.88478	8.96599	9.21374	7.46355	7.80077	8.37971	7.6023		8.61329			10.9377	10.867	9.33707	8.9213	9.2917	7.18072	8.69248	8.2393	7.96353		8.9179			10.917	10.8205
P60891	PRPS1	5.61176	7.64106	9.25156	6.31199								7.14057	10.6309	6.14321	7.39512	9.40208	5.87159								7.43015	10.4986
Q8TAA5	GRPEL2						5.17428						7.73268	8.56224						4.86617						8.09866	8.36892
P07099	EPHX1			8.27313		6.44599							9.85269				8.34176		7.27868							9.90154
Q01968	OCRL												6.13955	7.18686												6.21036	7.20165
Q7L523	RRAGA						6.24544	6.59916					8.31606	4.98641						6.22193	6.97769					8.48426	5.4763
Q8IUI8	CRLF3	4.51728					5.86712	6.98951						10.1668	4.96511					5.78439	7.21756						10.0206
Q9NW64	RBM22												6.24982	8.80993												6.42109	8.66569
Q12788	TBL3												5.02237	6.80993												5.51506	6.78047
Q96RE7	NACC1												7.6837	9.91648												7.85411	9.70252
Q7Z3T8	ZFYVE16												7.01569	8.81154												7.05576	8.73556
Q7Z4H3	HDDC2												7.64602	5.8679												7.54358	5.65063
Q7Z4H7	HAUS6	5.57592											7.22497	6.82528	6.07523											7.57293	6.79421
O95248	SBF1	8.12722	7.90056	8.79705	6.72503	5.04155	6.83793						8.7286	8.74113	8.78747	7.89175	8.7812	6.53428	6.1187	6.58126						8.85208	8.75868
Q9UMZ2	SYNRG												8.30195	6.67101												8.51748	6.57428
Q86V21	AACS						6.78223	5.5823					9.77775	9.64404						6.95517	5.81967					9.82014	9.81495
Q9Y295	DRG1	7.20065		5.20137	4.71695	5.95182	5.17159	3.19616	4.61166	6.12057			10.1772	9.74601	7.52599		5.25631	4.56839	6.77267	4.99829	3.34328	5.75119	6.50219			10.3129	9.75483
Q15833	STXBP2	5.86047		5.80144									5.98185		6.2027		5.7339									6.38213
Q13823	GNL2												8.15583	7.51254												8.12413	7.40177
P17066	HSPA6												3.45943	6.58045												3.45726	6.91723
Q9UBB6	NCDN						6.61412	6.38103					9.05582	8.88509						6.3112	6.45118					9.09976	8.70842
P49959	MRE11A	7.20163	8.16589	7.84503			5.68466	5.44037					7.96751	8.52278	7.5954	7.80099	7.948			5.6969	5.86298					8.08674	8.42013
P48426	PIP4K2A												9.58214	6.78267												9.75492	6.6252
Q01813	PFKP	9.56548	9.00936	10.0517	7.53838	6.99828	8.19065	9.80005	6.85999	11.3017			12.8705	13.0692	10.0546	8.87607	10.1085	7.19239	7.95217	7.8922	10.0609	7.66439	11.3817			12.7969	12.8836
P49792	RANBP2	6.43796		4.97875		4.61691	5.99319	7.31022					6.48864	9.48119	6.75621		4.55502		5.85616	5.64209	7.57236					6.67552	9.28075
P56545	CTBP2		7.05403	8.45814	6.87533	6.86602	6.15089	8.23342					9.91498	11.0014		6.5994	8.41783	6.46338	7.92112	5.95429	8.41837					10.0146	10.9898
Q9Y2Z0	SUGT1												9.44357	9.11322												9.35028	9.04282
Q9Y2Z4	YARS2	6.06609		8.0526			6.4532	6.81554					9.16088	10.3431	6.50431		7.93623			6.23941	7.02944					9.18405	9.96305
P51116	FXR2	4.97728					5.62824	5.94016						8.6749	5.44954					5.64011	6.27937						8.77451
Q93008	USP9X	8.50024	7.5463	9.29216	6.68549	6.59588	7.81799	7.49579					9.70131	11.76	9.00859	7.11808	9.34828	6.00228	7.73738	7.55729	7.75568					9.81202	11.6255
P51114	FXR1					6.91277							8.98897	10.5263					8.28935							9.35888	10.3901
Q00341	HDLBP	9.65392	9.46564	9.95839	7.5624	8.36733	8.9945	9.66385	6.75929	9.19759	8.0634	9.37417	12.2043	12.6355	9.94005	9.20085	9.92456	7.02603	9.34577	8.80247	9.99293	8.09723	9.83852	8.71815	8.96997	12.2858	12.4675
Q00610	CLTC	10.0108	9.84847	11.7427	9.17044	9.90829	9.10706	9.35849	7.69961	9.3153	7.96463		11.9758	12.3465	10.4175	9.48595	11.7288	8.63021	10.8619	8.96907	9.73855	8.75896	10.1019	8.83961		12.1505	12.2524
O76031	CLPX					4.2912	6.91193						8.98214						5.36902	6.67967						9.11084
P35813	PPM1A												8.18339	9.89573												8.52955	9.83763
P78356	PIP4K2B							5.6692						9.22882							5.98037						9.20294
O60814	HIST1H2BK	8.31107	10.023	10.4246		8.47447	7.75579								8.19632	9.55243	10.3529		9.94257	7.70929
O60547	GMDS	7.80864		8.35863	5.94661		8.99346	8.74725		8.35793			11.0809	10.9391	8.34396		8.35212	5.46376		8.86152	9.04546		8.67136			11.2901	10.8725
P09493	TPM1		5.41619					4.62935								4.41168					4.83333
P09496	CLTA	7.38284												9.35777	8.0903												9.39166
Q96T76	MMS19	7.52278		7.43586		6.66823	4.89901	6.40444					8.48784	9.02597	7.75947		7.5601		7.69825	5.08356	7.00679					8.70149	9.11008
Q12996	CSTF3												8.59208	8.08428												8.84739	8.07669
Q9Y617	PSAT1	6.53138				6.71786	6.60393						9.7127		6.83147				7.38056	6.41305						9.62251
O00442	RTCA							6.92343					7.98812	8.40088							7.20947					8.08885	8.2459
P09543	CNP		6.23502	8.99348									7.31198			6.2714	8.97743									7.52008
P35251	RFC1												7.30287	8.61692												7.79827	8.41967
P35250	RFC2	6.5345		5.71148			6.42889	5.53098		8.00342			9.54535	9.62205	6.99128		5.61477			6.09378	5.88889		8.49769			9.61591	9.46973
Q8IY17	PNPLA6						4.27921						7.23936	10.4556						4.07486						7.73817	10.4136
Q92734	TFG		6.55578							9.18427			8.73471			6.32606							8.93385			9.84535
Q9H773	DCTPP1	6.25927					5.77801						8.90899	9.51846	6.44096					5.3363						8.95844	9.49113
Q9UIA9	XPO7		5.76249			5.74905							7.44956	9.35667		5.49263			6.85428							7.72714	9.13889
P20340	RAB6A		5.20655	5.09565	6.19347	5.7658	5.96871	6.48769	4.38263	5.56816			6.86542	10.5741		5.14141	5.19429	5.95186	6.74773	5.93052	6.76175	5.66715	5.92941			6.93418	10.3494
P16989	YBX3		5.47321							3.71213			6.35403	6.56224		5.37495							3.49517			6.91811	6.37589
Q9Y4P3	TBL2		7.29408	7.41192									9.53761	9.61857		7.15129	7.37353									9.69191	9.60901
Q9Y4P1	ATG4B												6.44791	7.98868												6.57494	7.88818
Q9BXP5	SRRT	8.45984	9.07556	9.3967	7.25691	6.14792	7.60915	7.93458		8.40121			9.66835	11.1621	8.91662	8.78432	9.33026	6.70163	7.11254	7.55492	8.08637		8.11421			9.70683	11.0447
Q01581	HMGCS1							6.7223					9.89603	8.2484							7.23413					9.78713	8.12381
P29692	EEF1D		6.92327	9.43624		7.39026			7.99342	9.23638			9.6248			6.45212	9.33393		8.16635			8.78247	9.44257			9.90283
Q8IYD1	GSPT2		7.74676										11.3171			7.47783										11.3524
Q9NRZ9	HELLS												8.48341	6.42459												8.70062	6.18006
Q68EM7	ARHGAP17							4.20947					8.06393	8.99095							4.75715					7.99237	8.75696
O75390	CS	7.33628		6.8893		7.10431	8.64766	5.35761					11.0597		7.53736		6.82844		8.06159	8.48605	5.73264					11.2163
O75396	SEC22B			7.57766		6.70784	4.41461							9.66249			7.69395		7.6312	4.39558							9.63756
Q96AC1	FERMT2						5.73337	7.19408					9.19894	9.63789						5.64147	7.41899					9.07638	9.58277
Q6NYC1	JMJD6						3.35712	5.5533					9.12954	9.33517						3.5662	5.83798					9.26642	9.35291
Q96P63	SERPINB12	6.00899		7.13108				6.12117	6.56824	6.95219				9.16742	7.1403		6.3851				7.13286	7.04916	7.33983				9.39044
Q9BSJ8	ESYT1	8.62425	9.33784	9.04263	7.00916	6.2643	4.03739	7.79448	6.07448	5.48731			9.48925	10.6433	8.97096	9.26747	9.10033	6.87614	7.32128	3.497	8.21167	7.15657	6.10449			9.73845	10.7542
Q99986	VRK1			8.05677		5.27854								7.25833			7.95765		6.45494								7.22833
P35659	DEK	7.03562	6.14942	6.79208		6.38212								9.75338	7.3056	5.94582	6.79529		7.50597								9.67319
P62701	RPS4X	8.65392	9.67477	10.4796	7.47961	9.07266	7.80561	7.70616	9.66002	10.2862			12.3421		9.03009	9.44171	10.5928	7.24818	10.0567	7.86149	8.11954	11.0352	10.6582			12.4341
Q9BSJ2	TUBGCP2	6.2891		5.76785		5.33529							5.83794		6.74655		5.70993		6.21413							6.42964
P27694	RPA1	7.07788	8.30654	6.67953		5.66714	6.00308	8.07015					9.90989	10.5201	7.32886	7.94337	6.66757		6.47546	5.82832	8.37652					10.0838	10.4528
P27695	APEX1					5.79338	7.08708						9.59582	9.15684					6.62874	6.77001						9.70124	9.05407
O75955	FLOT1	6.93899	7.61206	7.75818				5.56763					9.03535	9.27938	7.41385	7.51417	7.83025				5.72121					9.16741	9.21786
P17858	PFKL	7.06393	8.38096	7.90163		8.19887	9.04358	6.81919	6.71332	8.72931			9.55861	10.6964	7.59741	8.3155	8.10353		8.98503	8.88281	7.07835	8.09916	9.1657			9.67472	10.6424
Q9BTC8	MTA3												6.2075	9.91169												6.2026	9.76077
Q08379	GOLGA2	5.75489	5.62356				5.74504	5.44892					7.36019	6.64962	6.03304	5.35942				5.85789	5.7203					7.50588	6.61201
Q9H7Z7	PTGES2						5.70845	6.27999												5.71856	6.30473
P00441	SOD1			7.78641									9.34629				7.86685									9.50269
O94979	SEC31A												9.63281	9.06043												9.69033	8.94846
Q147X3	NAA30												8.44874	8.04056												8.64094	8.07394
P42771	CDKN2A	5.81506		6.18604				6.13396							6.42846		6.08402				6.46762
Q09028	RBBP4			6.64364			6.37851		5.32553	5.50606			8.50859	9.78382			6.78703			6.12055		4.94211	5.66423			8.69073	9.5125
Q9NYF8	BCLAF1					4.81967								9.42815					6.56637								9.28251
Q99497	PARK7	8.37808		7.21723				7.73615					8.30834	8.71699	8.1252		7.25612				8.12929					8.45086	8.84417
O76021	RSL1D1					6.24088							7.77017						7.29687							8.08467
P54886	ALDH18A1	8.82177	9.65866	10.7211	6.10112	8.52762	8.10859	8.89597	5.53006	8.42721			11.2274	10.9382	9.24807	9.39373	10.6718	5.26824	9.937	7.8666	9.16539	6.50234	8.86837			11.4829	10.6623
Q13131	PRKAA1	7.09908	6.42011										8.87314	10.5238	7.39651	6.28496										8.98595	10.3791
Q8TC07	TBC1D15	4.51096											9.15381	10.5865	5.35015											9.23915	10.4977
P28838	LAP3			7.06909			5.12266	7.24295									7.25268			4.94338	7.64213
P62633	CNBP	7.52748	8.41931	8.59216	5.34674		6.91793	8.02625	8.43285	9.83932			11.1625	11.6028	7.89063	8.2274	8.75084	5.42899		6.63805	8.45081	10.0735	10.0799			11.1913	11.6642
P23368	ME2		7.81338	6.83399	6.83442			5.42173					9.75338	9.33918		7.70172	7.00982	6.55347			5.86342					9.80905	9.25217
Q8WVV4	POF1B	6.36807				4.25568		6.38781							7.36147				4.74162		7.7371
P52732	KIF11	11.2801	10.3829	11.8519	11.2262	11.4872	8.35841	8.15095					10.9956	11.5786	11.8177	9.94883	11.6719	10.1465	12.8955	8.15112	8.39959					11.0593	11.5072
P46781	RPS9			10.1862		9.12446	9.19192	8.16681	11.5375	12.0168			12.3569	11.1502			10.2006		10.1071	9.11935	8.50893	12.7453	12.3543			12.4728	10.8934
Q9H223	EHD4												8.40557	6.5157												8.5073	6.94055
O75179	ANKRD17		3.53841	3.76491									7.47816	8.8645		3.56545	3.99685									7.54498	8.90083
Q8TD19	NEK9	5.95187											10.218	10.2409	6.61175											10.348	10.1676
Q7Z6Z7	HUWE1	8.66249	7.64463	9.0116		6.57852	7.86695	9.07821	3.99115	6.83409			11.6262	12.6602	9.05257	7.58564	9.18377		7.61242	7.74307	9.44964	4.93676	7.2152			11.6622	12.5062
P11216	PYGB	7.36545		4.12465	6.61605	5.25785	8.40164	8.24368					10.5186	7.39403	7.69915		4.32113	6.18492	6.32152	8.18642	8.61569					10.516	7.42054
Q16513	PKN2	6.36632	6.39905	6.42288				6.72871					8.18388	8.43129	6.65941	6.08003	6.37643				6.86089					8.28495	8.43774
Q14008	CKAP5	7.88387	6.62965	9.05715	5.55602	7.08129	6.99691						10.0333	10.4994	8.30236	6.36394	8.98034	5.0112	7.92059	6.69257						10.0975	10.4481
Q15771	RAB30					5.22614							6.12102						6.17585							6.33388
P40938	RFC3	5.65249		7.61835		6.26021							7.2114	8.06985	6.39739		7.63716		7.43825							7.34298	7.83496
P40939	HADHA	8.31651	7.73422	8.37912	6.64735	6.94014	7.46053	8.68266					9.22038	10.7427	8.5186	7.61858	8.39953	6.35495	8.05414	7.23768	9.08211					9.23926	10.5818
P36915	GNL1					4.54638				4.78506			6.59395	9.4208					5.47756				5.31795			6.87403	9.24936
P40937	RFC5	4.24031						5.53431						8.74281	4.47703						5.90057						8.82369
Q8WUA2	PPIL4	7.54612	7.89571	6.93484			6.15032	6.55519					8.37895	10.5057	8.26103	7.60088	6.85241			5.93227	6.82534					8.56614	10.5008
O43324	EEF1E1			9.70533		8.1367											9.54652		8.84255
P31943	HNRNPH1			9.46799		8.05261				5.65846			9.76321	9.55113			9.45279		9.32754				6.14939			10.016	9.41921
Q2VPK5	CTU2												9.22255	9.45964												9.38838	9.36955
P31947	SFN			8.03802			4.07589	6.49436					7.80864				6.61306			3.98011	8.03681					8.07154
P31946	YWHAB	3.47249	7.20967	8.55441		7.78308	4.35891	6.59695	8.24209	9.25319			10.5308	11.575	3.52355	6.73426	8.44438		8.63725	3.82498	6.87818	9.32129	9.6825			10.5896	10.3309
Q8N1F7	NUP93	7.22497	5.70822	6.74755				5.94887					9.06609	8.26491	7.54377	5.49578	6.66273				6.20693					9.31497	8.40687
P31948	STIP1	9.06717	8.86815	8.73916	6.99867	9.06055	8.26291	9.22603		9.2298			11.1104	10.8808	9.32859	8.72324	8.80037	6.97267	10.0665	7.95825	9.57194		9.60669			11.1799	10.7871
O60613	43723					5.19487			5.25818	6.12875			8.03672						9.47125			8.61019	8.56884			9.99593
P61604	HSPE1			10.313		8.30018											10.303		8.88958
P63151	PPP2R2A	7.8716	8.00932	8.68928	7.05411	5.35468	9.07918	8.49482	6.73236	7.74759			11.4814	10.1399	8.38984	7.68	8.66523	6.69872	6.42698	9.03978	8.78827	7.96758	8.0712			11.7017	10.1471
Q15428	SF3A2	6.03782												8.65928	6.34267												8.56984
Q9UJU6	DBNL	6.30743	7.48232	7.09565				5.59395		5.31831			9.8321	10.06	6.75735	7.30797	7.01281				5.53649		5.65805			9.87446	9.89759
Q9Y5B0	CTDP1												9.48261	10.4599												9.60185	10.2992
P22570	FDXR		6.99875	6.85066			7.40298	6.649					8.36282	9.85985		6.72637	6.70678			7.22657	6.92906					8.27406	9.64139
P06454	PTMA			7.22564			6.49307	5.19863						9.65732			7.46895			5.82519	5.42117						9.72479
Q9Y5B9	SUPT16H			7.12003	3.89864	8.00581	5.68385	7.08587					10.28	10.7459			7.24909	3.04882	9.29784	5.56648	7.47512					10.3311	10.5742
Q16643	DBN1	8.23984	8.09062	9.6785									7.45204	7.51964	8.613	6.98122	9.62018									7.77066	7.49437
Q9UNE7	STUB1	3.80735	6.19044	7.96114		7.41356	6.36332	6.45479		7.40961			9.86867	9.22665	4.07809	5.98724	7.91812		8.45123	6.21578	6.80492		7.39864			9.76538	9.13909
P38606	ATP6V1A	6.71287		5.8005		6.01925	7.31105	6.47451		8.48187			10.0035	10.4037	7.06801		5.7233		6.88583	7.22618	6.86296		8.51314			10.0905	10.3062
Q58WW2	DCAF6												7.82718	8.56567												7.88779	8.47691
Q13217	DNAJC3	7.21237	7.71447	8.7728	6.85043	6.05754	8.10992	7.4673	6.98095	7.62566			9.73691	10.493	8.93113	9.53723	9.92998	8.61245	9.17302	9.15969	9.42394	9.79822	9.62719			11.3503	11.8149
Q7Z2T5	TRMT1L	5.7252				6.6547	6.44757		5.3078				10.2452	11.0079	6.15621				7.71571	6.39832		6.62626				10.3848	10.7881
Q9H0C8	ILKAP						7.00618	6.26592					11.0949	9.48301						6.81936	6.74205					11.1764	9.29716
Q8WZA9	IRGQ												9.62187	6.29462												9.53589	6.40844
Q9BS26	ERP44	9.16088	10.1703	11.0078	7.46409	6.84408	8.1692	8.32608	7.04268	8.14997	6.99095	7.01681	8.91079	10.5383	9.91173	10.1682	11.1862	8.42515	8.34077	8.72346	9.17147	9.03284	9.1478	8.13901	6.81139	9.40364	11.0014
Q9BPX3	NCAPG	8.31061	5.48361	8.19468	5.76152	7.33951	6.00936	7.2649	6.26759	8.16412			10.8549	10.8553	8.73478	5.40773	8.28584	5.27509	8.27664	5.624	7.60664	7.20325	8.5129			11.0028	10.6126
Q9HD26	GOPC	5.69766											9.52591	9.3122	5.78106											9.83306	9.27611
Q9HD20	ATP13A1	8.02846	8.45042	9.10109	6.30328		6.56253	7.38587					9.22304	9.16591	8.49176	8.32314	9.15013	6.13924		6.6735	7.87066					9.34028	9.00981
Q9UN70	PCDHGC3							6.26495					8.80929								6.52378					8.97435
Q9H6S0	YTHDC2					6.51777	6.48688	5.65462					8.6532	8.12928					7.45733	6.5012	6.03749					8.73851	8.04148
P07900	HSP90AA1	10.9893	11.5303	12.7941	10.2175	9.52235	9.64585	10.6492	11.1376	12.1337	8.59134	8.49825	14.129	12.8884	11.3654	11.2729	12.8063	9.92405	10.2195	9.49582	10.9584	12.4567	12.375	9.07121	8.11395	14.1077	12.9025
O95757	HSPA4L	6.06824	4.91499	5.76733		6.3433	4.85616	7.76324					10.9114	11.6921	6.37983	4.85318	5.90521		7.56882	4.53954	8.00631					11.0429	11.6811
Q9NZJ9	NUDT4												9.44253	9.59842												9.72889	9.56643
P21333	FLNA	10.545	10.9321	12.4104	9.43708	10.2465	9.27517	9.08769	6.62692	7.45902	5.79181		11.9642	11.5635	10.9109	10.5961	12.3883	8.89476	10.9344	9.00743	9.36918	7.62808	7.68483	6.22311		12.027	11.5914
Q9NZJ0	DTL												6.7879	8.47492												6.8028	8.46547
P30566	ADSL	7.224				6.94606	7.64129	6.66495					11.2626	10.9883	7.71123				7.47097	7.5694	6.91825					11.3021	10.8005
Q9Y5X1	SNX9												7.23362	7.94251												7.44444	7.80762
P38159	RBMX	3.7761	7.4274	6.59785			8.14829	8.47897					9.17418	10.8856	4.44017	7.18912	6.71234			8.19123	8.71354					9.35167	10.8311
P51617	IRAK1												9.53664	9.00871												9.69907	8.88725
Q9Y281	CFL2			7.69179		5.62812							7.74416				7.63752		6.33257							8.02468
Q5T4S7	UBR4	7.60585	7.49723	8.78244	3.87564	6.68823	5.91283	6.15003					10.2327	8.6453	8.08796	7.26432	8.82731	3.63412	7.63863	5.86794	6.44743					10.202	8.56436
Q9Y285	FARSA	7.89785	6.18638	7.24758		6.51056	4.26538	8.06073		8.06264			9.70338	10.2573	8.08348	6.06163	6.85931		7.50506	4.24613	7.61513		8.423			9.80276	10.2577
O00267	SUPT5H	5.86295	6.23175	4.25171	5.68558		7.73049	7.89772					10.1828	10.5666	6.33345	6.2333	3.90447	5.35972		7.66824	8.0841					10.2733	10.5722
O00264	PGRMC1	5.84298			5.87578			6.81276					10.139	10.1201	6.36914			6.04175			7.38111					10.2548	9.89808
Q9HB21	PLEKHA1					4.92376	5.93703	5.15821		6.53894			9.69244	10.2963					6.22399	5.69387	5.50974		6.82882			9.8185	10.2683
Q6P3W7	SCYL2	8.92303	9.68116	11.886		10.0225							9.3345		9.65162	9.19	11.739		10.9177							9.5304
Q15208	STK38	7.69139		9.95269		8.98489									8.56761		9.7148		10.0901
Q06124	PTPN11	7.96521	7.82764	7.89516	5.32806		6.90601	7.49874		9.03364			12.0709	11.9314	8.37505	7.56074	7.84921	4.91621		6.77838	7.68905		9.60592			12.3238	11.8451
Q9NQ55	PPAN												6.89603	7.40939												7.16833	7.63852
Q6P1Q9	METTL2B												7.8392	8.97269												8.00326	8.87989
P13010	XRCC5	9.03067	9.11314	10.5493	7.9455	8.91152	8.66879	7.61154	9.30799	11.0047	8.14211		12.3064	11.7098	9.43823	8.71063	10.4918	7.36164	9.88945	8.43727	8.02114	10.6524	11.2895	8.38028		12.2305	11.5433
Q9NRX1	PNO1	6.87036	7.27662	7.42867	6.32336			7.54726					9.76703		7.26955	7.0136	7.47229	5.96283			7.74682					9.79969
Q9Y2W1	THRAP3	7.72451	6.79957	8.03832		6.88849									8.23851	6.37973	7.86336		8.42467
O95340	PAPSS2		5.4842											10.3421		5.29095											10.334
O95347	SMC2	8.43463	7.44895	8.99096	6.71223	8.57614	8.10185	8.28106					11.1836	11.4945	8.92076	7.52507	8.92981	6.40236	9.56078	8.07508	8.52116					11.3622	11.3365
Q8NBS9	TXNDC5	7.65033	8.44893	9.27463	6.75365	5.69474	7.58546	7.88722	6.46885	7.97399		5.87529	10.7184	9.3966	8.79705	9.35843	10.2383	8.69113	7.9965	8.88249	9.18771	9.61737	9.61664		6.4952	11.5064	9.93038
O00469	PLOD2					3.18821	4.08916						7.30012	8.52904					5.18358	4.81741						8.02947	8.88617
O00468	AGRN												7.46434	5.97957												7.96163	6.60527
P60174	TPI1			8.86186			4.62026			10.4065			9.59507	9.88783			8.90888			4.00375			10.5896			9.63983	9.84891
P47755	CAPZA2			6.26464		6.7037								6.82273			6.20098		7.53659								6.83676
Q9NZW5	MPP6		5.77826	5.97471			6.30019	6.89467					9.44956	9.08746		5.60946	5.91586			6.05869	7.16414					9.62587	8.98817
P45880	VDAC2			10.3475		6.05692			8.70188	8.16873			9.87298	10.5514			10.3293		7.57721			10.02	8.68605			10.2636	10.8028
Q9Y606	PUS1	7.44708					5.67765	6.39214						9.82575	7.80111					5.48719	6.71212						9.71077
P54819	AK2					4.8872							6.84925	6.89239					5.4114							6.87111	6.91754
P28482	MAPK1						5.54842							9.50104						5.32997							9.45567
Q9Y3I0	RTCB	6.10434		8.72958		7.94014	6.96598			8.4292			10.5901	7.2317	6.44318		8.74085		8.9316	6.72997			8.66771			10.6961	7.45509
O75410	TACC1												7.72315	9.58308												7.80945	9.5007
P28331	NDUFS1	8.05474	6.96106	8.26844		6.41873	7.11068	8.32674					8.86016	9.97885	8.29566	6.56975	8.27725		7.30539	7.06688	8.63232					8.8937	9.78121
P62829	RPL23	7.49265		9.69204	7.42032	7.10315	8.71739	8.1411		9.92683		8.90539	9.82273	10.9984	8.0578		9.84225	7.2714	8.39639	8.74696	8.52918		10.3965		8.76431	10.0117	11.0113
P78345	RPP38												6.82528	8.9331												7.1618	8.8409
P62820	RAB1A	9.87866	6.8999	9.634		9.07729	8.42921	9.00975	8.33388	10.1564			11.117	11.3429	10.2544	6.69652	9.57887		10.1685	8.40855	9.398	9.9904	10.4194			11.2424	11.0244
Q9NVV4	MTPAP												9.47533	8.63844												9.73785	8.51401
P18615	NELFE	5.78921						6.79472						9.19623	6.34388						7.04228						9.27221
P06733	ENO1	8.35403	9.72441	12.2052		10.4977	7.75045	8.13226	12.4715	13.5789	3.24793		13.7872	12.5074	8.49854	9.49176	12.1496		11.0105	7.29	8.44131	13.8918	13.7372	4.36624		13.7455	12.4746
Q6DN90	IQSEC1												7.98925	7.26491												8.2056	7.42829
P29992	GNA11	5.79961												8.82655	6.28602												8.64976
Q9Y4W6	AFG3L2	7.63227	5.17803	7.40009		5.6279	6.69692							10.8157	7.83585	4.89106	7.30844		6.69022	6.34544							10.5985
Q8TCJ2	STT3B	8.13545	8.11212	8.80274	6.79011	6.00381	6.96629	6.73304						8.73573	8.66405	8.28412	9.19621	7.70646	8.18999	7.77385	7.8183						9.08858
Q93034	CUL5						6.61979	7.86466					9.23721	9.87206						6.61026	8.14263					9.34314	9.92021
Q9BZE9	ASPSCR1						4.66079						8.38888	9.18388						4.72914						8.65553	9.0991
Q8N9B5	JMY												9.02042	8.19525												9.13874	8.15955
O95299	NDUFA10			7.34861		7.01036							11.1655	9.30218			7.4509		7.97064							11.1154	9.17204
P43304	GPD2	7.37243	4.69325	6.46252		6.5979	7.8639	6.59726						10.1896	7.71969	4.99827	6.61591		7.7883	7.6524	6.94637						10.1456
P06737	PYGL	7.00338	7.31817	9.10026		7.43646		3.55744		8.57122			8.17093	8.21772	7.38394	7.13387	9.06157		8.31198		4.22302		8.8082			8.08318	8.17822
Q9UKX7	NUP50						5.81159						9.26421	10.3694						5.48417						9.52515	10.0903
Q92616	GCN1L1	9.3966	7.8528	10.3674	6.51721	8.30785	8.49079	8.84142		7.09153			11.4734	11.9209	9.84309	7.52431	10.3781	6.26784	9.24958	8.2196	9.24683		7.42659			11.5101	11.8148
Q92615	LARP4B	5.63517											7.90328	9.86109	5.97989											8.23584	9.79919
Q99848	EBNA1BP2						7.6074	7.06375												7.78392	7.38662
Q99661	KIF2C	3.75489					4.67728	5.49569					8.18686	9.45594	3.7786					4.63443	5.78804					8.33719	9.44697
Q9Y4E8	USP15	7.17093	6.19496			4.84194	6.19086	5.3626					11.6199	11.216	7.86603	6.08766			5.83655	6.05114	5.64713					11.7175	11.1721
P43490	NAMPT	8.33539	7.52808	8.69898		7.17878	7.38518	7.5655					7.27612	10.6225	8.72685	7.24973	8.76637		8.23153	7.15307	7.69272					7.2513	10.4703
O75569	PRKRA						6.95922	7.189					8.84486	9.45204						6.84621	7.45821					8.95561	9.33005
P62736	ACTA2			8.7647			5.71215	4.94186									8.49017			6.4317	5.27759
O60701	UGDH	6.87897	6.80555	8.11503	6.59763	5.38541	6.75572	7.64113						10.1102	7.15552	6.53093	8.17913	6.29385	6.31831	6.60293	8.01333						10.0198
P15531	NME1			9.61984						10.0819			6.732	11.1371			9.59594						10.0535			6.6245	10.9585
Q96P70	IPO9	7.8936		8.8398		5.32463	4.63039			6.48705			8.22882	7.6872	8.35394		8.86444		6.22089	4.48864			6.73086			8.56862	7.78349
Q8N335	GPD1L												9.55478	10.1543												9.5009	9.95291
P46063	RECQL						5.9748						8.51294							5.67574						8.57088
P46060	RANGAP1	8.72758	8.82958	9.09843	7.96316	6.73111	7.46476	8.76369	6.37707	10.0792	5.60585		10.7171	10.752	9.19089	8.70976	9.08324	7.47942	7.47893	7.21986	8.96991	7.56052	10.2501	6.15008		10.8359	10.6126
Q01484	ANK2												7.99039	8.63481												8.27361	8.4587
Q08380	LGALS3BP	8.10224	8.49373	8.63281	6.821	7.4659	8.56205	8.24592	7.07063	9.26465			9.97226	10.6242	9.21338	9.58822	9.50048	8.27087	10.0281	9.62337	9.51497	9.36457	10.3782			11.4106	11.6095
P42765	ACAA2					6.87282	7.06317						10.4133	9.60973					7.65416	7.06303						10.4787	9.43002
Q9UHD8	43717	7.75154	6.75559	7.81993			7.15567	7.57369					7.93899	10.8653	8.06657	6.42268	7.7607			7.13839	7.86585					8.17419	10.7745
P68371	TUBB4B		7.7434	12.1539	6.55468			9.44273	11.1325	12.2756	7.70529					7.71753	12.241	6.45743			10.0192	12.246	12.6012	8.35158
Q9UHD1	CHORDC1					7.24879							9.16365	11.4031					8.24788							9.26578	11.2256
Q9NPH2	ISYNA1						8.08692	8.63839	10.183	12.1592	11.0477		12.3546	12.8447						7.99317	8.92354	11.7304	12.5192	11.4931		12.4456	12.7516
O94966	USP19												6.97154	8.54187												7.17466	8.44815
P53618	COPB1	7.00562		7.14564		7.18905	3.13713			7.14458			10.279	9.78856	7.4243		7.46002		8.21468	3.47868			7.51697			10.5053	9.74528
P18124	RPL7	10.8328		12.9627		9.28801			13.2422	14.7921	8.981		15.8529	14.1769	11.4109		12.8954		10.1171			14.55	15.0581	9.48151		16.0626	14.4274
Q14126	DSG2			5.70638										9.40195			6.15625										9.72778
P61962	DCAF7	6.59544											8.34518	8.25408	7.09994											8.56447	8.38775
Q9UI10	EIF2B4					5.94483							8.18488	6.94603					6.94961							8.22253	6.88001
Q9Y6A4	C16orf80												7.85798	7.9629												8.06905	7.85455
P24666	ACP1	7.08958				6.47664	5.43194						8.7039	9.83542	7.61815				8.00291	5.38415						8.90585	9.95694
Q8TEX9	IPO4	6.57743	7.33385	6.27803	5.17041	7.57232	7.71395	7.85326	8.01273	9.23684			11.4612	11.45	6.9371	6.98437	6.17787	4.59782	8.3023	7.59891	8.13873	9.44039	9.62726			11.7128	11.4277
P0CB43	FAM203B						5.07119	6.11506					8.99548	8.73234						4.94233	6.50782					9.03254	8.56151
Q96HC4	PDLIM5												9.25786	9.09144												9.42716	9.07345
Q14657	LAGE3												8.79669	5.07895												8.91276	4.90347
O95433	AHSA1	9.46638	10.0069	10.6307	8.94835	8.64919	8.8893	8.72243	10.2659	11.6177	9.75238	10.5305	12.6601	11.5114	9.94524	9.77286	10.6189	8.56919	9.46845	8.72481	9.02163	11.7332	11.7281	10.26	10.0549	12.6365	11.4044
P49327	FASN	12.2091	12.2242	13.8717	10.2746	11.6639	11.4268	11.4992	12.208	13.3232	10.8949	11.2984	14.718	14.5031	12.7083	11.9314	13.8441	9.72369	12.6444	11.2185	11.8064	13.3865	13.6426	11.5737	10.4994	14.6997	14.3908
O43684	BUB3	8.10434	8.42942	8.05942		7.94744	8.62657	8.70651					10.9074	10.4565	8.47174	8.28745	7.89292		8.86433	8.46042	8.92637					11.1172	10.3296
Q9HAD4	WDR41	7.77149											9.74231	10.6251	6.76028											10.0206	10.47
Q16875	PFKFB3	8.7866	9.38725	9.72652	7.07526									8.4417	9.3461	9.05083	9.74329	6.33955									8.34079
Q5VTB9	RNF220									6.83745			9.79539										7.26483			10.1348
O75342	ALOX12B	5.37504					4.62184	7.01605							6.43213					4.8528	7.73145
P14618	PKM	11.2612	11.731	13.3586	10.1859	11.629	10.8896	11.0272	12.5845	13.3632	9.82766	10.2176	14.4402	14.0347	11.702	11.6304	13.3725	9.73281	12.5421	10.7195	11.2551	13.6566	13.564	10.3679	9.51501	14.4172	14.0196
O75347	TBCA	6.1334	5.68617					6.87477							6.25575	5.69203					7.18618
Q05655	PRKCD	6.16993		5.85213				5.90558					8.3746	8.88844	6.64287		5.94546				6.18453					8.64886	8.89192
P25685	DNAJB1	7.56682			4.12843		5.88881	6.89061					7.97728	9.06743	7.96032			3.9904		5.85844	7.27431					8.37496	9.14672
P42166	TMPO	6.91409		8.24701		6.19568							8.4363	8.89482	7.24251		8.23001		7.24262							8.75163	8.81093
Q14019	COTL1						7.31771							9.15583						7.00255							9.16866
Q14011	CIRBP												8.6268	7.81186												8.81857	8.09056
Q6UW63	KDELC1				3.36979	5.01457							9.28817	9.87329				5.21164	7.56549							10.1981	10.026
Q9UDR5	AASS												8.56872	8.49865												8.73209	8.28233
P20839	IMPDH1	6.79312	6.77221	7.11049	5.20749	6.90081	6.51911	7.43822	5.10633	9.00194			11.0972	9.74517	7.3328	6.37518	7.21405	4.89125	7.52342	6.39717	7.77733	6.4406	9.21729			11.0515	9.64013
P40925	MDH1	8.4818	6.79612	5.14526		6.16267	7.43118	8.05474	7.75394	8.53405			10.8797	9.85611	8.38253	6.74828	5.25102		6.96268	7.28095	8.4742	8.80929	8.86665			11.0594	9.87439
P40926	MDH2	8.66107		10.3274		9.24605			7.88993	9.8038			11.6736		8.92218		10.3311		10.075			9.53533	10.0066			11.719
O14929	HAT1	6.22304						5.23658						9.0542	6.48138						5.53076						9.06538
Q9GZS3	WDR61	6.50144		7.36913			6.68533	7.18764							6.90481		7.46835			6.60768	7.45021
P67812	SEC11A		2.45585	7.0891	4.91443	5.76831	7.2203		5.81443	9.01314			10.8193	9.32012		4.05352	7.39108	5.51647	7.27368	7.76451		7.59201	9.68581			11.2805	9.53352
Q96PK6	RBM14	6.09381				5.36998									6.6076				6.99639
Q9BQE3	TUBA1C	11.1174		12.8107	10.204	5.47293		9.64909	12.4434	13.4719			13.7625	13.7417	11.5856		12.8977	9.95375	7.10759		9.91144	13.8987	13.7363			13.7668	13.6714
Q9Y5Q8	GTF3C5												9.39468	8.42459												9.42559	8.20014
Q7Z7E8	UBE2Q1						8.00582	8.08226	7.62011	9.27687			11.2744	11.3985						7.73136	8.33447	9.04841	9.50894			11.2571	11.1422
Q9UNZ2	NSFL1C	6.59395											8.92422		6.79798											9.31451
P41091	EIF2S3	8.17243		9.2515		6.98435	7.82654	8.0762	5.40993	9.0937			9.29025		8.44597		9.28213		7.75328	7.65382	8.42741	7.05566	9.38554			9.31282
O60231	DHX16												6.40939	7.54148												6.26682	7.5332
Q8N1G4	LRRC47	7.81442	7.54358	8.53001	6.34947	6.47963	7.92374	7.74522	4.6848	7.81753			11.4553	10.9672	8.16083	7.59643	8.61113	6.27272	7.22078	7.71169	8.14535	5.87363	7.94939			11.4671	10.8184
Q9Y2J2	EPB41L3	6.4545	7.30035	6.76716				6.83795						9.20433	7.06841	6.94111	6.72557				7.27283						9.00436
Q12765	SCRN1	6.72247	7.6942	7.80397			6.45936	5.51745	5.72118				8.84956	10.794	7.14547	7.47626	7.98291			6.08076	5.74289	6.59702				8.75776	10.7115
Q9UHX1	PUF60	7.76818	7.18897	7.87852				6.20207		7.09614			8.30606	9.77297	8.22064	7.38156	8.28619				6.70546		7.56191			8.73718	9.82431
Q16658	FSCN1	8.00225		6.813	6.609	6.72159	9.17669	9.17252		4.31369			9.58459	10.2073	8.14147		6.81824	6.37604	7.61006	9.02346	9.43693		4.52956			9.62623	10.1468
Q16891	IMMT	7.83352	8.43144	8.98774	6.54846	7.78717	8.3909	8.81793					10.8633	11.0067	8.1646	7.99049	8.91987	6.18145	8.7528	8.15965	9.16113					10.908	10.8251
Q8TBC4	UBA3	6.3837				3.7909		6.13232					9.46475	8.66285	6.98921				5.18076		6.34696					9.38378	8.39075
Q63HN8	RNF213	6.24982	6.00762					6.25116					9.92244	10.0318	6.73741	5.67974					6.47273					9.97645	9.91841
Q14839	CHD4	5.64386		7.0309		7.12686	6.36559						10.2975	11.3679	5.80852		6.99858		8.26185	5.85774						10.3864	11.2426
O60942	RNGTT	3.76553		7.18649									6.98071	8.73132	4.79268		7.03199									7.13369	8.57119
O14745	SLC9A3R1						6.40601						9.07039							6.19607						8.9928
O14744	PRMT5	12.3755	12.682	13.5868	10.3175	10.3548	7.71533	9.03965		5.34129			10.1292	11.3273	13.069	12.3298	13.4315	9.6203	11.4225	7.75486	9.23985		5.59385			10.2231	11.1353
Q9BUK6	MSTO1							6.15606					7.49825	9.39596							6.40757					7.54716	9.33944
O60333	KIF1B												7.19574	8.99661												7.2675	8.78088
P13804	ETFA					4.187							9.07922						4.95649							9.09615
P50402	EMD	8.70287	8.67471	9.69435	6.14281	7.3123	6.69629	7.94107	7.05497	7.6339			10.6369	10.4147	9.00194	8.31052	9.6383	5.8251	8.20675	6.4958	7.96891	8.48111	8.17281			10.9345	10.3268
P07954	FH						8.09729	7.02593		6.71217			10.3167	10.7496						7.94911	7.51133		7.12948			10.4117	10.5791
Q53GQ0	HSD17B12			7.25235									11.1143				7.26859									11.1503
P10599	TXN			9.97625		8.44478			11.1599	12.0347	8.46148		10.7861	9.46291			9.89057		9.24947			12.3672	12.3119	9.03094		10.9774	9.48162
P83881	RPL36A			9.73516		8.30855											10.0449		9.53959
Q86TG7	PEG10	5.91409	5.62505	7.61274	5.45733	4.84342	6.20802						9.41616	9.34607	6.5467	5.70924	7.72171	4.97454	5.7177	5.99489						9.51157	9.38847
Q8NFQ8	TOR1AIP2					5.08435							8.73335	7.979					6.7228							8.8557	7.86922
P48444	ARCN1	7.65535	6.96692	7.73648	6.15941	7.30679	7.43099	7.52777		7.7905			11.371	10.4962	8.13006	6.62601	7.79754	5.95234	8.17444	7.29842	8.14059		8.09792			11.4735	10.4441
Q96BN8	FAM105B	6.61618		7.84134			6.83871	6.64053					9.80639	11.2599	7.04515		7.67643			6.68235	6.87943					9.66047	11.0921
Q15233	NONO	8.77248	8.77539	9.36814	5.91223	7.40346	7.91487	8.22131					10.5092	11.2482	9.1322	8.42805	9.35585	5.64606	8.81078	7.72122	8.44245					10.6805	11.1315
P12429	ANXA3				10.4929	11.1928	10.2974	11.4462					7.89664					9.88435	12.0135	10.6262	11.5108					8.02479
O00186	STXBP3												7.85237	7.11374												8.03343	7.11172
O95376	ARIH2	6.94603					7.26476	6.69643	6.1798	7.34236			9.92199	10.0902	7.54921					7.43256	7.20951	7.45571	7.82209			9.95812	10.0137
Q12888	TP53BP1							6.23932					9.06905	8.91767							6.58247					9.17149	8.75225
P47813	EIF1AX												9.21626	11.0201												9.23917	11.1391
P14923	JUP	6.64962		8.40101		5.94219		6.25927							8.17581		7.86357		6.3511		7.37577
Q15181	PPA1			8.35169		6.22264	6.97329		9.14885	8.72665			10.7765	11.067			8.22094		6.93135	6.59151		10.7904	8.88588			10.5152	10.7885
Q5JTZ9	AARS2	6.36457					5.13558						8.69766	9.70096	6.79266					4.94247						8.98089	9.61272
Q9BVK6	TMED9	6.32912	5.21633	5.56077									8.09908		6.12295	5.36407	5.50684									8.27012
Q9BV44	THUMPD3					6.23058							7.89178	7.39403					7.1697							7.92661	7.26163
Q9UQ35	SRRM2												8.47411	9.55766												8.75646	9.57507
Q92990	GLMN					6.35239	7.75125						9.71218	8.98242					7.27253	7.61315						9.6059	8.68426
Q9UL46	PSME2	7.89178						5.64097					8.65535	10.3214	8.41142						5.97382					8.6869	10.0947
Q9Y383	LUC7L2	8.49785	7.01318	10.1403		8.1415	9.29529	9.09817	9.05347	9.82626			12.2662	11.8634	9.21728	7.35833	10.1437		9.09249	9.60334	9.44679	10.3789	10.0535			12.3254	11.8349
Q9BV68	RNF126			7.1708									7.58946	9.16566			6.87727									7.92829	9.17098
Q9BRS2	RIOK1	9.02375	10.1777	11.3146		7.31343		5.9662					8.3672		9.64939	9.90684	11.2765		8.17105		6.40659					8.41806
P29144	TPP2						5.92703						8.49346							5.73922						8.53813
Q8NBJ7	SUMF2	5.56377				5.88098							9.31243	7.59544	6.66059				7.56482							10.1272	8.13134
Q8NBJ5	COLGALT1	7.64097	7.8984	8.51814	6.66597	6.92086	7.69326	6.87972	6.93014	6.29117			10.2643	8.65284	8.83417	9.08005	9.43073	8.24997	9.12185	8.46671	8.42074	8.90964	7.56294			11.1851	9.37311
Q02880	TOP2B							5.09381						8.57705							5.70106						8.5136
P04350	TUBB4A	9.13802				7.73715	4.50645						11.0025	11.8436	9.58177				8.77793	4.2031						11.1094	11.8484
Q9UKK9	NUDT5	4.96809					5.61435						9.22135	8.5411	4.96719					5.01042						9.30907	8.4413
O95999	BCL10												8.32148	8.21286												8.39101	8.04649
Q9BZZ5	API5					5.7751							9.3199	9.73589					6.95771							9.32519	9.25239
Q5JWF2	GNAS	7.31651	7.12759	8.49114	6.32714		7.91837	8.04224	4.7238				10.6945	10.204	7.85895	6.90841	8.60462	6.22135		7.81624	8.25318	6.20297				10.7287	10.0432
Q08554	DSC1	8.15178	7.00733	7.42425	6.10353	6.57948	7.34747	8.67893	7.15167	9.08433			8.12774	9.0474	9.08356	6.82221	7.08714	6.09658	7.32837	7.6373	9.34806	7.45169	9.71732			8.22199	9.25272
O95997	PTTG1												7.95361	10.034												8.10277	10.3332
P53992	SEC24C	5.12102		6.89541		6.09903	6.60975	6.60244		7.55153			11.0314	10.9811	5.65226		6.97981		7.27325	6.53092	6.92013		7.99423			11.3444	11.1271
P78371	CCT2	7.93546	7.63982	11.6693	7.34689	10.4811	8.77854	7.85407	9.83915	11.8942	7.90569		12.3897	12.1567	8.47105	7.27235	11.7815	7.2145	11.1174	8.71648	8.03764	11.0691	12.1672	8.26835		12.4414	12.1322
O15355	PPM1G	8.12102	7.4343	8.94664	6.99867	7.57453	6.91383	7.37745	8.68829	9.24797			11.5118	12.3945	8.53698	7.15213	8.9639	6.5787	8.43202	6.87543	7.74308	9.93382	9.53843			11.4949	12.0407
Q99832	CCT7	8.49346	8.95346	11.1157	8.12031	8.72926	7.15021	8.85857	8.13751	11.5039	3.56071		12.1421	11.0894	9.00037	8.78001	11.2414	8.01587	9.65157	7.31701	9.22786	9.44797	11.7346	3.6656		12.1593	11.0677
Q8TAQ2	SMARCC2	6.15178		6.53253			7.24021	5.58588					9.1046	9.46189	6.47604		6.42784			6.9724	5.81023					9.08512	9.325
O60716	CTNND1	5.59694											9.21067	9.40875	5.82451											9.3318	9.31108
P43487	RANBP1			9.28308		7.06707											8.99404		7.49296
Q01546	KRT76						3.30941						6.70874							3.93923						6.93572
Q07866	KLC1	7.88264		9.16148	6.46648	8.11817		5.91763					9.71802	9.78136	8.41954		9.11977	5.96443	8.89286		6.12891					9.77587	9.61727
Q07864	POLE	5.48543												8.26303	5.9208												7.98399
Q9NRW1	RAB6B				3.39173		4.98964	5.76305										3.29187		5.06677	5.94091
P35637	FUS			8.61175									9.27076				8.66247									9.05173
Q92974	ARHGEF2		6.71761	6.91789		5.61152	7.43568	5.55326					10.4439	10.2959		6.42169	6.89546		6.84053	7.37063	5.81509					10.5267	10.1659
Q92973	TNPO1		7.94229	9.73051	7.80874	7.2934	6.69278	7.1945					10.62	11.165		7.63477	9.7385	7.35102	8.24401	6.37959	7.4335					10.6692	10.9899
Q9BTE3	MCMBP	6.53916	7.54806	8.21955	6.21313	7.51986	8.55169	7.13149	6.52651	7.70452			11.0819	11.4332	6.91344	7.39274	8.22983	5.85057	8.55847	8.36297	7.32285	8.05765	8.18952			11.1387	11.3345
P42574	CASP3	6.13955		8.45945			7.25752	7.495						9.36894	6.64692		8.48703			7.13115	7.6398						9.25997
P54577	YARS	8.26866	7.76582	7.47467	6.75882		7.42792	7.28466		7.36011			10.1976	11.2438	8.71448	7.81186	7.45016	6.56883		7.17368	7.54482		7.78678			10.5642	11.1892
P68366	TUBA4A		2.8574					5.05861					8.50621	5.18982		3.61398					5.95541					8.95744	5.29971
Q99943	AGPAT1	4.88264				4.91321	5.86871							8.08481	5.34824				6.32603	6.02575							8.03988
P68363	TUBA1B	4.83794	11.9031	7.95526		9.87586	9.99853	3.35133	3.9374	7.20017	9.41003	9.14873			5.52152	11.7279	8.06107		11.1315	9.85698	3.59093	6.28739	7.50407	10.003	8.79581
P54578	USP14	6.15583		7.89732		6.90811	7.64047		5.76471	8.21441			9.34319	11.1775	6.85671		7.77344		7.5705	7.32929		6.80875	8.3733			9.38299	10.8747
Q96JJ3	ELMO2	9.16942	10.2775	10.3271	7.39027	6.39262									9.765	9.91707	10.2442	6.66657	7.39225
P35527	KRT9	11.8811	12.154	13.2051	10.3928	12.2991	11.209	12.7815	15.2794	14.7418	11.6542	13.7271	14.4389	14.9649	13.3283	11.7643	13.2684	10.4595	12.8802	11.4718	13.5246	14.8117	15.1221	12.1132	13.1018	14.9255	14.8438
P35520	CBS	6.82655	6.89495	8.00564			7.63031							9.29829	7.34259	6.95781	8.10776			7.50753							9.30865
P61978	HNRNPK	10.1718	11.0273	12.1032	10.0184	8.77157	10.1628	10.1527	10.2593	12.008	8.87067	12.0905	12.1952	12.9155	10.6629	10.7984	11.98	9.57195	9.94045	9.96656	10.3828	11.4842	12.3526	9.69133	11.139	12.3335	12.7538
P08183	ABCB1					4.74051	7.30965	4.55516					7.38457						5.61269	7.20817	5.22611					7.48161
Q14247	CTTN	8.41151	7.24932	9.24236		5.50449		7.89292					9.41003	10.689	8.74422	6.71816	9.21934		6.69344		8.1894					10.1613	10.5523
Q14244	MAP7	5.75756				5.6677							5.87774		6.1231				7.12849							6.14901
Q5JSH3	WDR44						5.72137						10.6847	10.7208						5.66275						10.8282	10.6371
Q8IWX8	CHERP					4.2619							8.27891						5.71402							8.36324
O94822	LTN1												5.76022	8.61102												5.64771	8.39125
O94826	TOMM70A	6.1127		8.45428	4.53286	7.0361	8.12585	4.13011		9.3594			11.2257	12.1718	6.80692		8.66881	3.86112	8.01158	7.87286	4.59859		9.61251			11.0945	11.848
Q9P260	KIAA1468	5.05745		6.20797											5.59436		6.09417
Q9UPN3	MACF1	7.93015	7.76219	7.97634		5.44344		5.07595					6.0917	8.33584	8.45744	7.67347	8.0152		6.60772		5.61128					6.01175	8.23639
Q13200	PSMD2	8.80735	8.73857	10.1247	7.68989	5.75348	6.12921	7.95554	7.2336	7.74655			10.6775	9.61655	9.50664	8.5859	10.1421	7.58815	6.9011	6.05282	8.56466	8.96135	8.18538			10.855	9.55236
Q01105	SET			9.64285		7.77668	5.51429		8.98314	11.3426			10.6333	10.7519			9.63732		8.31206	5.14429		10.3161	11.0757			10.5858	10.6639
O75190	DNAJB6												6.06178	9.30081												6.40306	9.26324
P04040	CAT	7.80478			6.15166	5.08451		6.46352						8.73437	8.45463			6.09168	5.87505		7.13549						8.84667
O75351	VPS4B												7.73132	8.8558												7.6679	8.71743
Q8N163	CCAR2	6.57894	7.22936	8.16775	6.10018	7.12765	7.70586	7.56586					10.639	11.901	6.63623	7.49379	7.62622	5.73306	8.52476	7.46001	7.92495					10.9698	11.5968
Q14790	CASP8												9.92065	10.1582												9.95383	10.0064
Q86YB8	ERO1LB					3.72039	5.0367			6.11324			8.53761	3.94486					5.92532	5.98789			7.03175			9.05184	3.77604
Q15758	SLC1A5	7.83415	6.54818	7.37121	6.64458	6.12144		7.49887					9.62936	11.0117	8.15478	6.65204	7.3288	6.5579	7.45911		7.56889					9.68253	10.7902
P82932	MRPS6							6.51971			7.66178										6.715			8.7901
P82933	MRPS9												9.10591	7.54458												9.2479	7.52221
Q15750	TAB1	6.17393	5.96727	6.52897	5.35299	7.43222							7.02901	7.26866	6.57816	6.07892	6.5565	4.92101	8.25854							7.25736	7.12584
P13489	RNH1	7.98527	8.1304	9.40873	7.30256	5.8157	8.9156	8.3494						10.617	8.57123	7.97689	9.33449	7.00299	6.71683	8.53047	8.88964						10.4359
Q9NWB6	ARGLU1	7.08534	7.80093	8.58928	7.74263									9.70805	7.67539	7.56116	8.53137	7.14872									9.80774
Q16795	NDUFA9			6.29365		5.98571											6.50519		7.05921
P67809	YBX1	5.70598		7.18785	4.30344		5.91244		9.1342	10.5371			9.27566	10.4329	5.71125		7.16825	4.73106		5.25573		10.7393	10.8703			9.52231	10.3918
P62913	RPL11			9.7667						11.6825			12.2354	9.81602			9.78993						12.0288			12.2956	9.72179
P25786	PSMA1						6.496		7.99185				10.4026	10.3774						6.75923		9.36919				10.5995	10.4242
P25787	PSMA2	7.15482	7.90562	8.99787	6.63464	6.23113	6.68537	6.96748							7.53629	7.71858	9.11486	6.77064	7.33566	6.84225	7.40428
P25788	PSMA3	9.60807	9.01301	9.69072	7.53163	8.04431	8.1101	9.34681	8.78749	9.53723			10.6674	11.4273	9.93583	8.89415	9.79148	7.73001	8.97636	8.20549	9.81897	10.4108	9.73247			10.9368	11.5395
P25789	PSMA4	9.15406		9.61578		8.98568	8.07886	7.35695	8.53759	9.00051	8.82146		10.5266	10.9684	9.70402		9.41905		9.8301	8.15136	7.87043	9.61285	9.28866	9.42574		10.7566	11.0595
Q13371	PDCL	5.30012					6.35565						8.82877	9.78823	5.59088					6.28723						8.89935	9.61952
O76003	GLRX3						6.87566		6.88063				10.3124	10.5441						6.40361		8.09664				10.3026	10.2701
O75794	CDC123	7.01235	6.73662	8.09049		4.73894							8.57554	9.61802	7.49242	6.51924	8.03622		5.54956							8.51702	9.4839
Q96RP9	GFM1	6.44294											8.87252		6.77926											8.90157
P14735	IDE					6.61412		4.54373	5.47721				9.47917	9.17717					7.50535		4.98685	6.75094				9.8003	9.18711
P61626	LYZ	6.50462	7.2769	6.55265				8.893						9.27333	7.25104	6.82417	6.49432				10.0381						9.70276
O15372	EIF3H			9.17019		8.0676	4.75923		5.06649	8.13853			10.7136	10.2005			9.11621		8.81423	4.68128		6.76958	8.71338			10.8605	10.0526
P61158	ACTR3	7.77347	8.56841	9.37423	6.17235	6.03434	7.88966	8.59568					8.58759	10.1636	7.99758	8.15694	9.28604	5.77428	6.9473	8.0662	9.05632					8.79209	10.1501
Q6WKZ4	RAB11FIP1		6.36527	5.99408												6.2755	6.01897
Q9BZX2	UCK2	5.01792						7.61828					9.6171	9.64295	5.3971						7.89611					9.63081	9.6364
Q5T447	HECTD3												7.82909	8.93015												8.09044	8.8936
Q9H9Q2	COPS7B			5.65221		5.59306							9.25243	7.82273			5.95063		6.35835							9.5199	7.65987
Q12797	ASPH	4.27053				5.90373							8.89694	8.10171	5.3149				7.48083							9.41126	7.84922
Q12792	TWF1	7.52591						6.96244					9.02514	10.1504	7.62464						7.3784					9.08496	10.0809
Q02878	RPL6	8.49745	8.61138	9.93062		5.30468	7.83422	8.75718						10.0265	8.71854	8.38157	9.9817		6.34093	7.77171	9.00045						9.91762
O94776	MTA2	8.40216	8.46354	7.3761	6.22069	6.22433	8.6151	7.85468		9.14349			10.399	12.039	8.74064	8.02853	7.38646	5.80372	7.36658	8.40135	8.32652		9.66791			10.4567	11.7639
Q13751	LAMB3				4.69822	6.92937	6.16325	5.79167					8.36807	9.70511				6.19178	9.14433	7.40193	7.2705					9.46364	10.4882
Q9BPY3	FAM118B												7.75422	7.90388												7.87071	7.69761
P67936	TPM4	9.25597	9.88657	8.52346	7.07642	6.65067	8.67548	8.9228	9.41229	10.2391			11.5174	12.7902	9.66874	9.61458	8.62654	6.80148	7.38713	8.47999	9.13799	10.4405	10.4013			11.5436	12.6598
P23526	AHCY			9.32688		8.14331	7.47042		8.93514	10.6423			10.9902	8.82209			9.32312		8.7686	7.36633		10.3919	10.9077			11.1025	8.75846
P62191	PSMC1	7.85112		8.89621		7.26494	6.66051	6.28728	7.72121	9.62692			10.0353	10.876	8.51052		8.96527		8.4027	6.52065	6.84949	9.25603	10.1535			10.2325	10.8449
P62195	PSMC5	8.22448	8.03805	10.2723	6.65369	8.8366	6.34674	6.04191		9.30266			10.9256	10.4637	8.65689	7.88953	10.3153	6.55134	9.86955	6.29673	6.30094		9.68774			11.0739	10.3197
P11413	G6PD	6.41109		7.69465			7.42881	8.18915	7.22858	7.84077			9.89376	11.0171	6.94068		7.70338			7.20139	8.44737	8.36367	8.09372			9.88702	10.9321
P63220	RPS21			8.24995		3.47208	7.24013			10.0227			10.2135				8.32894		4.58171	6.85706			9.98935			10.454
P11142	HSPA8	10.3914	10.9847	12.5044	9.41573	10.0042	9.97876	7.60169	11.7251	12.6772	8.77347	9.99915	13.3894	13.8066	10.8824	10.7698	12.5462	9.2684	11.0237	9.90181	8.32949	13.2617	13.0394	9.15622	9.75816	13.5505	13.7457
Q9UPW6	SATB2	7.81121	8.20702	9.64928	5.8251	5.35501							8.43796	9.80607	8.27747	7.64702	9.63258	5.23825	6.24929							8.6445	9.66031
Q9NQX3	GPHN	6.824	7.17867	9.03313	5.72126	7.30959	7.67927	6.33809		7.85948			11.371	11.656	7.17991	7.31764	9.04049	5.21143	8.37282	7.53703	6.45997		8.10427			11.5302	11.5672
Q96EK7	FAM120B	6.02237	5.21205										8.39575	8.96	6.33765	5.21231										8.6899	8.9271
Q96EK5	KIAA1279	6.17592			4.59976	6.93903	5.47716	6.85078					9.58515	9.67719	6.39156			4.11317	8.11534	5.28082	7.10671					9.79455	9.54638
O00429	DNM1L	7.44874				6.45302	7.82408	7.05254					10.1835	10.5964	7.59138				7.46941	7.48176	7.11153					10.1907	10.557
P13497	BMP1						5.61711	6.41756					7.60066	8.67207						5.76662	6.98829					7.67198	8.60506
Q13769	THOC5												5.20163	8.50343												5.18876	8.49933
Q13765	NACA												9.34207	9.76934												9.32017	9.70931
O14776	TCERG1						6.68298	3.63194					8.68194							6.47232	3.9693					8.68161
P61088	UBE2N							6.80025						10.3865							7.05623						10.3814
P61086	UBE2K							3.82175						9.5763							4.36777						9.50961
Q13564	NAE1												9.0954	9.90117												9.24576	9.60434
P61081	UBE2M	7.83162		8.42183		5.89619	8.88616	8.87555		7.4575			10.9221	10.9211	8.17314		8.53122		6.66915	8.71083	9.16814		7.61885			10.9272	10.7908
Q13561	DCTN2	8.62425	8.50076	9.35895	6.55941		7.47379	7.84576					9.64566	9.86264	9.27964	8.03223	9.24004	6.40364		7.23634	8.21892					9.57354	9.74206
P37268	FDFT1	5.07468	6.21334					6.13797					9.35403	9.8117	5.58139	6.30006					6.34744					9.62777	9.62623
P62263	RPS14	8.25927		8.01735	5.83133	5.64062		7.01903		8.28577			10.2927	10.6291	8.78862		8.11335	5.62024	6.60014		7.45187		8.86705			10.5069	10.7017
Q9H6W3	NO66	6.29278	7.24059	6.47985					5.70044	7.16529			8.79279	9.0523	6.77603	6.87963	6.18949					5.32626	8.0543			9.07563	9.02789
Q96IJ6	GMPPA							6.44556					8.87774								6.8469					8.96056
P62269	RPS18	8.01346		9.02333	7.60621	7.21046	7.60146	8.78123		8.90354			9.80268		7.97459		9.05829	7.33712	7.71252	7.21325	8.85812		8.95844			9.66648
Q9Y6W5	WASF2	7.40939				5.57776	7.56767	7.88368						9.68633	7.55018				6.37367	7.40231	8.20571						9.51941
O00203	AP3B1	5.2817		7.209		7.02002							10.1245	10.2751	6.03336		7.18226		8.01623							10.0614	10.1388
Q9H2M9	RAB3GAP2	5.35755		8.61442		6.54652	7.04296	4.50999					9.13186	9.98157	5.64359		8.5647		7.38467	6.67641	5.00557					9.04616	9.90041
Q08945	SSRP1	7.90689	6.23742	6.09211	5.51719	8.29115	5.97682	4.71731					10.8292	10.3792	8.34189	5.87635	6.23712	5.0077	9.46888	5.87482	5.24178					10.931	10.2963
P49720	PSMB3			5.19177		4.17886											5.36385		5.20136
Q9BPZ3	PAIP2												5.79181	7.98925												5.98886	8.09407
P07195	LDHB			8.37068		10.0988	8.28208		8.71788	10.7326			9.37417	11.0161			8.43354		10.711	7.75786		10.2111	10.9135			9.32456	10.9247
Q71U36	TUBA1A												9.14542	9.5544												9.35411	9.45562
Q9Y394	DHRS7					4.74965							9.16088						5.59645							9.20439
P30038	ALDH4A1	5.3505											8.08481		5.85134											8.34021
O60825	PFKFB2		5.26739	5.94385												5.28408	5.99692
Q9BT78	COPS4	8.97413	8.49938	9.28416	7.24695	7.47744	8.56219	8.86109	9.12496	10.215	5.33985	8.87067	12.15	12.7727	9.41057	8.20291	9.2849	6.60444	8.22567	8.29349	9.00317	10.5847	10.437	6.06532	7.82795	12.1223	12.5504
Q9Y399	MRPS2		6.50365										5.94486			6.56443										6.16236
P23396	RPS3	9.73877	9.68106	11.8605	7.44018	9.31206	8.85711	9.78073	11.3814	12.3067	8.82114	9.67013	12.7501	13.373	10.2886	9.32591	11.8485	7.1566	10.2182	8.76214	10.1194	12.8312	12.5625	9.35462	9.36346	12.776	13.2831
O15294	OGT		6.04725					6.47238						10.0433		5.80493					6.77274						9.92399
O95163	IKBKAP	5.79961		4.82386		5.90634							8.58308	8.37156	6.23151		4.94426		6.71319							9.1356	8.40801
Q9BRP1	PDCD2L						9.32688		8.23271	7.61761			11.741	10.8144						8.99703		9.63787	8.11971			11.8255	10.6811
P07686	HEXB	7.5157				5.14095	7.63124	7.38702						9.13391	7.75037				7.12882	7.81087	8.28549						9.46866
Q96EY9	ADAT3							5.80062						9.19574							5.97595						9.0839
Q96EY7	PTCD3												4.58496	8.32912												5.07528	8.13353
P13639	EEF2	10.3345	10.9052	12.9935	10.0359	10.7257	10.356	11.1986	12.5753	13.0615	10.7832	12.5853	13.7091	14.1348	10.7476	10.8183	12.9666	9.54185	11.6718	10.1233	11.4695	13.8221	13.441	11.3223	12.0732	13.8836	14.112
Q96EY1	DNAJA3					6.09063							7.82782						7.52177							8.19067
P52907	CAPZA1	6.3733		8.67292									8.98043	10.3338	7.01101		8.49954									9.02348	10.1951
P62847	RPS24			7.60301		9.01022											7.54226		9.85517
P04183	TK1						6.21218						8.87191							6.08485						9.13689
Q9P258	RCC2	8.85736	6.9968	9.08049	6.14349	7.37183	7.89593	7.83587	7.00554	7.28923			11.3383	11.6773	9.29728	6.72563	9.16842	5.68626	8.55079	7.97382	8.26501	8.41623	7.65526			11.4634	11.3943
P04181	OAT	9.26585		7.80679		8.61141	8.35443	8.47203	9.65563	11.26	6.37156		11.89	12.2196	9.48073		8.02338		9.40961	8.15146	8.64576	11.1263	11.6655	6.48257		11.9332	12.0185
P15880	RPS2	7.12516	8.17122	10.7603	4.42611	7.66145	6.32012	8.1231		10.7435		7.96867	10.5955	10.3805	7.59432	7.7393	10.7232	4.00413	8.58035	6.26989	8.61184		11.2432		7.59861	10.747	10.2161
Q9BXS5	AP1M1					6.28882	6.99968	6.14924					9.98783	9.17518					7.32171	7.05317	6.41376					10.2135	9.11647
P55809	OXCT1			7.97461									5.38888	10.2957			7.9354									5.9034	10.1049
P53985	SLC16A1					6.7669							7.74214	9.34163					7.85567							7.95099	9.24767
Q15031	LARS2												7.05637	7.97097												7.1309	7.87913
Q9Y243	AKT3			4.95218									6.74819	9.62808			5.05065									7.01361	9.51998
Q99829	CPNE1						6.21848		3.86294	5.72495			7.34607	8.79377						6.44403		5.06339	6.02429			7.52832	8.6503
P22314	UBA1	8.51846	8.64224	8.48666	6.81722	8.0444							11.9532	12.6324	8.57202	8.59404	8.68451	6.8139	8.89759							11.9445	12.6068
Q9UKV3	ACIN1	6.48059		5.16288										9.30081	6.76879		4.87958										9.13713
P27797	CALR	7.67313	8.35938	9.12367	6.58968	7.01312	7.83796	8.71578	9.43182	10.2833		7.1809	11.7617	11.0565	9.10307	10.4428	10.8897	9.49446	9.87461	8.98731	10.3237	12.1231	12.0346		8.0816	12.9522	12.0957
Q9H3G5	CPVL			7.3354		6.27602								8.78953			7.58411		7.63154								8.66747
P35606	COPB2	8.08002	6.63635	8.98061	6.57603	8.61966	7.65997	6.59859	6.54572				11.2813	10.4537	8.56736	6.18736	9.18531	6.32639	9.44088	7.57513	7.09583	7.95352				11.3605	10.428
Q5JPE7	NOMO2	6.24031	5.78142	7.53697	3.83621	4.84444	7.3476	6.60778					10.1397	8.34873	7.18114	6.4262	7.84686	5.26752	7.02965	8.08665	7.35834					10.894	8.88552
Q8TCS8	PNPT1					3.9757							9.36282	9.38608					4.98334							9.42293	9.23861
P78527	PRKDC	11.4403	11.3654	12.4965	10.1017	10.4198	10.9	10.6689	9.33852	11.0267	7.59171	7.83794	13.6077	13.8522	11.9293	11.1358	12.4815	9.60587	11.4718	10.5597	10.939	10.4221	11.2932	8.03634	7.52681	13.5651	13.6663
P42566	EPS15												6.74281	8.79896												7.27923	8.69102
P62993	GRB2												10.3066	7.84549												10.3806	7.84965
Q6P1M0	SLC27A4	5.81762	6.69895	6.71678			4.2409	6.2725					8.49225	9.04221	6.29275	6.85498	6.82075			4.24804	6.50188					8.69924	9.04705
Q92743	HTRA1									6.36353			10.2253	9.75322									5.76273			10.0052	9.81505
O60884	DNAJA2			7.48909		6.51388	7.14945						9.5345	8.27286			7.48331		7.68136	7.20141						9.7569	7.99464
P56537	EIF6			7.4478		6.44557	6.83188			6.39972			7.45204	10.01			7.41273		7.62781	6.5445			6.4865			7.44187	9.98806
Q13162	PRDX4	7.03232	4.9011	9.72277		6.88708	6.09758	7.97335	7.87946	7.24401			10.4298	9.88065	7.36619	5.51598	10.1676		8.75754	6.4564	8.61778	10.8244	8.63589			10.9844	9.88376
P51858	HDGF					6.92443			6.27887				11.2055	10.9129					7.59422			7.26882				11.1115	10.6771
Q9UI30	TRMT112	7.70252	8.23692	8.50694		6.57077		6.48013		7.74133			9.31673	9.97728	7.99604	7.93245	8.54597		7.35606		6.74801		8.06616			9.53584	9.89613
P31153	MAT2A			11.7215		8.26895				7.34107			10.5113	10.8071			11.6884		8.98008				7.77912			10.6399	10.7635
Q14498	RBM39			8.38645		6.09866	7.07645	7.19626					9.83968				8.35063		7.36188	7.25519	7.41301					10.24
P61981	YWHAG	6.74416	7.26835	8.28272	5.33958	8.53368	6.75616		7.82842	8.13324			11.7561	11.5847	7.26	6.836	8.42032	5.11115	9.29727	6.39855		9.12587	8.33779			11.7158	11.3271
Q14258	TRIM25	7.53372		8.09478			6.74841						9.06501	10.2648	7.97609		7.99521			6.50748						9.4025	10.2762
O75694	NUP155	6.30195				6.28036							8.5411	8.32733	6.60113				7.38681							8.69922	8.18734
Q14254	FLOT2	7.85425	7.61719	7.26025				7.68726						9.7413	8.18201	7.52024	7.32364				7.99263						9.64231
Q14257	RCN2	7.08534	7.52791	9.89955	3.34206	8.11969	6.3133	2.82265	9.34455	9.94241			11.1536	10.6061	8.41164	8.15348	10.5329	6.09596	10.1374	6.82088	3.46496	11.0917	10.8236			11.7086	10.8806
O14524	TMEM194A						7.4426	8.00339					10.2593	10.2734						7.18396	8.25543					10.4322	10.0897
O94832	MYO1D	6.97842		6.0462									7.49905		7.28809		6.00863									7.51361
Q96HE7	ERO1L	6.39746	7.43788	7.41808		5.6415	8.55845	7.91777	7.79954	8.74182			10.9883	11.8372	6.80341	7.32315	7.55352		7.26541	8.48075	8.21327	9.24133	9.26353			11.1064	11.6951
Q02543	RPL18A			9.93689		7.48821			9.20664	9.44598			10.3835				10.0726		8.94467			10.7662	9.98747			10.6909
P12814	ACTN1	6.17592	5.47203	6.35179				4.6002					6.05961	8.53255	6.5236	5.39312	6.4356				4.8522					6.0694	8.42447
Q9H3U1	UNC45A	8.32553	7.73777	8.99502	5.34029	7.77022	7.79094	8.08352		8.60992			11.3505	11.1901	8.98332	7.65042	8.9742	4.71675	8.5399	7.63819	8.51358		8.86095			11.3876	11.0824
O95394	PGM3	6.12516					6.44772	6.19491					9.61139	10.6321	6.35902					6.16251	6.41439					9.50246	10.5016
P49189	ALDH9A1					6.84332	7.21108			8.43482			10.9082	11.0239					7.62829	6.90393			8.77439			11.078	11.0143
O15305	PMM2								5.38813				10.8208	9.30697								6.76374				10.7601	9.21202
P07996	THBS1						8.84915	9.90335	11.1304	11.9449	6.39917		12.7329	13.0019						9.16545	10.5896	11.9518	11.7797	7.22905		12.862	12.9009
O43592	XPOT	7.36457	3.51007	7.54196		5.42625	5.79012	6.62612		7.66854			9.60733	7.78202	7.80722	3.45818	7.55407		6.3733	5.77118	6.94014		8.03632			9.55838	7.7499
P40123	CAP2	6.26303		8.85159											7.06679		8.8217
Q9NUQ8	ABCF3						6.24064	7.00054					9.31152	9.88737						6.13913	7.38713					9.39747	9.74968
Q9NUQ9	FAM49B							6.28616					6.94369								6.50932					7.10625
P20810	CAST	8.37069	5.93513	7.56405		5.06593	6.75178	5.79751	6.97987	9.03999			11.9817	12.695	8.78518	5.66046	7.28762		6.08314	6.50805	6.07181	7.98147	9.23066			12.0533	12.469
O43379	WDR62							5.33254						8.67878							5.38922						8.59654
P33176	KIF5B	9.46168	8.81385	11.7306	7.34198	9.49085	7.89951	8.03254	6.95017	8.75412			11.6541	11.6576	10.0663	8.56475	11.6311	6.66065	10.4071	7.67751	8.5239	7.9367	9.03956			11.6981	11.5018
Q9NUQ3	TXLNG	5.86047					5.32909	7.41659					10.0635	10.1954	6.28157					5.63726	7.64464					10.1884	10.2127
Q9BQC3	DPH2												8.8141	7.96463												9.05546	7.76851
P55209	NAP1L1	5.19771		6.87894		5.68927							9.06932	10.3552	5.44812		7.00395		6.41989							8.98476	10.1246
Q86X55	CARM1	7.03562	7.15916	7.27361	6.22161		7.54246	8.52325					9.41257	10.4457	7.48681	7.04735	7.2822	5.89966		7.36034	8.84586					9.41778	10.3571
Q52LJ0	FAM98B	7.06286											6.45943	5.89239	7.39958											6.32432	5.5724
P63104	YWHAZ	8.17842	8.48618	9.59864	6.44571	7.45621	4.91867	5.54838	8.99532	10.1094	4.62059		10.2689	11.2102	8.78282	8.17125	9.2955	6.17853	8.21011	4.67803	5.89769	10.3408	10.2184	5.10255		10.3815	11.0659
P49458	SRP9					6.27052	6.79737		4.67758					9.24959					7.08258	6.35016		6.55041					9.39314
Q9ULX3	NOB1					4.67985							9.88264	9.33517					5.405							10.0533	9.30835
P07203	GPX1						4.80107						7.61176							4.56961						7.91262
Q9Y5S2	CDC42BPB	5.54535					5.42477								5.82294					5.30297
Q14671	PUM1	3.75489											6.58195		3.72559											6.53814
Q14676	MDC1						6.18082						9.69523	9.17642						6.39877						9.9259	9.1737
Q9ULV4	CORO1C	5.4822	5.56545	8.32794			6.44581	7.61584						9.59787	6.0216	5.23052	8.33181			6.57958	8.24587						9.61664
O94763	URI1												8.53722	9.68773												8.92009	9.50325
Q9ULV0	MYO5B	10.5338	11.5419	13.8867	10.4788	11.1686	9.08324	8.6834					12.1798	11.5784	11.4115	11.0264	13.8385	9.76849	11.7198	8.92912	9.13528					12.2085	11.5974
P40692	MLH1					4.52403							9.48563	9.17318					5.68275							9.5384	9.07395
P61160	ACTR2	4.41278		8.09464		3.47605	5.78155	5.54313					7.35403	7.12516	4.75136		8.02113		4.59286	5.64392	5.84527					7.79984	7.35738
P61163	ACTR1A	8.21578	8.36791	6.72121		6.05582	7.77341	6.24542						11.1873	8.69414	8.17931	6.74301		6.79634	7.57311	6.50544						11.0325
Q12789	GTF3C1	5.83794											8.43713	9.9558	6.06653											8.50785	9.76405
Q9UNF1	MAGED2	6.49506		8.23334				7.12165					10.434	8.28494	6.87716		8.24618				7.35724					10.6499	8.17861
Q92499	DDX1			8.95887		6.00441	5.51903						10.1699	9.66764			8.87068		7.04236	5.35899						10.2868	9.57318
Q2NL82	TSR1					5.76244	7.80796	6.71287					10.0501	9.67384					6.74963	7.69471	7.00606					10.0099	9.45207
Q7Z2W4	ZC3HAV1	6.04002		7.0392				6.03143					9.71218	10.4891	6.35251		7.33108				6.35435					9.78641	10.5085
P04406	GAPDH			10.3478		9.79755			9.96461	11.5901			11.4613	10.254			10.3862		10.2049			11.2973	11.7262			11.5816	10.2303
P07339	CTSD	8.23697		8.79103		8.60483	7.44639	8.05196					9.77149	9.39489	8.75308		8.57186		9.71051	7.82518	8.92122					10.6427	10.0017
P11172	UMPS	7.68018		6.3673		5.97289	7.66574	8.24455		5.28811			10.52	10.1729	8.02289		6.75325		6.85154	7.48457	8.70092		5.31623			10.5166	10.0512
Q15643	TRIP11						5.21387	5.03294												5.6138	5.40371
P11177	PDHB					5.78935		6.08363											6.75067		6.34171
Q86WJ1	CHD1L		6.07999				6.44541									5.9909				6.44678
P55039	DRG2						7.07266						5.4363							6.90818						5.66714
O60925	PFDN1	7.24888					6.29046	6.49808							7.69278					6.04783	6.79699
P55036	PSMD4			7.57008		5.65549	7.44563			8.39236			10.9541	10.9435			7.55473		6.61503	7.31381			8.64861			11.022	10.8786
Q6NXE6	ARMC6						6.46328	6.87812					9.92466	10.3959						6.28761	7.47422					9.74277	10.1302
P01876	IGHA1									4.70257			6.0045										4.87639			6.15373
Q9NZI8	IGF2BP1	6.49506		6.99439		7.53946	4.83974		7.00532	9.40269			11.6811	11.7696	7.05728		6.90902		8.62062	4.85175		8.27081	9.93478			11.8839	11.7302
P62070	RRAS2	5.07468	6.48071	7.04748	5.34067	5.6185	6.06175						10.6192	9.26796	5.54906	6.2662	7.15266	4.95577	6.23957	5.88304						10.6726	8.95522
P62318	SNRPD3			8.66453		7.23527								8.34296			8.75536		7.83313								8.31398
Q7L2H7	EIF3M	6.74281	7.09199	6.46687		2.90702		5.74077		7.34889			8.06286	8.61912	7.26201	7.07395	6.67384		4.07571		5.84146		7.63632			8.47666	8.61353
P62277	RPS13			8.67922		7.75076	7.75941			9.05801			11.4705	9.23122			8.82867		8.46428	7.6465			9.51563			11.4164	9.32195
Q8NE71	ABCF1				4.05288	5.50594	7.39965						10.0352	9.3474				3.73205	6.47385	7.21447						10.1346	9.28123
Q7Z2Z2	EFTUD1												9.30652	8.39789												9.34485	8.38162
O00231	PSMD11	8.20457	7.88373	8.81024	6.86483	7.2324		7.60099					10.4999	10.7243	8.66708	7.68523	8.87991	6.66817	8.15458		7.98057					10.6364	10.7152
O00232	PSMD12	8.70632	8.74753	9.43228	7.97821	6.85581	8.21391	7.76982					10.513	10.1165	9.05206	8.6266	9.59396	7.95447	7.9149	8.22771	8.17145					10.623	10.2244
P05023	ATP1A1	10.3757	9.36998	10.3454	7.91642	8.73133	8.87271	9.77632	8.16902	10.0521	7.73606		12.8249	12.8928	10.7134	9.24732	10.3777	7.58094	9.69925	8.61368	10.0298	9.36758	10.1465	8.17558		12.7926	12.6229
Q99519	NEU1					5.97329	7.40065	7.61143	6.45373	7.76877			9.14185						7.9535	8.11468	8.38791	7.99369	8.25787			9.53833
Q07065	CKAP4	8.42164	7.82923	8.51486	6.14249	7.63929	7.53789	7.64177					9.53119	10.1509	9.06847	8.39094	9.11997	6.93897	9.29677	7.7675	8.4426					9.99214	10.6047
P48668	KRT6C			9.56508			3.463	4.60072		9.15263			11.4075	8.65428			9.06808			3.30362	5.03216		9.52762			12.3217	8.60311
P50991	CCT4	10.3718	10.7891	11.8383	9.31763	10.1351	10.3725	9.92184	10.8959	12.6961	10.8048	11.4163	13.593	12.886	10.6325	10.4059	11.9012	9.13642	10.8355	10.317	10.2071	12.209	13.0073	11.4622	11.0117	13.6507	12.7956
P50990	CCT8	9.95681	10.4537	12.0868	9.29641	10.4051	9.21949	9.9713	11.0462	12.3825	8.47938	9.24198	12.8302	12.6437	10.5193	10.2449	12.1375	9.09347	11.1779	9.18181	10.3191	12.3772	12.6529	9.1725	9.07368	12.902	12.6317
P50995	ANXA11			6.24769	9.62912	9.52517	9.32983	9.69547					10.0415	10.1362			6.12772	9.19137	10.3907	9.61668	9.99862					10.0208	10.0435
P31040	SDHA	7.88325	7.78957	8.07741	7.24886	7.16843	8.24494	7.96468					11.019	9.16742	8.34998	7.64743	8.07317	6.92705	8.00812	8.18092	8.32825					11.1062	9.00557
Q6P3X3	TTC27				5.57553			7.10362					9.01709	8.91409				5.14799			7.5069					9.26138	8.8503
P51153	RAB13	7.06932		6.50029		4.26264							9.67349	9.85112	7.78685		6.54335		5.61614							10.0114	9.61355
O76071	CIAO1	7.23936					7.78826	6.65663					9.50005	10.8591	7.71136					7.65844	7.11148					9.51588	10.6214
P51151	RAB9A	7.84172	8.01413	8.62065	7.49754	7.57122	5.89611	6.92368		8.53848			9.02956	10.0484	8.58039	8.04023	8.78392	7.45593	8.4375	5.61891	7.24349		8.72968			9.05504	9.82823
Q96I25	RBM17	2.65535		7.87616		6.083							7.49265		3.71063		7.83844		7.41168							7.57521
Q9P2D3	HEATR5B	5.79961											7.75822	10.1004	6.3403											7.84847	9.88796
O00303	EIF3F	7.04985		9.41632		6.35285							9.79312	10.0497	7.48292		9.37405		7.20564							9.87791	9.935
Q15334	LLGL1	6.77083	6.24013			5.73969								6.9542	7.05732	6.13684			6.82234								6.84163
P02786	TFRC				2.93518	7.11655	6.28069						8.63554	8.7364				4.0094	8.95599	6.78806						9.34114	8.74814
O95373	IPO7	8.05637	7.23554	7.88648	6.77077	6.8983		6.24657					9.51806	10.4983	8.47643	7.16868	8.02041	6.36495	7.81945		6.6432					9.5178	10.3407
P21796	VDAC1	7.17592	6.61289	9.0524	4.91041	7.19497	5.65763	7.28168	5.14559	5.28421			9.71407	9.98641	7.49664	6.67789	8.96414	4.66845	8.34719	5.47902	7.51631	6.47618	5.40861			9.853	9.94323
Q86XL3	ANKLE2	6.23074						6.47719					7.47492	9.24745	6.76412						6.58019					7.99593	9.29265
Q9Y657	SPIN1			4.63922	4.08496												4.68989	3.44013
O14579	COPE	7.21237					6.81181	6.22688			3.21723	3.83794		9.44997	7.95835					6.59547	6.5982			3.52193	3.36956		9.31248
Q9UL25	RAB21	6.99435		7.14386		6.29161	4.7866						8.28679	8.51885	7.27207		7.22758		7.42367	4.97017						8.39903	8.50078
Q9C075	KRT23	4.37156					4.4099	7.53002							5.25457					4.95394	8.16267
Q9NXW2	DNAJB12	6.35579	5.85323	7.64021										8.71253	6.95469	6.03783	7.67846										8.78563
Q12955	ANK3												6.32373	8.40472												6.44277	8.07468
P62851	RPS25			8.65722		5.94045	7.12968	6.92359	6.8815	10.4626			11.6408	10.1258			8.79272		6.60166	6.89686	7.13772	8.24946	10.3553			11.5722	10.1327
P18621	RPL17			7.8823		7.01008							10.7491				7.92293		8.13055							10.8668
P62854	RPS26			9.48702		7.36082			9.85017	7.78793			8.51728				9.5549		8.5101			10.6952	8.25753			8.7851
P62857	RPS28	9.48382	8.93816	9.84985	8.19146		7.68086	8.67785	9.45445	11.1813	7.96405	9.83983	11.9734	12.7302	9.94877	8.98164	10.0385	8.05513		7.47634	8.63684	11.0201	11.399	8.22688	9.79852	12.0705	12.6892
Q96CV9	OPTN												7.49426	8.15431												7.44893	8.23008
P52597	HNRNPF	7.38543		7.14367		5.21906	7.00957	6.99455		7.78913			7.28633	11.1146	7.96845		7.19857		6.98894	6.66809	7.38042		8.46223			7.63654	11.0393
P17655	CAPN2	7.35755		9.10998	6.74413	6.51411	7.36062	7.92646		6.67484			10.4502	8.35887	7.81247		9.02532	6.51951	7.82746	7.25167	8.35044		6.96239			10.529	8.21299
P05204	HMGN2								8.62302				10.8471									9.76641				10.9382
P09211	GSTP1	6.04002					4.58614	5.3482					6.52513	8.97212	6.03825					4.48224	5.80735					6.63441	8.96218
Q92888	ARHGEF1						5.05979						7.86975	9.32912						5.20527						7.92309	9.33406
Q9UM54	MYO6	7.81826	7.77333	8.17817			6.507	6.99738					8.40939	9.88707	8.24867	7.36284	8.28352			6.53942	7.61027					8.56719	9.80164
O15371	EIF3D	9.0983	9.28454	9.7998	7.33353	7.61774	8.43481	8.49	8.11719	8.28836			11.4843	11.6693	9.56077	9.05684	9.79436	6.85402	8.59793	8.34353	8.869	9.16192	8.77951			11.6228	11.4377
Q15029	EFTUD2	7.15785	8.25173	8.19191	5.13582	6.26828	7.26411	7.93575		7.74994			8.42794	9.98142	7.44106	7.89959	8.20017	4.51783	7.35852	6.93445	8.08324		7.94911			8.67967	9.88457
O00541	PES1												7.52435	9.8133												7.70846	9.53591
Q15021	NCAPD2	7.62571				5.94805	7.73087	6.63781					7.82018	10.3132	7.91782				6.74165	7.45773	6.88256					7.7737	10.329
Q15020	SART3	4.01792				6.31073							6.67525		4.50329				6.78682							6.50707
Q9BY32	ITPA									7.72065			9.38672	7.58796									7.72121			9.45075	7.65456
Q86V81	ALYREF			7.99492		7.30364	6.85152						9.65982				8.27277		8.2671	6.93484						9.77354
Q9Y276	BCS1L			3.71464		5.20108							7.6359				3.9522		5.91938							7.95464
Q5JRX3	PITRM1	7.00675	6.70367	6.06605		5.85873	7.9987	7.28711					9.99152	10.4496	7.14295	6.37589	6.03269		6.72307	7.77647	7.53298					9.99589	10.3234
P57678	GEMIN4	8.93811	8.08523	9.27106	6.57569	5.07476	6.30019	6.97137					9.02126	10.6309	9.18322	7.89363	9.1855	6.02063	6.21825	6.09856	7.27016					9.12526	9.9403
P04083	ANXA1	10.3874	10.0076	10.8271	10.2232	9.79269	9.92477	11.9158	10.371	11.8755	9.34007	10.7119	12.3263	12.4451	10.3586	9.76966	10.8347	9.91009	11.3173	9.98613	11.9324	11.4517	11.9977	9.7201	10.2404	12.2096	12.4222
P46459	NSF	9.18264	9.24647	10.2911	7.18897	7.625	7.43694	8.6412					10.4464	10.7654	9.6326	9.10435	10.1376	6.73323	8.61616	7.38814	9.03288					10.4697	10.6673
P35613	BSG	8.01235		7.51612		6.75795	7.15734								8.30374		7.54927		7.4319	6.35644
Q70IA6	MOB2			10.7465		7.41031											10.4869		8.90774
O76094	SRP72	6.30925	6.13543					6.99043					9.10931	10.2346	6.54239	6.28673					7.45972					9.27233	10.1203
P17812	CTPS1	6.3147	6.54392	7.21225	5.96398	6.63439	7.37907		3.0353	5.69902			8.76188	10.6815	6.76841	6.2393	7.38805	5.5331	7.48564	7.2689		3.67365	5.76269			9.34578	10.5583
Q14318	FKBP8	7.5947	6.54404	9.11448		5.05121				4.73258			8.76951	9.16289	7.99984	6.58868	9.22136		6.31434				5.15271			8.90606	9.07012
Q6P1N0	CC2D1A	4.20163					6.70536	6.93458					10.2432	9.21067	4.94636					6.54095	7.33381					10.3253	9.10176
O43815	STRN	6.26866						5.82808					8.14873	6.1819	6.5418						6.09107					8.37937	6.13544
P08670	VIM	10.0665	11.3719	12.3307	9.27735	9.22726	9.92706	9.71864	9.22682	11.2125	7.00338	8.50581	11.4073	12.8868	10.5269	10.8611	12.2996	9.2896	10.717	9.80683	10.4158	9.9583	11.1978	8.0191	7.59746	11.6085	12.7678
P32969	RPL9			8.5054		8.86106	3.53707		8.25552	10.055				9.19131			8.50453		9.73176	3.27605		9.32519	10.2379				9.14865
O43813	LANCL1						6.28811	6.91262					8.91259	9.66729						6.3389	7.41838					9.20916	9.55764
Q99961	SH3GL1					5.72637	7.61589						9.77561	10.8169					6.79963	7.51468						9.85522	10.615
O00754	MAN2B1												6.24603	7.98242												6.68952	8.01643
O43747	AP1G1						7.45095						10.4119	10.0154						7.34348						10.4283	9.90065
P42224	STAT1	6.55152					5.30737							8.76288	7.06161					5.29141							8.78733
P16615	ATP2A2	8.97842	9.80253	10.2815	7.99967	9.1251	8.8733	9.00449	8.7646	10.6523		9.04685	12.6513	12.4472	9.40298	9.78577	10.3412	7.65783	10.0791	8.67749	9.30629	10.1611	10.9306		8.46698	12.5645	12.2108
Q92791	LEPREL4					2.84044		6.582											5.12531		7.38766
P22234	PAICS	9.7502	10.0524	10.7761	8.88402	9.29895	8.49244	9.26542	9.41225	10.5334			11.5687	11.6961	10.2061	9.78796	10.7697	8.3607	10.0322	8.26541	9.55238	10.4429	10.7418			11.6326	11.5361
P04792	HSPB1			7.16487				7.22855						9.42333			6.65206				8.56854						9.59302
Q9P287	BCCIP												6.92125	7.09592												7.14984	7.01252
Q9Y3B4	SF3B14			6.89681		4.9172				6.58019			9.16566				6.8581		6.0294				6.83183			9.28467
Q9Y3B3	TMED7												9.61839	9.26959												9.80637	9.17694
P30837	ALDH1B1			7.66449		5.9565	5.15547	5.74138					10.1301	9.30606			7.79951		6.8349	4.90828	5.97485					10.1902	9.11848
O75683	SURF6			7.93248		4.84392				8.8568			9.29669	10.2818			7.74676		6.07387				9.50411			9.65392	10.1422
Q00688	FKBP3					6.85255	7.84273			7.69729			10.0918						7.67744	7.03042			7.72375			10.2969
Q9H089	LSG1						6.53173	6.90068					9.24294							6.47804	7.18527					9.27431
Q6PJG6	BRAT1	5.55766						6.67047							5.89003						6.91464
Q8N766	EMC1	5.89482		8.25976		6.38316	6.53368	5.72488					7.30287	9.77988	6.59244		8.37069		7.91374	6.43017	6.61381					7.8716	9.94881
O75688	PPM1B	9.85112	10.6131	11.8853	6.35552	8.4305	6.33084		11.6709	13.1547			11.706	9.0542	10.5862	10.0426	11.8505	5.9887	9.05965	6.20744		13.2086	13.4739			11.6653	9.04905
P42356	PI4KA	5.2555		6.4021											5.85316		6.17608
Q9H082	RAB33B			5.21986			4.85841										5.12405			5.17574
P27348	YWHAQ	8.49185	9.36315	10.2927	7.27114	7.51991	5.77235	5.98887	11.0349	12.3596	9.47917	10.0371	12.2736	13.1657	9.19763	9.0435	10.0686	6.95229	8.12548	5.65952	6.28163	12.1392	12.458	9.73948	9.23598	12.2276	12.9124
Q14444	CAPRIN1	7.53683	6.98387	8.54056	6.46255	7.96159	8.27798	7.61178						9.95725	7.9767	6.79796	8.42073	6.04829	8.78964	7.84024	7.69487						9.73584
P19404	NDUFV2	6.27053											7.91289		6.92949											8.22482
P25490	YY1	7.8157		9.25862									8.92065		8.49014		9.37802									9.02365
Q9H269	VPS16			6.38289				5.93507						9.15709			6.66992				6.55382						8.12445
P14625	HSP90B1	9.50263	10.3024	12.0054	8.18666	9.68407	9.40551	9.51645	11.8725	13.2408	7.36282	10.149	13.4762	12.9318	11.4738	11.9956	13.5117	10.8099	12.6208	10.6443	11.2846	14.7722	14.7734	8.81847	10.6006	14.5277	13.7337
P32189	GK	7.55919				7.65196		7.87483							7.85461				8.68452		8.04756
Q8N6R0	METTL13												8.27053	9.5672												8.30179	9.46546
Q6N069	NAA16	5.26679						6.27762					7.04985	9.02209	5.82952						6.56546					7.17034	8.82212
Q02952	AKAP12	4.65535	7.84942	6.5306		4.06175	7.23369	7.39986					10.068	10.0871	5.57369	7.65235	6.62251		4.7017	7.03279	7.73122					10.0916	10.0136
P54687	BCAT1	4.76022					6.72808	6.91179	6.18318	7.87681			9.96838	10.0488	4.96888					6.52998	7.05587	7.79817	8.14356			10.0187	9.99545
O43583	DENR	6.17193		8.69129	6.48641		6.75522			9.08621			8.19673	10.4643	6.40813		8.67453	6.11417		6.41207			9.29601			8.30649	10.2602
Q3LXA3	DAK	6.13134	6.22048			5.19766	6.39117						7.71356	5.12102	6.28308	6.09613			6.13714	6.22901						7.59888	5.52447
O95573	ACSL3	5.89482		7.5267			7.58773	6.9036					9.98185	10.6464	6.54448		7.46725			7.30649	7.13075					10.0618	10.4882
O14974	PPP1R12A												8.08162	8.72417												8.16679	8.68133
Q8WUM4	PDCD6IP	8.34917	7.80685	8.45342	6.58378	6.3736		7.6096					10.6237	10.0542	8.70119	7.57478	8.44825	6.42871	7.23724		8.01124					10.8432	9.99359
O14979	HNRNPDL			6.8301		4.55181	8.11546	6.99434					6.96809	9.89542			6.66718		5.44379	7.8119	7.43002					6.98187	9.8
Q8WUM0	NUP133	3.47249											8.96116	7.70943	3.75915											9.12905	7.5676
Q8N1B4	VPS52												7.44128	8.82623												7.21287	8.9049
P07947	YES1			6.46192									12.4167	11.7901			6.5119									12.49	11.6532
P07237	P4HB	9.04111	10.3302	11.3375	7.47841	8.56394	9.50129	8.81163	10.7543	11.5887		7.27612	12.2042	12.7149	10.0721	10.724	11.8234	8.94094	10.7285	10.0776	10.1652	13.2248	12.8767		7.37784	12.977	13.2962
P07942	LAMB1			5.17671		5.39581	6.10672	6.19616					7.85112	8.83257			5.75964		6.93675	6.59472	7.13302					8.38127	9.40926
Q9GZP4	PITHD1	5.7252					7.86935	7.09409	6.34283				10.9148	11.3243	6.20731					7.73882	7.20437	7.65666				11.0897	11.2339
P07948	LYN												6.6279	4.61471												6.82159	4.40959
Q9H9A6	LRRC40	7.11166		6.37006		6.20767	6.25092	7.01757					9.82512	10.7451	7.48683		6.29087		7.19248	6.09594	7.17024					9.8581	10.6223
O75027	ABCB7												8.70252	8.82177												8.83593	8.60463
Q13310	PABPC4	7.11374	9.06905	8.59215	6.48305	4.68652			5.4255	9.56136			7.91409	10.0798	7.35558	8.83191	8.6194	6.29846	5.14012			6.83659	10.05			8.00925	9.96454
P22059	OSBP												10.2312	9.58195												10.3476	9.46552
Q8IWZ3	ANKHD1	6.39575					5.34384	6.74003					7.80671	7.31016	6.73414					5.24387	7.08846					8.06174	7.43209
Q9UG63	ABCF2						6.63528						10.1803	11.5333						6.45975						10.2166	11.3462
P11388	TOP2A												7.45615	9.54612												7.50925	9.50195
Q14683	SMC1A	7.65177	7.24611	9.88027	5.59175	7.81087	7.89127	7.18653	5.35336				11.3481	11.1726	8.23841	7.15585	9.84697	5.28846	8.99945	7.62367	7.57563	6.38765				11.3468	11.0411
P04899	GNAI2			4.14524									6.10643	7.33628			4.2198									6.04051	7.15675
P06493	CDK1			11.378		9.50682	9.81959		10.9266	12.6772	8.88081		11.8277	10.0438			11.3214		10.3225	9.75828		12.429	12.8557	9.26828		11.9581	10.0413
P50213	IDH3A	8.50978		8.90491		7.6446	8.04454	7.98919	8.66404	9.88101			11.7483	11.2531	9.05196		8.86612		8.55563	7.76047	8.26601	9.41692	9.97813			11.7232	11.1675
Q13409	DYNC1I2	7.79831	6.33919	8.30766		6.84355	7.79995	6.97127					8.78692	8.84423	8.11797	6.07821	8.37251		7.55098	7.4057	7.28412					8.89999	8.8402
P05787	KRT8												11.0931	11.4113												11.5696	11.5091
P36405	ARL3			5.63689				6.1329		7.58104				9.09434			5.60085				6.71987		7.68289				9.04513
P36404	ARL2	6.47411	7.62606	7.7051	5.63652	5.74888	6.37714						9.99789	10.0913	6.86589	7.26232	7.67606	5.31524	6.74158	6.28818						10.2005	9.95222
P05783	KRT18	9.88874	9.67555	10.3191	8.23907	8.46294	8.29945	9.02355		8.82197		6.853	9.76686	11.7455	10.3439	9.46567	10.4327	8.44037	9.88654	8.41476	9.49073		9.30316		6.33792	10.2717	11.875
P63208	SKP1								6.78846	9.4236			10.7026									7.1594	9.45879			10.7307
P11166	SLC2A1												8.74382	10.3402												8.95836	10.0468
Q6P996	PDXDC1	5.49185											8.11738		5.37266											8.26107
P50851	LRBA			6.52252			6.31053	7.32841					8.64566	9.31039			6.57089			6.39096	7.73176					8.73633	9.26447
P25311	AZGP1	7.03342	8.20363	8.39181	6.30968	7.09715	6.56545	7.79758							8.01026	8.19661	7.83804	6.33316	8.01311	6.83234	8.8245
Q9UBQ5	EIF3K	8.19229	8.52972	9.69252	5.35714	8.12081			8.3323	9.19716			10.5516	10.0885	8.77025	8.17803	9.58533	4.8561	8.69452			9.53076	9.4434			10.6401	9.95733
P08243	ASNS					6.73101	6.97211		6.39746	8.26091			9.83968	10.7083					7.62238	6.79148		7.71013	8.43891			9.78164	10.5821
Q13546	RIPK1												8.34873	9.22569												8.59369	9.36835
P62081	RPS7	7.31832	7.73047	9.03169	6.34633	5.37878	7.02558	6.73522			6.88387		8.4818	9.67083	7.52978	7.32952	9.08359	6.20318	6.34095	6.83862	7.03026			7.25318		8.75558	9.80055
Q16204	CCDC6	4.46597					6.06721	5.44081					10.7901	9.73674	5.07898					5.88327	5.7574					10.8808	9.70588
P62241	RPS8	10.086	8.96991	11.1863	7.30718	9.43579	9.2677	9.24685	10.8704	12.3861	8.38931		12.7653	11.7656	10.5415	8.6434	11.1793	6.95921	10.644	9.18125	9.59077	12.1852	12.7656	8.90213		12.8883	11.7187
P62244	RPS15A			10.2119		8.20215											10.3149		9.14846
Q96CT7	CCDC124	6.90569	3.0552	3.13011		6.14616	7.19856	6.81937					9.32957	8.25456	7.10566	4.13619	3.58249		6.85567	6.76312	7.20839					9.39868	8.35856
P50454	SERPINH1	6.6879		9.71112		7.82758	7.69113	6.95649	6.84266	8.87052			10.2572	10.5659	7.53987		10.0792		9.46165	8.17803	7.93567	8.82695	9.97181			10.7398	10.8783
P62249	RPS16	8.40386		10.0823		8.09054	9.10545		11.1104	12.0529	8.8936		12.346	12.0138	9.0359		10.0001		8.86823	8.94925		12.1017	12.2583	9.42482		12.4936	11.9101
Q96A33	CCDC47			7.00538			6.18596			7.77457			10.7006	10.4319			7.13369			5.99657			8.04046			10.6737	10.2079
P12236	SLC25A6			8.87754									8.60696				8.77037									8.61864
P12235	SLC25A4	6.47735				8.53777								7.88874	7.09014				9.64469								7.81153
Q8WWM7	ATXN2L	6.96578	6.92073	6.87242				6.60133					8.33896	9.12928	7.267	6.81685	6.91807				7.03247					8.62551	9.11552
Q9NZT1	CALML5			8.53663				8.68752					9.05799	9.31492			7.637				10.0073					9.95845	9.63678
Q9NZT2	OGFR	5.10434					7.31336	6.92402		8.12263			10.7544	11.8826	5.76588					7.14483	7.18325		8.68524			10.8278	11.7306
P50148	GNAQ												7.30012	5.67243												7.20684	5.67888
Q92900	UPF1	7.92719	7.98623	8.17383	5.41053	5.53924	6.66871	5.38493					10.0414	10.1546	8.14971	7.90458	8.23179	5.27851	6.62784	6.61762	5.84634					10.2898	10.0239
P61201	COPS2					4.65324	8.22764	7.26157					9.91976	10.8894					5.80109	8.00272	7.52346					10.089	10.8366
Q13895	BYSL	5.73877		5.98093		6.01286		6.67221					9.98741	10.1123	6.0701		6.27991		6.2545		6.73156					9.87114	9.16737
Q6YN16	HSDL2	6.89603		7.65199			6.32231	6.62449					9.62297		7.35126		7.59917			6.06462	7.10592					9.81799
P53999	SUB1	7.90569	8.38685	10.4627		9.05007	7.60971								8.23218	8.03319	10.3593		10.2059	7.64682
Q9Y2A7	NCKAP1	7.13134		7.38879		6.47794		6.68264						9.55094	7.56693		7.48135		7.63414		7.11002						9.51443
Q96JK2	DCAF5												7.38716	6.95768												7.52591	6.76331
Q9NQ92	COPRS	7.27984	3.46347	7.51693	4.09726										8.39877	3.43812	7.40685	3.23032
P34932	HSPA4	8.83036	7.86097	9.66874	7.48076	7.93706	8.12494	8.18176	4.21723	8.14712			10.6779	10.9396	9.04376	7.93182	9.77829	7.3916	8.63667	7.89981	8.56749	4.0139	8.55627			10.7214	10.8792
P51149	RAB7A	7.74483	5.36579	6.53218			6.49582	7.65583					7.90809	7.52826	7.93873	5.04171	6.50927			6.4278	8.10338					8.01059	7.53567
P51148	RAB5C	8.68965	9.16612	9.65834	7.90812	7.81356	6.44591	8.05579	8.16013	9.89818			11.3753	11.7244	9.14494	8.93473	9.62904	7.66062	8.76183	6.37714	8.40936	9.51765	10.0822			11.5356	11.5071
Q9Y2S7	POLDIP2					5.16336							9.71596						6.27987							9.88379
Q9P2E5	CHPF2												7.40429	8.09487												8.16934	8.23835
P06702	S100A9			9.55011		6.23888											7.98734		6.81105
Q9P2E9	RRBP1	6.13955					5.17725	6.52726					7.76752	8.57024	6.20196					5.02859	6.88245					8.10708	8.75111
P11940	PABPC1	9.27961	5.53821	9.54136		8.44113	5.96698	8.64695	8.19186	6.30091			11.1702	11.785	9.63399	5.43925	9.52969		9.29608	5.70123	8.97303	9.47135	6.81605			11.246	11.7507
Q9P0I2	EMC3		4.85516	5.12244				6.31928		6.18587				8.08268		4.84483	5.33877				6.71816		6.59019				8.03333
P35998	PSMC2	8.43879	9.12955	10.0862	6.94891	8.14401	8.22717	8.53308	6.89006	8.06549			11.0287	10.85	9.04513	9.09899	10.1786	6.97158	9.26121	8.35978	9.00832	8.20988	8.06167			11.2531	11.0018
P21964	COMT												9.57156	8.27193												9.72356	8.11716
O95140	MFN2						6.23981	6.44714						7.80993						6.04611	6.77671						7.93228
Q86UE4	MTDH			7.02111										7.88448			7.18855										7.93431
Q9NXH9	TRMT1		5.94021	6.10834	5.31029	6.39891	8.32081	6.83264		9.14553			11.1566	10.8122		5.86175	5.95646	4.85908	7.4197	7.98307	7.16917		9.50643			11.1436	10.7531
P38117	ETFB	7.08215	7.62615	5.69387	6.78926	3.73135	6.69619	7.46773		7.6293			10.3314	10.1156	7.20989	7.17806	5.46761	6.53577	5.01896	6.41183	7.66941		7.83122			10.1377	9.94982
Q9NP61	ARFGAP3												7.19967	5.38888												7.4516	5.66916
P00505	GOT2	6.30195		7.94794		7.14444		7.99396					9.46455		7.07055		7.9288		8.00419		8.22738					9.73156
Q9P270	SLAIN2		6.95174											9.19722		6.68616											9.085
Q9NVZ3	NECAP2												7.52199	8.23218												7.61798	8.16329
Q92890	UFD1L						7.16263						9.99152							7.22795						10.0405
Q9UKF6	CPSF3						6.66737						8.94837	10.164						6.58565						8.51537	10.0158
Q15019	43710	6.47249		7.83376		6.38417		3.4771		6.71423			9.69766	9.88692	6.63037		7.81151		7.25194		3.62801		6.91285			9.84319	9.7872
Q96S59	RANBP9												7.52748	8.27473												7.6559	8.15048
Q10567	AP1B1	7.15279		6.87423			7.15696	7.9483							7.59264		6.8638			7.0048	8.31828
P08727	KRT19												10.4656	9.49085												10.9837	9.63499
P45974	USP5	8.13802	7.71676	7.40326	5.4182	7.22092	8.72838	8.51012		7.44728			9.49605	9.75539	8.4154	7.57473	7.2937	5.09135	8.22196	8.59207	8.97727		7.5792			9.49786	9.64312
O15144	ARPC2												7.73064	8.90177												7.74369	8.87841
O15145	ARPC3	5.1416	6.59149	7.58124		4.7041	5.83483	7.22296		7.73796					5.62828	6.47623	7.51196		5.38961	5.72298	7.51477		7.42069
Q13637	RAB32												8.1153	7.1819												8.28113	7.0311
Q9Y266	NUDC			7.10381			6.27981	6.14708	7.30165	8.22853			9.42668	10.5684			7.08995			5.87944	6.42304	8.30449	8.5109			9.62061	10.5351
Q9Y265	RUVBL1	6.79312		7.71108		8.44698	7.54783	6.78261		7.09057			9.33383	10.181	7.39851		7.76663		9.31654	7.47282	6.90784		7.48829			9.56011	10.2964
Q9Y263	PLAA	5.76022				6.10887	6.00283	6.66696	5.01476				8.04985	10.0298	6.23211				7.11789	6.02927	7.21186	5.97753				8.20047	9.99515
Q9Y262	EIF3L	10.0274	9.06962	10.5351	6.68037	6.79099	7.59573	7.93867	8.46592	9.09477		7.64169	11.6808	11.9625	10.4485	8.71442	10.5316	6.12284	7.61267	7.47483	8.21164	9.95017	9.51389		7.43936	11.7514	11.7443
Q08211	DHX9	9.54844	9.16413	9.80642	8.51852	8.64886	9.24229	8.87329	8.28773	8.62533	7.2724	9.38089	11.8381	12.0997	9.96677	8.94147	9.81278	8.22775	9.78316	8.99037	9.15392	9.40004	9.04715	8.02829	8.59531	11.8984	11.9416
Q9Y4I1	MYO5A		6.58343	6.03108									6.15381			6.30233	5.96851									5.98315
Q01518	CAP1	7.94251	7.75866	10.6364	7.26147	8.00449		5.6017						9.78333	8.63971	7.78974	10.5376	6.9226	8.96916		5.9803						9.66898
P09661	SNRPA1	5.04876				6.30247	5.67193		3.59575	7.56866			6.6907	7.71287	5.43263				7.08713	5.39673		4.65716	7.73471			7.05001	7.59454
P08240	SRPR						5.11762						9.31311	10.9674						5.64144						9.53351	10.9754
Q86TI2	DPP9					5.5449		6.40747											6.25678		6.7457
Q9Y6M1	IGF2BP2												8.6851	8.24745												8.99999	8.19323
Q8NFW8	CMAS					5.42215							8.1205	8.39275					6.55901							8.29871	8.36163
P62136	PPP1CA			5.79078			6.33505			7.23161			9.15634	9.77264			5.62827			5.85994			7.63709			9.20879	9.54961
Q92769	HDAC2	7.22304	7.8454	7.0841	6.10974	5.54559	6.1697	6.50802						8.06985	7.8185	7.63609	7.0663	5.48688	6.58502	6.12395	6.6663						8.15455
O43823	AKAP8												8.07948	9.85767												8.18409	9.59517
P11274	BCR			5.31041										8.27752			5.30956										8.33431
O95816	BAG2		7.09219	8.26464	5.8225	8.04004	8.46309	7.82585	6.50434				10.5844	11.5209		7.20669	8.423	6.14668	9.71807	8.74972	8.20612	8.15333				10.9775	11.5788
O95817	BAG3	5.20945	5.14209	6.5232											5.70453	5.49436	6.55823
Q92945	KHSRP	7.47086		8.39591		7.47592	7.87032	7.55569					7.23266	11.2968	7.58309		8.36421		8.85325	7.43039	7.78676					7.35327	11.1986
Q92764	KRT35								5.5711	4.2282												7.34992	4.96218
Q99798	ACO2	6.96924				6.10475		5.63011					9.72161		7.24314				6.95365		5.99181					9.78285
Q13148	TARDBP	6.97728		8.0846		7.6038	6.81374	7.17019						10.4564	7.45286		7.99408		8.67545	6.73305	7.4393						10.3571
Q13144	EIF2B5	6.67666					6.80965	8.1105					5.6865		6.93587					6.64123	8.39488					5.74722
O43772	SLC25A20		5.58429				6.21964						9.09777			5.47012				6.19366						9.18816
O43776	NARS		7.84612	8.75204	4.89052	8.5629	7.60627	7.75143	7.92358	9.38386			10.9907	11.0347		7.44586	8.72273	4.34111	9.36755	7.37302	8.0365	8.93611	9.45609			11.0046	10.909
Q02413	DSG1	7.99492	5.94834	9.63828	6.69433	8.13047	7.78724	7.21953	8.65667	9.48508			10.6534	11.8682	9.21573	5.66444	9.20423	6.83813	8.74527	8.13862	8.17785	9.04517	10.2893			11.1327	12.0427
P10155	TROVE2			8.17104		7.49348	6.59995							10.0918			8.283		8.296	6.55255							10.0576
P52788	SMS												10.0095	9.34873												9.82386	9.1439
P52789	HK2	7.78594		5.65814	6.56446	6.36299	7.26958	8.18461		8.62794			11.6002	12.2353	8.22683		5.77151	6.11978	7.2814	7.08186	8.58961		8.96324			11.6061	12.0905
Q01469	FABP5			9.14325			7.19658			8.93643			10.4184	9.30811			8.00112			7.05139			8.89802			10.6531	9.16186
Q00839	HNRNPU	6.99435	7.88788	10.4291		8.61618	8.95543		8.40838	10.6296			11.4524	11.7115	7.66836	7.51998	10.4156		9.96686	8.71076		9.64798	10.9499			11.6114	11.5153
P35579	MYH9	10.8349	11.3228	12.4133	8.95431	9.37811	9.37446	9.55852	6.40629	9.99441		8.76487	12.312	12.61	11.2808	10.9672	12.1833	8.42927	9.97322	9.10025	10.1318	7.34777	10.1143		6.94023	12.3478	12.4676
Q9UK97	FBXO9												7.50779	7.853												7.6509	7.7215
Q6PCE3	PGM2L1	6.19574											8.93605		6.76763											9.15939
Q9HAV7	GRPEL1			6.94377			6.55565							8.33494			6.89308			6.4693							8.38155
P62888	RPL30	8.09645		7.6695		7.00191		7.71005	7.88553	8.83639	6.40259		10.0445	8.8756	8.12704		7.71612		7.70245		8.04587	9.34312	9.1021	6.74524		10.058	8.8523
Q9HAV4	XPO5	7.92303	8.19603	7.88169	5.75721	7.54176	8.23258	8.31319					11.9301	11.8001	8.53097	8.06562	7.80641	5.30555	8.4077	7.96418	8.55033					11.7717	11.6075
O95716	RAB3D							8.19073					9.28979								8.58289					9.52602
Q96SB4	SRPK1	7.93428	7.05537	6.53618			7.87894	8.27156		7.73971			10.4228	8.56262	8.27096	6.65293	6.49037			7.78633	8.67811		8.11814			10.3713	8.50488
Q8N806	UBR7						5.47839						9.97456	9.12024						5.13381						10.0871	8.98372
P42345	MTOR	6.98185			5.8263			7.01471							7.33789			5.43318			7.56346
O43172	PRPF4												7.15684	8.5932												7.25535	8.4326
Q15907	RAB11B	9.6182	8.66783	8.68091	6.33383	7.56267	9.08749	9.43439	7.99359	10.5881					9.86501	8.39459	8.71376	6.02988	8.30584	8.81003	9.75242	9.1735	10.6901
Q96JG6	CCDC132												4.85798	9.037												5.03906	8.94814
O43175	PHGDH	9.09645	8.4203	10.9088	7.07548	8.88574	8.05046	8.70817	8.53538	10.6913	7.26959		10.9124	12.2908	9.49337	8.23642	10.9436	6.95517	9.54496	7.81948	9.01959	9.99368	10.8241	7.69125		11.0986	12.2961
Q9H074	PAIP1	7.07146	6.55763	8.51383	6.46601		6.96514	8.22909					10.3583	11.1405	7.59122	6.33038	8.46195	6.17362		6.68184	8.49649					10.5503	10.8492
O75306	NDUFS2	7.33002	5.45745			3.72758		6.51227					9.21989	9.54226	7.8205	5.70236			4.65508		7.00849					9.40851	9.48591
Q9H078	CLPB							7.02416					8.80187	8.86666							7.32276					9.11217	8.79517
Q13098	GPS1			8.2665		6.72749	8.40565	5.27121	9.25763	11.195			12.0053	11.4541			8.24145		7.49683	8.18894	5.60173	10.5934	11.4425			12.0217	11.2988
Q8N9T8	KRI1												7.03122	9.08587												7.34591	8.93771
P26358	DNMT1	6.37678		6.70194	3.14639		7.08585	6.61723						9.79393	6.79904		6.73252	3.40975		6.8011	6.74104						9.68809
P26599	PTBP1			5.6722									10.7925	4.18587			5.89621									10.8014	4.07302
P62333	PSMC6	7.84674	8.87148	8.58385	7.22038	6.22937	7.39405	7.26086					10.02	11.2181	8.20165	8.64082	8.64485	7.10464	7.1683	7.4358	7.67625					10.2561	11.231
O43396	TXNL1						6.67543						7.9431	9.14873						6.44816						8.13239	9.14778
O43390	HNRNPR			7.80384		6.84292				7.4341			9.04412	7.92362			7.77582		8.08923				7.6044			9.27959	7.88408
P12956	XRCC6	9.37221	8.87961	10.4465	8.28721	8.99583	7.00985	9.30304		10.1377			11.3432	12.1086	9.79477	8.6072	10.4821	7.81701	9.89214	6.94661	9.57125		10.2337			11.4026	12.0691
P12955	PEPD	7.7211	7.58124				8.03387	7.94106					10.7032	11.236	8.08471	7.29863				7.87603	8.14224					10.8008	11.0704
Q2TAA2	IAH1						7.22721						9.30332							7.06287						9.22607
P54652	HSPA2	6.37156	6.57635	5.53361			6.20039	10.8575					8.48704	9.00169	6.76338	6.32772	5.71341			6.32476	11.2084					8.7673	8.98882
Q99575	POP1												9.56777	8.32103												9.72395	8.24231
P09874	PARP1	7.71905		8.79813		7.5053	7.8669	6.82297	8.55501	9.91847			11.9015	11.3515	7.91505		8.9689		8.46686	7.6318	7.09956	9.24348	9.57405			11.9369	11.2184
P23528	CFL1			9.37682		9.12894			11.1762	12.4677	7.47654		12.6794				9.23367		9.93189			12.7802	12.6644	8.13063		12.7416
Q9BQA1	WDR77	8.40386	10.808	13.0421	8.27448	10.2568	4.79673		7.50212	9.34549			10.3819	9.53566	9.16145	10.4685	13.0407	7.75188	11.2639	4.65572		9.09104	9.61052			10.5181	9.5548
P22061	PCMT1	7.92184				5.12144	8.15396	8.79439	8.04392	9.84531			11.0272	11.4694	8.50178				6.2795	8.27502	9.17106	9.26602	10.1718			11.1816	11.5448
A6NIZ1	2					7.04487	6.96966		7.5127	8.22701									7.91906	6.717		9.10933	8.33953
P19388	POLR2E		7.06129				7.12256						10.3484	10.092		6.93144				7.10736						10.5005	10.007
Q14697	GANAB	8.63009	8.4266	10.0439	7.22325	8.0588	8.95893	8.3714	8.94209	10.2644	6.75889		11.4453	10.9607	9.75089	9.56199	10.9658	9.00007	10.6757	10.155	9.87279	11.7527	11.8313	8.09251		12.624	11.9842
O60271	SPAG9		5.60929				6.35749						9.32553	9.53411		5.65305				6.22999						9.56842	9.45426
P19387	POLR2C												8.73064	8.54767												8.82736	8.39612
Q14692	BMS1					5.25099							5.97728	8.80832					6.62957							6.14194	8.75406
Q9ULT8	HECTD1	7.75889	6.15643	6.04777		5.5043	7.58618	8.14937					11.2836	10.5141	8.24969	6.01961	6.02529		6.52552	7.36641	8.38378					11.3237	10.5464
P36507	MAP2K2												6.99209	9.224												7.09002	9.24357
Q86Y46	KRT73			10.583			2.13339			3.34897							9.96415			3.23289			4.49146
Q8WXX5	DNAJC9	7.71425		8.22067				7.32787						10.3108	8.1002		8.18042				7.55858						10.2107
P19367	HK1	9.8782	9.24213	10.5435	7.95399	9.03078	9.05453	9.36603	8.88738	10.6287	8.81186	9.6182	11.7104	12.015	10.2983	9.06066	10.5141	7.56105	9.93201	8.95573	9.62922	10.1945	10.8814	9.36471	9.27324	11.7271	11.8131
Q9NX55	HYPK												7.40854	9.92704												7.76301	9.92101
O14818	PSMA7	7.32373	7.71603	8.76194	6.64377	8.79362	8.00339	5.61439	8.94979	10.5677	5.95187		10.8113	10.996	7.67219	7.59875	8.90687	6.7568	9.61373	8.01124	6.32566	10.0753	10.7285	6.47825		10.9951	11.1469
Q15654	TRIP6												8.36501	8.61985												8.70265	8.44219
P36873	PPP1CC			6.52176		6.18139							8.23601	10.1906			6.68515		7.39084							8.62539	9.94206
Q9NU22	MDN1	8.08268	6.68936	8.03179		6.38967	3.64676						8.86078	10.0539	8.54521	6.47666	8.08857		7.49909	3.30558						8.91279	9.95911
Q13435	SF3B2	7.83857	6.93143	7.95095	6.10279		4.24952	7.65194						10.6121	8.06709	6.58689	7.75806	5.63009		4.12148	7.98299						10.578
Q13438	OS9	6.48704	5.8796		3.12444	5.38911	5.29056		5.35784				6.66534	8.6268	7.44322	6.48138		4.72119	7.85286	6.85162		7.25654				8.00348	9.51319
P23634	ATP2B4							8.02212					5.47573	8.48301							8.35727					5.8567	8.24438
P01111	NRAS												8.68685	8.40514												8.66112	8.17739
P47929	LGALS7			10.051				7.10086									8.90286				8.56216
Q96EH3	MALSU1												8.53333	8.18289												8.63999	8.07488
Q9NXG2	THUMPD1												6.87406	7.30561												6.84035	7.11969
Q8WXF1	PSPC1	6.14568	6.43388	5.48885	5.69346	4.60755							7.89057		6.73224	6.42121	5.52561	5.29462	5.56815							8.34321
Q27J81	INF2					4.2159	5.79238						8.48905	9.6268					5.23679	5.8097						8.87783	9.50806
Q5T6V5	C9orf64	7.21723	7.41049	7.93999	6.57516		5.26444	7.21215					9.96881	9.70667	7.6415	7.40294	7.99947	6.24316		5.25576	7.53998					10.0083	9.54914
P06576	ATP5B	8.6844		9.82066	5.3864	8.39845	6.54441	7.84178	7.807	9.1116	5.14568		11.4627	11.4911	8.92079		9.91849	5.14331	9.43392	6.46259	8.0974	8.64466	9.44105	5.79502		11.6327	11.4223
P22694	PRKACB			3.64381										6.80735			3.56854										6.56757
P55265	ADAR												7.92541	9.93987												8.20727	9.82878
Q5T749	KPRP			9.64013		7.39793			9.75112	9.46514			10.2188	9.66942			9.39622		8.10001			9.97351	10.062			11.0797	10.043
P60900	PSMA6			8.7361		6.28194	7.24002						9.74164	9.59395			8.85025		7.54478	7.26843						10.1171	9.70876
Q16740	CLPP	7.32373												7.96347	7.56221												7.91975
Q9NWY4	C4orf27							6.81029						8.83763							6.93367						8.7273
P11021	HSPA5	10.1308	10.9431	13.3485	9.65064	11.116	9.5543	10.9386	12.5445	12.7683	9.38198	10.8347	11.9334	11.7362	13.0279	13.4119	14.9166	12.4512	14.9727	11.542	13.1101	16.3927	15.6334	11.6348	12.3603	13.7393	12.9603
P12004	PCNA	9.19377	9.55537	10.6669	7.54157	7.41935	8.57113	7.64472	10.4081	12.0896	9.39832		12.367	12.4784	9.7786	9.27046	10.666	7.2943	7.9337	8.40415	7.88211	11.8851	12.0865	9.79677		12.1754	12.3564
Q9UJX3	ANAPC7	6.62498						7.34613						9.33069	6.97188						7.67366						9.17312
Q04837	SSBP1					6.73579							10.3873	10.651					8.07321							10.5631	10.6281
Q99570	PIK3R4												7.77676	8.65177												7.97607	8.46654
Q15276	RABEP1		4.51935										9.65964	8.36851		4.58672										9.63828	8.14494
Q13885	TUBB2A			8.76507		7.33958	10.7935	6.50849		11.1131	8.25644						8.78254		8.18238	10.7963	6.79348		11.2929	8.98284
O00148	DDX39A	9.06663	6.42959	5.86545			7.1954	9.8086	9.44979	6.50072			11.7659	9.37199	9.57507	6.42318	6.03427			7.2719	10.1456	10.7256	6.63002			11.7921	9.25308
P84085	ARF5			6.48996		6.37834	7.28168						10.3358	9.82305			6.48302		7.09748	7.22944						10.481	9.75224
Q15477	SKIV2L	6.45779											7.74281	6.33807	6.82142											8.04213	6.36029
Q96TC7	RMDN3						7.05737	8.08021						9.97097						6.97828	8.36142						10.109
Q13111	CHAF1A												7.63154	6.31107												7.84807	6.06893
Q5VYK3	ECM29	7.15279		8.04005		4.79278	6.48446	7.03736					8.95652	8.11894	7.54956		7.87726		5.7716	6.21866	7.50572					8.82433	8.15926
P48643	CCT5	8.0268	9.99429	11.805	7.96344	10.554	8.45103	7.25158	10.8491	11.204			12.5326	11.862	8.66753	9.86303	11.7473	7.79483	11.3874	8.48223	7.70585	12.0255	11.4923			12.5551	11.7239
Q6ZRP7	QSOX2	3.47249						5.40458					5.76818		4.5056						6.05752					6.19266
P13995	MTHFD2	6.43962	7.32781	7.38955	6.0336	5.88292	7.35394	8.0425					9.96492	9.70788	6.74714	7.23441	7.56123	5.81448	6.94811	7.37333	8.16948					9.99797	9.57213
P55010	EIF5	6.84298					5.687	6.43977					8.41785		7.156					5.43533	6.8154					8.42836
Q9NV70	EXOC1			6.47048	4.8696		5.12285										6.40859	4.60453		5.06495
Q9BPU6	DPYSL5						6.01787						9.38024							5.96158						9.29686
Q9H0L4	CSTF2T												9.68212	10.3861												9.86012	10.3881
P52209	PGD	6.80864		8.30408		7.5631	6.19585	6.70657	7.96625	9.24709			10.9885	8.7807	6.80541		8.28315		8.27907	5.75441	7.02892	9.2117	9.42072			11.0207	8.7114
Q9UPU5	USP24						4.90752						8.51057	10.133						4.75049						8.67275	9.99765
P30049	ATP5D			6.96555		7.00426											7.04411		7.51823
P30048	PRDX3			9.86371		7.65287	8.34765		9.22307	11.2416	8.64097	9.30538	11.663	10.744			9.78321		8.61922	7.83949		10.9057	11.671	9.70235	8.36962	11.8782	10.5427
O95155	UBE4B	7.08002		6.69159			7.38193	7.82854					9.38003	10.7492	7.5041		6.84569			7.31201	8.02638					9.29808	10.6631
Q8N8S7	ENAH		4.41192	3.79698			4.79623						8.10591			3.763	3.99628			3.96271						8.09289
P30041	PRDX6	8.99972	10.0441	11.2	7.9587	8.97977	8.42333	9.2976	9.27092	10.752	9.51116		10.588	11.9723	9.76857	9.52045	11.1734	7.33174	9.64891	8.01637	9.43908	10.8805	10.9649	10.4071		10.6733	11.9199
P30040	ERP29		8.01079	8.17521	5.31103	7.51302		5.98184	6.53	4.94431			8.70977	9.95826		8.97575	9.66315	6.6951	9.9961		7.37308	8.84467	6.58178			9.63981	10.7457
P08195	SLC3A2												8.981	8.76587												9.16032	8.87057
P30046	DDT			4.71748			6.26016	6.26108									4.94727			5.52682	6.34875
Q9H6Z4	RANBP3						8.14541	7.52749					11.3231	10.8302						7.95119	7.82381					11.3181	10.6986
Q12931	TRAP1	8.77083	8.12757	9.3406	4.81034	8.07478	8.17474	7.17079	4.51084				11.1496	11.5041	9.23015	8.17232	9.4359	4.94003	9.31225	8.04673	7.50496	5.85602				11.2953	11.2988
Q9Y678	COPG1	6.29462		7.13498		6.96106	6.89633	7.13995	6.67658				9.42689	9.63499	6.91994		7.59958		8.05904	6.86479	7.66142	7.71586				9.54295	9.70193
Q9Y679	AUP1	7.99831	7.44357	7.50187			6.88098	7.59115					9.51136	10.0841	8.47041	7.41158	7.52233			6.97462	7.90397					9.81104	9.96659
Q9NQS1	AVEN												8.19869	7.05961												8.38791	7.06722
P55786	NPEPPS	8.64854	8.10772	8.46238		7.57863	8.91213	8.74343		7.8208			10.9204	11.6422	9.0227	7.76345	8.46936		8.31625	8.75241	9.10069		8.22583			10.9116	11.6341
Q9BV20	MRI1	8.60807	6.50496	5.60026		5.63338	7.81803	8.78857	6.58581	8.04184			10.8409	10.8833	9.02118	6.51832	5.819		6.39676	7.66923	9.13158	7.86248	8.23178			10.8425	10.8444
P37837	TALDO1			5.96333		7.03119											5.89561		7.88792
Q9NP72	RAB18					6.77679	7.68612			8.39478			10.7087	10.2064					7.77952	7.63319			8.76081			10.8627	10.0976
Q9UBB4	ATXN10	7.16892		8.47907		6.08064							9.75238	10.1371	7.69319		8.35594		6.93748							9.96793	10.0946
Q9NP77	SSU72	5.67243											8.28817	9.53586	6.21592											8.36834	9.42604
P13667	PDIA4	8.79539	9.1296	10.8186	7.37843	7.63074	6.85779	8.53781	10.5059	10.7379	6.81506	5.60881	12.103	12.3404	10.6033	11.0268	12.314	10.2429	10.6263	8.13028	9.93646	13.6497	12.6066	8.39422	6.41422	13.2063	13.2182
Q9Y696	CLIC4												8.224	8.59134												8.19446	8.37984
Q93009	USP7												8.61397	9.03919												8.77766	8.90816
Q96CX2	KCTD12												8.72758	9.21067												8.77664	9.18667
Q15006	EMC2	7.31288	7.85531	8.38017	5.2075			5.93253						8.19279	7.7573	8.07944	8.54141	5.26981			6.42693						8.28579
Q15005	SPCS2					5.93813							9.2211	8.27612					7.5779							9.6756	8.32454
O00567	NOP56	5.36107		5.96441		3.98139									6.10722		6.30253		5.55497
Q15003	NCAPH	7.50144		7.44515		6.58135	4.21615	4.74728					10.0657	10.6561	8.03452		7.51978		7.73469	3.96752	4.80431					10.1145	10.501
Q9C0C2	TNKS1BP1												7.43379	8.53021												7.70596	8.67937
Q9UKG1	APPL1												6.90207	9.44357												7.26295	9.34939
Q9C0C9	UBE2O	7.14262	6.60081			3.90197		6.99975					8.81538		7.44426	6.3293			4.92238		7.34329					8.919
P29966	MARCKS								7.57281				9.63753	9.93679								8.07483				9.68681	9.67976
Q15008	PSMD6	8.72247	8.08641	9.45046	8.04849	7.71095	7.93688	8.96466	7.92398	8.79239	6.93546		11.1029	11.6081	9.21684	7.97701	9.53194	7.82948	8.59662	7.85524	9.34276	9.10517	9.16932	7.39965		11.3115	11.5716
P39656	DDOST	8.34074	7.05889	9.31201	4.41149	7.26257	6.55557			8.21651			9.36304	8.85331	9.08303	7.18346	9.53381	5.20766	8.6386	6.95897			8.79598			9.77212	8.91418
O15397	IPO8	7.853	8.0418	9.18612	6.98118	7.11774	6.13621	6.39428					8.66995	8.90749	8.61426	7.52643	8.95606	6.11147	8.0742	5.92267	6.65314					8.67837	8.75819
Q12849	GRSF1						5.90459						8.81346	9.271						5.72154						8.85055	9.16615
Q9BTW9	TBCD	6.13134		5.3837									9.01876	8.21189	6.39192		5.17294									9.00795	8.24236
Q8IVL6	LEPREL2					6.06662	5.60506						6.67666	8.0542					7.88458	6.13603						7.50261	8.8489
Q9Y520	PRRC2C	6.90689	6.38053	7.76387	6.23734	6.29108	6.19471	7.5651					9.23625	10.1631	7.34185	5.96341	7.8393	5.78699	7.19855	6.14471	7.90112					9.34052	10.0446
Q08209	PPP3CA						7.40157	5.9711					8.8189	7.68299						7.21237	6.39401					8.79508	7.52365
O75533	SF3B1	7.61545	8.20791	7.74846		5.29423	6.85044	7.75991		7.82631			9.56948	9.28239	7.81054	7.8277	7.7823		6.14816	6.73355	8.14419		8.28038			9.69321	9.20627
O75821	EIF3G	8.90388	9.37803	10.6666	8.52473	7.50109	8.57323	8.21195	9.1424	10.0879		9.5708	10.8193	11.7356	9.37434	9.14555	10.6203	8.10517	8.30199	8.30387	8.42413	10.5808	10.4352		8.82868	10.8579	11.645
O75534	CSDE1	7.98641	8.264	8.55028	7.22356	5.30779	8.74897	8.95915		7.21506			11.8234	11.0961	8.3585	7.95651	8.61681	6.885	6.06836	8.5958	9.20186		7.76966			11.9708	11.0918
P09651	HNRNPA1	9.2097	8.7836	9.68207	7.42294	8.43057	8.57326	8.47033	9.80526	10.7917			11.2295	10.9755	9.15284	8.47148	9.81045	7.27245	9.41723	8.33255	8.90669	10.9729	10.9265			11.3633	11.0487
Q00059	TFAM						7.17564	7.29664					10.3867	9.60344						6.68608	7.56079					10.36	9.48727
Q96R06	SPAG5												4.926	6.74281												5.07661	6.6795
Q96JJ7	TMX3	6.73335		7.13647											7.33812		7.25675
Q6PFW1	PPIP5K1							6.64884						5.29278							6.90658						5.39459
P68104	EEF1A1			11.7288		9.44814			10.2204		9.27006						11.6977		10.1439			11.6192		9.75521
P27635	RPL10	8.4271		8.95438		7.55465	8.03535			9.45386			11.3542	11.953	9.20509		8.92475		8.72801	8.16282			10.0171			11.403	12.0455
Q8WVB6	CHTF18												5.94251	9.54129												6.16683	9.42881
Q9C0B1	FTO												8.15836	8.43962												8.33584	8.47972
Q9Y450	HBS1L	7.10957	6.66225	7.03397	5.2854		6.38326	7.4982					8.22255	6.72383	7.4727	6.6798	6.95945	4.94408		6.28069	7.83195					8.4709	6.76536
Q8NBF2	NHLRC2	6.48382	7.98564	8.25257	6.58709	6.0027	7.32068	7.30062					8.11894	9.86805	7.01057	7.84195	8.33009	6.31073	6.92791	7.06552	7.77825					8.36601	9.9394
Q9Y320	TMX2	5.71149					5.30048								6.12154					5.25427
O43837	IDH3B			7.10948			6.47724										7.144			6.39742
O95801	TTC4	5.48864						6.36655						7.83099	6.00911						6.72511						7.77202
O75223	GGCT			7.80994		7.90608	6.92406			7.89047			10.662	10.7335			7.3721		8.57218	6.86133			8.37069			10.8607	10.6246
Q14195	DPYSL3					5.10677							9.58007	9.10669					5.90162							9.69189	9.11742
Q14203	DCTN1	7.33985	7.89544	8.03672		7.44409	7.07014	6.75072					10.4564	10.311	7.72944	7.64342	8.10036		8.47582	6.82229	7.05812					10.4084	10.1469
Q5JSL3	DOCK11	5.25172	6.66681	7.19378										7.45533	5.9103	6.45715	7.31729										7.4787
Q14204	DYNC1H1	10.1431	8.84923	10.8427	6.55869	9.78714	9.96154	9.999					12.4146	12.5258	10.568	8.73261	10.8254	6.23045	10.7913	9.75182	10.4307					12.4228	12.3657
O60684	KPNA6	6.34696	5.63269										7.49265		6.90443	5.6392										7.6673
Q2NKX8	ERCC6L												6.99661	9.3199												7.18083	9.43426
P62899	RPL31	8.40812	9.90178	10.1489	7.94603	6.6582	8.83955	9.24208	8.14738	10.324	9.30879	10.1912	10.861	12.0776	8.7525	9.5528	10.1577	7.77827	7.62961	8.75776	9.65529	9.46507	10.5682	9.73607	10.1221	11.1002	12.0981
P00338	LDHA	9.33069	8.8493	11.4772	6.74934	9.40979	8.41815	8.62182	7.24283	10.1419			11.196	10.1664	9.29512	8.6892	11.6516	6.58489	10.0575	8.08325	9.06735	8.77168	10.2729			11.1962	10.1263
Q15813	TBCE						5.81311						9.45964	7.88753						5.63304						9.43491	7.69698
Q92841	DDX17	8.01959		9.22451		7.94857	9.05951	8.436	4.78066	6.43698			12.6518	11.3179	8.40536		9.20172		9.27399	8.85623	8.54827	6.14036	6.80197			12.7163	10.8406
P30154	PPP2R1B						6.92294							5.65821						6.67396							5.68266
P07814	EPRS	10.686	10.9937	12.8056	8.77277	9.87694	8.90437	9.08388	9.40722	10.2112	8.03287		11.8949	11.4937	11.1259	10.7131	12.6424	7.94206	10.7872	8.62349	9.33976	10.457	10.4821	8.43744		11.9242	11.3005
Q13442	PDAP1						5.33662						10.3672	8.8936						4.78739						10.3375	8.8622
Q6UB35	MTHFD1L	7.10119		7.7651		5.4294	6.46988	6.28673					9.3298	11.2561	7.72712		7.8277		6.77156	6.24862	6.50372					9.42462	11.0681
P22102	GART	9.37786	9.01864	11.4354	7.33348	8.46087	9.13895	9.23264	8.95664	9.32621		7.83099	12.0666	11.9628	9.87728	8.7781	11.4125	6.89896	9.41045	9.05238	9.40965	9.76991	9.59685		7.32207	12.0318	11.755
O75643	SNRNP200	8.12567		9.11406		7.55258	7.74353	7.80055					11.2843	11.8018	8.51291		9.14517		8.70101	7.49848	7.94274					11.3076	11.7325
P30153	PPP2R1A	6.57289	7.19204	8.24649		6.62757	6.27831	6.05692	8.6263	9.25774			11.5807	11.0955	7.01655	6.62382	8.09814		7.55182	6.0537	6.50576	9.55035	9.43			11.4975	10.843
Q8WWY3	PRPF31		7.85056	8.52222												7.69464	8.62643
Q13085	ACACA	6.66107		8.07861		5.88672	6.98217	6.59347					8.99718	9.90959	7.01963		8.102		6.95756	6.7835	6.90769					9.08472	9.76175
Q02978	SLC25A11			8.51983		7.52279	7.94542	6.68115	6.03135	8.30947			10.6847	10.4217			8.48257		8.57347	7.89383	7.03037	7.58938	8.59446			10.8883	10.1559
Q9H910	HN1L	6.39917												9.54148	6.87459												9.5382
O43760	SYNGR2	7.81442					7.38556	7.9058						9.73573	7.95173					7.0006	8.24783						9.50447
P49755	TMED10												9.26936	8.35403												9.51958	8.38992
O94992	HEXIM1						6.94515		4.44401	6.88935			10.6416	11.1513						6.63453		5.59966	7.25138			10.6819	10.9491
Q02750	MAP2K1			6.99471									6.94017	9.35469			6.98485									7.34336	9.42823
O14654	IRS4	8.97985	9.14876	10.3627	7.50401	7.93774	8.6367	8.82402					10.5928	11.3927	9.48844	9.00519	10.3122	7.16378	9.11074	8.53461	9.15739					10.8204	11.4088
O14950	MYL12B	8.16189	8.64334	9.713	6.37231	7.0784	6.1014	7.92953					9.88813	10.4038	8.57209	8.16825	9.47142	5.98645	7.66041	5.68562	8.43327					9.89701	10.3243
Q14739	LBR	8.25077	7.66025	9.4891		6.44483	8.37619	7.82905		8.27566			10.786	10.7028	8.72268	7.39271	9.47121		7.44762	8.36136	8.1749		8.612			10.966	10.6101
Q13330	MTA1			5.35551		5.77887	5.33967						8.8933				5.40508		7.06699	5.25878						8.93274
Q6FI81	CIAPIN1	7.61765	7.32472	7.25924	5.2649										8.05095	7.00529	7.14246	5.23161
P60660	MYL6	7.78005	8.37635	9.37805	5.7957	6.54412		6.76879							8.19624	8.08174	8.98093	5.72381	6.96766		7.61466
P46940	IQGAP1		6.5126	7.62007		6.93795	7.2581	6.88994		7.75721			10.3989	10.0772		6.4031	7.49985		7.89241	7.14593	7.43355		8.17102			10.375	9.95265
Q6PGP7	TTC37					5.18343							6.71149	9.21553					6.34875							6.86361	9.17937
O43491	EPB41L2							4.95919						8.21043							5.26923						8.1096
P27361	MAPK3						6.42124	6.39089						5.36107						6.25285	6.56222						5.47369
Q15018	FAM175B												8.04056	8.73471												8.11323	8.71169
O60264	SMARCA5	5.83794					5.66586	6.9767					10.3927	10.9858	6.51724					5.26583	7.23745					10.4841	10.7619
P11586	MTHFD1	9.60604	9.701	11.2169	8.87819	9.60427	9.70702	9.75359	11.8171	13.2142	9.3443	8.48261	13.9501	14.0495	9.97614	9.43896	11.2175	8.39495	10.4438	9.34558	9.95416	13.0824	13.4117	9.79899	8.18762	13.9299	13.8985
Q9HDC9	APMAP		5.52673				6.16777						8.58383	7.83352		5.18736				5.72427						8.69416	7.91738
O14828	SCAMP3	5.87774				5.4048							8.64494		6.32665				6.26171							8.70961
P38919	EIF4A3			8.4168		6.47227	8.80853		6.41743	9.12545			11.984	11.1767			8.37947		7.68765	8.59603		7.55043	9.21388			12.0282	11.0808
Q8IWF2	FOXRED2				4.87482		5.02116						6.04658					5.51602		6.24317						7.31161
Q15645	TRIP13	7.82337	7.54213	8.72528	7.10299	7.1967	7.52209	7.52957		7.38572			10.2538	9.5812	8.17752	7.19984	8.82015	6.84975	8.04957	7.3407	7.69542		7.61668			10.5083	9.43608
P21912	SDHB			5.89273	5.33022	4.9462	7.1394						8.60363	9.66142			5.83862	5.14222	5.90319	6.80959						8.93791	9.43094
P04439	HLA-A	7.41447	7.10165	9.42163	7.17922	7.2623		8.17239	5.19577	9.23376			11.2877	12.645	7.88282	7.45843	9.71543	7.84231	8.98424		8.70639	6.83976	9.7339			11.6475	12.5512
Q9NX63	CHCHD3	6.6879	7.48269	7.94757	7.26802		8.51954	7.28557						10.0323	6.97851	7.10686	7.9263	6.96706		8.26558	7.47256						9.93396
Q5VZE5	NAA35						5.98241							7.88203						5.83362							7.94417
P62316	SNRPD2			9.90223		7.46757							9.99704				9.82894		8.13696							10.1796
Q13423	NNT					7.34822	5.75409						9.4292						8.35634	5.56076						9.49335
O95486	SEC24A					3.24159							8.14364	7.53372					4.08778							8.47824	7.4341
P61758	VBP1	8.0542	7.58454	8.70021	6.54207			7.01439					9.24055	10.6353	8.64367	7.45088	8.7076	6.23883			7.24686					9.32814	10.6112
O60313	OPA1												8.37938	5.35755												8.73732	5.48457
Q712K3	UBE2R2	5.50144					8.30376	8.33953		10.0777	8.73674	9.67437	11.1742	11.399	5.84422					8.09984	8.43421		10.1905	9.17457	9.09763	11.2389	11.2338
Q08752	PPID						5.83509						8.49825							5.77709						8.55517
Q7Z794	KRT77	7.90749	5.73722	7.83431	6.51158	8.05837	7.19906	6.88747	8.29827	8.3147			8.06501	9.60733	8.82426	5.62636	7.86515	6.48667	8.58199	7.6593	7.44434	8.79578	8.71968			9.46739	9.8688
P27816	MAP4		5.37208	7.84778		5.5486		4.53533		5.19591			9.70356	10.8491		5.1158	7.79052		6.56089		5.06434		5.47181			9.80887	10.7577
Q8NI27	THOC2												7.75221	7.09381												7.88245	7.10766
P0CW22	RPS17L			8.79635									9.53333				8.66964									9.50256
P30101	PDIA3	9.41701	9.38427	11.3224	7.27061	8.6517	8.33723	8.96027	10.2967	10.9876	5.18587	4.70598	11.9356	11.7403	10.9269	10.8901	12.4435	9.64993	11.7401	9.74852	10.7383	13.3286	12.9074	7.31856	5.79767	12.9634	12.769
O14734	ACOT8												6.87774	9.19303												7.06184	9.08583
O14737	PDCD5			9.08738		6.44961				7.42681			9.92689				9.13956		6.93239				7.84053			9.8955
Q13547	HDAC1	5.1416	5.35969	8.95707		7.25339		5.77983							5.73793	4.88748	8.89821		8.35306		5.98127
Q9UBS4	DNAJB11	8.44874	7.69179	10.2211	6.79363	8.20221	7.6515	9.86103	9.62219	11.0227	6.82528	7.23745	10.8941	11.6577	10.682	9.95896	11.6771	9.34796	11.3601	9.73995	11.2273	13.3516	13.6162	8.9233	9.20813	12.8787	12.9248
Q8NHP8	PLBD2						8.54164		7.04877	10.301			10.192							8.42063		8.26964	10.2962			10.081
P48735	IDH2	7.65964	7.47573	9.08161		6.02891	7.20461	7.36737						10.2612	8.11915	7.37465	9.0156		7.12427	6.97657	7.78138						10.2512
P48739	PITPNB					6.7584							7.56758	8.84862					7.37312							8.02291	8.69869
P09884	POLA1					5.92157		6.5108					9.54651	9.46087					6.91268		6.79508					9.75249	9.26729
Q16778	HIST2H2BE												10.3203	10.4659												10.38	10.3703
Q9NR46	SH3GLB2			7.27172	4.83478								9.03315				7.16819	4.52389								9.07145
Q7L2E3	DHX30	7.16692	4.92031			5.02594	5.45006	6.88026					9.15911	8.98413	7.38768	4.79172			6.15591	5.20139	7.1829					9.30431	8.81699
P84098	RPL19	9.12127	9.32008	9.96882	7.95594	7.28106	8.77678	7.0597	10.0685	11.6006	9.63118		11.7458	11.0832	9.44705	9.04281	10.0692	7.73695	8.30308	8.62432	7.35468	11.7295	12.0894	9.94506		11.8115	11.1463
O00159	MYO1C	6.35931	7.80894	6.93837		5.13875	6.1817						10.1714	9.981	6.88942	7.66684	6.87798		6.01364	6.15781						10.2834	9.86907
Q9NUJ1	ABHD10			5.19908										8.90328			5.50504										8.77705
O00154	ACOT7	7.65033				5.30844	7.11869	7.54684					6.8802	9.08188	7.89959				6.40332	6.94662	7.8812					7.15293	8.95193
P61225	RAP2B						6.20226	4.75226												6.10607	5.1707
P61224	RAP1B												9.73335	9.09302												9.84045	8.83783
P84095	RHOG	5.90929	5.5362		5.68123			4.41105					8.60881	7.84235	6.38995	5.65991		5.48617			4.40401					8.85259	7.75699
P61221	ABCE1	8.13186		8.26456	6.1415	7.01242	5.95841	7.46854	5.85661	6.70308			10.4296	11.327	8.57798		8.30064	5.89171	7.83182	5.92992	7.74502	7.1631	7.03824			10.4571	11.1833
Q96KP4	CNDP2	6.5157					7.53091	7.52683					6.65535	10.1007	6.98338					7.1716	7.94749					6.72811	9.948
Q96KP1	EXOC2												7.42038	7.74685												7.35076	7.58617
P51784	USP11	6.06824					7.84762	7.59649					7.60733	9.20799	6.27798					7.6757	7.88811					7.89542	9.02977
Q9UNM6	PSMD13			8.9212		6.80701			6.96294	7.27633			9.10669	10.1413			8.84442		7.86504			7.99153	7.58837			9.35618	10.1452
P55060	CSE1L	8.05311	8.07152	8.84254	7.19354	7.81258	7.52292	7.72521	8.2896	9.24619		7.92422	10.5641	11.0901	8.43725	7.87258	8.81361	6.7969	8.55839	7.21073	7.9514	9.35941	9.38003		7.46232	10.5842	10.9636
O00487	PSMD14	7.24793		8.80457		4.48246		7.10696					9.63136	10.8319	7.61705		8.80821		5.46699		7.52726					9.95997	10.7362
P05141	SLC25A5	8.73403		11.237		8.13063	7.91236	7.99192	9.16465	11.1567			11.7354	12.1891	9.36198		11.2325		9.58823	7.83173	8.36575	10.8231	11.427			11.7737	11.9735
Q9UQ80	PA2G4	9.04985		8.46677		6.91738	8.37253	7.64231	7.72563	10.3825			11.5645		8.68269		8.63569		7.65046	7.88246	8.0956	8.99967	10.5662			11.3873
P37802	TAGLN2			9.63815		8.42179	6.21087						8.51531	9.18686			9.57881		8.89753	5.82512						8.6137	9.42132
Q9NVJ2	ARL8B												8.88813	10.1294												8.77609	9.98657
Q9BV38	WDR18	5.96347					7.32132	7.63362						9.97484	6.39132					7.11246	7.91466						9.70719
O43164	PJA2												8.03892	8.66427												7.83915	8.62708
Q8NF37	LPCAT1			5.76488		5.36326	5.74802			7.89048			10.1134	9.3345			6.00141		6.44754	5.65702			8.28109			10.299	9.32796
Q29963	HLA-C					7.53826							10.7805	11.1891					9.11723							11.1598	11.1268
Q9UBE0	SAE1	6.76288											7.15583	10.019	7.05398											7.35654	9.81594
P49810	PSEN2												8.74416	5.88996												8.96691	5.94381
P13674	P4HA1	7.10957		6.24945		7.06302		6.04741					8.13494	9.50561	7.98591		6.94858		9.4765		7.13866					9.15559	10.2459
Q9NP81	SARS2	7.84298	5.82218	5.59189	4.9387	5.34585	6.92219	8.07596		7.14842			10.0497	10.9307	8.30883	5.84518	5.75233	5.0232	6.41309	6.60318	8.28386		7.49231			10.1941	10.7157
Q969S3	ZNF622						7.40412		6.79358	8.7607			10.9435	11.1489						7.29582		8.31663	9.08526			10.892	11.077
O00571	DDX3X	10.2856	10.6546	12.224	9.72683	9.50057	9.65294	9.96637	8.82793	11.1145	8.68755	10.1397	12.5201	13.2165	10.7866	10.4043	12.1543	9.27219	10.6716	9.49922	10.1946	10.0283	11.5379	9.33442	9.74007	12.5774	13.0651
P14866	HNRNPL		7.36777			4.80735							9.26655	7.6844		7.10224			5.96729							9.49405	7.61049
Q15075	EEA1	7.03892		6.86293		6.73921		6.83105						8.6886	7.51447		6.86162		7.6304		7.16291						8.65865
Q9UKD2	MRTO4	6.94953											10.131	10.4852	7.40785											10.271	10.2663
P14868	DARS	10.6972	11.4051	12.3728	9.7243	9.42778	8.96805	8.84361	9.40702	10.5294	7.86851		11.8048	12.6399	11.402	11.1345	12.2651	9.13915	10.3151	8.74922	9.07497	10.5234	10.7725	8.50655		11.86	12.6483
[truncated: 733 more rows]

## Sheet: 3-Median Normalized
Accession	Gene	Log2 Transformed Control Intensitites													Log 2 Transformed Tg Intensitiy
[truncated: 1,843 more rows]

[truncated: 12 more sheets: 4-UnnormalizedVolcano, 5-Median Normalized Volcano, 6-WT Comparisons, 7-WT - Summary, 8-G2341R Comparisons, 9-G2341R - Summary, 10-L2284P Comparisons, 11-L2284P - Summary, 12-A2234D Comparisons, 13-A2234D - Summary, 14-C1264R Comparisons, 15-C1264R - Summary]
