# Supplementary material for: Thyroglobulin Interactome Profiling Defines Altered Proteostasis Topology Associated With Thyroid Dyshormonogenesis
Source: Mol Cell Proteomics. 2020 Dec 8;20:100008. doi: 10.1074/mcp.RA120.002168 (PMC7950113; doi:10.1074/mcp.RA120.002168)
Supplement: Supplemental Table S4 [file mmc5.xlsx]

## Sheet: Tg Interactors Table
Accession	Gene	WT	G2341R	L2284P	A2234D	C1264R
P01266	TG	x	x	x	x	x
P62736	ACTA2					x		Previously Documented Interactor
Q9UHI8	ADAMTS1	x	x	x
O00468	AGRN					x
O75342	ALOX12B	x		x
Q9NQW6	ANLN					x
P05090	APOD					x
Q5T5U3	ARHGAP21				x
Q13510	ASAH1	x
Q12797	ASPH		x	x
O75882	ATRN					x
P25311	AZGP1					x
Q96L58	B3GALT6					x
Q9P1Z2	CALCOCO1					x
Q9NZT1	CALML5				x
P27797	CALR	x	x	x		x
O43852	CALU		x	x		x
P27824	CANX		x	x		x
Q96CT7	CCDC124	x
Q9ULG6	CCPG1	x			x	x
P11802	CDK4				x
Q00535	CDK5					x
Q9BWS9	CHID1	x	x	x		x
Q9P2E5	CHPF2					x
P30532	CHRNA5				x	x
Q07065	CKAP4	x	x	x		x
Q96KA5	CLPTM1L	x				x
P10909	CLU		x	x		x
Q9Y2B0	CNPY2			x		x
O43405	COCH	x	x	x	x	x
Q05707	COL14A1					x
Q8NBJ5	COLGALT1	x	x	x		x
Q6UXH1	CRELD2		x	x		x
O75718	CRTAP	x	x	x		x
P07339	CTSD					x
P39656	DDOST		x	x		x
Q6IAN0	DHRS7B		x
Q9UBS4	DNAJB11	x	x	x		x
Q8IXB1	DNAJC10	x	x	x	x	x
Q13217	DNAJC3	x	x	x		x
Q9BZG8	DPH1					x
Q14574	DSC3				x
Q14126	DSG2	x
Q9BZQ6	EDEM3		x	x		x
Q3B7T1	EDRF1					x
Q96EB1	ELP4					x
Q8N766	EMC1					x
P06733	ENO1				x
Q9NZ08	ERAP1	x				x
Q96DZ1	ERLEC1	x			x	x
O75477	ERLIN1					x
Q86YB8	ERO1LB	x	x	x		x
P30040	ERP29	x	x	x		x
Q9BS26	ERP44		x	x		x
Q9BXW9	FANCD2				x	x
Q8TB52	FBXO30					x
Q96AY3	FKBP10	x	x	x		x
O95302	FKBP9		x	x		x
P20930	FLG					x
Q5D862	FLG2					x
Q8IWF2	FOXRED2	x	x	x		x
Q9BTY2	FUCA2	x	x	x	x	x
Q14697	GANAB	x	x	x		x
P06280	GLA					x
P08236	GUSB		x	x		x
P06865	HEXA	x	x	x		x
P07686	HEXB					x
P16190	HLA-A			x
P10321	HLA-C		x
Q86YZ3	HRNR		x	x
P14625	HSP90B1	x	x	x		x
P11021	HSPA5	x	x	x		x
Q9Y4L1	HYOU1	x	x	x		x
O00458	IFRD1				x
Q70UQ0	IKBIP					x
P58166	INHBE				x	x
P14923	JUP		x
Q6UW63	KDELC1	x	x	x		x
P13645	KRT10					x
P35908	KRT2	x				x
Q9C075	KRT23		x	x
Q15323	KRT31			x		x
Q14525	KRT33B			x
Q92764	KRT35			x		x
O76013	KRT36			x
P19013	KRT4					x
P48668	KRT6C				x
Q86Y46	KRT73		x			x
Q01546	KRT76	x
Q7Z794	KRT77					x
Q5XKE5	KRT79	x			x
P78385	KRT83			x		x
Q9NSB2	KRT84			x
P07942	LAMB1	x	x	x		x
P55268	LAMB2					x
Q13751	LAMB3	x	x	x		x
P11047	LAMC1		x			x
Q14847	LASP1				x	x
Q32P28	LEPRE1	x	x	x		x
Q8IVL6	LEPREL2	x	x	x		x
Q92791	LEPREL4	x	x	x		x
Q08380	LGALS3BP	x	x	x		x
P49257	LMAN1	x	x	x		x
Q9UIQ6	LNPEP		x			x
P30533	LRPAP1					x
Q86X29	LSR	x	x
P61626	LYZ					x
Q9H0U3	MAGT1		x	x		x
P46734	MAP2K3					x
P48163	ME1	x
Q14696	MESDC2	x	x	x		x
Q8N3F8	MICALL1				x	x
Q13724	MOGS		x	x		x
P54920	NAPA	x
Q69YL0	NCBP2AS2					x
O75306	NDUFS2	x
Q99519	NEU1		x	x		x
P14543	NID1		x	x
Q9BYG3	NIFK					x
Q5JPE7	NOMO2	x	x	x		x
O00567	NOP56		x	x
P48745	NOV				x
Q02818	NUCB1	x				x
P80303	NUCB2					x
Q8TEM1	NUP210		x			x
Q13438	OS9	x	x	x		x
P13674	P4HA1	x	x	x		x
O15460	P4HA2	x	x	x	x	x
P07237	P4HB	x	x	x		x
P61457	PCBD1	x
Q92824	PCSK5	x			x	x
P30101	PDIA3	x	x	x		x
P13667	PDIA4	x	x	x		x
Q15084	PDIA6	x	x	x		x
Q8IV08	PLD3		x	x
Q15149	PLEC	x
Q02809	PLOD1	x	x	x		x
O00469	PLOD2	x	x	x		x
O60568	PLOD3	x	x	x		x
Q92871	PMM1					x
Q8WVV4	POF1B	x		x
O15160	POLR1C	x
P23284	PPIB	x	x	x		x
Q13162	PRDX4	x	x	x		x
P14314	PRKCSH	x	x	x		x
P25786	PSMA1		x
P15151	PVR				x
Q92626	PXDN					x
Q6ZRP7	QSOX2	x	x	x
P15153	RAC2	x
Q6GYQ0	RALGAPA1				x
O60518	RANBP6				x
Q96PK6	RBM14	x
Q96I25	RBM17		x
Q15293	RCN1	x	x	x		x
Q14257	RCN2	x	x	x		x
Q9Y6B6	SAR1B			x
Q99470	SDF2	x	x	x		x
Q9HCN8	SDF2L1	x	x	x	x	x
Q9BRK5	SDF4	x	x	x	x	x
P67812	SEC11A	x	x	x		x
Q9UBV2	SEL1L	x	x	x		x
O60613	SELENOF	x	x	x	x	x
P48594	SERPINB4				x	x
P50454	SERPINH1	x	x	x		x
Q13247	SRSF6				x
P51571	SSR4		x
Q8TCJ2	STT3B		x	x		x
Q8NBJ7	SUMF2	x	x	x		x
O75683	SURF6		x
Q86TM6	SYVN1					x
Q8TC07	TBC1D15		x
Q92734	TFG				x
P02786	TFRC	x	x	x		x
Q04726	TLE3			x
Q9H3N1	TMX1		x
O14656	TOR1A		x	x		x
O14657	TOR1B		x	x
Q9UJA5	TRMT6	x
Q8NBP0	TTC13					x
P68366	TUBA4A	x
Q9BSJ2	TUBGCP2					x
Q8NBS9	TXNDC5	x	x	x		x
Q9NYU2	UGGT1	x	x	x		x
Q9NYU1	UGGT2	x	x	x		x
P55072	VCP					x
Q5VVQ6	YOD1					x
