# Supplementary material for: Thyroglobulin Interactome Profiling Defines Altered Proteostasis Topology Associated With Thyroid Dyshormonogenesis
Source: Mol Cell Proteomics. 2020 Dec 8;20:100008. doi: 10.1074/mcp.RA120.002168 (PMC7950113; doi:10.1074/mcp.RA120.002168)
Supplement: Supplemental Table S5 [file mmc6.xlsx]

## Sheet: Table of Contents
	Contents:
	Sheet 1	Gene Ontology cellular component terms used to delineate identified proteins that were found to be components of the secretory pathway
	Sheet 2	Grouping of high-confidence Tg interactors into proteostasis sub-pathways; groups were used in Fig. 3

## Sheet: 1-Pathway Enrichment Analysis
Gene Ontology - Cellular Component Term	ribosome (GO:0005840)	secretory granule lumen (GO:0034774)	large ribosomal subunit (GO:0015934)	cytoplasmic vesicle lumen (GO:0060205)	polysome (GO:0005844)	cytoskeleton (GO:0005856)	microtubule cytoskeleton (GO:0015630)	actin cytoskeleton (GO:0015629)	microtubule (GO:0005874)	polysomal ribosome (GO:0042788)	intermediate filament cytoskeleton (GO:0045111)	vesicle coat (GO:0030120)	cytosolic proteasome complex (GO:0031597)	cytoplasmic stress granule (GO:0010494)	endocytic vesicle (GO:0030139)	early endosome (GO:0005769)	lysosomal membrane (GO:0005765)	nuclear proteasome complex (GO:0031595)	cytoplasmic vesicle membrane (GO:0030659)	recycling endosome (GO:0055037)	Golgi-associated vesicle (GO:0005798)	recycling endosome membrane (GO:0055038)	COPI vesicle coat (GO:0030126)	lysosome (GO:0005764)	COPI-coated vesicle membrane (GO:0030663)	endoplasmic reticulum-Golgi intermediate compartment (GO:0005793)	late endosome (GO:0005770)	COPII vesicle coat (GO:0030127)	ER to Golgi transport vesicle membrane (GO:0012507)	Cajal body (GO:0015030)	COPI-coated vesicle membrane (GO:0030663)	endoplasmic reticulum-Golgi intermediate compartment (GO:0005793)	late endosome (GO:0005770)	COPII vesicle coat (GO:0030127)	ER to Golgi transport vesicle membrane (GO:0012507)	Cajal body (GO:0015030)	signal recognition particle, endoplasmic reticulum targeting (GO:0005786)	early endosome membrane (GO:0031901)	COPII-coated ER to Golgi transport vesicle (GO:0030134)	N-terminal protein acetyltransferase complex (GO:0031414)	Cul4-RING E3 ubiquitin ligase complex (GO:0080008)	endoplasmic reticulum tubular network (GO:0071782)	coated vesicle (GO:0030135)	COPI-coated vesicle (GO:0030137)	Golgi subcompartment (GO:0098791)	COPI-coated vesicle membrane (GO:0030663)	endoplasmic reticulum-Golgi intermediate compartment (GO:0005793)	late endosome (GO:0005770)	COPII vesicle coat (GO:0030127)
Gene Name	RPL30	CYFIP1	RPL4	GHDC	RPL30	IFIT5	TUBB6	CLIC4	NUMA1	RPL30	FLG	COPB2	PSMC5	DDX6	RAB5B	ZFYVE9	SLC35F6	PSMD12	YWHAE	TFRC	TMED9	PDIA3	COPB2	SLC35F6	COPB2	LRPAP1	LTV1	SEC13	SEC13	SRRM2	COPB2	LRPAP1	LTV1	SEC13	SEC13	SRRM2	SRP72	RAB5B	SEC13	NAA30	CUL5	RAB10	TMED9	TMED10	ARF3	COPB2	LRPAP1	LTV1	SEC13
	RPL32	GHDC	RPL5	CYFIP1	RPL32	CLU	MAEA	WDR1	RAB3D	RPL32	KRT80	COPA	PSMC6	DDX3X	RAB5C	EEA1	ZFYVE9	PSMC5	C2CD5	NDRG1	TMED10	HLA-B	COPA	ZFYVE9	COPA	TMED10	TSG101	SEC23A	SEC23A	NOP58	COPA	TMED10	TSG101	SEC23A	SEC23A	NOP58	SRP54	RAB4A	TMED9	NAA10	GLMN	ASPH	TMED10	TMED2	SLC35B2	COPA	TMED10	TSG101	SEC23A
	RPL31	FAM49B	RPL30	GPI	RPL31	ACTB	TUBB3	ARPC1A	KIF11	RPL31	DCTN1	SEC23A	PSMC3	DDX1	CLTC	AP4M1	RAB3D	PSMC6	RAB4A	TUBA1A	COPB1	HLA-C	COPB1	HEXB	COPB1	KDELR1	SRC	SEC24A	TMED10	AK3	COPB1	KDELR1	SRC	SEC24A	TMED10	AK3	SRP68	ANXA1	SEC23A	NAA25	PLRG1	ATL1	SORT1	ARFGAP3	ARF1	COPB1	KDELR1	SRC	SEC24A
	FMR1	SERPINE1	RPL3	DDX3X	DHX9	MAEA	PPP2R1A	IFIT5	TUBA1C	DHX9	SLC1A4	SEC13	PSMC4	PABPC4	CLTB	WDR91	CLTC	PSMC3	TOR1A	INPP5F	CTSZ	HLA-A	COPG2	CLTC	COPG2	RAB1B	VPS4A	SAR1A	SEC24A	U2AF1	COPG2	RAB1B	VPS4A	SAR1A	SEC24A	U2AF1	SRP14	RAB5C	TMED10	NAA35	DCAF5	RAB18	CTSZ	AP3B2	CHPF	COPG2	RAB1B	VPS4A	SAR1A
	LTN1	SRP14	RPL32	HSP90AB1	FMR1	PPP2R1A	KIF5C	SLC2A1	TUBA1B	FMR1	EVPL	SEC24A	PSMC1	CIRBP	CLTA	TOM1	WDR41	PSMC4	YWHAB	VPS51	ADAM10	NDRG1	COPG1	HEXA	COPG1	CTSZ	PIK3R4	PEF1	SAR1A	EFTUD2	COPG1	CTSZ	PIK3R4	PEF1	SAR1A	EFTUD2	SRP9	ZFYVE9	SEC24A	NAA16	DCAF7	EMD	CLTC	ARCN1	KDELR1	COPG1	CTSZ	PIK3R4	PEF1
	RPL10A	CLU	RPL31	GDI2	RPL11	ARHGDIA	DPYSL2	WASL	TUBB6	RPL11	NCKIPSD	SAR1A	PSMD2	YBX1	HSP90B1	FLOT1	LPCAT1	PSMC1	AP1B1	AP1G1	OCRL	HLA-G	ARFGAP3	CTSZ	ARFGAP3	GOLGA2	HTT	TMED7	SAR1B	FBL	ARFGAP3	GOLGA2	HTT	TMED7	SAR1B	FBL		HLA-B	SAR1B	NAA15	DCAF6	RTN4	OCRL		PITPNB	ARFGAP3	GOLGA2	HTT	TMED7
	RPL8	PSMD6	RPL34	PYGL	RPL36A	CHORDC1	KIF5B	ACTB	TUBA1A	RPL36A	PNN	PEF1	PSMC2	LARP4B	HSPH1	ANKFY1	CLTA	PSMC2	HTT	MICALL1	ARFGAP3	RAB11A	TMED7	WDR41	TMED7	LMAN1	VPS26B	SEC24C	PEF1	PRPF4	TMED7	LMAN1	VPS26B	SEC24C	PEF1	PRPF4		HLA-C	SEC16A		CUL4A	KPNB1	ARFGAP3		SLC2A1	TMED7	LMAN1	VPS26B	SEC24C
	RPL9	PNP	RPLP0	SRP14	RPL10A	AKT1	TUBB1	AKAP13	KIF5C	LARP4B	CCT8	COPB1	PSMD1	PUM1	INPP5F	VPS35	MAGT1	UBQLN4	ITPR3	VPS52	AP3B2	RAB11B	COPZ1	RPTOR	COPZ1	TRAPPC12	HDAC6	SEC31A	SEC16A	LSG1	COPZ1	TRAPPC12	HDAC6	SEC31A	SEC16A	LSG1		HLA-A	CTSZ		DDB1	RAB3GAP1	AP3B2		ECE2	COPZ1	TRAPPC12	HDAC6	SEC31A
	RPL6	PSMD7	RPL10A	PSMD6	RPL8	KNTC1	CHORDC1	LASP1	TUBB3	RPL10A	MDN1	CLTB	UBQLN4	LARP4	MYO6	SH3GL2	RPTOR		LNPEP	PACSIN2	ARCN1	RAP2C	COPE	NAGLU	COPE	SERPINH1	WDR91		USO1	SART3	COPE	SERPINH1	WDR91		USO1	SART3		HLA-G	USO1		WDR70		HSPD1		AP4M1	COPE	SERPINH1	WDR91
	RPS4X	PSMD2	RPL8	PNP	HSPA14	TMOD1	AKT1	POF1B	DPYSL2	RPL8	KRT6A	CLTA		EIF2S1	DVL2	APPL1	AP1G1		YWHAZ	TBC1D17	GOLGA2	RAP2A	ARCN1	AP1G1	ARCN1	TMED2	MICALL1		HLA-B	PRPF3	ARCN1	TMED2	MICALL1		HLA-B	PRPF3		RUFY1	HLA-B		ARIH1		ARCN1		GOLGA2	ARCN1	TMED2	MICALL1
	RPL7A	PSMD3	RPL9	PSMD7	RPL6	PRKCI	CEP97	CAPZB	KIF5B	RPL6	DSP	ARFGAP3		GIGYF2	FLOT2	USP8	CPNE1		RAB11A	RAB8A	LMAN1	EHD4		AP1S2		TMED7	ANXA6		HLA-C	HNRNPA2B1		TMED7	ANXA6		HLA-C	HNRNPA2B1		SNX3	HLA-C		DCAF11		GOLGA2		AP1G2		TMED7	ANXA6
	RPL18A	COTL1	RPL6	PSMD2	RPS4X	TPM4	CDK5RAP3	RAC2	TUBB1	RPS26	KRT4	COPZ1		RPTOR	ITGAV	MAP2K1	AP1S2		RAB10	VPS16	SCFD1	RAP2B		ANXA6		UGGT1	SDF4		HLA-A	CDK2		UGGT1	SDF4		HLA-A	CDK2		RAB21	HLA-A		DTL		SNX3		AP1G1		UGGT1	SDF4
	RPS19	PSMD1	RPL7	PSMD3	FXR1	KRT4	PRKCI	CAPN2	KIF1C	RPL7A	KRT3	ARCN1		ATXN2L	SRGAP2	ANXA1	ANXA6		YWHAQ	RAB11FIP5	SEC23IP	RAB14		FLOT1		TMED4	MAPK1		HLA-G	PRPF31		TMED4	MAPK1		HLA-G	PRPF31		SNX4	HLA-G		CUL4B		LMAN1		OSBP		TMED4	MAPK1
	RPS18	ACAA1	RBM3	COTL1	RPL7A	TPM3	MAP2K2	FLOT1	KIF1B	RPS28	KRT2	NECAP2		RBM4	AP2M1	MAP2K2	TOM1		TBC1D4	RAB8B	AP1G2	RAB12		ANKFY1		TMED9	VPS35		LMAN1	SMN1		TMED9	VPS35		LMAN1	SMN1		RABEP1	GOLGA2				SEC23IP		CHORDC1		TMED9	VPS35
	RPL36	ACTN2	RPL7A	PGM2	ATXN2	ACTN2	MAP1S	PLS3	KIF1A	RPL18A	MRPS23	COPG2		ATXN2	RAB8A	STX8	FLOT1		AP1G1	PDIA3	RAB14	MICALL1		VPS35		HSPA5	VPS36		TMED2			HSPA5	VPS36		TMED2			ZFYVE16	LMAN1				AP1G1		BSG		HSPA5	VPS36
	DENR	ACTN1	RPL18A	HSP90AA1	FXR2	TPM2	ANXA11	FLOT2	DNM1L	RPL36	KRT8	COPG1		LARP1	RAB8B	VPS33A	ANKFY1		MYO5B	STX8	RAB13	RAB35		ATP6V1E1		SURF4	LDLR		TMED7			SURF4	LDLR		TMED7			WDR81	SEC23IP				TMED2		AP1S2		SURF4	LDLR
	RPS11	PRKCD	RPL36AL	SERPINB1	LARP1	TMOD3	EML1	KNTC1	CDK5RAP3	RPL24	KRT13	TMED7		CAPRIN1	PDIA3	HLA-B	CPNE3		AP1S2	ATG9A	TMED2	PACSIN2		GUSB		GBF1	VPS16		SEC22B			GBF1	VPS16		SEC22B			INPP5F	TMED2				SNX9		TMED2		GBF1	VPS16
	RPS10	ACTN4	RPL36	DBNL	RPL18A	TPM1	TUBA4A	CAP1	CCT3	RPL18	KRT5	SEC24C		IGF2BP1	HSP90AA1	HLA-C	VPS35		KIF1B	HLA-B	GOPC	RAB8A		SPG11		ARFGAP3	MAPK3		SEC24C			ARFGAP3	MAPK3		SEC24C			RAB14	TMED7				TMED7		TMED7		ARFGAP3	MAPK3
	RPS13	MIF	RPL35	APAF1	RPL36	KRT1	EML4	TMOD1	CCT2	RPS21	KRT76	COPE		PABPC1	ANXA11	OCRL	ATP6V1E1		SNX9	HLA-C	TMED7	OPTN		CTSD		PDIA6	CHID1		SEC31A			PDIA6	CHID1		SEC31A			WDR91	SEC22B				TMED4		SNAP29		PDIA6	CHID1
	RPS9	GTPBP2	RPLP2	AHSG	EIF4H	KRT8	CLIP1	ACTR3	MAP2K2	ZC3H15	KRT10	SEC31A		EIF4E	AP2B1	HLA-A	SNAP29		SFN	MYO5A	RAB8A	RAB8B		AP2M1		ERP44	VPS18					ERP44	VPS18					RAB5A	SEC24C				SEC31A		RAB8A		ERP44	VPS18
	RPS7	ILF2	RPL37	MIF	RPS3	ALG2	MAP1B	ACTR2	MAP1S	RPL19	KRT75			LSM14A	RAB11A	HLA-G	SPG11		YWHAG	HLA-A	TMED4			CHID1		SEC23IP	MAP2K1					SEC23IP	MAP2K1					LLGL1	TMED4						SH3GL2		SEC23IP	MAP2K1
	RPL23	EEF1A1	RPL21	APRT	RPL18	CASK	MACF1	ANXA1	TUBB		PJA2				RAB11B	RUFY1	AP2M1		YWHAH	TUBG1	RAB8B			RAB2A		TBC1D20	MAP2K2					TBC1D20	MAP2K2					SNX6	SEC31A						CHID1		TBC1D20	MAP2K2
	RPS5	ACLY	RPL23	EEF1A1	MYH10	KRT77	SHMT2	PDCD6IP	DCXR		NSFL1C				RAB32	RAB32	RAB2A		AP1M1	HLA-G	SEC31A			NSF		NUCB1	ANXA2					NUCB1	ANXA2												RAB2A		NUCB1	ANXA2
	RPL13A	CSNK2B	RPL22	PSMA5	EIF4B	ACTN4	TUBGCP2	PPP1R12A	TUBG1		CLIP1				MYO1E	ZFYVE16	NSF			RAB11A				VPS18		COPG2	EXOC8					COPG2	EXOC8												NSF		COPG2	EXOC8
	LARP4B	NHLRC2	RPL13A	PKM	ZC3H15	ANK3	FLII	TPM4	SIRT2		KRT18				TF	RABEP1	VPS18			RAB11B				HSP90AA1		COPG1	STX8					COPG1	STX8												RAB2B		COPG1	STX8
	NEMF	PPIA	RPL7L1	PSMA2	RPL19	EML1	PIK3R4	ACTN2	TUBA4A		KRT17				RABEP1	WDR81	SEC13			RAP2C				SEC13		CALR	VPS33A					CALR	VPS33A												COG8		CALR	VPS33A
	RPL24	S100A9	MRTO4	CSNK2B	NAA30	TUBA4A	SLAIN2	TPM3	DNM2		KRT16				RAB14	HGS	ANXA2			RAB10				ANXA2		P4HB	ATG9A					P4HB	ATG9A												TMED9		P4HB	ATG9A
	RPL27	S100A8	RPL24	CAT	VBP1	EML4	SLC1A4	ACTN1	TUBB2B		KRT14				HEATR5B	RAPGEF1	VPS33A			TF				USP5		SEC22B	MYO5A					SEC22B	MYO5A												CHPF2		SEC22B	MYO5A
	RPL26	VCL	GEMIN5	ALDOC	LARP4B	CLIP1	WDR62	TMOD3	CLIP1		PKP2				RAB34	RAB38	AP1B1			RAP2A				VPS33A		PTPN2	RAB27A					PTPN2	RAB27A												STX8		PTPN2	RAB27A
	DHX9	KPNB1	RPL27	ALDOA	EIF2AK4	FSCN1	IQGAP1	TPM2	TUBB2A		PKP1				RAB35	LLGL1	AP3B1			EHD4				AP1B1		NUCB2	RAB11A					NUCB2	RAB11A												SACM1L		NUCB2	RAB11A
	RPL12	S100A7	RPL26	PPIA	LARP4	TNIK	HMMR	TPM1	KIF2A		PKN2				RAB13	RAB5B	CKAP4			RAP2B				TSC2			TF						TF												ATG9A			TF
	RPL11	VCP	RPL28	S100A9	EIF2S1	TLN2	NDRG1	ALG2	MAP1B		VIM				RAB9A	RAB5C	DDOST			RAB14				AP3B1			WDR81						WDR81												AP1B1			WDR81
	RPL36A	PSMD12	RPL10	S100A8	RPS26	EZR	MAP7	PAWR	TCP1		S100A8				RAB38	TSG101	EEF1A1			MYO5B				HCK			RAB14						RAB14												HLA-B			RAB14
	RRBP1	PSMD11	RPL12	VCL	PSMA6	S100A9	MAP4	CASK	KIF2C		PLEC				HYOU1	LRP1	RRAGA			RAB12				RRAGA			RAB9A						RAB9A												HLA-C			RAB9A
	HSPA14	PSMD14	RPL11	VCP	RPS28	S100A8	RAB11FIP5	TSC1	ARHGEF2						CALR	VPS4A	ZFYVE16			RAB35				ZFYVE16			OSBPL1A						OSBPL1A												VRK1			OSBPL1A
	MRPL11	TEX264	RPL36A	PSMD12	PSMA1	LLGL1	CBX3	ACTN4	MAPRE1						RAB5A	TGFBRAP1	WDR81			RAB13				WDR81			TPT1						TPT1												OCRL			TPT1
	DNAJC21	PSMD13	MRPL17	PSMD11	DRG1	VCL	PLK1	CTTNBP2NL	MACF1						RAPGEF6	VPS26A	NPC1			OPTN				NPC1			RAB7A						RAB7A												HLA-A			RAB7A
	RPS3	PRDX4	FXR2	PSMD14	NAA35	MACF1	TBCD	EEF1A1	DYNC1I2						RAB7A	VPS26B	RRAGB			RAN				RRAGB																					FAM91A1
	RPL13	CYB5R3	RPL14	ROCK1	RPL24	SHMT2	UPF3B	GCOM2	TUBGCP2							PHB	SPNS1							HGS																					HLA-G
	APOD	NEU1	RPL13	PSMD13	VIM	DHX9	TBCB	HCK	DCTN1							HSPD1	ATP6V1B2							SPNS1																					COPZ1
	RPL15	ATG7	SURF6	GSTP1	CALR	PIK3R4	TBCA	HAX1	ARL3							PRDX3	RAB7A							ATP6V1B2																					ARFGAP1
	RPL18	TXNDC5	RPL15	HSP90B1	RPS21	TARS	CCT6A	CTTN	BCL10							SNX3	ARL8B							RAB38																					RAB33B
	ZC3H15	HSPA8	ZNF622	PSMB7	EIF4G1	TWF1	TPX2	FSCN1	IQGAP1							RAB21	ATP6V1A							PCYOX1																					DNM2
	RPL19	XRCC6	RPL18	HSPH1		HTRA2	CDK5	LANCL2	NDRG1							SNX4	SEH1L							ARL8B																					RAB32
	NAA10	TGFB1	RPL17	PRDX4		SLAIN2	KIF4A	MYH9	HDAC6							INPP5F	RAB5C							RAB7A																					RAB30
	EIF2AK2	JUP	RPL19	CAND1		IQGAP1	CDC16	TLN2	TUBA3C							SNX27	LRP1							ATP6V1A																					RAB34
	EIF2AK4	XRCC5	RPL35A	PSMB1		HMMR	TBCE	LCP1	MTA1							MAPK1	HM13							ASAH1																					RAB35
	SRP68	IDH1	RPL23A	CCT8		IQGAP2	MMS19	EZR	HAUS8							LDLR	GBA							SEH1L																					RAB38
	EIF2S1	FUCA2	RSL1D1	ATG7		EVPL	TUBGCP3	ALDOA	CCT8							VPS16	TGFBRAP1							RAB5C																					BIRC6
	NLE1	HSPA6	RPL27A	HSPA8		NDRG1	CLIC4	LLGL1	CCT7							RAB11FIP5	GNAI3							LRP1																					SEC22B
	RPS26	RAB27A		XRCC6		ACACA	C2CD5	DBN1	CCT5							SNX6	PSEN2							SRC																					OPTN
	RPS25	GGH		GSN		CORO1C	NUMA1	STOML2	CLASP1							MAPK3	GNAI1							HM13																					RAB1A
	RPS28	PA2G4		XRCC5		CNN3	CLTC	DCTN2	CCT4							PTPN1	NAPG							VPS4A																					COPB2
	RPS27	LYZ		IDH1		SLC9A3R1	KIF11	DHX9	CLASP2							RAB4A	RAP1B							STXBP2																					COPA
	APEX1	EEF2		AGL		ARHGAP21	TUBA1C	TWF2	DYNC1H1							SORT1	NCSTN							GBA																					TMED10
	RPS21	PRDX6		HSPA6		CALD1	TUBA1B	TWF1	SPAG5							MYO5A	GNA11							TGFBRAP1																					RAB1B
		HRNR		HUWE1		EPB41L2	ACTR1A	TARS	PLK1							LNPEP	MYO6							GNAI3																					COPB1
		DERA		EEF2		EPB41L3	TUBA1A	PDXP	TBCD							TF	ATP6V1H							PSEN2																					USO1
		TF		DERA		MAP7	FLOT1	IQGAP1	TUBB4B							MYO1B	STOM							VPS26A																					GNAI3
		ALB		TF		STK38L	KIF1C	IQGAP2	TUBB4A							RAB14	RDH14							BCL10																					GLG1
		MAGED2		PFKL		MAP4	KIF1B	ACACA	LRPPRC							SNX17	LDLR							GNAI1																					RAB21
		MAN2B1		PSMC3		MDN1	KIF1A	CORO1C	CCT6A							RAB5A	VPS16							NAPG																					LMAN1
		LGALS3BP		IMPDH1		SPTBN1	DNM1L	CNN3	CDK5								AP1M1							NCSTN																					ATXN2
		GPI		IMPDH2		JUP	SPTAN1	LIMA1	PRC1								HSPA8							SNX2																					CUX1
		PYGB		PSMC2		PLK1	CEP55	SLC9A3R1	KIF4A								SURF4							LARS																					MAN2A1
		ECM1		HYOU1		DSTN	DLGAP5	ARHGAP21	CDC16								AP3D1							GNA11																					INPP5K
		DDX3X		CALR		MSN	CCT3	CALD1	TBCE								LNPEP							MYO6																					SNX9
		HSP90AB1				TBCB	CCT2	STK38L	SARM1								HPS6							NEU1																					NCAM1
		HEXB				TBCA	EXOC7	FLNA	CDK1								AP2B1							ATP6V1H																					CHST14
		CTSZ				PTK2	TUBB	MYH14	SRPRB								MTOR							RDH14																					MGAT2
		GDI2				NSFL1C	RAD23A	FLNB	CALM1								RAB14							LDLR																					RAB6A
		FAF2				TPX2	HAUS6	PDLIM5									RHEB							VPS16																					AP1M1
		OLA1				ANLN	TUBG1	MYH10									GNAQ							AP1M1																					CLASP2
		PYGL				ARPC2	CKAP5	WASF2									GOPC							TXNDC5																					ARFGEF1
		TMSB4X				ARPC3	SIRT2	CAP2									UBA1							HSPA8																					GALNT2
		PGM2				HNRNPC	DNM2	GSN																FUCA2																					SURF4
		GUSB				CLIC4	TUBB2B	RDX																AP3D1																					GBF1
		CTSD				ARPC1A	TUBB2A	MYO5A																MYO5A																					B3GALT6
		SPTAN1				HSPB1	KIF2A	DSTN																RAB27A																					RAB11A
		CAP1				WASL	TCP1	MYO9B																LNPEP																					ARCN1
		SERPINB3				TUBA1C	BIRC6	CDC42BPB																HPS6																					RAB10
		CCT2				TUBA1B	KIF2C	NPM3																MTOR																					RAB14
		ACTR2				ACTR1A	ARHGEF2	ANLN																RAB14																					RAB12
		SERPINB1				TUBA1A	MAPRE1	MYO1E																RHEB																					RAB13
		HSP90AA1				CASP8	GAPDH	MARCKS																RAB12																					TRIP11
		DBNL				CAPZB	MCM2	MYO1B																GNAQ																					COPG2
		ANXA2				RAC2	DYNC1I2	ARPC2																RAB9A																					CORO7
		APAF1				LRRFIP1	CTDP1	ARPC3																GOPC																					COPG1
		ARG1				SPTAN1	DCTN1	CAPZA1																UBA1																					ACBD3
		AHSG				ACTR3	TTK	DNAJA3																MAN2B1																					COPE
		TUBB				CCT3	HDAC6	CROCC																AGRN
		APRT				ACTR2	PPP2CA	CAPZA2																GLA
		PSMA5				PPP1R12A	TUBA3C	HNRNPC																LGMN
		DNAJC3				TUBB	MTA1
		PKM				MRPS23	KATNA1
		PSMA2				RHOG	POLR2C
		CAT				CKAP5	PMS2
		ALDOC				PJA2	CCT8
		ALDOA				CTTNBP2NL	CCT7
		LTF				DNM2	CCT5
		ROCK1				TUBB2B	CLASP1
		GSTP1				HAX1	CCT4
		THBS1				CTTN	CLASP2
		PSMB7				MYH9	SPAG9
		CAND1				ALDOC	DYNC1H1
		PSMB1				KIF2C	RBM39
		MAPK1				LCP1	TUBB4B
		CCT8				ARHGEF2	TUBB4A
		DYNC1H1				ALDOA	LRPPRC
		GSN				GAPDH	HYPK
		PTGES2				DBN1	RAB11A
		AGL				MCM2	DNAJA1
		HUWE1				PLEC	KRT18
		TUBB4B				STOML2	PRC1
		ERP44				KRT80	SARM1
		PFKL				ROCK1	TACC3
		PSMC3				DCTN1	TACC1
		FABP5				DDX20
		IMPDH1				PDXP
		IMPDH2				PPP2CA
		PSMC2				LIMA1
		GLA				TUBA3C
						POLR2C
						FLNA
						PMS2
						STOM
						MAPK1
						FLNB
						IGF2BP2
						CCT8
						PDLIM5
						WASF2
						MAPK3
						MPP2
						RBM39
						GSN
						KRT13
						MYO9B
						CDC42BPB
						TUBB4B
						NPM3
						LRPPRC
						HYPK
						DNAJA1
						MYO1E
						MARCKS
						KRT17
						KRT16
						CROCC
						CAPZA1
						CAPZA2
						TACC3
						PKN2
						EPPK1
						TACC1
						VIM
[truncated: 76 more columns]

## Sheet: 2-Proteostasis Pathway Grouped
Import		GlycanProcessing		Hsp70/90AssistedFolding		DisulfideProcessing		CollagenProcessing		Trafficking		Degradation		Miscellaneous
Gene		Gene		Gene		Gene		Gene		Gene		Gene		Gene
SEC11A		MAGT1		CLU		PDIA3		COL14A1		LRPAP1		VCP		TOR1A
SSR4		STT3B		HSP90B1		ERP44		SERPINH1		CDK5		SYVN1		TOR1B
		DDOST		SDF2L1		TMX1		PPIB		CDK4		ERAP1		SELENOF
		CHID1		HYOU1		P4HB		NID1		SDF4		LNPEP		SUMF2
		NEU1		DNAJC10		QSOX2		COCH		LMAN1		PSMA1		LAMB3
		MOGS		DNAJC3		PDIA6		PLOD3		SAR1B		ADAMTS1		NOMO2
		GUSB		HSPA5		PDIA4		FKBP10		RAC2		PCSK5		RCN2
		KDELC1		DNAJB11		TXNDC5		FKBP9		MICALL1		NDUFS2		CKAP4
		B3GALT6				DNAJC10		LEPREL4		TBC1D15		YOD1		TFRC
		HEXB				ERP29		COLGALT1		NAPA		NEU1		LAMB1
		HEXA				ERO1LB		LEPREL2				SERPINB4		RCN1
		UGGT2				PRDX4		P4HA1				CTSD		MESDC2
		UGGT1						PLOD1				FOXRED2		COCH
		SDF2						P4HA2				FBXO30		CHID1
		GLA						CRTAP				ERLIN1		SDF4
		PMM1						LEPRE1				OS9		ASPH
		CHPF2						PLOD2				SEL1L		CALU
		CALR										EDEM3		LAMC1
		STT3A												DHRS7B
		GANAB
		PRKCSH
		CANX
		PDIA3
		LMAN1
