# Supplementary material for: Thyroglobulin Interactome Profiling Defines Altered Proteostasis Topology Associated With Thyroid Dyshormonogenesis
Source: Mol Cell Proteomics. 2020 Dec 8;20:100008. doi: 10.1074/mcp.RA120.002168 (PMC7950113; doi:10.1074/mcp.RA120.002168)
Supplement: Supplemental Table S6 [file mmc7.xlsx]

## Sheet: Batch 1
Accession	Description	Coverage [%]	# Peptides	# PSMs	# Unique Peptides	# Protein Groups	# AAs	Score Sequest HT: Sequest HT	# Peptides (by Search Engine): Sequest HT	# Razor Peptides	WT	GFP	G2341R	G2341R	L2284P	L2284P
											Abundances (Grouped): F1, 126	Abundances (Grouped): F1, 127	Abundances (Grouped): F1, 128	Abundances (Grouped): F1, 129	Abundances (Grouped): F1, 130	Abundances (Grouped): F1, 131
P04264	Keratin, type II cytoskeletal 1 OS=Homo sapiens GN=KRT1 PE=1 SV=6	21	14	1039	10	1	644	3222.44	14	4	27160.8	13517.2	22012.1	23832.9	51852.1	33140.5
P01266	Thyroglobulin OS=Homo sapiens GN=TG PE=1 SV=5	13	25	708	25	1	2768	2508.84	25	0	11580.6	2566.5	16023.9	24000.5	19334.3	12500.4
P11021	78 kDa glucose-regulated protein OS=Homo sapiens GN=HSPA5 PE=1 SV=2	15	8	436	7	1	654	1718.33	8	0	3329.1	1121.2	9403.3	12285.7	12601.7	8305.3
P04259	Keratin, type II cytoskeletal 6B OS=Homo sapiens GN=KRT6B PE=1 SV=5	15	9	635	1	1	564	1687.7	9	1	309.8	100.8	309.1	278.6	284.7	204.5
P02538	Keratin, type II cytoskeletal 6A OS=Homo sapiens GN=KRT6A PE=1 SV=3	15	9	542	1	1	564	1474.36	9	3	1764.8	423.4	1042.7	1199	1407.6	900.4
Q6KB66	Keratin, type II cytoskeletal 80 OS=Homo sapiens GN=KRT80 PE=1 SV=2	13	6	424	5	1	452	1433.57	6	0	304.3	179.7	256.4	337.5	455	392.4
P07437	Tubulin beta chain OS=Homo sapiens GN=TUBB PE=1 SV=2	17	5	397	4	1	444	1418.66	5	1	4262.8	3021	3234.2	4450.7	4991.4	3368.6
P60709	Actin, cytoplasmic 1 OS=Homo sapiens GN=ACTB PE=1 SV=1	25	8	386	7	1	375	1300.67	8	1	9327.1	6423.9	7377	9636.6	11246.6	8013.4
P35527	Keratin, type I cytoskeletal 9 OS=Homo sapiens GN=KRT9 PE=1 SV=3	20	10	338	10	1	623	1143.94	10	0	8402.7	3771.9	8109.5	8362.4	16624.7	11942.3
P49327	Fatty acid synthase OS=Homo sapiens GN=FASN PE=1 SV=3	11	22	308	22	1	2511	1122.66	22	0	6869	4734.8	5273.1	7741.1	8189	5744.6
P11142	Heat shock cognate 71 kDa protein OS=Homo sapiens GN=HSPA8 PE=1 SV=1	17	7	153	3	1	646	577.66	7	2	1779.6	1343.1	1606.8	2026.2	2368.2	1718
P02533	Keratin, type I cytoskeletal 14 OS=Homo sapiens GN=KRT14 PE=1 SV=4	25	11	198	3	1	472	522.14	11	0	806.4	382.8	574.6	668.9	1225.1	765.6
P68363	Tubulin alpha-1B chain OS=Homo sapiens GN=TUBA1B PE=1 SV=1	12	4	129	1	1	451	503.15	4	0	46.7	28.6	43.2	43.1	51.9	44.6
Q9BQE3	Tubulin alpha-1C chain OS=Homo sapiens GN=TUBA1C PE=1 SV=1	12	4	128	1	1	449	497.58	4	3	3139.7	2221.6	2647.3	3465	3786.7	2473.1
P08779	Keratin, type I cytoskeletal 16 OS=Homo sapiens GN=KRT16 PE=1 SV=4	26	13	193	8	1	473	491.36	13	5	7159.8	3313.5	5696.4	5698.8	10786.6	6485
P58107	Epiplakin OS=Homo sapiens GN=EPPK1 PE=1 SV=2	12	25	132	25	1	5090	454.66	25	0	3039.3	2548.1	2895.6	4235.3	4407.8	3165.7
O14744	Protein arginine N-methyltransferase 5 OS=Homo sapiens GN=PRMT5 PE=1 SV=4	10	6	194	6	1	637	451.9	6	0	9055.4	5313.7	7186.1	9631.3	10779.5	6822
P14618	Pyruvate kinase PKM OS=Homo sapiens GN=PKM PE=1 SV=4	20	8	132	8	1	531	441.43	8	0	3324.6	2454.5	2697.6	3903.6	4167.4	2764.7
P08107	Heat shock 70 kDa protein 1A/1B OS=Homo sapiens GN=HSPA1A PE=1 SV=5	20	9	115	7	1	641	406.21	9	2	2244.8	1533.1	2573.1	3259.2	3786.2	2568.8
P52732	Kinesin-like protein KIF11 OS=Homo sapiens GN=KIF11 PE=1 SV=2	16	15	123	15	1	1056	405.67	15	0	4657.5	2486.8	3187.1	3259.7	4422.4	2815.6
P35579	Myosin-9 OS=Homo sapiens GN=MYH9 PE=1 SV=4	16	24	103	22	1	1960	384.12	24	2	2921.4	1826.5	2151.6	2189.7	3264.5	2084.5
P54652	Heat shock-related 70 kDa protein 2 OS=Homo sapiens GN=HSPA2 PE=1 SV=1	9	5	111	1	1	639	369.97	5	0	107	82.8	89.2	122.3	127.5	99.9
P18124	60S ribosomal protein L7 OS=Homo sapiens GN=RPL7 PE=1 SV=1	8	2	139	2	1	248	367.23	2	0	2875.4	1823.9	1982.1	2367.3	3668.1	2965.6
Q04695	Keratin, type I cytoskeletal 17 OS=Homo sapiens GN=KRT17 PE=1 SV=2	28	12	143	5	1	432	366.46	12	4	2030	689.9	1034.7	1271.4	2529.2	1427.5
P07814	Bifunctional glutamate/proline--tRNA ligase OS=Homo sapiens GN=EPRS PE=1 SV=5	7	9	92	9	1	1512	329.48	9	0	2464.4	1647.4	1873.5	2420.4	2672.5	1834.7
P25705	ATP synthase subunit alpha, mitochondrial OS=Homo sapiens GN=ATP5A1 PE=1 SV=1	18	8	79	8	1	553	319.53	8	0	1444.9	1065.4	1174.5	1437	1856.3	1115.8
P78527	DNA-dependent protein kinase catalytic subunit OS=Homo sapiens GN=PRKDC PE=1 SV=3	8	33	121	33	1	4128	317.16	33	0	4002.7	2778.9	3283.7	4352.2	4839	3204.7
Q9ULV0	Unconventional myosin-Vb OS=Homo sapiens GN=MYO5B PE=1 SV=3	10	16	90	16	1	1848	291.15	16	0	2450.9	1482.5	2217.3	3418.8	3582.7	2216.9
Q15084	Protein disulfide-isomerase A6 OS=Homo sapiens GN=PDIA6 PE=1 SV=1	18	7	87	7	1	440	286.54	7	0	988.6	546	2427.5	3434.3	3480.9	2273.6
Q9P2J5	Leucine--tRNA ligase, cytoplasmic OS=Homo sapiens GN=LARS PE=1 SV=2	10	8	68	8	1	1176	275.63	8	0	1558.6	1052.9	1176.9	1656.3	1783.2	1206.9
P41252	Isoleucine--tRNA ligase, cytoplasmic OS=Homo sapiens GN=IARS PE=1 SV=2	12	12	88	12	1	1262	271.06	12	0	2279.4	1521.5	1704.3	2251.3	2555.7	1807.3
P15924	Desmoplakin OS=Homo sapiens GN=DSP PE=1 SV=3	10	31	102	31	1	2871	260.08	31	0	3203.3	1998.8	2923.2	3553.5	6223.1	3563.6
P08238	Heat shock protein HSP 90-beta OS=Homo sapiens GN=HSP90AB1 PE=1 SV=4	16	7	68	4	1	724	258.28	7	0	1214.5	991.6	1261.5	1233.3	1861.1	1165.8
P14868	Aspartate--tRNA ligase, cytoplasmic OS=Homo sapiens GN=DARS PE=1 SV=2	28	13	90	13	1	501	256.64	13	0	2669.2	1660.3	2391.2	2841.4	3500.1	2249.9
P14625	Endoplasmin OS=Homo sapiens GN=HSP90B1 PE=1 SV=1	13	11	80	11	1	803	251.85	11	0	1275.3	725.4	3274.6	3763.3	4233.8	2766.5
P21333	Filamin-A OS=Homo sapiens GN=FLNA PE=1 SV=4	7	15	68	14	1	2647	242.71	15	1	1929.5	1494	1538.6	2143.1	2438.9	1674.5
Q99623	Prohibitin-2 OS=Homo sapiens GN=PHB2 PE=1 SV=2	18	4	63	4	1	299	242.19	4	0	739.8	505	573.3	690.7	923.4	535.8
P07900	Heat shock protein HSP 90-alpha OS=Homo sapiens GN=HSP90AA1 PE=1 SV=5	14	7	66	4	1	732	235.56	7	3	2365.4	2032.8	2469.2	2629.8	3575.1	2289.4
P62258	14-3-3 protein epsilon OS=Homo sapiens GN=YWHAE PE=1 SV=1	31	6	57	5	1	255	205.76	6	1	1486.7	1269.3	1354.9	1774.2	2358.2	1352.7
P17987	T-complex protein 1 subunit alpha OS=Homo sapiens GN=TCP1 PE=1 SV=1	14	5	45	5	1	556	205.47	5	0	1086.1	835.1	903.3	1429.2	1475.4	965.9
P54136	Arginine--tRNA ligase, cytoplasmic OS=Homo sapiens GN=RARS PE=1 SV=2	12	8	61	8	1	660	196.27	8	0	2903	1851.4	2462.5	2661.3	3510.8	2311.6
Q9UBS4	DnaJ homolog subfamily B member 11 OS=Homo sapiens GN=DNAJB11 PE=1 SV=1	24	6	58	6	1	358	196.26	6	0	775.2	349.4	1618.3	2326.5	2455.4	1650.9
P13667	Protein disulfide-isomerase A4 OS=Homo sapiens GN=PDIA4 PE=1 SV=2	17	7	51	7	1	645	193.7	7	0	701.7	444.3	1693	2331.1	2185.5	1488.7
P05783	Keratin, type I cytoskeletal 18 OS=Homo sapiens GN=KRT18 PE=1 SV=2	18	9	85	8	1	430	190.05	9	0	1332.4	948	1009.4	1460	1662.6	1115
P61247	40S ribosomal protein S3a OS=Homo sapiens GN=RPS3A PE=1 SV=2	14	3	50	3	1	264	189.24	3	0	539.7	418.4	483.9	581.5	705.8	470.6
P62979	Ubiquitin-40S ribosomal protein S27a OS=Homo sapiens GN=RPS27A PE=1 SV=2	18	2	86	2	1	156	188.98	2	0	2314.6	1879.5	2038.5	3096.2	3365.5	2354.7
P07355	Annexin A2 OS=Homo sapiens GN=ANXA2 PE=1 SV=2	29	8	56	8	1	339	188.94	8	0	1665.9	1175.9	1434.1	1867.7	2551.7	1744.4
P22234	Multifunctional protein ADE2 OS=Homo sapiens GN=PAICS PE=1 SV=3	16	5	45	5	1	425	182.79	5	0	1111.4	861.2	1001	1300	1621.6	963.6
Q14152	Eukaryotic translation initiation factor 3 subunit A OS=Homo sapiens GN=EIF3A PE=1 SV=1	11	14	64	14	1	1382	180.54	14	0	2315.2	1729.1	1836.7	2376.1	2750.4	1987.1
P12277	Creatine kinase B-type OS=Homo sapiens GN=CKB PE=1 SV=1	22	6	47	5	1	381	180.1	6	1	901.7	1087.9	810.1	862.5	1068.8	804.7
P62241	40S ribosomal protein S8 OS=Homo sapiens GN=RPS8 PE=1 SV=2	18	3	53	3	1	208	179.23	3	0	1538.1	1086.9	1206.3	1527.1	2017	1263.3
P30101	Protein disulfide-isomerase A3 OS=Homo sapiens GN=PDIA3 PE=1 SV=4	11	5	60	5	1	505	173.43	5	0	1069.2	683.6	1851.2	2995.6	2611.9	1783
P63244	Guanine nucleotide-binding protein subunit beta-2-like 1 OS=Homo sapiens GN=GNB2L1 PE=1 SV=3	18	5	57	5	1	317	171.39	5	0	1583.1	1110.9	1260.1	1775.5	2040.9	1299
P04083	Annexin A1 OS=Homo sapiens GN=ANXA1 PE=1 SV=2	25	7	45	7	1	346	168.08	7	0	1249.8	1339.4	1113.8	1422.3	1658.3	1166.1
Q14204	Cytoplasmic dynein 1 heavy chain 1 OS=Homo sapiens GN=DYNC1H1 PE=1 SV=5	5	21	57	21	1	4646	167.94	21	0	1520	1130.8	1271.6	1641.5	1935.3	1290.2
Q9BQA1	Methylosome protein 50 OS=Homo sapiens GN=WDR77 PE=1 SV=1	17	3	40	3	1	342	167.42	3	0	593.2	338.7	476.8	635.7	778.6	432.4
P35232	Prohibitin OS=Homo sapiens GN=PHB PE=1 SV=1	32	8	54	8	1	272	161.98	8	0	1762.3	1266.8	1331.3	1653.3	2153.4	1306.5
Q00610	Clathrin heavy chain 1 OS=Homo sapiens GN=CLTC PE=1 SV=5	10	13	52	13	1	1675	158.3	13	0	1321.7	1031.7	1002.2	1571	1700.7	1327
P04350	Tubulin beta-4A chain OS=Homo sapiens GN=TUBB4A PE=1 SV=2	16	4	41	2	1	444	155.54	4	0	855.5	563.4	621.9	844.4	908.8	636
P49411	Elongation factor Tu, mitochondrial OS=Homo sapiens GN=TUFM PE=1 SV=2	15	5	39	5	1	452	153.96	5	0	1111.8	751.9	848.5	1195.5	1341.5	857.6
P27348	14-3-3 protein theta OS=Homo sapiens GN=YWHAQ PE=1 SV=1	26	4	42	3	1	245	152.44	4	0	547.9	360	495.4	644.9	777.3	504.5
P38646	Stress-70 protein, mitochondrial OS=Homo sapiens GN=HSPA9 PE=1 SV=2	14	8	49	8	1	679	152.28	8	0	1375.2	1030.5	1182.6	1482.2	1783.5	1127.5
P47897	Glutamine--tRNA ligase OS=Homo sapiens GN=QARS PE=1 SV=1	11	7	47	7	1	775	151.9	7	0	1020.2	688.6	802.3	1020.7	1195.5	809.4
P05023	Sodium/potassium-transporting ATPase subunit alpha-1 OS=Homo sapiens GN=ATP1A1 PE=1 SV=1	14	11	48	11	1	1023	144.28	11	0	1559	1328.6	1373.1	2008.2	2168.9	1405.8
O00571	ATP-dependent RNA helicase DDX3X OS=Homo sapiens GN=DDX3X PE=1 SV=3	10	7	48	7	1	662	142.27	7	0	1913.6	1248.2	1539.5	1695.5	2124	1594.1
P13639	Elongation factor 2 OS=Homo sapiens GN=EEF2 PE=1 SV=4	9	6	53	6	1	858	142.2	6	0	1711.2	1291.2	1405.3	1941.6	2179.1	1450.6
Q13347	Eukaryotic translation initiation factor 3 subunit I OS=Homo sapiens GN=EIF3I PE=1 SV=1	15	4	46	4	1	325	139.37	4	0	1186.7	771.6	915	1162	1366.2	977.9
Q8N1N4	Keratin, type II cytoskeletal 78 OS=Homo sapiens GN=KRT78 PE=2 SV=2	17	9	44	7	1	520	134.79	9	1	1066.1	577.9	931.2	1072.6	2055.2	1292.4
Q9Y262	Eukaryotic translation initiation factor 3 subunit L OS=Homo sapiens GN=EIF3L PE=1 SV=1	14	7	41	7	1	564	133.02	7	0	1447.4	1043.6	1100.8	1500.5	1815.9	1204.7
Q07021	Complement component 1 Q subcomponent-binding protein, mitochondrial OS=Homo sapiens GN=C1QBP PE=1 SV=1	19	2	22	2	1	282	132.31	2	0	182.7	128.7	135.2	194.8	253.7	126
P50991	T-complex protein 1 subunit delta OS=Homo sapiens GN=CCT4 PE=1 SV=4	15	8	49	8	1	539	126.63	8	0	1434.6	1325	1338.4	1929.8	2023.9	1320.9
P23396	40S ribosomal protein S3 OS=Homo sapiens GN=RPS3 PE=1 SV=2	13	3	40	3	1	243	126.46	3	0	1259.8	854.4	1030	1349.4	1659	1035.4
P19367	Hexokinase-1 OS=Homo sapiens GN=HK1 PE=1 SV=3	11	8	43	8	1	917	125.49	8	0	1202.9	941.1	1074.6	1444.7	1580.5	1054.5
O75688	Protein phosphatase 1B OS=Homo sapiens GN=PPM1B PE=1 SV=1	14	6	42	6	1	479	123.84	6	0	1437.6	923.6	1314.4	1671	2010.2	1331.3
Q9Y4L1	Hypoxia up-regulated protein 1 OS=Homo sapiens GN=HYOU1 PE=1 SV=1	8	6	34	6	1	999	123.74	6	0	274.9	154.6	724.4	931.4	991.7	660.7
P33176	Kinesin-1 heavy chain OS=Homo sapiens GN=KIF5B PE=1 SV=1	11	8	34	8	1	963	121.91	8	0	1051.7	705.1	1007.1	1077	1355	902.6
P43246	DNA mismatch repair protein Msh2 OS=Homo sapiens GN=MSH2 PE=1 SV=1	11	9	36	9	1	934	121.56	9	0	869.3	685.1	738.6	947.2	1085	726.6
P78371	T-complex protein 1 subunit beta OS=Homo sapiens GN=CCT2 PE=1 SV=4	7	3	27	3	1	535	120.67	3	0	308.4	244.8	292.4	436	473.7	296.9
P50990	T-complex protein 1 subunit theta OS=Homo sapiens GN=CCT8 PE=1 SV=4	13	7	41	7	1	548	120.22	7	0	1281.1	993.8	1250.2	1683	1984.9	1251.6
Q92616	Translational activator GCN1 OS=Homo sapiens GN=GCN1L1 PE=1 SV=6	7	15	39	15	1	2671	117.85	15	0	901	674	772.8	1015.2	1173.7	774.4
P19474	E3 ubiquitin-protein ligase TRIM21 OS=Homo sapiens GN=TRIM21 PE=1 SV=1	14	6	36	6	1	475	117.76	6	0	1396.5	718.5	1038.9	1339	1654.2	1064.2
P04843	Dolichyl-diphosphooligosaccharide--protein glycosyltransferase subunit 1 OS=Homo sapiens GN=RPN1 PE=1 SV=1	14	9	43	9	1	607	116.26	9	0	1296.1	952.2	1243.3	1844.1	1924.9	1238.2
O43707	Alpha-actinin-4 OS=Homo sapiens GN=ACTN4 PE=1 SV=2	19	14	36	10	1	911	115.67	14	4	1081.1	868.4	937.7	1324.4	1587.6	1049.2
P26641	Elongation factor 1-gamma OS=Homo sapiens GN=EEF1G PE=1 SV=3	11	3	28	3	1	437	115.17	3	0	416.7	301.4	304.8	407.8	472	315.7
P12268	Inosine-5'-monophosphate dehydrogenase 2 OS=Homo sapiens GN=IMPDH2 PE=1 SV=2	8	4	30	3	1	514	113.28	4	1	739.4	514.9	657.1	884	961	668.8
Q12931	Heat shock protein 75 kDa, mitochondrial OS=Homo sapiens GN=TRAP1 PE=1 SV=3	10	6	33	5	1	704	112.99	6	0	603.4	436.8	504.5	681.4	772.6	479.2
P61978	Heterogeneous nuclear ribonucleoprotein K OS=Homo sapiens GN=HNRNPK PE=1 SV=1	14	6	41	6	1	463	111.65	6	0	1869.9	1153.5	1382.2	1652	1962.7	1313.9
P49736	DNA replication licensing factor MCM2 OS=Homo sapiens GN=MCM2 PE=1 SV=4	12	7	30	7	1	904	110.65	7	0	776.1	609.4	658.2	903.6	995	663.3
P49368	T-complex protein 1 subunit gamma OS=Homo sapiens GN=CCT3 PE=1 SV=4	11	7	46	7	1	545	109.91	7	0	1116.2	863.5	940.1	1475	1524.8	994.5
P27708	CAD protein OS=Homo sapiens GN=CAD PE=1 SV=3	5	10	36	10	1	2225	109.65	10	0	879.5	615.4	704.5	1042.9	1126.1	722.1
P42704	Leucine-rich PPR motif-containing protein, mitochondrial OS=Homo sapiens GN=LRPPRC PE=1 SV=3	8	10	38	10	1	1394	108.68	10	0	1292.3	1010.7	1015.8	1515.7	1638.5	1038
P08670	Vimentin OS=Homo sapiens GN=VIM PE=1 SV=4	24	11	40	11	1	466	107.85	11	0	1402.6	1072.3	1090.7	1808.7	1896.3	1307.8
Q01518	Adenylyl cyclase-associated protein 1 OS=Homo sapiens GN=CAP1 PE=1 SV=5	8	3	40	3	1	475	107.1	3	0	416.4	246	347.3	426.4	505.1	318.9
P62753	40S ribosomal protein S6 OS=Homo sapiens GN=RPS6 PE=1 SV=1	11	3	38	3	1	249	106.59	3	0	1321	845.7	1054.3	1204.5	1558.4	1041.2
Q01813	6-phosphofructokinase type C OS=Homo sapiens GN=PFKP PE=1 SV=2	11	6	35	5	1	784	102.97	6	1	1032.1	757.7	810.2	1347.6	1357.6	873.4
P51148	Ras-related protein Rab-5C OS=Homo sapiens GN=RAB5C PE=1 SV=2	19	3	26	2	1	216	102.88	3	1	590.7	412.9	473.2	578.7	751.6	469.8
P81605	Dermcidin OS=Homo sapiens GN=DCD PE=1 SV=2	26	3	33	3	1	110	98.05	3	0	911.8	425.8	1475.7	707.4	1700.8	1557.8
Q08211	ATP-dependent RNA helicase A OS=Homo sapiens GN=DHX9 PE=1 SV=4	10	11	36	11	1	1270	97.87	11	0	1019.6	748.8	829.9	1082.4	1290.8	833.9
P10809	60 kDa heat shock protein, mitochondrial OS=Homo sapiens GN=HSPD1 PE=1 SV=2	11	5	27	5	1	573	97.2	5	0	1001.7	831.2	885.1	1068.6	1305.7	823
P62263	40S ribosomal protein S14 OS=Homo sapiens GN=RPS14 PE=1 SV=3	23	3	22	3	1	151	95.84	3	0	448.4	306.4	373	457.7	580	374.4
Q9NYU2	UDP-glucose:glycoprotein glucosyltransferase 1 OS=Homo sapiens GN=UGGT1 PE=1 SV=3	8	10	33	9	1	1555	95.59	10	1	673.9	306.9	1252.2	1879.1	1684.2	1041.8
Q07020	60S ribosomal protein L18 OS=Homo sapiens GN=RPL18 PE=1 SV=2	11	2	26	2	1	188	95.44	2	0	550.8	306	448.7	549.8	573.2	451.9
P34897	Serine hydroxymethyltransferase, mitochondrial OS=Homo sapiens GN=SHMT2 PE=1 SV=3	15	6	24	5	1	504	94.27	6	1	509.1	414.4	420.5	584.4	722	403.5
Q8TEQ6	Gem-associated protein 5 OS=Homo sapiens GN=GEMIN5 PE=1 SV=3	7	8	25	8	1	1508	93.21	8	0	440.3	328	319.1	445.7	513	383.1
Q7Z794	Keratin, type II cytoskeletal 1b OS=Homo sapiens GN=KRT77 PE=2 SV=3	11	7	36	5	1	578	93.12	7	0	347.1	240.1	363	461.2	617.3	524.8
P84098	60S ribosomal protein L19 OS=Homo sapiens GN=RPL19 PE=1 SV=1	16	3	28	3	1	196	92.77	3	0	690.6	556.9	528.9	785.5	906.5	624.9
P63104	14-3-3 protein zeta/delta OS=Homo sapiens GN=YWHAZ PE=1 SV=1	16	3	30	2	1	245	92.77	3	0	384.3	289.7	392.2	433.8	586.5	425.4
P04181	Ornithine aminotransferase, mitochondrial OS=Homo sapiens GN=OAT PE=1 SV=1	5	2	26	2	1	439	92.39	2	0	706.3	615.6	575.1	781.8	977.3	588.5
P23588	Eukaryotic translation initiation factor 4B OS=Homo sapiens GN=EIF4B PE=1 SV=2	14	7	32	7	1	611	91.51	7	0	1039	623.1	869.4	829.4	1026.4	778.4
P48643	T-complex protein 1 subunit epsilon OS=Homo sapiens GN=CCT5 PE=1 SV=1	11	3	21	3	1	541	91.25	3	0	381.1	260.8	340.6	420.8	524.1	381.9
P09651	Heterogeneous nuclear ribonucleoprotein A1 OS=Homo sapiens GN=HNRNPA1 PE=1 SV=5	14	4	25	3	1	372	90.2	4	0	567.8	592.1	454.7	587.3	796.2	484.9
P62820	Ras-related protein Rab-1A OS=Homo sapiens GN=RAB1A PE=1 SV=3	13	3	32	2	1	205	89.18	3	1	1265.9	941.4	991.7	1296.7	1643.6	997.6
O43175	D-3-phosphoglycerate dehydrogenase OS=Homo sapiens GN=PHGDH PE=1 SV=4	10	4	24	4	1	533	88.77	4	0	697.7	547.4	597.3	862.7	905.2	587.5
Q6P3W7	SCY1-like protein 2 OS=Homo sapiens GN=SCYL2 PE=1 SV=1	4	3	26	3	1	929	88.46	3	0	827.4	485.4	644.6	860.4	1052.9	684.7
P06576	ATP synthase subunit beta, mitochondrial OS=Homo sapiens GN=ATP5B PE=1 SV=3	9	4	26	4	1	529	88.45	4	0	510.3	411.4	394.6	511.4	661.3	385.2
P12956	X-ray repair cross-complementing protein 6 OS=Homo sapiens GN=XRCC6 PE=1 SV=2	6	4	26	4	1	609	85.45	4	0	812.5	662.7	769.2	951.5	1188.6	768.8
P22626	Heterogeneous nuclear ribonucleoproteins A2/B1 OS=Homo sapiens GN=HNRNPA2B1 PE=1 SV=2	21	8	35	7	1	353	85.26	8	1	1145.9	1131.1	1017.6	1339.4	1657.1	1146.8
Q8N1I0	Dedicator of cytokinesis protein 4 OS=Homo sapiens GN=DOCK4 PE=1 SV=3	7	12	33	12	1	1966	84.83	12	0	911.2	410.2	671.6	793.9	978.3	581.4
P22102	Trifunctional purine biosynthetic protein adenosine-3 OS=Homo sapiens GN=GART PE=1 SV=1	5	5	30	5	1	1010	84.4	5	0	934.9	665.3	755.1	1069.4	1182.8	809.8
P11586	C-1-tetrahydrofolate synthase, cytoplasmic OS=Homo sapiens GN=MTHFD1 PE=1 SV=3	9	8	31	7	1	935	83.9	8	1	1017.7	779.3	858.7	1055.3	1287	858.3
P25205	DNA replication licensing factor MCM3 OS=Homo sapiens GN=MCM3 PE=1 SV=3	16	10	27	10	1	808	83.11	10	0	911	684	796.7	942.3	1183	754.1
Q9BRS2	Serine/threonine-protein kinase RIO1 OS=Homo sapiens GN=RIOK1 PE=1 SV=2	11	6	29	6	1	568	83.03	6	0	863.9	520.5	691.9	899.4	988.1	618.6
P56192	Methionine--tRNA ligase, cytoplasmic OS=Homo sapiens GN=MARS PE=1 SV=2	8	5	22	5	1	900	83.03	5	0	642	638.4	518.6	675	779.2	490.1
Q16643	Drebrin OS=Homo sapiens GN=DBN1 PE=1 SV=4	10	4	20	4	1	649	82.48	4	0	395	302.3	294.6	462.9	481.1	348.5
P60842	Eukaryotic initiation factor 4A-I OS=Homo sapiens GN=EIF4A1 PE=1 SV=1	13	4	29	4	1	406	81.31	4	0	590.7	431.2	445.4	617.4	710.6	515.4
Q29865	HLA class I histocompatibility antigen, Cw-18 alpha chain OS=Homo sapiens GN=HLA-C PE=2 SV=1	20	6	24	4	1	366	80.82	6	2	739.6	491	626.5	838.2	984.4	665.1
P62857	40S ribosomal protein S28 OS=Homo sapiens GN=RPS28 PE=1 SV=1	46	3	28	3	1	69	80.7	3	0	1088.1	716	882.3	980	1228.8	802.1
Q14257	Reticulocalbin-2 OS=Homo sapiens GN=RCN2 PE=1 SV=1	29	6	19	6	1	317	80.68	6	0	243.5	135.8	311	403.6	477	309.7
Q99613	Eukaryotic translation initiation factor 3 subunit C OS=Homo sapiens GN=EIF3C PE=1 SV=1	9	8	29	8	1	913	80.15	8	0	914.8	690.9	733.9	923.5	1130	734.8
Q15365	Poly(rC)-binding protein 1 OS=Homo sapiens GN=PCBP1 PE=1 SV=2	16	5	25	2	1	356	80.07	5	3	783.2	530.4	580.4	747.9	936.7	561
P26373	60S ribosomal protein L13 OS=Homo sapiens GN=RPL13 PE=1 SV=4	18	4	28	4	1	211	79.74	4	0	1252.7	1003.4	1109.3	1341.3	1570.7	1048.1
Q14566	DNA replication licensing factor MCM6 OS=Homo sapiens GN=MCM6 PE=1 SV=1	11	9	24	9	1	821	79.33	9	0	1051.3	776.5	944.4	1060	1421.3	922.7
Q9BT78	COP9 signalosome complex subunit 4 OS=Homo sapiens GN=COPS4 PE=1 SV=1	14	5	22	5	1	406	78.83	5	0	723.9	502.9	546.3	735.2	892.9	552.2
P02768	Serum albumin OS=Homo sapiens GN=ALB PE=1 SV=2	4	3	35	1	1	609	78.78	3	0	10.6	8.4	12.3	10.4	12.4	13.3
P26640	Valine--tRNA ligase OS=Homo sapiens GN=VARS PE=1 SV=4	8	9	25	9	1	1264	78.25	9	0	706	560.7	586.8	867.7	916.7	622.2
P46977	Dolichyl-diphosphooligosaccharide--protein glycosyltransferase subunit STT3A OS=Homo sapiens GN=STT3A PE=1 SV=2	6	4	31	4	1	705	76.98	4	0	919.7	697.6	852.1	1280.2	1323.7	881.7
Q9BXJ9	N-alpha-acetyltransferase 15, NatA auxiliary subunit OS=Homo sapiens GN=NAA15 PE=1 SV=1	10	8	24	7	1	866	76.55	8	1	656.2	510.1	575.5	748.3	864.9	591.8
P49321	Nuclear autoantigenic sperm protein OS=Homo sapiens GN=NASP PE=1 SV=2	12	8	24	8	1	788	76.28	8	0	926.6	740.6	815.4	825.7	1061.2	733.4
P25789	Proteasome subunit alpha type-4 OS=Homo sapiens GN=PSMA4 PE=1 SV=1	16	3	27	3	1	261	76.13	3	0	783.6	569.7	662	983.7	1097.6	708.1
O95433	Activator of 90 kDa heat shock protein ATPase homolog 1 OS=Homo sapiens GN=AHSA1 PE=1 SV=1	11	4	26	4	1	338	76.06	4	0	1029.7	707.4	835.4	1040.9	1233.4	829
O15371	Eukaryotic translation initiation factor 3 subunit D OS=Homo sapiens GN=EIF3D PE=1 SV=1	10	5	25	5	1	548	74.68	5	0	728.7	548.1	632.8	829.5	1006.2	627.4
P33993	DNA replication licensing factor MCM7 OS=Homo sapiens GN=MCM7 PE=1 SV=4	8	6	27	6	1	719	74.57	6	0	1162.8	798	978.5	1134.1	1448.5	1104.4
Q00341	Vigilin OS=Homo sapiens GN=HDLBP PE=1 SV=2	10	11	31	11	1	1268	74.46	11	0	1039.7	805.6	823.5	1045.7	1212.1	828.1
P61254	60S ribosomal protein L26 OS=Homo sapiens GN=RPL26 PE=1 SV=1	10	2	33	2	1	145	73.72	2	0	1222.8	943.6	997.6	1290.8	1556.5	1035.6
P15880	40S ribosomal protein S2 OS=Homo sapiens GN=RPS2 PE=1 SV=2	5	2	39	2	1	293	73.72	2	0	198.4	139.6	170.5	206.7	253.9	149.3
P54132	Bloom syndrome protein OS=Homo sapiens GN=BLM PE=1 SV=1	7	9	26	9	1	1417	72.96	9	0	1205.8	495.4	781.1	775	1084.3	681.2
P55884	Eukaryotic translation initiation factor 3 subunit B OS=Homo sapiens GN=EIF3B PE=1 SV=3	7	6	24	6	1	814	72.87	6	0	840.2	616.3	648	854	1017.8	688
Q9Y285	Phenylalanine--tRNA ligase alpha subunit OS=Homo sapiens GN=FARSA PE=1 SV=3	8	3	17	3	1	508	72.25	3	0	307.9	238.5	230	275.9	324.9	227.2
P13010	X-ray repair cross-complementing protein 5 OS=Homo sapiens GN=XRCC5 PE=1 SV=3	11	5	19	5	1	732	72.09	5	0	662.5	523	611	720.6	920.2	588.5
P00338	L-lactate dehydrogenase A chain OS=Homo sapiens GN=LDHA PE=1 SV=2	13	4	23	4	1	332	71.01	4	0	578.4	643.9	555.3	625.6	837.3	570.7
Q15366	Poly(rC)-binding protein 2 OS=Homo sapiens GN=PCBP2 PE=1 SV=1	16	5	20	2	1	365	70.26	5	0	299.2	246	240.7	303.2	387.6	247.5
Q9H3U1	Protein unc-45 homolog A OS=Homo sapiens GN=UNC45A PE=1 SV=1	8	6	20	6	1	944	70.19	6	0	495.3	320.8	451.6	524.2	644.1	432.8
P30041	Peroxiredoxin-6 OS=Homo sapiens GN=PRDX6 PE=1 SV=3	14	3	23	3	1	224	69.96	3	0	875.2	511.9	800.9	933.5	1150	660.6
P22314	Ubiquitin-like modifier-activating enzyme 1 OS=Homo sapiens GN=UBA1 PE=1 SV=3	9	7	16	7	1	1058	69.59	7	0	365.1	366.7	325.6	362.1	517.2	351.8
Q9UJZ1	Stomatin-like protein 2, mitochondrial OS=Homo sapiens GN=STOML2 PE=1 SV=1	19	4	16	4	1	356	69.37	4	0	353.8	272.7	268.3	333.8	481.5	301.3
Q06210	Glutamine--fructose-6-phosphate aminotransferase [isomerizing] 1 OS=Homo sapiens GN=GFPT1 PE=1 SV=3	9	5	20	5	1	699	68.82	5	0	467.1	349.4	379.2	501.8	568.4	354.9
P23284	Peptidyl-prolyl cis-trans isomerase B OS=Homo sapiens GN=PPIB PE=1 SV=2	16	4	28	4	1	216	68.53	4	0	647.6	446.1	928.5	1368	1367.1	835.3
P07237	Protein disulfide-isomerase OS=Homo sapiens GN=P4HB PE=1 SV=3	11	6	25	6	1	508	68.48	6	0	680.7	526.8	1035	1457.9	1427.6	972.5
Q9BS26	Endoplasmic reticulum resident protein 44 OS=Homo sapiens GN=ERP44 PE=1 SV=1	14	6	28	6	1	406	68.37	6	0	808.5	572.4	787.3	1130.5	1282.5	883.6
P00367	Glutamate dehydrogenase 1, mitochondrial OS=Homo sapiens GN=GLUD1 PE=1 SV=2	11	7	24	7	1	558	67.62	7	0	795.7	602.2	820.4	885.2	1171.8	729.8
P61106	Ras-related protein Rab-14 OS=Homo sapiens GN=RAB14 PE=1 SV=4	9	2	21	1	1	215	67.23	2	0	308.6	185.6	311.5	263.8	449.5	273.7
P55072	Transitional endoplasmic reticulum ATPase OS=Homo sapiens GN=VCP PE=1 SV=4	8	6	25	6	1	806	67.18	6	0	735.7	619.8	821.2	1185.5	1241.4	786.4
P67936	Tropomyosin alpha-4 chain OS=Homo sapiens GN=TPM4 PE=1 SV=3	18	5	23	3	1	248	67.06	5	2	754.3	611.4	740.3	990.3	955.9	665.3
P18206	Vinculin OS=Homo sapiens GN=VCL PE=1 SV=4	9	10	21	10	1	1134	66.88	10	0	631.6	543.4	594.9	832.6	971	626
P53396	ATP-citrate synthase OS=Homo sapiens GN=ACLY PE=1 SV=3	8	8	22	8	1	1101	66.87	8	0	562.2	489.1	523.2	643.9	811.9	485.6
P68366	Tubulin alpha-4A chain OS=Homo sapiens GN=TUBA4A PE=1 SV=1	5	2	22	1	1	448	66.36	2	0
P51991	Heterogeneous nuclear ribonucleoprotein A3 OS=Homo sapiens GN=HNRNPA3 PE=1 SV=2	9	3	19	3	1	378	66.31	3	0	371.2	317	301.6	429.1	540.2	348.9
P27824	Calnexin OS=Homo sapiens GN=CANX PE=1 SV=2	7	4	22	4	1	592	65.4	4	0	573.4	445.5	760.7	936.2	1020.6	750.9
Q96JJ3	Engulfment and cell motility protein 2 OS=Homo sapiens GN=ELMO2 PE=1 SV=2	7	5	23	5	1	720	65.34	5	0	889.6	575.8	787.7	905.6	1092.4	707.9
Q7Z6Z7	E3 ubiquitin-protein ligase HUWE1 OS=Homo sapiens GN=HUWE1 PE=1 SV=3	4	11	21	11	1	4374	65.01	11	0	540	405.2	444.8	588.2	648.4	452.9
P62195	26S protease regulatory subunit 8 OS=Homo sapiens GN=PSMC5 PE=1 SV=1	11	3	16	3	1	406	64.87	3	0	401.3	299.1	335.7	434.7	525.9	341.8
Q14697	Neutral alpha-glucosidase AB OS=Homo sapiens GN=GANAB PE=1 SV=3	7	6	23	6	1	944	64.13	6	0	540	396.2	843.6	1211.5	1130.6	751.1
P41227	N-alpha-acetyltransferase 10 OS=Homo sapiens GN=NAA10 PE=1 SV=1	24	5	23	5	1	235	64	5	0	773.6	501.3	588.1	732.4	906.7	551.9
P39656	Dolichyl-diphosphooligosaccharide--protein glycosyltransferase 48 kDa subunit OS=Homo sapiens GN=DDOST PE=1 SV=4	10	3	18	3	1	456	63.92	3	0	420.6	324.2	437	719.6	774.7	450.1
O15067	Phosphoribosylformylglycinamidine synthase OS=Homo sapiens GN=PFAS PE=1 SV=4	8	9	22	9	1	1338	63.53	9	0	606.6	472.7	535.2	758.9	819.6	550.8
P61981	14-3-3 protein gamma OS=Homo sapiens GN=YWHAG PE=1 SV=2	24	4	22	3	1	247	63.12	4	0	142.8	107.2	128.4	139.3	220.4	147.6
Q15907	Ras-related protein Rab-11B OS=Homo sapiens GN=RAB11B PE=1 SV=4	25	6	23	6	1	218	62.93	6	0	893.6	785.9	819.9	954.1	1244.2	796.6
P16615	Sarcoplasmic/endoplasmic reticulum calcium ATPase 2 OS=Homo sapiens GN=ATP2A2 PE=1 SV=1	6	6	25	6	1	1042	62.92	6	0	632.9	504.4	536.3	825.8	884.5	563.4
Q02413	Desmoglein-1 OS=Homo sapiens GN=DSG1 PE=1 SV=2	5	5	20	5	1	1049	62.91	5	0	533.1	255.1	403.3	538.6	1091	575.5
Q02790	Peptidyl-prolyl cis-trans isomerase FKBP4 OS=Homo sapiens GN=FKBP4 PE=1 SV=3	16	6	18	6	1	459	62.61	6	0	587.4	544	566.1	674.4	820.2	544.1
Q13838	Spliceosome RNA helicase DDX39B OS=Homo sapiens GN=DDX39B PE=1 SV=1	11	4	20	1	1	428	61.36	4	0	48.7	36.8	39.4	56.7	64.5	40.8
P40227	T-complex protein 1 subunit zeta OS=Homo sapiens GN=CCT6A PE=1 SV=3	6	4	25	4	1	531	61.29	4	0	841.5	725.4	732.9	1142.4	1207.5	784.2
Q92598	Heat shock protein 105 kDa OS=Homo sapiens GN=HSPH1 PE=1 SV=1	10	7	17	6	1	858	60.49	7	1	670.8	466.1	596.7	751.7	881.3	602.4
P62805	Histone H4 OS=Homo sapiens GN=HIST1H4A PE=1 SV=2	17	2	22	2	1	103	59.11	2	0	939.8	893.1	564.8	1282.2	1114.3	859.3
Q99426	Tubulin-folding cofactor B OS=Homo sapiens GN=TBCB PE=1 SV=2	20	4	17	4	1	244	59.09	4	0	612.1	469.1	511.9	677.4	771.3	516.2
O43242	26S proteasome non-ATPase regulatory subunit 3 OS=Homo sapiens GN=PSMD3 PE=1 SV=2	9	4	18	4	1	534	58.66	4	0	652.6	430	619.8	711	890	596.6
Q08380	Galectin-3-binding protein OS=Homo sapiens GN=LGALS3BP PE=1 SV=1	11	6	21	6	1	585	58.19	6	0	465.1	274.8	524.5	811.4	774.7	473.8
P46459	Vesicle-fusing ATPase OS=Homo sapiens GN=NSF PE=1 SV=3	12	9	20	9	1	744	57.34	9	0	804.4	581.1	624.3	902.5	998.8	683.8
Q5T9A4	ATPase family AAA domain-containing protein 3B OS=Homo sapiens GN=ATAD3B PE=1 SV=1	9	7	24	7	1	648	57.25	7	0	836.8	628.5	721.4	902.9	1087.8	689.5
Q15286	Ras-related protein Rab-35 OS=Homo sapiens GN=RAB35 PE=1 SV=1	9	2	20	1	1	201	57.14	2	0	101.1	75.3	76.3	91.7	144.3	88.3
Q9Y490	Talin-1 OS=Homo sapiens GN=TLN1 PE=1 SV=3	4	9	21	9	1	2541	57.05	9	0	559.5	471.7	498.7	675.2	796.2	582.5
P25788	Proteasome subunit alpha type-3 OS=Homo sapiens GN=PSMA3 PE=1 SV=2	13	4	25	4	1	255	56.17	4	0	912.9	780.4	812.4	1059.1	1370.9	821.9
P19338	Nucleolin OS=Homo sapiens GN=NCL PE=1 SV=3	10	8	23	8	1	710	55.9	8	0	869.7	909.2	832.4	787.4	1679.4	798.8
P09661	U2 small nuclear ribonucleoprotein A' OS=Homo sapiens GN=SNRPA1 PE=1 SV=2	16	2	13	2	1	255	55.73	2	0	45.4	33.1	32.7	46.7	53.7	39.5
Q3ZCQ8	Mitochondrial import inner membrane translocase subunit TIM50 OS=Homo sapiens GN=TIMM50 PE=1 SV=2	13	4	18	4	1	353	55.72	4	0	359.9	252.1	442.7	354.6	439.6	286.8
Q15046	Lysine--tRNA ligase OS=Homo sapiens GN=KARS PE=1 SV=3	9	4	16	4	1	597	55.31	4	0	461.2	325.1	363.6	508.8	561.9	396.2
P46060	Ran GTPase-activating protein 1 OS=Homo sapiens GN=RANGAP1 PE=1 SV=1	10	5	16	5	1	587	55.08	5	0	606.6	423.9	492	623	699.3	515.6
Q9BPX3	Condensin complex subunit 3 OS=Homo sapiens GN=NCAPG PE=1 SV=1	5	4	15	4	1	1015	54.83	4	0	445.1	317.5	348.9	464.6	548.6	348.2
O00148	ATP-dependent RNA helicase DDX39A OS=Homo sapiens GN=DDX39A PE=1 SV=2	12	5	22	2	1	427	54.78	5	3	735.6	536.2	609.8	730.7	902.5	857.8
P14314	Glucosidase 2 subunit beta OS=Homo sapiens GN=PRKCSH PE=1 SV=2	11	5	16	5	1	528	53.7	5	0	285.9	207.1	363.1	504	513.6	311.4
P62191	26S protease regulatory subunit 4 OS=Homo sapiens GN=PSMC1 PE=1 SV=1	12	5	17	5	1	440	53.66	5	0	353.9	230.9	358.9	357.3	449.2	311.8
P35606	Coatomer subunit beta' OS=Homo sapiens GN=COPB2 PE=1 SV=2	7	5	16	5	1	906	53.61	5	0	345.2	270.6	294.8	472.8	508.1	315.5
P05141	ADP/ATP translocase 2 OS=Homo sapiens GN=SLC25A5 PE=1 SV=7	7	2	17	1	1	298	53.53	2	1	672.7	425.8	523.2	800.4	884.4	486.4
Q8IXB1	DnaJ homolog subfamily C member 10 OS=Homo sapiens GN=DNAJC10 PE=1 SV=2	10	7	17	7	1	793	53.19	7	0	420.5	203.7	702.9	1072.6	931.9	608.4
P33992	DNA replication licensing factor MCM5 OS=Homo sapiens GN=MCM5 PE=1 SV=5	11	5	16	5	1	734	52.94	5	0	445.8	329.5	370	507.6	553.5	362.4
P06753	Tropomyosin alpha-3 chain OS=Homo sapiens GN=TPM3 PE=1 SV=2	14	4	18	2	1	285	52.84	4	0	341.4	208.2	228.4	315.4	377.4	254.1
Q13263	Transcription intermediary factor 1-beta OS=Homo sapiens GN=TRIM28 PE=1 SV=5	5	4	17	4	1	835	52.75	4	0	519.1	419.9	463.2	585.2	688.5	452.4
O75821	Eukaryotic translation initiation factor 3 subunit G OS=Homo sapiens GN=EIF3G PE=1 SV=2	12	4	19	4	1	320	52.64	4	0	708.9	479	572.2	678.7	840.1	547.3
P20339	Ras-related protein Rab-5A OS=Homo sapiens GN=RAB5A PE=1 SV=2	14	2	13	1	1	215	52.52	2	0	40.3	22.9	32.8	37.6	44	37.5
P61221	ATP-binding cassette sub-family E member 1 OS=Homo sapiens GN=ABCE1 PE=1 SV=1	11	5	15	5	1	599	52.09	5	0	378.6	280.5	325	422	493.4	312.7
Q08554	Desmocollin-1 OS=Homo sapiens GN=DSC1 PE=1 SV=2	6	5	16	5	1	894	51.97	5	0	495.3	284.4	403.3	472.9	935.8	521.1
P13796	Plastin-2 OS=Homo sapiens GN=LCP1 PE=1 SV=6	13	6	18	4	1	627	51.78	6	2	442.6	395.8	389.7	518.8	606.9	420.7
P54886	Delta-1-pyrroline-5-carboxylate synthase OS=Homo sapiens GN=ALDH18A1 PE=1 SV=2	7	6	19	6	1	795	51.76	6	0	666.9	452.5	471.1	679.1	755.9	506
Q06830	Peroxiredoxin-1 OS=Homo sapiens GN=PRDX1 PE=1 SV=1	8	2	20	1	1	199	51.33	2	1	673.1	463.9	515.3	659.5	849.6	531.7
P35580	Myosin-10 OS=Homo sapiens GN=MYH10 PE=1 SV=3	6	11	21	9	1	1976	51.24	11	0	299	221.1	205	281.1	321.8	228.7
P46821	Microtubule-associated protein 1B OS=Homo sapiens GN=MAP1B PE=1 SV=2	4	7	14	7	1	2468	51.18	7	0	494.1	309.3	426.6	400.7	530	353.7
O75643	U5 small nuclear ribonucleoprotein 200 kDa helicase OS=Homo sapiens GN=SNRNP200 PE=1 SV=2	4	8	18	8	1	2136	51.14	8	0	351.7	279.3	315.3	387.3	482.2	308.7
Q13561	Dynactin subunit 2 OS=Homo sapiens GN=DCTN2 PE=1 SV=4	16	6	16	6	1	401	51.1	6	0	589.5	394.6	531.8	630.4	877.7	525.6
Q9HCN8	Stromal cell-derived factor 2-like protein 1 OS=Homo sapiens GN=SDF2L1 PE=1 SV=2	15	2	9	2	1	221	50.38	2	0	96.8	34.6	296.4	486.2	522.5	274.2
P04844	Dolichyl-diphosphooligosaccharide--protein glycosyltransferase subunit 2 OS=Homo sapiens GN=RPN2 PE=1 SV=3	7	4	14	4	1	631	50.37	4	0	312.3	236.5	286.3	419.2	467.6	312.5
P11940	Polyadenylate-binding protein 1 OS=Homo sapiens GN=PABPC1 PE=1 SV=2	9	6	20	4	1	636	49.75	6	2	815.7	621.5	643.5	854.1	1015.8	682.8
O95373	Importin-7 OS=Homo sapiens GN=IPO7 PE=1 SV=1	4	3	14	3	1	1038	49.37	3	0	362.4	266.2	287.1	377.2	459.7	312
P50213	Isocitrate dehydrogenase [NAD] subunit alpha, mitochondrial OS=Homo sapiens GN=IDH3A PE=1 SV=1	9	3	17	3	1	366	49.26	3	0	485.2	364.5	468.3	559.6	726.7	448.3
P57678	Gem-associated protein 4 OS=Homo sapiens GN=GEMIN4 PE=1 SV=2	6	6	17	6	1	1058	49.15	6	0	662	490.5	456.9	591.3	717.9	507.3
Q04637	Eukaryotic translation initiation factor 4 gamma 1 OS=Homo sapiens GN=EIF4G1 PE=1 SV=4	4	6	16	6	1	1599	48.92	6	0	492.6	416	420.5	547.2	690.4	452.2
P41250	Glycine--tRNA ligase OS=Homo sapiens GN=GARS PE=1 SV=3	8	4	15	4	1	739	48.89	4	0	267.7	202.6	237.8	343.3	361.2	236.7
Q99615	DnaJ homolog subfamily C member 7 OS=Homo sapiens GN=DNAJC7 PE=1 SV=2	15	6	18	6	1	494	48.61	6	0	523.9	395	435.2	591.2	658.3	449.6
Q08188	Protein-glutamine gamma-glutamyltransferase E OS=Homo sapiens GN=TGM3 PE=1 SV=4	15	8	16	8	1	693	48.46	8	0	248.3	229.5	259.4	252.6	456.8	260.3
P27797	Calreticulin OS=Homo sapiens GN=CALR PE=1 SV=1	5	2	15	2	1	417	48.24	2	0	301.3	204.1	523.6	849.4	745.4	497.1
Q96P70	Importin-9 OS=Homo sapiens GN=IPO9 PE=1 SV=3	7	6	17	6	1	1041	48.21	6	0	353.1	237.8	262.1	348.5	414	275.8
Q13200	26S proteasome non-ATPase regulatory subunit 2 OS=Homo sapiens GN=PSMD2 PE=1 SV=3	5	4	16	4	1	908	47.89	4	0	680.1	448	660.4	734.4	1006.5	603.7
P52272	Heterogeneous nuclear ribonucleoprotein M OS=Homo sapiens GN=HNRNPM PE=1 SV=3	10	9	27	9	1	730	47.78	9	0	1231.5	935.1	1001.5	1230.1	1500.9	921.1
P20810	Calpastatin OS=Homo sapiens GN=CAST PE=1 SV=4	11	7	18	7	1	708	47.77	7	0	492.7	331	403.6	430	524.8	366.4
Q04917	14-3-3 protein eta OS=Homo sapiens GN=YWHAH PE=1 SV=4	9	2	19	1	1	246	47.15	2	0	79.2	60.1	53.8	98.8	92.2	63.4
Q08945	FACT complex subunit SSRP1 OS=Homo sapiens GN=SSRP1 PE=1 SV=1	7	4	14	4	1	709	46.92	4	0	282.7	240	260.4	388.8	432.1	285.7
Q99873	Protein arginine N-methyltransferase 1 OS=Homo sapiens GN=PRMT1 PE=1 SV=2	7	2	14	2	1	361	46.9	2	0	425.3	324.8	312.5	523	552	323.6
Q9UBQ5	Eukaryotic translation initiation factor 3 subunit K OS=Homo sapiens GN=EIF3K PE=1 SV=1	11	2	16	2	1	218	46.69	2	0	444.4	292.5	332.9	459.6	628.5	364.3
P60228	Eukaryotic translation initiation factor 3 subunit E OS=Homo sapiens GN=EIF3E PE=1 SV=1	10	3	11	3	1	445	46.16	3	0	291.1	199	217.6	285.5	370.4	240
Q99627	COP9 signalosome complex subunit 8 OS=Homo sapiens GN=COPS8 PE=1 SV=1	11	2	13	2	1	209	46.12	2	0	307.5	237.6	243.9	299.8	367	227.4
P40926	Malate dehydrogenase, mitochondrial OS=Homo sapiens GN=MDH2 PE=1 SV=3	6	2	18	2	1	338	46	2	0	459.6	404.8	395	528.9	684	401.3
Q16875	6-phosphofructo-2-kinase/fructose-2,6-bisphosphatase 3 OS=Homo sapiens GN=PFKFB3 PE=1 SV=1	13	6	15	6	1	520	45.89	6	0	630.6	441.6	527.2	763.5	814.8	555
Q9UM54	Unconventional myosin-VI OS=Homo sapiens GN=MYO6 PE=1 SV=4	6	6	14	6	1	1294	45.88	6	0	295	225.7	236.6	367.5	373.5	267
P31948	Stress-induced-phosphoprotein 1 OS=Homo sapiens GN=STIP1 PE=1 SV=1	6	4	19	4	1	543	45.87	4	0	601.4	536.4	534.2	734.9	836.6	546.4
Q13162	Peroxiredoxin-4 OS=Homo sapiens GN=PRDX4 PE=1 SV=1	8	2	16	1	1	271	45.32	2	0	146.8	130.9	151.7	198.1	200.3	136.2
P08134	Rho-related GTP-binding protein RhoC OS=Homo sapiens GN=RHOC PE=1 SV=1	13	2	12	2	1	193	45.1	2	0	209.1	175.6	175.6	200.8	247.2	149.8
Q99832	T-complex protein 1 subunit eta OS=Homo sapiens GN=CCT7 PE=1 SV=2	14	6	17	6	1	543	44.86	6	0	438.1	360.4	391.2	761	655.7	404.7
P27635	60S ribosomal protein L10 OS=Homo sapiens GN=RPL10 PE=1 SV=4	13	3	16	3	1	214	44.84	3	0	737.5	344.2	500.9	563.9	763.3	442.8
O75534	Cold shock domain-containing protein E1 OS=Homo sapiens GN=CSDE1 PE=1 SV=2	8	6	17	6	1	798	44.67	6	0	306.5	253.6	275	361.8	433.5	283
Q15233	Non-POU domain-containing octamer-binding protein OS=Homo sapiens GN=NONO PE=1 SV=4	7	4	19	3	1	471	44.55	4	1	635.4	437.3	446.7	558.6	739.1	465.9
Q7KZF4	Staphylococcal nuclease domain-containing protein 1 OS=Homo sapiens GN=SND1 PE=1 SV=1	9	7	15	7	1	910	44.06	7	0	445.3	384.6	380	527	603.2	467.6
Q14739	Lamin-B receptor OS=Homo sapiens GN=LBR PE=1 SV=2	7	4	17	4	1	615	43.97	4	0	406.8	304.6	322.9	471.9	513.2	415.5
Q92878	DNA repair protein RAD50 OS=Homo sapiens GN=RAD50 PE=1 SV=1	8	9	14	9	1	1312	43.71	9	0	325.7	239.2	263.5	361.1	427	264.7
P52209	6-phosphogluconate dehydrogenase, decarboxylating OS=Homo sapiens GN=PGD PE=1 SV=3	6	2	11	2	1	483	43.43	2	0	106.4	112.1	90.8	125.3	151.2	93.8
Q07065	Cytoskeleton-associated protein 4 OS=Homo sapiens GN=CKAP4 PE=1 SV=2	11	6	14	6	1	602	43.35	6	0	435.8	342.9	450.9	649.4	718.3	478.7
P04075	Fructose-bisphosphate aldolase A OS=Homo sapiens GN=ALDOA PE=1 SV=2	13	4	14	4	1	364	43.27	4	0	367.5	359.6	326.7	397.4	515.7	338.6
Q93008	Probable ubiquitin carboxyl-terminal hydrolase FAF-X OS=Homo sapiens GN=USP9X PE=1 SV=3	5	10	17	10	1	2570	43.22	10	0	501	362.1	429.9	573.4	641.6	449.7
P16104	Histone H2AX OS=Homo sapiens GN=H2AFX PE=1 SV=2	10	2	18	2	1	143	43.16	2	0	611.1	558.2	560.7	905.4	1019.9	875.5
Q13813	Spectrin alpha chain, non-erythrocytic 1 OS=Homo sapiens GN=SPTAN1 PE=1 SV=3	4	8	14	8	1	2472	43.1	8	0	256.6	166.4	198.7	290.8	324.3	237.4
P35998	26S protease regulatory subunit 7 OS=Homo sapiens GN=PSMC2 PE=1 SV=3	15	6	14	6	1	433	43.05	6	0	507.5	347	466.7	574.6	676.5	439.8
P12814	Alpha-actinin-1 OS=Homo sapiens GN=ACTN1 PE=1 SV=2	10	7	14	3	1	892	42.99	7	0	82.1	72.3	79.4	104.3	122.5	77.8
P49902	Cytosolic purine 5'-nucleotidase OS=Homo sapiens GN=NT5C2 PE=1 SV=1	6	3	13	3	1	561	42.97	3	0	542.3	334	396.6	582.4	624.3	438.5
Q9UHB9	Signal recognition particle subunit SRP68 OS=Homo sapiens GN=SRP68 PE=1 SV=2	9	5	14	5	1	627	42.74	5	0	403.9	272.1	324	471.4	517.8	355.3
O15397	Importin-8 OS=Homo sapiens GN=IPO8 PE=1 SV=2	5	4	11	4	1	1037	42.66	4	0	412.5	231.2	338.1	347.9	503.4	372.2
P62158	Calmodulin OS=Homo sapiens GN=CALM1 PE=1 SV=2	34	4	14	4	1	149	42.53	4	0	465.5	312.8	426.3	556.1	613.4	451.1
Q96HS1	Serine/threonine-protein phosphatase PGAM5, mitochondrial OS=Homo sapiens GN=PGAM5 PE=1 SV=2	13	4	13	4	1	289	42.52	4	0	725.4	463.5	599.3	711.2	924.5	568.5
Q86YZ3	Hornerin OS=Homo sapiens GN=HRNR PE=1 SV=2	4	4	19	4	1	2850	42.5	4	0	506.5	195.5	475.4	428.9	967.9	614
O60331	Phosphatidylinositol 4-phosphate 5-kinase type-1 gamma OS=Homo sapiens GN=PIP5K1C PE=1 SV=2	8	4	16	4	1	668	42.41	4	0	587.9	325.4	399.7	506.7	633.6	442.7
P55060	Exportin-2 OS=Homo sapiens GN=CSE1L PE=1 SV=3	7	5	13	5	1	971	42.3	5	0	348	265.6	265.5	396.7	430.4	311.5
Q9UI30	tRNA methyltransferase 112 homolog OS=Homo sapiens GN=TRMT112 PE=1 SV=1	28	3	15	3	1	125	42.06	3	0	244.2	208.3	210.6	280.2	350.9	210.5
P53621	Coatomer subunit alpha OS=Homo sapiens GN=COPA PE=1 SV=2	4	5	14	5	1	1224	41.97	5	0	494.6	336.9	427.8	622.6	707	470.3
P04439	HLA class I histocompatibility antigen, A-3 alpha chain OS=Homo sapiens GN=HLA-A PE=1 SV=2	13	4	12	1	1	365	41.8	4	1	214.6	170.6	222.7	272.6	292.3	189.4
P61160	Actin-related protein 2 OS=Homo sapiens GN=ACTR2 PE=1 SV=1	6	2	12	1	1	394	41.51	2	0	26.3	21.3	20.3	32.9	34	23.3
Q9Y230	RuvB-like 2 OS=Homo sapiens GN=RUVBL2 PE=1 SV=3	6	3	16	3	1	463	41.21	3	0	436	355.7	401.1	492	567.2	358.8
Q8NBJ5	Procollagen galactosyltransferase 1 OS=Homo sapiens GN=COLGALT1 PE=1 SV=1	7	4	12	4	1	622	41.21	4	0	309.1	199.6	412.1	608	648.6	388.6
P49915	GMP synthase [glutamine-hydrolyzing] OS=Homo sapiens GN=GMPS PE=1 SV=1	5	3	13	3	1	693	40.67	3	0	353.1	242.2	280.9	382	445.6	270.8
O95347	Structural maintenance of chromosomes protein 2 OS=Homo sapiens GN=SMC2 PE=1 SV=2	6	6	13	6	1	1197	40.4	6	0	506.2	346	409.6	512.6	616.3	401.2
Q7L014	Probable ATP-dependent RNA helicase DDX46 OS=Homo sapiens GN=DDX46 PE=1 SV=2	7	7	17	7	1	1031	40.31	7	0	616.6	431	401	846.2	638	464.6
O14950	Myosin regulatory light chain 12B OS=Homo sapiens GN=MYL12B PE=1 SV=2	24	3	10	3	1	172	40.15	3	0	404.1	286.4	288.2	400	521.2	322.6
Q9UQE7	Structural maintenance of chromosomes protein 3 OS=Homo sapiens GN=SMC3 PE=1 SV=2	9	10	15	10	1	1217	40.07	10	0	534.4	435.5	456.4	612.7	696	464.2
P28074	Proteasome subunit beta type-5 OS=Homo sapiens GN=PSMB5 PE=1 SV=3	11	2	10	2	1	263	40.06	2	0	323.3	273	269.5	430.6	490	304.4
P31946	14-3-3 protein beta/alpha OS=Homo sapiens GN=YWHAB PE=1 SV=3	9	2	17	1	1	246	39.74	2	0	10.9	11.1	9.6	13.2	17	8.4
P21796	Voltage-dependent anion-selective channel protein 1 OS=Homo sapiens GN=VDAC1 PE=1 SV=2	17	3	10	3	1	283	39.63	3	0	174.7	144.6	145.4	196.2	233.3	162.2
Q86UP2	Kinectin OS=Homo sapiens GN=KTN1 PE=1 SV=1	3	5	16	5	1	1357	39.35	5	0	733	546.4	652.7	756.1	964.1	700.4
P34932	Heat shock 70 kDa protein 4 OS=Homo sapiens GN=HSPA4 PE=1 SV=4	9	6	11	6	1	840	39.18	6	0	453.9	455.2	477.8	552.4	696.5	482.3
Q0VDF9	Heat shock 70 kDa protein 14 OS=Homo sapiens GN=HSPA14 PE=1 SV=1	9	5	14	5	1	509	39.12	5	0	688	467.2	595.9	810.2	863.4	1295.4
P12004	Proliferating cell nuclear antigen OS=Homo sapiens GN=PCNA PE=1 SV=1	10	3	21	3	1	261	39.01	3	0	831.8	585.6	774.6	925.7	1139.5	756.7
Q9P258	Protein RCC2 OS=Homo sapiens GN=RCC2 PE=1 SV=2	8	4	13	4	1	522	38.95	4	0	615.5	463.8	547.5	647.7	801	554.4
P15170	Eukaryotic peptide chain release factor GTP-binding subunit ERF3A OS=Homo sapiens GN=GSPT1 PE=1 SV=1	9	4	12	4	1	499	38.89	4	0	326.7	251.7	292.9	410.6	424.1	287.1
O75489	NADH dehydrogenase [ubiquinone] iron-sulfur protein 3, mitochondrial OS=Homo sapiens GN=NDUFS3 PE=1 SV=1	14	3	12	3	1	264	38.79	3	0	305.5	226.4	236.1	338.5	455.2	251.1
Q13310	Polyadenylate-binding protein 4 OS=Homo sapiens GN=PABPC4 PE=1 SV=1	5	3	12	1	1	644	38.78	3	0	164	138.5	132	168.1	213.8	148.6
P04818	Thymidylate synthase OS=Homo sapiens GN=TYMS PE=1 SV=3	16	4	13	4	1	313	38.69	4	0	402.3	299.7	351.8	425.8	519.9	343.3
P09874	Poly [ADP-ribose] polymerase 1 OS=Homo sapiens GN=PARP1 PE=1 SV=4	8	5	13	5	1	1014	38.66	5	0	228.1	210.7	190.3	262.1	357.5	197.4
P17858	6-phosphofructokinase, liver type OS=Homo sapiens GN=PFKL PE=1 SV=6	3	3	18	2	1	780	38.56	3	0	180.6	133.8	148.8	233.8	245	173.9
Q15293	Reticulocalbin-1 OS=Homo sapiens GN=RCN1 PE=1 SV=1	10	3	12	3	1	331	38.47	3	0	281	170.5	565.4	750.4	758.8	476
Q32MZ4	Leucine-rich repeat flightless-interacting protein 1 OS=Homo sapiens GN=LRRFIP1 PE=1 SV=2	5	3	9	3	1	808	38.47	3	0	368.7	241.4	343.8	331.9	447.6	294.9
P62899	60S ribosomal protein L31 OS=Homo sapiens GN=RPL31 PE=1 SV=1	22	3	14	3	1	125	38.1	3	0	447.2	339.7	381.8	455.5	535.2	352.5
P13797	Plastin-3 OS=Homo sapiens GN=PLS3 PE=1 SV=4	5	3	12	1	1	630	38.03	3	0	110.3	78.1	83.5	98.4	134	74.2
O14654	Insulin receptor substrate 4 OS=Homo sapiens GN=IRS4 PE=1 SV=1	4	5	13	5	1	1257	37.8	5	0	735	504.9	699.7	729.3	838	599.4
P61020	Ras-related protein Rab-5B OS=Homo sapiens GN=RAB5B PE=1 SV=1	14	2	10	1	1	215	37.79	2	0
O00116	Alkyldihydroxyacetonephosphate synthase, peroxisomal OS=Homo sapiens GN=AGPS PE=1 SV=1	8	4	12	4	1	658	37.69	4	0	306.8	269.1	250.9	394.2	429.3	278.5
Q9BSJ8	Extended synaptotagmin-1 OS=Homo sapiens GN=ESYT1 PE=1 SV=1	6	6	13	6	1	1104	37.61	6	0	459.7	394.6	401.5	596.8	666.9	425.3
P22061	Protein-L-isoaspartate(D-aspartate) O-methyltransferase OS=Homo sapiens GN=PCMT1 PE=1 SV=4	8	2	14	2	1	227	37.45	2	0	341.8	242.5	320.9	401.8	462	302.5
Q02809	Procollagen-lysine,2-oxoglutarate 5-dioxygenase 1 OS=Homo sapiens GN=PLOD1 PE=1 SV=2	9	5	12	5	1	727	37.37	5	0	200.3	126.9	277.8	437.3	425.6	262.5
P23921	Ribonucleoside-diphosphate reductase large subunit OS=Homo sapiens GN=RRM1 PE=1 SV=1	5	4	18	4	1	792	37.2	4	0	756.9	566.3	584.8	1026.4	928.6	622.3
P62701	40S ribosomal protein S4, X isoform OS=Homo sapiens GN=RPS4X PE=1 SV=2	6	2	14	2	1	263	37.09	2	0	547	402.8	441.4	552.3	662.1	434.6
P17844	Probable ATP-dependent RNA helicase DDX5 OS=Homo sapiens GN=DDX5 PE=1 SV=1	7	4	11	4	1	614	37.03	4	0	468.2	327.8	322.9	423.7	539.7	342.3
P40939	Trifunctional enzyme subunit alpha, mitochondrial OS=Homo sapiens GN=HADHA PE=1 SV=2	6	4	14	4	1	763	37.02	4	0	357.6	318.8	292.1	414.7	485.7	309.3
O43852	Calumenin OS=Homo sapiens GN=CALU PE=1 SV=2	15	4	14	4	1	315	36.63	4	0	415.5	264.4	421.2	578.6	601.9	411.1
Q13217	DnaJ homolog subfamily C member 3 OS=Homo sapiens GN=DNAJC3 PE=1 SV=1	9	5	12	5	1	504	36.49	5	0	194.4	148.3	538.6	714.1	715.6	511.8
P36578	60S ribosomal protein L4 OS=Homo sapiens GN=RPL4 PE=1 SV=5	4	2	16	2	1	427	36.38	2	0	581.6	468.8	433	611.4	719.5	438.1
Q9NQ92	Coordinator of PRMT5 and differentiation stimulator OS=Homo sapiens GN=COPRS PE=1 SV=3	22	3	13	3	1	184	36.31	3	0	304	155.4	311.6	383.4	435.6	272.9
P51151	Ras-related protein Rab-9A OS=Homo sapiens GN=RAB9A PE=1 SV=1	23	4	11	4	1	201	36.29	4	0	349	229.4	384.4	373.5	488.9	330.7
Q7L2H7	Eukaryotic translation initiation factor 3 subunit M OS=Homo sapiens GN=EIF3M PE=1 SV=1	14	3	10	3	1	374	36.18	3	0	144.5	107.1	108.7	154.8	180	191.1
P61163	Alpha-centractin OS=Homo sapiens GN=ACTR1A PE=1 SV=1	9	5	16	4	1	376	35.85	5	0	387.7	297.3	376.1	413.7	545.5	364.3
O15355	Protein phosphatase 1G OS=Homo sapiens GN=PPM1G PE=1 SV=1	7	3	11	3	1	546	35.84	3	0	409.7	278.4	328.4	382.3	450.5	300.1
P20073	Annexin A7 OS=Homo sapiens GN=ANXA7 PE=1 SV=3	13	6	13	6	1	488	35.8	6	0	364.5	344.3	328.1	418.3	504.5	343.5
Q9BV20	Methylthioribose-1-phosphate isomerase OS=Homo sapiens GN=MRI1 PE=1 SV=1	10	4	14	4	1	369	35.76	4	0	526.4	390.2	408.8	596.6	671.8	431.1
P30084	Enoyl-CoA hydratase, mitochondrial OS=Homo sapiens GN=ECHS1 PE=1 SV=4	8	2	13	2	1	290	35.64	2	0	353.1	283.1	270.1	438.5	478.7	278.1
Q99543	DnaJ homolog subfamily C member 2 OS=Homo sapiens GN=DNAJC2 PE=1 SV=4	7	4	12	4	1	621	35.62	4	0	366.9	236.2	301.2	324	422.3	297
Q9BXP5	Serrate RNA effector molecule homolog OS=Homo sapiens GN=SRRT PE=1 SV=1	7	6	12	6	1	876	35.6	6	0	540.7	352.1	429	471.9	611.2	387.3
Q96S66	Chloride channel CLIC-like protein 1 OS=Homo sapiens GN=CLCC1 PE=1 SV=1	9	4	11	4	1	551	35.36	4	0	487.9	304.7	358.3	462	578	464.3
P53999	Activated RNA polymerase II transcriptional coactivator p15 OS=Homo sapiens GN=SUB1 PE=1 SV=3	13	2	12	2	1	127	35.11	2	0	322.5	239.8	258.3	354.6	339	241.5
Q15758	Neutral amino acid transporter B(0) OS=Homo sapiens GN=SLC1A5 PE=1 SV=2	8	3	10	3	1	541	34.95	3	0	279.7	228.2	246.1	316.9	365.6	231.7
P12235	ADP/ATP translocase 1 OS=Homo sapiens GN=SLC25A4 PE=1 SV=4	7	2	11	1	1	298	34.7	2	0	134.7	89.1	104.6	184.1	176.7	100.6
P50402	Emerin OS=Homo sapiens GN=EMD PE=1 SV=1	14	3	11	3	1	254	34.67	3	0	616.8	416.7	440	504.5	619.9	410
Q9Y2H1	Serine/threonine-protein kinase 38-like OS=Homo sapiens GN=STK38L PE=1 SV=3	11	4	18	3	1	464	34.66	4	1	553.7	347.7	378.1	499.9	605.4	406.8
Q6P2Q9	Pre-mRNA-processing-splicing factor 8 OS=Homo sapiens GN=PRPF8 PE=1 SV=2	3	6	14	6	1	2335	34.65	6	0	466.7	330.1	335.5	502.7	551.5	396.6
P43243	Matrin-3 OS=Homo sapiens GN=MATR3 PE=1 SV=2	6	4	11	4	1	847	34.31	4	0	221.6	161.4	146.4	227.8	264	174.8
Q15008	26S proteasome non-ATPase regulatory subunit 6 OS=Homo sapiens GN=PSMD6 PE=1 SV=1	9	4	13	4	1	389	34.23	4	0	555.1	422.4	481.6	678.6	785	514.6
O00232	26S proteasome non-ATPase regulatory subunit 12 OS=Homo sapiens GN=PSMD12 PE=1 SV=3	9	5	15	5	1	456	34.08	5	0	534.2	417.7	449.7	593.6	657.9	441.5
O00231	26S proteasome non-ATPase regulatory subunit 11 OS=Homo sapiens GN=PSMD11 PE=1 SV=3	10	4	12	4	1	422	34.01	4	0	388.9	295	345.6	456	537.5	331.2
P62917	60S ribosomal protein L8 OS=Homo sapiens GN=RPL8 PE=1 SV=2	8	3	16	3	1	257	33.95	3	0	709.7	553.7	604.6	817.2	945.9	612.1
Q9HAV4	Exportin-5 OS=Homo sapiens GN=XPO5 PE=1 SV=1	5	5	12	5	1	1204	33.94	5	0	387.1	242.7	324	375	469.3	308.6
P62937	Peptidyl-prolyl cis-trans isomerase A OS=Homo sapiens GN=PPIA PE=1 SV=2	13	2	14	2	1	165	33.7	2	0	446.8	382.3	400.5	500.5	606.3	372.6
P06737	Glycogen phosphorylase, liver form OS=Homo sapiens GN=PYGL PE=1 SV=4	4	3	10	2	1	847	33.69	3	0	166	128.3	139.4	175	213.7	147.6
P49257	Protein ERGIC-53 OS=Homo sapiens GN=LMAN1 PE=1 SV=2	8	4	11	4	1	510	33.68	4	0	363.2	259	358.8	507.1	545.5	345.6
Q13409	Cytoplasmic dynein 1 intermediate chain 2 OS=Homo sapiens GN=DYNC1I2 PE=1 SV=3	8	4	11	4	1	638	33.64	4	0	255.2	222.6	229.9	311.8	375.3	236.7
O75369	Filamin-B OS=Homo sapiens GN=FLNB PE=1 SV=2	1	2	10	1	1	2602	33.58	2	0	76.3	62.3	60.8	93.9	96.1	65.7
Q01081	Splicing factor U2AF 35 kDa subunit OS=Homo sapiens GN=U2AF1 PE=1 SV=3	13	3	16	3	1	240	33.48	3	0	472.4	339.7	331.5	488.3	549.6	407
P61313	60S ribosomal protein L15 OS=Homo sapiens GN=RPL15 PE=1 SV=2	8	2	13	2	1	204	33.4	2	0	637.6	451.6	509.8	639.5	738.2	501.5
P32119	Peroxiredoxin-2 OS=Homo sapiens GN=PRDX2 PE=1 SV=5	8	2	14	2	1	198	33.4	2	0	639.5	455.1	535.5	620.6	852	535.4
P19623	Spermidine synthase OS=Homo sapiens GN=SRM PE=1 SV=1	10	3	12	3	1	302	33.38	3	0	370.7	279.2	313	456.6	493.3	326.2
P55786	Puromycin-sensitive aminopeptidase OS=Homo sapiens GN=NPEPPS PE=1 SV=2	5	5	13	5	1	919	33.25	5	0	499.3	401.3	409.3	604.9	679.4	445
Q15208	Serine/threonine-protein kinase 38 OS=Homo sapiens GN=STK38 PE=1 SV=1	3	2	19	1	1	465	33.21	2	0	376.8	206.7	327.8	395.8	496.4	318.8
P28072	Proteasome subunit beta type-6 OS=Homo sapiens GN=PSMB6 PE=1 SV=4	13	3	12	3	1	239	33.02	3	0	457.7	372.9	401.8	524.8	673.8	405.2
Q8ND56	Protein LSM14 homolog A OS=Homo sapiens GN=LSM14A PE=1 SV=3	8	4	13	4	1	463	33	4	0	354.7	260.6	309	395.7	444	307.8
P51149	Ras-related protein Rab-7a OS=Homo sapiens GN=RAB7A PE=1 SV=1	12	2	10	2	1	207	32.92	2	0	231.5	214.5	192.3	258.9	337.8	223.9
Q9Y383	Putative RNA-binding protein Luc7-like 2 OS=Homo sapiens GN=LUC7L2 PE=1 SV=2	6	3	16	3	1	392	32.91	3	0	563.3	361.5	432.3	801.7	665.3	565.4
P15311	Ezrin OS=Homo sapiens GN=EZR PE=1 SV=4	8	6	13	6	1	586	32.82	6	0	513	522.7	464.6	586.4	689.3	475
Q9NTJ3	Structural maintenance of chromosomes protein 4 OS=Homo sapiens GN=SMC4 PE=1 SV=2	5	6	10	6	1	1288	32.69	6	0	308.4	220.7	264.8	315.7	404.8	298.4
Q13835	Plakophilin-1 OS=Homo sapiens GN=PKP1 PE=1 SV=2	6	4	15	4	1	747	32.4	4	0	388.3	240.3	334.6	440	1075.3	457.6
Q9HC35	Echinoderm microtubule-associated protein-like 4 OS=Homo sapiens GN=EML4 PE=1 SV=3	3	3	12	3	1	981	32.36	3	0	332.3	270.8	284.1	371.9	448.4	310
Q9BWS9	Chitinase domain-containing protein 1 OS=Homo sapiens GN=CHID1 PE=1 SV=1	8	3	10	3	1	393	32.02	3	0	211.1	144.4	277.1	415.8	416.4	307.6
Q9UQ80	Proliferation-associated protein 2G4 OS=Homo sapiens GN=PA2G4 PE=1 SV=3	9	3	10	3	1	394	31.87	3	0	377	530	389.1	404.6	543.3	356.1
Q9UBF2	Coatomer subunit gamma-2 OS=Homo sapiens GN=COPG2 PE=1 SV=1	7	6	14	5	1	871	31.8	6	1	441.7	350.6	348.5	483.3	521.5	356.8
Q8NBS9	Thioredoxin domain-containing protein 5 OS=Homo sapiens GN=TXNDC5 PE=1 SV=2	6	3	12	3	1	432	31.79	3	0	294.7	200.9	401.7	648.4	598.9	373.5
Q8WUM4	Programmed cell death 6-interacting protein OS=Homo sapiens GN=PDCD6IP PE=1 SV=1	7	5	11	5	1	868	31.21	5	0	421.2	326.1	355.2	449.2	519.9	351.4
Q7L2E3	Putative ATP-dependent RNA helicase DHX30 OS=Homo sapiens GN=DHX30 PE=1 SV=1	3	3	10	3	1	1194	31.13	3	0	179.1	143.7	125.3	188.9	218.8	139.1
P61758	Prefoldin subunit 3 OS=Homo sapiens GN=VBP1 PE=1 SV=3	17	3	10	3	1	197	31.13	3	0	413.3	265.8	341.5	401.5	504.4	352.1
Q9NR30	Nucleolar RNA helicase 2 OS=Homo sapiens GN=DDX21 PE=1 SV=5	4	4	12	4	1	783	30.92	4	0	461.1	360.8	361.7	404.1	581.6	323
P47756	F-actin-capping protein subunit beta OS=Homo sapiens GN=CAPZB PE=1 SV=4	13	3	9	3	1	277	30.88	3	0	473.4	345.5	377.5	534.9	645.9	404.2
P62249	40S ribosomal protein S16 OS=Homo sapiens GN=RPS16 PE=1 SV=2	10	2	13	2	1	146	30.85	2	0	558.6	338.7	578.3	499.1	627	388.8
Q9ULT8	E3 ubiquitin-protein ligase HECTD1 OS=Homo sapiens GN=HECTD1 PE=1 SV=3	3	6	10	6	1	2610	30.73	6	0	291.5	216.6	290.6	333	360.5	253
P08758	Annexin A5 OS=Homo sapiens GN=ANXA5 PE=1 SV=2	22	5	10	5	1	320	30.45	5	0	226.7	272.6	218.2	219.8	287.9	204.9
Q53EL6	Programmed cell death protein 4 OS=Homo sapiens GN=PDCD4 PE=1 SV=2	7	3	12	3	1	469	30.41	3	0	557.4	365.2	418.8	524.2	658.2	452.9
Q8N766	ER membrane protein complex subunit 1 OS=Homo sapiens GN=EMC1 PE=1 SV=1	2	2	7	2	1	993	30.36	2	0	77.3	59.5	76.4	106.7	132.3	98.6
O00154	Cytosolic acyl coenzyme A thioester hydrolase OS=Homo sapiens GN=ACOT7 PE=1 SV=3	6	2	10	2	1	380	29.92	2	0	245.2	200.9	191.2	260.2	300.6	207.8
E9PAV3	Nascent polypeptide-associated complex subunit alpha, muscle-specific form OS=Homo sapiens GN=NACA PE=1 SV=1	1	2	11	2	1	2078	29.8	2	0	421.1	404.7	336.8	423.3	542.7	350.7
P52292	Importin subunit alpha-1 OS=Homo sapiens GN=KPNA2 PE=1 SV=1	7	3	8	3	1	529	29.73	3	0	219.8	173.5	192.2	257.9	296.7	194.7
O43684	Mitotic checkpoint protein BUB3 OS=Homo sapiens GN=BUB3 PE=1 SV=1	9	3	11	3	1	328	29.71	3	0	359.7	275.2	297.2	393.8	478.3	275.1
Q9UHX1	Poly(U)-binding-splicing factor PUF60 OS=Homo sapiens GN=PUF60 PE=1 SV=1	6	3	9	3	1	559	29.5	3	0	269.5	218	242.2	313.4	321.4	353.4
P40925	Malate dehydrogenase, cytoplasmic OS=Homo sapiens GN=MDH1 PE=1 SV=4	8	3	11	3	1	334	29.5	3	0	345.1	357.5	287	337.2	411.8	295.3
Q07866	Kinesin light chain 1 OS=Homo sapiens GN=KLC1 PE=1 SV=2	8	4	8	4	1	573	29.5	4	0	391.9	236	283.1	378.4	388.4	283.8
P00568	Adenylate kinase isoenzyme 1 OS=Homo sapiens GN=AK1 PE=1 SV=3	14	3	10	3	1	194	29.47	3	0	450.6	307.8	431.6	429.4	614	409.6
Q8WUA2	Peptidyl-prolyl cis-trans isomerase-like 4 OS=Homo sapiens GN=PPIL4 PE=1 SV=1	12	5	9	5	1	492	29.45	5	0	322.3	186.9	291.6	309.1	377.6	244
Q9P035	Very-long-chain (3R)-3-hydroxyacyl-[acyl-carrier protein] dehydratase 3 OS=Homo sapiens GN=PTPLAD1 PE=1 SV=2	7	2	7	2	1	362	29.34	2	0	288.5	199.7	239.3	352.7	399	244.4
P28331	NADH-ubiquinone oxidoreductase 75 kDa subunit, mitochondrial OS=Homo sapiens GN=NDUFS1 PE=1 SV=3	9	5	10	5	1	727	29.24	5	0	330	265.9	250.6	350.4	381.4	272.2
P08133	Annexin A6 OS=Homo sapiens GN=ANXA6 PE=1 SV=3	5	4	12	4	1	673	28.98	4	0	302.9	282.7	280.2	308	372.1	252.4
P31939	Bifunctional purine biosynthesis protein PURH OS=Homo sapiens GN=ATIC PE=1 SV=3	8	3	7	3	1	592	28.88	3	0	129.7	160.3	140.9	186.3	196.9	137.2
O14828	Secretory carrier-associated membrane protein 3 OS=Homo sapiens GN=SCAMP3 PE=1 SV=3	9	2	7	2	1	347	28.87	2	0	76.9	58.8	73.9	84.9	103.9	65.4
Q9H0U3	Magnesium transporter protein 1 OS=Homo sapiens GN=MAGT1 PE=1 SV=1	12	4	14	4	1	335	28.86	4	0	454.2	303.3	468.6	793	739.8	493.1
Q16531	DNA damage-binding protein 1 OS=Homo sapiens GN=DDB1 PE=1 SV=1	5	5	12	5	1	1140	28.76	5	0	292.1	230.3	224	327	400.5	258.1
P53618	Coatomer subunit beta OS=Homo sapiens GN=COPB1 PE=1 SV=3	4	2	8	2	1	953	28.72	2	0	164.7	128.5	139.3	212.6	221.5	136
Q15029	116 kDa U5 small nuclear ribonucleoprotein component OS=Homo sapiens GN=EFTUD2 PE=1 SV=1	7	5	9	5	1	972	28.7	5	0	178.8	142.8	142.6	181	226	149.1
Q9NP81	Serine--tRNA ligase, mitochondrial OS=Homo sapiens GN=SARS2 PE=1 SV=1	9	5	12	5	1	518	28.65	5	0	318.4	229.6	252.4	365.2	421	254.8
P52701	DNA mismatch repair protein Msh6 OS=Homo sapiens GN=MSH6 PE=1 SV=2	3	4	9	4	1	1360	28.53	4	0	346	238.8	266	378.7	434.3	282.2
Q14683	Structural maintenance of chromosomes protein 1A OS=Homo sapiens GN=SMC1A PE=1 SV=2	6	6	10	6	1	1233	28.46	6	0	299.6	201.1	243.1	323.2	374.6	280
P45974	Ubiquitin carboxyl-terminal hydrolase 5 OS=Homo sapiens GN=USP5 PE=1 SV=2	5	4	9	4	1	858	28.36	4	0	338.3	281.7	304.5	365.6	431	281
Q92900	Regulator of nonsense transcripts 1 OS=Homo sapiens GN=UPF1 PE=1 SV=2	6	6	9	6	1	1129	28.22	6	0	288	243.4	225.1	297.1	397	236.9
P14923	Junction plakoglobin OS=Homo sapiens GN=JUP PE=1 SV=3	3	2	8	2	1	745	28.15	2	0	210.3	100.4	216.7	295.2	495	298.2
P06748	Nucleophosmin OS=Homo sapiens GN=NPM1 PE=1 SV=2	9	2	7	2	1	294	28.13	2	0	84.3	72.9	87.5	70.2	122.9	83.6
O75439	Mitochondrial-processing peptidase subunit beta OS=Homo sapiens GN=PMPCB PE=1 SV=2	10	4	9	3	1	489	28.05	4	1	378.3	340.9	334	443.3	495.4	329.3
Q9H9B4	Sideroflexin-1 OS=Homo sapiens GN=SFXN1 PE=1 SV=4	11	3	11	3	1	322	27.96	3	0	343.4	241.2	269.2	388.1	449.5	261.6
Q9UL46	Proteasome activator complex subunit 2 OS=Homo sapiens GN=PSME2 PE=1 SV=4	9	2	10	2	1	239	27.94	2	0	342.8	237.5	284.3	369.4	436.5	286.3
Q86XP3	ATP-dependent RNA helicase DDX42 OS=Homo sapiens GN=DDX42 PE=1 SV=1	4	4	11	4	1	938	27.89	4	0	278	238	221.1	279.6	375.9	240.4
Q13185	Chromobox protein homolog 3 OS=Homo sapiens GN=CBX3 PE=1 SV=4	13	2	7	2	1	183	27.85	2	0	269	149.8	244.7	212.1	348	217.2
O60814	Histone H2B type 1-K OS=Homo sapiens GN=HIST1H2BK PE=1 SV=3	16	3	12	2	1	126	27.85	3	1	288.5	317.6	183.9	413.3	351.8	275.1
Q969Q0	60S ribosomal protein L36a-like OS=Homo sapiens GN=RPL36AL PE=1 SV=3	22	3	13	3	1	106	27.78	3	0	718.4	497.2	545.2	747.9	895.8	595.4
Q9UPW6	DNA-binding protein SATB2 OS=Homo sapiens GN=SATB2 PE=1 SV=2	2	2	11	2	1	733	27.73	2	0	353.8	224.6	254.3	334.6	345.5	271.9
O95831	Apoptosis-inducing factor 1, mitochondrial OS=Homo sapiens GN=AIFM1 PE=1 SV=1	6	4	10	4	1	613	27.45	4	0	339.9	315.3	312.1	379.8	486.8	300.2
Q969V3	Nicalin OS=Homo sapiens GN=NCLN PE=1 SV=2	4	2	8	2	1	563	27.31	2	0	216	161.5	195.3	283.6	297.6	184.8
P25490	Transcriptional repressor protein YY1 OS=Homo sapiens GN=YY1 PE=1 SV=2	5	2	9	2	1	414	27.17	2	0	353.1	225.3	261.2	362.1	446.4	396
Q8N1G4	Leucine-rich repeat-containing protein 47 OS=Homo sapiens GN=LRRC47 PE=1 SV=1	5	3	10	3	1	583	27.11	3	0	290.2	225.1	246.5	302.6	354.8	245.8
P08559	Pyruvate dehydrogenase E1 component subunit alpha, somatic form, mitochondrial OS=Homo sapiens GN=PDHA1 PE=1 SV=3	11	5	12	5	1	390	26.98	5	0	485.3	361.3	415.8	551.5	637.8	437.8
Q12765	Secernin-1 OS=Homo sapiens GN=SCRN1 PE=1 SV=2	10	3	7	3	1	414	26.85	3	0	129.2	105.6	105.3	180.3	179.6	126.8
P42166	Lamina-associated polypeptide 2, isoform alpha OS=Homo sapiens GN=TMPO PE=1 SV=2	4	2	6	2	1	694	26.81	2	0	152.5	120.6	125.1	153.4	205.1	130.2
P24941	Cyclin-dependent kinase 2 OS=Homo sapiens GN=CDK2 PE=1 SV=2	13	3	9	3	1	298	26.76	3	0	215.1	151	221.4	250.9	272	184
P17980	26S protease regulatory subunit 6A OS=Homo sapiens GN=PSMC3 PE=1 SV=3	11	4	7	4	1	439	26.65	4	0	306.7	222.1	244	309.5	375.3	249.3
P43490	Nicotinamide phosphoribosyltransferase OS=Homo sapiens GN=NAMPT PE=1 SV=1	5	3	11	3	1	491	26.51	3	0	453.1	323	334.5	457.4	537.9	359.5
P05089	Arginase-1 OS=Homo sapiens GN=ARG1 PE=1 SV=2	7	2	9	2	1	322	26.42	2	0	213.5	108.2	152.1	208.2	422.7	227.3
P23258	Tubulin gamma-1 chain OS=Homo sapiens GN=TUBG1 PE=1 SV=2	6	2	9	2	1	451	26.07	2	0	255.8	178.5	192	217.9	284.4	197.2
P62269	40S ribosomal protein S18 OS=Homo sapiens GN=RPS18 PE=1 SV=3	13	2	10	2	1	152	25.93	2	0	234.4	258.4	192.2	268.6	318.2	256.2
Q9UBB4	Ataxin-10 OS=Homo sapiens GN=ATXN10 PE=1 SV=1	8	3	8	3	1	475	25.92	3	0	221.6	143.9	173.1	216.2	254.1	177.1
Q8TCJ2	Dolichyl-diphosphooligosaccharide--protein glycosyltransferase subunit STT3B OS=Homo sapiens GN=STT3B PE=1 SV=1	3	3	10	3	1	826	25.89	3	0	323.2	281.2	350.3	521	522.6	350.5
P55084	Trifunctional enzyme subunit beta, mitochondrial OS=Homo sapiens GN=HADHB PE=1 SV=3	7	3	9	3	1	474	25.75	3	0	342.2	278.4	297.8	365.2	458.7	294
P52789	Hexokinase-2 OS=Homo sapiens GN=HK2 PE=1 SV=2	3	3	10	3	1	917	25.68	3	0	274.5	220.7	274.3	305	400	258.4
Q9Y295	Developmentally-regulated GTP-binding protein 1 OS=Homo sapiens GN=DRG1 PE=1 SV=1	8	2	8	2	1	367	25.67	2	0	190.9	147.1	146.7	202.5	241.7	152.3
O95248	Myotubularin-related protein 5 OS=Homo sapiens GN=SBF1 PE=1 SV=3	3	6	11	6	1	1867	25.65	6	0	471.8	279.6	349.4	475	525.1	402.7
Q9NSE4	Isoleucine--tRNA ligase, mitochondrial OS=Homo sapiens GN=IARS2 PE=1 SV=2	3	3	9	3	1	1012	25.6	3	0	426.9	280.6	318.4	441.4	523.1	347.2
Q5JWF2	Guanine nucleotide-binding protein G(s) subunit alpha isoforms XLas OS=Homo sapiens GN=GNAS PE=1 SV=2	5	5	9	5	1	1037	25.59	5	0	243.5	159.4	187.2	234.6	275.7	224.9
P06733	Alpha-enolase OS=Homo sapiens GN=ENO1 PE=1 SV=2	3	2	13	2	1	434	25.5	2	0	356.1	327.2	310.8	362.7	468.9	322.8
Q9NR31	GTP-binding protein SAR1a OS=Homo sapiens GN=SAR1A PE=1 SV=1	12	3	11	2	1	198	25.43	3	1	351.4	237.9	359.4	356.5	556.4	323.6
O00139	Kinesin-like protein KIF2A OS=Homo sapiens GN=KIF2A PE=1 SV=3	6	5	11	4	1	706	25.4	5	1	363.5	257.8	292.1	379	454.2	290.1
P62829	60S ribosomal protein L23 OS=Homo sapiens GN=RPL23 PE=1 SV=1	12	2	11	2	1	140	25.36	2	0	269.8	180.1	235.3	277.7	346.6	216.3
Q01082	Spectrin beta chain, non-erythrocytic 1 OS=Homo sapiens GN=SPTBN1 PE=1 SV=2	3	7	10	7	1	2364	25.31	7	0	280.9	228.8	240.2	345.7	357.3	264.1
O43592	Exportin-T OS=Homo sapiens GN=XPOT PE=1 SV=2	3	3	10	3	1	962	25.18	3	0	226.1	164.8	170.5	283.4	272.6	185.9
P48444	Coatomer subunit delta OS=Homo sapiens GN=ARCN1 PE=1 SV=1	6	3	9	3	1	511	25.14	3	0	276.5	201.6	215.1	341.1	373.7	223.5
P31944	Caspase-14 OS=Homo sapiens GN=CASP14 PE=1 SV=2	19	4	9	4	1	242	25.13	4	0	304.7	133.4	198.8	224.4	361.4	249.3
Q5T6V5	UPF0553 protein C9orf64 OS=Homo sapiens GN=C9orf64 PE=1 SV=1	10	2	7	2	1	341	24.95	2	0	187	148.8	166.3	218.1	256	179.6
Q14974	Importin subunit beta-1 OS=Homo sapiens GN=KPNB1 PE=1 SV=2	3	3	9	3	1	876	24.87	3	0	276.3	208.1	228.4	310.9	326.9	228.9
P62081	40S ribosomal protein S7 OS=Homo sapiens GN=RPS7 PE=1 SV=1	10	2	10	2	1	194	24.86	2	0	191.4	159.6	153.5	188.9	257.3	148.1
P54577	Tyrosine--tRNA ligase, cytoplasmic OS=Homo sapiens GN=YARS PE=1 SV=4	9	5	10	5	1	528	24.71	5	0	398.4	308.4	422.9	426.3	514.6	348.6
P13489	Ribonuclease inhibitor OS=Homo sapiens GN=RNH1 PE=1 SV=2	11	5	8	5	1	461	24.64	5	0	327.4	253.4	299.9	482.2	530.9	311.1
P62888	60S ribosomal protein L30 OS=Homo sapiens GN=RPL30 PE=1 SV=2	21	2	7	2	1	115	24.61	2	0	250.7	273.7	245	282.2	421	229.5
Q15631	Translin OS=Homo sapiens GN=TSN PE=1 SV=1	11	2	7	2	1	228	24.55	2	0	154.1	103.7	107.4	127.1	174.5	119.1
Q9Y6A5	Transforming acidic coiled-coil-containing protein 3 OS=Homo sapiens GN=TACC3 PE=1 SV=1	4	3	8	3	1	838	24.51	3	0	165.9	130.3	127.5	175.5	192.4	138.2
P20839	Inosine-5'-monophosphate dehydrogenase 1 OS=Homo sapiens GN=IMPDH1 PE=1 SV=2	4	2	8	1	1	514	24.37	2	0	150.8	110.9	136.2	167.4	211.1	147.5
Q01130	Serine/arginine-rich splicing factor 2 OS=Homo sapiens GN=SRSF2 PE=1 SV=4	14	3	9	3	1	221	24.31	3	0	321.1	249.8	242.5	543	392.2	318.9
P05455	Lupus La protein OS=Homo sapiens GN=SSB PE=1 SV=2	6	2	7	2	1	408	24.21	2	0	209.1	263.5	231.1	197.6	359.2	214.1
O14818	Proteasome subunit alpha type-7 OS=Homo sapiens GN=PSMA7 PE=1 SV=1	9	2	7	2	1	248	24.11	2	0	178.5	160.2	170.9	214.3	289	183.5
Q92769	Histone deacetylase 2 OS=Homo sapiens GN=HDAC2 PE=1 SV=2	4	2	8	1	1	488	24.07	2	1	245.2	149.4	189.7	231.8	280.5	190.5
Q9NU22	Midasin OS=Homo sapiens GN=MDN1 PE=1 SV=2	1	6	10	6	1	5596	24.05	6	0	385.4	271.1	286.6	466	441.4	314.5
Q14254	Flotillin-2 OS=Homo sapiens GN=FLOT2 PE=1 SV=2	15	6	11	6	1	428	23.99	6	0	321.9	231.4	261	283.9	387.3	219.8
P24666	Low molecular weight phosphotyrosine protein phosphatase OS=Homo sapiens GN=ACP1 PE=1 SV=3	34	3	6	3	1	158	23.99	3	0	165.4	136.2	144.6	266	274.9	164.2
Q16543	Hsp90 co-chaperone Cdc37 OS=Homo sapiens GN=CDC37 PE=1 SV=1	4	2	10	2	1	378	23.88	2	0	325.8	220	264.2	434.5	404.4	364.5
O75306	NADH dehydrogenase [ubiquinone] iron-sulfur protein 2, mitochondrial OS=Homo sapiens GN=NDUFS2 PE=1 SV=2	8	3	8	3	1	463	23.79	3	0	223.4	160.9	225	250.4	278.1	166.2
P40938	Replication factor C subunit 3 OS=Homo sapiens GN=RFC3 PE=1 SV=2	8	2	7	2	1	356	23.77	2	0	91	50.3	66	88.4	100.8	78.2
Q86VP6	Cullin-associated NEDD8-dissociated protein 1 OS=Homo sapiens GN=CAND1 PE=1 SV=2	2	3	9	3	1	1230	23.69	3	0	247	182.9	201.3	295.6	309.5	211.7
Q9BUF5	Tubulin beta-6 chain OS=Homo sapiens GN=TUBB6 PE=1 SV=1	9	3	7	1	1	446	23.45	3	0	119.8	82.6	93.8	124.4	132.1	83.9
P07339	Cathepsin D OS=Homo sapiens GN=CTSD PE=1 SV=1	4	2	11	2	1	412	23.44	2	0	374.3	301.7	377.7	373.4	642.2	433.2
P11908	Ribose-phosphate pyrophosphokinase 2 OS=Homo sapiens GN=PRPS2 PE=1 SV=2	7	2	7	1	1	318	23.42	2	1	239.5	163.7	200.8	264	322.2	217.4
P36551	Coproporphyrinogen-III oxidase, mitochondrial OS=Homo sapiens GN=CPOX PE=1 SV=3	4	2	9	2	1	454	23.41	2	0	271.3	197.6	232	268.1	322.7	202.2
Q8NEZ5	F-box only protein 22 OS=Homo sapiens GN=FBXO22 PE=1 SV=1	6	2	7	2	1	403	23.2	2	0	232.4	154.7	191.1	243.8	300.2	195
Q9UPN3	Microtubule-actin cross-linking factor 1, isoforms 1/2/3/5 OS=Homo sapiens GN=MACF1 PE=1 SV=4	1	10	12	10	1	7388	23.06	10	0	369.2	243.9	297.8	374.5	436.6	293.5
P21266	Glutathione S-transferase Mu 3 OS=Homo sapiens GN=GSTM3 PE=1 SV=3	12	2	9	2	1	225	22.98	2	0	76.4	48.2	56.1	79.7	109.2	62.8
O94776	Metastasis-associated protein MTA2 OS=Homo sapiens GN=MTA2 PE=1 SV=1	8	5	8	5	1	668	22.88	5	0	461	338.3	370.7	439.3	535	350.4
P31930	Cytochrome b-c1 complex subunit 1, mitochondrial OS=Homo sapiens GN=UQCRC1 PE=1 SV=3	6	3	8	2	1	480	22.73	3	0	186.6	122	200.6	216	223.6	152.8
Q16891	Mitochondrial inner membrane protein OS=Homo sapiens GN=IMMT PE=1 SV=1	6	4	7	4	1	758	22.69	4	0	295.2	228.1	231.4	287.9	376.8	257.7
Q15056	Eukaryotic translation initiation factor 4H OS=Homo sapiens GN=EIF4H PE=1 SV=5	11	3	9	3	1	248	22.58	3	0	317.4	335.4	293	352.5	477.5	302
P11216	Glycogen phosphorylase, brain form OS=Homo sapiens GN=PYGB PE=1 SV=5	7	5	7	4	1	843	22.57	5	1	216.6	164.9	171	217.3	263.1	179.8
Q14839	Chromodomain-helicase-DNA-binding protein 4 OS=Homo sapiens GN=CHD4 PE=1 SV=2	2	4	7	4	1	1912	22.52	4	0	62.5	50	40.8	62.1	71.5	47.9
Q02878	60S ribosomal protein L6 OS=Homo sapiens GN=RPL6 PE=1 SV=3	8	3	12	3	1	288	22.46	3	0	413.4	361.4	360.2	416.6	572.3	366.8
Q8NEW0	Zinc transporter 7 OS=Homo sapiens GN=SLC30A7 PE=2 SV=1	6	2	8	2	1	376	22.4	2	0	140.4	99	98.3	184.6	194.4	165.7
P61803	Dolichyl-diphosphooligosaccharide--protein glycosyltransferase subunit DAD1 OS=Homo sapiens GN=DAD1 PE=1 SV=3	19	2	7	2	1	113	22.27	2	0	217.1	193	211.1	310.8	351.1	206
A5YKK6	CCR4-NOT transcription complex subunit 1 OS=Homo sapiens GN=CNOT1 PE=1 SV=2	2	6	9	6	1	2376	22.22	6	0	275.2	242.4	239	293.2	331.1	225.6
O75390	Citrate synthase, mitochondrial OS=Homo sapiens GN=CS PE=1 SV=2	6	2	6	2	1	466	21.94	2	0	173.8	161.6	165.5	191.8	252.9	155.8
Q9Y4E8	Ubiquitin carboxyl-terminal hydrolase 15 OS=Homo sapiens GN=USP15 PE=1 SV=3	7	6	8	6	1	981	21.88	6	0	221.6	144.1	202.4	238.8	308.8	205.5
P62633	Cellular nucleic acid-binding protein OS=Homo sapiens GN=CNBP PE=1 SV=1	17	3	10	3	1	177	21.69	3	0	195.7	184.5	267.1	242.6	281.5	207.9
P60866	40S ribosomal protein S20 OS=Homo sapiens GN=RPS20 PE=1 SV=1	23	2	10	2	1	119	21.6	2	0	211.3	141.9	153.3	187.6	219.7	132.5
O60925	Prefoldin subunit 1 OS=Homo sapiens GN=PFDN1 PE=1 SV=2	15	2	7	2	1	122	21.5	2	0	217.9	152.1	160	227.7	282	166.2
Q96QK1	Vacuolar protein sorting-associated protein 35 OS=Homo sapiens GN=VPS35 PE=1 SV=2	5	3	7	3	1	796	21.49	3	0	221.1	159.3	179.4	276.1	308.9	185.7
Q9Y2W1	Thyroid hormone receptor-associated protein 3 OS=Homo sapiens GN=THRAP3 PE=1 SV=2	3	3	8	3	1	955	21.37	3	0	423.4	211.5	253.4	280.2	337.9	243
P07741	Adenine phosphoribosyltransferase OS=Homo sapiens GN=APRT PE=1 SV=2	10	2	8	2	1	180	21.29	2	0	255.4	191.6	218.3	228.7	353.8	226.1
P05198	Eukaryotic translation initiation factor 2 subunit 1 OS=Homo sapiens GN=EIF2S1 PE=1 SV=3	11	3	7	3	1	315	21.14	3	0	125	111.2	121.7	145.2	195.9	122.9
P35250	Replication factor C subunit 2 OS=Homo sapiens GN=RFC2 PE=1 SV=3	13	4	7	4	1	354	21.11	4	0	130.7	92.7	96.8	146.6	164.7	107.1
Q6FI81	Anamorsin OS=Homo sapiens GN=CIAPIN1 PE=1 SV=2	7	2	7	2	1	312	21.1	2	0	271.3	196.4	216.9	290.5	335.9	224.5
P52907	F-actin-capping protein subunit alpha-1 OS=Homo sapiens GN=CAPZA1 PE=1 SV=3	18	3	6	3	1	286	21.06	3	0	114.9	82.9	120	124.3	184.7	110.9
Q5T4S7	E3 ubiquitin-protein ligase UBR4 OS=Homo sapiens GN=UBR4 PE=1 SV=1	1	6	9	6	1	5183	21.06	6	0	283.1	194.8	221.1	308.1	327.7	231.9
Q13283	Ras GTPase-activating protein-binding protein 1 OS=Homo sapiens GN=G3BP1 PE=1 SV=1	7	2	5	2	1	466	20.97	2	0	152.3	128.7	131	141.9	213.9	125.4
P49588	Alanine--tRNA ligase, cytoplasmic OS=Homo sapiens GN=AARS PE=1 SV=2	4	4	6	4	1	968	20.96	4	0	228.8	195.6	174.2	280.9	298.2	196.6
P36957	Dihydrolipoyllysine-residue succinyltransferase component of 2-oxoglutarate dehydrogenase complex, mitochondrial OS=Homo sapiens GN=DLST PE=1 SV=4	6	3	9	3	1	453	20.84	3	0	384.5	327.8	288.4	411.2	531	298.6
Q92841	Probable ATP-dependent RNA helicase DDX17 OS=Homo sapiens GN=DDX17 PE=1 SV=2	4	3	7	3	1	729	20.83	3	0	472.9	259.5	277.2	319.8	417.4	251.2
P02545	Prelamin-A/C OS=Homo sapiens GN=LMNA PE=1 SV=1	7	5	8	4	1	664	20.76	5	1	266.2	197	210.6	268.2	366.1	251.8
Q9H2U1	Probable ATP-dependent RNA helicase DHX36 OS=Homo sapiens GN=DHX36 PE=1 SV=2	5	4	7	4	1	1008	20.7	4	0	180.2	132	142	178.8	248.7	142.4
Q9HD20	Probable cation-transporting ATPase 13A1 OS=Homo sapiens GN=ATP13A1 PE=1 SV=2	3	4	8	4	1	1204	20.7	4	0	363.9	261.1	284.6	436.5	448.2	293.1
P04040	Catalase OS=Homo sapiens GN=CAT PE=1 SV=3	9	4	7	4	1	527	20.7	4	0	340.1	223.6	275.2	335.3	505.6	328.8
O75718	Cartilage-associated protein OS=Homo sapiens GN=CRTAP PE=1 SV=1	7	3	10	3	1	401	20.68	3	0	355.3	204.3	438	703.2	650.4	428.5
Q9H3N1	Thioredoxin-related transmembrane protein 1 OS=Homo sapiens GN=TMX1 PE=1 SV=1	7	2	7	2	1	280	20.63	2	0	184.5	156.2	195	289.6	312.5	209.7
P36542	ATP synthase subunit gamma, mitochondrial OS=Homo sapiens GN=ATP5C1 PE=1 SV=1	8	2	8	2	1	298	20.63	2	0	12.3	10.8	11.4	11.5	14.2	12.3
Q99470	Stromal cell-derived factor 2 OS=Homo sapiens GN=SDF2 PE=1 SV=2	15	2	4	2	1	211	20.57	2	0	41.4	14.7	58.4	100.3	103.8	57.3
P60660	Myosin light polypeptide 6 OS=Homo sapiens GN=MYL6 PE=1 SV=2	22	3	7	3	1	151	20.56	3	0	316.3	219.8	257.8	294.9	363.6	244.1
Q02952	A-kinase anchor protein 12 OS=Homo sapiens GN=AKAP12 PE=1 SV=4	3	3	5	3	1	1782	20.48	3	0	44	25.2	48.1	44.3	64.2	40.2
Q9UHD8	Septin-9 OS=Homo sapiens GN=SEPT9 PE=1 SV=2	6	4	9	4	1	586	20.47	4	0	264.5	215.5	215	276	361.6	239.5
P61081	NEDD8-conjugating enzyme Ubc12 OS=Homo sapiens GN=UBE2M PE=1 SV=1	16	3	7	3	1	183	20.37	3	0	259.3	227.8	243.9	337	375.3	246.1
Q16181	Septin-7 OS=Homo sapiens GN=SEPT7 PE=1 SV=2	9	4	10	4	1	437	20.32	4	0	360	290.9	300.9	420	509.4	312.5
Q13243	Serine/arginine-rich splicing factor 5 OS=Homo sapiens GN=SRSF5 PE=1 SV=1	7	2	8	1	1	272	20.29	2	0	135.7	96.1	101.6	140	170.4	118.4
P16190	HLA class I histocompatibility antigen, A-33 alpha chain OS=Homo sapiens GN=HLA-A PE=1 SV=3	9	3	7	1	1	365	20.24	3	0	11.5	6.7	7	14.2	14.6	10.3
Q06203	Amidophosphoribosyltransferase OS=Homo sapiens GN=PPAT PE=1 SV=1	4	2	7	2	1	517	20.19	2	0	200.1	151.4	148.3	178.3	220.4	136
Q9Y606	tRNA pseudouridine synthase A, mitochondrial OS=Homo sapiens GN=PUS1 PE=1 SV=3	10	4	8	4	1	427	20.13	4	0	236.4	174.5	187.1	244	277.2	181.3
P68431	Histone H3.1 OS=Homo sapiens GN=HIST1H3A PE=1 SV=2	10	2	9	2	1	136	20.12	2	0	183.1	186.8	112.4	307.9	262.2	195.2
Q15003	Condensin complex subunit 2 OS=Homo sapiens GN=NCAPH PE=1 SV=3	6	4	7	4	1	741	20.12	4	0	256	181.2	197.8	315.6	343.8	221.5
P11413	Glucose-6-phosphate 1-dehydrogenase OS=Homo sapiens GN=G6PD PE=1 SV=4	10	4	7	4	1	515	20.11	4	0	110.5	85.1	98.8	132.7	169.3	112
Q14247	Src substrate cortactin OS=Homo sapiens GN=CTTN PE=1 SV=2	4	3	10	3	1	550	20.04	3	0	467.4	340.5	364.4	445.6	528.2	355.4
Q13435	Splicing factor 3B subunit 2 OS=Homo sapiens GN=SF3B2 PE=1 SV=2	3	3	7	3	1	895	20.01	3	0	278	228.9	206.8	290.2	347.4	234.8
P63151	Serine/threonine-protein phosphatase 2A 55 kDa regulatory subunit B alpha isoform OS=Homo sapiens GN=PPP2R2A PE=1 SV=1	9	4	8	4	1	447	19.99	4	0	343.4	234.2	286.4	351.5	430.1	280.8
P28066	Proteasome subunit alpha type-5 OS=Homo sapiens GN=PSMA5 PE=1 SV=3	4	2	8	2	1	241	19.98	2	0	133.9	81.6	145.4	151.6	283.7	129.5
Q16658	Fascin OS=Homo sapiens GN=FSCN1 PE=1 SV=3	8	4	8	4	1	493	19.94	4	0	268.1	256.4	226.8	335.5	340.2	253.9
Q9UJX3	Anaphase-promoting complex subunit 7 OS=Homo sapiens GN=ANAPC7 PE=1 SV=4	6	3	6	3	1	599	19.91	3	0	111.1	98.7	117.2	139.3	157.9	107
Q07955	Serine/arginine-rich splicing factor 1 OS=Homo sapiens GN=SRSF1 PE=1 SV=2	15	4	7	4	1	248	19.83	4	0	227.7	169.7	168.6	332.1	300.8	252.4
Q14008	Cytoskeleton-associated protein 5 OS=Homo sapiens GN=CKAP5 PE=1 SV=3	2	4	7	4	1	2032	19.79	4	0	309.5	236.2	247.3	363.3	391.5	282.9
O95757	Heat shock 70 kDa protein 4L OS=Homo sapiens GN=HSPA4L PE=1 SV=3	6	4	6	3	1	839	19.73	4	0	79.1	67.1	66.2	89.3	114.4	73.5
Q16637	Survival motor neuron protein OS=Homo sapiens GN=SMN1 PE=1 SV=1	11	2	5	2	1	294	19.71	2	0	227.4	147.9	177.2	236.3	266.2	179.7
Q08J23	tRNA (cytosine(34)-C(5))-methyltransferase OS=Homo sapiens GN=NSUN2 PE=1 SV=2	5	4	7	4	1	767	19.66	4	0	324.4	260.6	263.5	360.9	413.3	284.6
Q06124	Tyrosine-protein phosphatase non-receptor type 11 OS=Homo sapiens GN=PTPN11 PE=1 SV=2	5	3	7	3	1	597	19.63	3	0	367.6	249.9	291.2	349.4	409.4	259
Q9NYU1	UDP-glucose:glycoprotein glucosyltransferase 2 OS=Homo sapiens GN=UGGT2 PE=1 SV=4	4	6	8	5	1	1516	19.62	6	0	101.1	69.9	167.6	244.1	220.2	145.6
P51659	Peroxisomal multifunctional enzyme type 2 OS=Homo sapiens GN=HSD17B4 PE=1 SV=3	3	2	7	2	1	736	19.56	2	0	249.6	206.2	225.6	289.8	353.3	225
Q9NSD9	Phenylalanine--tRNA ligase beta subunit OS=Homo sapiens GN=FARSB PE=1 SV=3	5	4	10	4	1	589	19.46	4	0	421	334.3	371.6	489.5	570.1	358.9
Q14258	E3 ubiquitin/ISG15 ligase TRIM25 OS=Homo sapiens GN=TRIM25 PE=1 SV=2	6	3	6	3	1	630	19.41	3	0	261.3	185.3	203.1	267.9	328	213.1
Q8WUY1	Protein THEM6 OS=Homo sapiens GN=THEM6 PE=1 SV=2	7	2	9	2	1	208	19.35	2	0	271.2	257.8	267.3	345.9	359	250.7
Q9UJS0	Calcium-binding mitochondrial carrier protein Aralar2 OS=Homo sapiens GN=SLC25A13 PE=1 SV=2	5	4	11	4	1	675	19.32	4	0	319	251.8	259.1	393.4	434.6	279.5
P24752	Acetyl-CoA acetyltransferase, mitochondrial OS=Homo sapiens GN=ACAT1 PE=1 SV=1	6	2	7	2	1	427	19.28	2	0	269.2	222	205.3	283.3	349.7	208.4
Q99497	Protein DJ-1 OS=Homo sapiens GN=PARK7 PE=1 SV=2	12	2	7	2	1	189	19.23	2	0	257.5	332.7	269.2	285.5	346.6	242.9
Q8TBC4	NEDD8-activating enzyme E1 catalytic subunit OS=Homo sapiens GN=UBA3 PE=1 SV=2	5	2	5	2	1	463	19.12	2	0	126.7	83.5	101.7	144.5	171.3	101.9
P28288	ATP-binding cassette sub-family D member 3 OS=Homo sapiens GN=ABCD3 PE=1 SV=1	3	3	8	3	1	659	19.11	3	0	480.8	348	357.3	456.5	507.9	381
Q9Y2A7	Nck-associated protein 1 OS=Homo sapiens GN=NCKAP1 PE=1 SV=1	4	3	7	3	1	1128	19.09	3	0	190.4	140.2	147.9	201.3	247.9	171.1
P49959	Double-strand break repair protein MRE11A OS=Homo sapiens GN=MRE11A PE=1 SV=3	5	3	7	3	1	708	19.06	3	0	188	147.2	153.7	247.4	225.3	165.1
Q13547	Histone deacetylase 1 OS=Homo sapiens GN=HDAC1 PE=1 SV=1	4	2	6	1	1	482	19.04	2	0	58	35.3	53.8	46.6	66.1	44.3
Q8N1F7	Nuclear pore complex protein Nup93 OS=Homo sapiens GN=NUP93 PE=1 SV=2	4	3	6	3	1	819	19.03	3	0	200	149.6	149.4	200.3	240.2	154.4
Q3YEC7	Rab-like protein 6 OS=Homo sapiens GN=RABL6 PE=1 SV=2	2	2	7	2	1	729	19	2	0	292.3	246.8	250.7	319.1	342.5	292.1
O75794	Cell division cycle protein 123 homolog OS=Homo sapiens GN=CDC123 PE=1 SV=1	8	2	5	2	1	336	18.99	2	0	171.4	129.1	155.9	197.1	228.1	155
P09496	Clathrin light chain A OS=Homo sapiens GN=CLTA PE=1 SV=1	10	3	7	3	1	248	18.92	3	0	245.1	166.9	205.4	358.9	356.1	229.6
Q12792	Twinfilin-1 OS=Homo sapiens GN=TWF1 PE=1 SV=3	5	2	8	2	1	350	18.91	2	0	178.3	184.3	164.3	231.8	247.9	174.6
P52597	Heterogeneous nuclear ribonucleoprotein F OS=Homo sapiens GN=HNRNPF PE=1 SV=3	6	2	6	2	1	415	18.8	2	0	261.6	167.2	213.4	251.4	354.9	194.4
O95376	E3 ubiquitin-protein ligase ARIH2 OS=Homo sapiens GN=ARIH2 PE=1 SV=1	8	3	7	3	1	493	18.75	3	0	183.3	123.3	147.6	197.5	266.2	159.1
P27694	Replication protein A 70 kDa DNA-binding subunit OS=Homo sapiens GN=RPA1 PE=1 SV=2	4	2	5	2	1	616	18.74	2	0	154.7	135.1	120.9	184.2	223	137
Q99460	26S proteasome non-ATPase regulatory subunit 1 OS=Homo sapiens GN=PSMD1 PE=1 SV=2	5	4	7	4	1	953	18.61	4	0	254.3	169	233.3	285.8	346.2	234.4
Q8IWZ3	Ankyrin repeat and KH domain-containing protein 1 OS=Homo sapiens GN=ANKHD1 PE=1 SV=1	2	4	7	4	1	2542	18.59	4	0	97.7	84.2	111.5	111.8	120.9	91.5
P23246	Splicing factor, proline- and glutamine-rich OS=Homo sapiens GN=SFPQ PE=1 SV=2	2	2	7	1	1	707	18.57	2	0	60.7	47.6	44.4	68.9	82.1	54.1
Q52LJ0	Protein FAM98B OS=Homo sapiens GN=FAM98B PE=1 SV=1	8	2	6	2	1	330	18.55	2	0	180.7	133.7	135.3	171.4	234	137.4
Q5JPE7	Nodal modulator 2 OS=Homo sapiens GN=NOMO2 PE=1 SV=1	5	5	6	5	1	1267	18.53	5	0	109.1	75.6	126.4	192.4	188.6	126.7
Q99714	3-hydroxyacyl-CoA dehydrogenase type-2 OS=Homo sapiens GN=HSD17B10 PE=1 SV=3	9	2	6	2	1	261	18.46	2	0	242.8	175.9	197.9	266	314.3	239.4
O60547	GDP-mannose 4,6 dehydratase OS=Homo sapiens GN=GMDS PE=1 SV=1	6	3	8	3	1	372	18.44	3	0	311.9	224.2	310.8	344.6	385.6	277
Q15436	Protein transport protein Sec23A OS=Homo sapiens GN=SEC23A PE=1 SV=2	4	3	7	3	1	765	18.32	3	0	151.6	123.1	136.4	184	220	134.5
P52888	Thimet oligopeptidase OS=Homo sapiens GN=THOP1 PE=1 SV=2	6	3	5	3	1	689	18.23	3	0	106.7	72.9	82.4	111.3	121.8	92.2
Q9Y6W5	Wiskott-Aldrich syndrome protein family member 2 OS=Homo sapiens GN=WASF2 PE=1 SV=3	6	3	7	3	1	498	18.22	3	0	172.6	170	177.7	192.4	224.2	171.9
Q9Y3U8	60S ribosomal protein L36 OS=Homo sapiens GN=RPL36 PE=1 SV=3	20	2	6	2	1	105	18.16	2	0	284.9	203.6	224.2	349.1	360.3	264.6
Q9UHB6	LIM domain and actin-binding protein 1 OS=Homo sapiens GN=LIMA1 PE=1 SV=1	3	2	6	2	1	759	18.15	2	0	188.2	125	166.9	188.4	224.8	166.5
P54105	Methylosome subunit pICln OS=Homo sapiens GN=CLNS1A PE=1 SV=1	25	3	5	3	1	237	18.15	3	0	73.1	32.9	61.1	66.8	84.2	48.3
P33991	DNA replication licensing factor MCM4 OS=Homo sapiens GN=MCM4 PE=1 SV=5	6	4	5	4	1	863	18.08	4	0	178.2	149.3	143.9	173.8	212.4	135.6
P61289	Proteasome activator complex subunit 3 OS=Homo sapiens GN=PSME3 PE=1 SV=1	14	2	4	2	1	254	18.06	2	0	60.2	49.2	52.3	66.5	81.8	53.8
O75153	Clustered mitochondria protein homolog OS=Homo sapiens GN=CLUH PE=1 SV=2	5	5	8	5	1	1309	18.03	5	0	176.6	128.5	165.5	194	232.4	161.5
O43615	Mitochondrial import inner membrane translocase subunit TIM44 OS=Homo sapiens GN=TIMM44 PE=1 SV=2	12	5	7	5	1	452	17.99	5	0	158.8	123.8	151.3	197	244.7	142.3
O94826	Mitochondrial import receptor subunit TOM70 OS=Homo sapiens GN=TOMM70A PE=1 SV=1	5	2	5	2	1	608	17.93	2	0	114.8	69.2	99	118	142.6	90.6
P22735	Protein-glutamine gamma-glutamyltransferase K OS=Homo sapiens GN=TGM1 PE=1 SV=4	6	4	7	4	1	817	17.79	4	0	130.8	96.7	77.9	124.2	196.8	124.3
P31040	Succinate dehydrogenase [ubiquinone] flavoprotein subunit, mitochondrial OS=Homo sapiens GN=SDHA PE=1 SV=2	5	3	8	3	1	664	17.76	3	0	302.5	236.1	271.2	371	431.8	276.6
P30566	Adenylosuccinate lyase OS=Homo sapiens GN=ADSL PE=1 SV=2	6	3	8	3	1	484	17.62	3	0	213	149.5	183.2	248.6	249.3	164.4
Q9Y678	Coatomer subunit gamma-1 OS=Homo sapiens GN=COPG1 PE=1 SV=1	5	4	6	3	1	874	17.52	4	0	100	78.5	82	116.6	131.2	203.8
Q15006	ER membrane protein complex subunit 2 OS=Homo sapiens GN=EMC2 PE=1 SV=1	16	4	6	4	1	297	17.51	4	0	190.9	159	168.6	257.7	291.4	192.6
Q8WVM8	Sec1 family domain-containing protein 1 OS=Homo sapiens GN=SCFD1 PE=1 SV=4	4	2	5	2	1	642	17.5	2	0	82.4	60.6	57.9	90.7	91.6	76
P09622	Dihydrolipoyl dehydrogenase, mitochondrial OS=Homo sapiens GN=DLD PE=1 SV=2	4	2	5	2	1	509	17.5	2	0	228.1	177.1	172.9	212.1	283.9	162.7
P98175	RNA-binding protein 10 OS=Homo sapiens GN=RBM10 PE=1 SV=3	4	3	5	3	1	930	17.48	3	0	245.2	133.6	156.2	190.1	241.9	173.1
Q15645	Pachytene checkpoint protein 2 homolog OS=Homo sapiens GN=TRIP13 PE=1 SV=2	4	2	7	2	1	432	17.42	2	0	289.5	226.5	246.4	309.8	359.2	251.9
P25311	Zinc-alpha-2-glycoprotein OS=Homo sapiens GN=AZGP1 PE=1 SV=2	11	3	6	3	1	298	17.39	3	0	215.4	131	201.9	173.2	314.9	472.6
Q8WVV4	Protein POF1B OS=Homo sapiens GN=POF1B PE=1 SV=3	4	2	7	2	1	589	17.25	2	0	128.4	82.6	121.5	107.9	375	185.9
P08865	40S ribosomal protein SA OS=Homo sapiens GN=RPSA PE=1 SV=4	8	2	6	2	1	295	17.2	2	0	174.5	135.6	156.2	145.3	241.2	149.4
Q86TG7	Retrotransposon-derived protein PEG10 OS=Homo sapiens GN=PEG10 PE=1 SV=2	4	2	4	2	1	708	17.16	2	0	89.8	60.3	82.5	106.4	111.4	80.1
Q9Y2L1	Exosome complex exonuclease RRP44 OS=Homo sapiens GN=DIS3 PE=1 SV=2	2	2	6	2	1	958	17.13	2	0	187.5	120.6	173	263.7	262.3	168.7
Q13724	Mannosyl-oligosaccharide glucosidase OS=Homo sapiens GN=MOGS PE=1 SV=5	2	2	6	2	1	837	17.12	2	0	128.9	102.5	125.7	186.4	188.2	126.1
P35268	60S ribosomal protein L22 OS=Homo sapiens GN=RPL22 PE=1 SV=2	16	2	5	2	1	128	17.09	2	0	95.8	67.3	85.3	107.2	126.2	76.3
P40763	Signal transducer and activator of transcription 3 OS=Homo sapiens GN=STAT3 PE=1 SV=2	5	3	6	3	1	770	17.08	3	0	170.6	111.4	154.5	179.3	220.3	143.6
P61158	Actin-related protein 3 OS=Homo sapiens GN=ACTR3 PE=1 SV=3	5	2	6	2	1	418	17.07	2	0	268.2	218.8	217.5	269.3	312.7	218.1
Q96N67	Dedicator of cytokinesis protein 7 OS=Homo sapiens GN=DOCK7 PE=1 SV=4	1	3	8	3	1	2140	17.06	3	0	239.8	172.5	175.8	255.6	270.6	195.7
Q9BUA3	Uncharacterized protein C11orf84 OS=Homo sapiens GN=C11orf84 PE=1 SV=3	9	3	5	3	1	381	17.03	3	0	73.5	42.5	57.1	80.6	85.9	63
Q9UBW8	COP9 signalosome complex subunit 7a OS=Homo sapiens GN=COPS7A PE=1 SV=1	16	4	6	4	1	275	17.02	4	0	149.8	109.2	126.7	161.6	195.3	129.9
Q8WY22	BRI3-binding protein OS=Homo sapiens GN=BRI3BP PE=1 SV=1	10	2	5	2	1	251	17.01	2	0	71.4	66.8	70.1	106.7	104.9	78.1
Q7L576	Cytoplasmic FMR1-interacting protein 1 OS=Homo sapiens GN=CYFIP1 PE=1 SV=1	4	4	9	4	1	1253	17	4	0	148.1	114.2	133.8	173.3	214.7	139.6
Q92945	Far upstream element-binding protein 2 OS=Homo sapiens GN=KHSRP PE=1 SV=4	5	4	8	3	1	711	16.97	4	1	204.7	177.4	151.6	198.4	260.1	158.7
P29401	Transketolase OS=Homo sapiens GN=TKT PE=1 SV=3	3	3	8	3	1	623	16.92	3	0	231	216.7	204.8	251.7	291.6	187.7
Q9C075	Keratin, type I cytoskeletal 23 OS=Homo sapiens GN=KRT23 PE=1 SV=2	5	2	6	1	1	422	16.89	2	0	35.1	20.7	28.9	35	58.8	38.2
Q86X55	Histone-arginine methyltransferase CARM1 OS=Homo sapiens GN=CARM1 PE=1 SV=3	3	2	6	2	1	608	16.83	2	0	179.5	131.2	142.8	197.8	240.7	149.4
P12955	Xaa-Pro dipeptidase OS=Homo sapiens GN=PEPD PE=1 SV=3	5	3	6	3	1	493	16.67	3	0	273.9	211	216.5	308.7	355.2	222.7
Q9GZS3	WD repeat-containing protein 61 OS=Homo sapiens GN=WDR61 PE=1 SV=1	10	3	7	3	1	305	16.67	3	0	111.6	90.6	92.7	132.3	157.7	112.3
P09960	Leukotriene A-4 hydrolase OS=Homo sapiens GN=LTA4H PE=1 SV=2	6	3	5	3	1	611	16.66	3	0	125.7	127.7	143.3	141.5	211	141.2
P60891	Ribose-phosphate pyrophosphokinase 1 OS=Homo sapiens GN=PRPS1 PE=1 SV=2	7	2	6	1	1	318	16.63	2	0	64	48.9	59.4	93.2	89.9	54.5
P30153	Serine/threonine-protein phosphatase 2A 65 kDa regulatory subunit A alpha isoform OS=Homo sapiens GN=PPP2R1A PE=1 SV=4	5	3	7	3	1	589	16.63	3	0	132.2	95.2	106.6	146.8	159.9	108.1
Q9ULK4	Mediator of RNA polymerase II transcription subunit 23 OS=Homo sapiens GN=MED23 PE=1 SV=2	2	2	6	2	1	1368	16.61	2	0	227.2	154.7	147.9	230.7	239.6	167.3
P62714	Serine/threonine-protein phosphatase 2A catalytic subunit beta isoform OS=Homo sapiens GN=PPP2CB PE=1 SV=1	7	2	5	2	1	309	16.6	2	0	153	127.4	141.2	198.2	237.2	136.6
Q15021	Condensin complex subunit 1 OS=Homo sapiens GN=NCAPD2 PE=1 SV=3	4	4	7	4	1	1401	16.52	4	0	248.9	197.5	201.5	285.4	255.1	222.7
Q9Y265	RuvB-like 1 OS=Homo sapiens GN=RUVBL1 PE=1 SV=1	5	2	5	2	1	456	16.49	2	0	218.5	110.9	137.3	176.4	186.2	136.4
Q9NZI8	Insulin-like growth factor 2 mRNA-binding protein 1 OS=Homo sapiens GN=IGF2BP1 PE=1 SV=2	7	3	5	3	1	577	16.36	3	0	136.6	90.2	133.8	110.7	188.4	108.2
Q8WXX5	DnaJ homolog subfamily C member 9 OS=Homo sapiens GN=DNAJC9 PE=1 SV=1	10	3	7	3	1	260	16.33	3	0	259.7	210	249.6	277.4	366.3	232.3
P47985	Cytochrome b-c1 complex subunit Rieske, mitochondrial OS=Homo sapiens GN=UQCRFS1 PE=1 SV=2	8	2	5	2	1	274	16.28	2	0	156.6	137.6	111.4	145.5	184.7	115.2
Q13616	Cullin-1 OS=Homo sapiens GN=CUL1 PE=1 SV=2	4	3	5	3	1	776	16.23	3	0	148.6	109.3	132.7	172.3	196.1	132.4
P51570	Galactokinase OS=Homo sapiens GN=GALK1 PE=1 SV=1	7	2	4	2	1	392	16.19	2	0	104.6	77.5	87.2	105.8	120.8	88.8
P51532	Transcription activator BRG1 OS=Homo sapiens GN=SMARCA4 PE=1 SV=2	4	5	7	5	1	1647	16.19	5	0	183.3	137.9	154.6	177.2	233.7	156.3
P41091	Eukaryotic translation initiation factor 2 subunit 3 OS=Homo sapiens GN=EIF2S3 PE=1 SV=3	3	2	7	2	1	472	16.16	2	0	326.1	288.5	297.2	382.9	475.8	286.9
Q9UBU9	Nuclear RNA export factor 1 OS=Homo sapiens GN=NXF1 PE=1 SV=1	4	2	4	2	1	619	16.15	2	0	138.2	87.7	115.4	126.1	164.3	117.7
Q96AY3	Peptidyl-prolyl cis-trans isomerase FKBP10 OS=Homo sapiens GN=FKBP10 PE=1 SV=1	8	5	7	4	1	582	16.14	5	0	169.4	127.5	215.9	298.1	300.9	190.2
Q9UGI8	Testin OS=Homo sapiens GN=TES PE=1 SV=1	5	2	6	2	1	421	16.12	2	0	220.1	157.7	218.8	278.9	339.5	224.7
P06280	Alpha-galactosidase A OS=Homo sapiens GN=GLA PE=1 SV=1	4	2	9	2	1	429	16.11	2	0	242.9	233.2	217.2	320.9	310.9	215
P20618	Proteasome subunit beta type-1 OS=Homo sapiens GN=PSMB1 PE=1 SV=2	7	2	7	2	1	241	16.05	2	0	193	150.5	177.9	229.2	282.6	170.6
P06744	Glucose-6-phosphate isomerase OS=Homo sapiens GN=GPI PE=1 SV=4	3	2	6	2	1	558	16.03	2	0	276.6	295.3	261.2	264.5	372.5	243.5
P50395	Rab GDP dissociation inhibitor beta OS=Homo sapiens GN=GDI2 PE=1 SV=2	8	4	6	4	1	445	16.02	4	0	178.9	200	171.3	208.3	269.2	170.5
P35080	Profilin-2 OS=Homo sapiens GN=PFN2 PE=1 SV=3	20	2	4	2	1	140	16.01	2	0	105.4	82.5	83.1	122.5	151.1	88
Q15392	Delta(24)-sterol reductase OS=Homo sapiens GN=DHCR24 PE=1 SV=2	3	2	7	2	1	516	16.01	2	0	238.4	197.6	181.9	334.7	345.8	208
Q16186	Proteasomal ubiquitin receptor ADRM1 OS=Homo sapiens GN=ADRM1 PE=1 SV=2	5	2	6	2	1	407	16	2	0	91.8	67	86.5	106	128.2	73.5
Q8N983	39S ribosomal protein L43, mitochondrial OS=Homo sapiens GN=MRPL43 PE=1 SV=1	10	2	7	2	1	215	15.94	2	0	228.9	181.7	189.2	217.4	326	177
P35659	Protein DEK OS=Homo sapiens GN=DEK PE=1 SV=1	6	2	5	2	1	375	15.92	2	0	192.2	131.2	142.5	143.4	197	125.9
Q6UB35	Monofunctional C1-tetrahydrofolate synthase, mitochondrial OS=Homo sapiens GN=MTHFD1L PE=1 SV=1	4	4	6	3	1	978	15.88	4	0	187.4	137.3	172	255.4	276.1	184.7
P51153	Ras-related protein Rab-13 OS=Homo sapiens GN=RAB13 PE=1 SV=1	11	2	6	2	1	203	15.85	2	0	221.3	134.3	185.4	243.4	284.3	182
Q96SB4	SRSF protein kinase 1 OS=Homo sapiens GN=SRPK1 PE=1 SV=2	3	2	6	2	1	655	15.84	2	0	328.9	244.6	239.5	311.7	410.7	273.5
Q13325	Interferon-induced protein with tetratricopeptide repeats 5 OS=Homo sapiens GN=IFIT5 PE=1 SV=1	8	2	4	2	1	482	15.8	2	0
P12081	Histidine--tRNA ligase, cytoplasmic OS=Homo sapiens GN=HARS PE=1 SV=2	4	2	6	2	1	509	15.8	2	0	199	207.5	165	251.6	295.3	199.4
P32189	Glycerol kinase OS=Homo sapiens GN=GK PE=1 SV=3	4	2	5	2	1	559	15.79	2	0	251.5	188.6	209.5	248.9	277.7	179.4
P38117	Electron transfer flavoprotein subunit beta OS=Homo sapiens GN=ETFB PE=1 SV=3	7	2	6	2	1	255	15.68	2	0	149.7	135.5	126.3	169	188.7	115.8
P26440	Isovaleryl-CoA dehydrogenase, mitochondrial OS=Homo sapiens GN=IVD PE=1 SV=1	7	3	6	3	1	423	15.58	3	0	240.2	192.7	201.1	296.6	317.3	226.8
Q9UL25	Ras-related protein Rab-21 OS=Homo sapiens GN=RAB21 PE=1 SV=3	10	2	5	2	1	225	15.52	2	0	158.1	127.5	125	167.5	197	132.8
Q8NHH9	Atlastin-2 OS=Homo sapiens GN=ATL2 PE=1 SV=2	5	2	6	2	1	583	15.5	2	0	124.4	113.6	104.6	142.9	175	112.7
Q86UK7	Zinc finger protein 598 OS=Homo sapiens GN=ZNF598 PE=1 SV=1	4	3	5	3	1	904	15.45	3	0	81.5	61.1	68.1	89.9	111.9	69.7
O60256	Phosphoribosyl pyrophosphate synthase-associated protein 2 OS=Homo sapiens GN=PRPSAP2 PE=1 SV=1	5	2	6	2	1	369	15.42	2	0	145.2	117.1	123.3	181.3	193.7	111.8
Q16740	Putative ATP-dependent Clp protease proteolytic subunit, mitochondrial OS=Homo sapiens GN=CLPP PE=1 SV=1	7	2	5	2	1	277	15.39	2	0	198.4	160.2	143.4	213.9	247.2	157.2
Q9Y679	Ancient ubiquitous protein 1 OS=Homo sapiens GN=AUP1 PE=1 SV=1	4	2	6	2	1	476	15.36	2	0	359.4	255.7	270.2	421.3	446.9	301.4
Q96KP4	Cytosolic non-specific dipeptidase OS=Homo sapiens GN=CNDP2 PE=1 SV=2	6	3	6	3	1	475	15.36	3	0	126.7	91.5	109.1	138.9	163.1	101.8
Q9Y450	HBS1-like protein OS=Homo sapiens GN=HBS1L PE=1 SV=1	3	2	5	2	1	684	15.32	2	0	181.5	138.1	141	209.2	221.7	146.3
P00491	Purine nucleoside phosphorylase OS=Homo sapiens GN=PNP PE=1 SV=2	11	2	5	2	1	289	15.32	2	0	190.6	166.1	175.4	221.2	277.4	167.3
Q96DV4	39S ribosomal protein L38, mitochondrial OS=Homo sapiens GN=MRPL38 PE=1 SV=2	7	3	8	3	1	380	15.27	3	0	336.4	247.2	284.8	346	414.9	271.5
Q9BQ52	Zinc phosphodiesterase ELAC protein 2 OS=Homo sapiens GN=ELAC2 PE=1 SV=2	3	2	4	2	1	826	15.26	2	0	138.4	103.3	119.4	146.7	172.3	121.7
Q9Y3D8	Adenylate kinase isoenzyme 6 OS=Homo sapiens GN=AK6 PE=1 SV=1	11	2	6	2	1	172	15.15	2	0	180	121.3	160	206.7	261.9	172
Q96AE4	Far upstream element-binding protein 1 OS=Homo sapiens GN=FUBP1 PE=1 SV=3	4	3	7	2	1	644	15.08	3	0	126.8	124.8	106.5	132.9	158.3	116.8
P30085	UMP-CMP kinase OS=Homo sapiens GN=CMPK1 PE=1 SV=3	9	2	5	2	1	196	15.04	2	0	30.3	23.3	35.7	35.6	46.9	36.4
Q32P28	Prolyl 3-hydroxylase 1 OS=Homo sapiens GN=LEPRE1 PE=1 SV=2	3	2	5	2	1	736	15.01	2	0	135	94.4	196.4	288.1	293.9	184
P50570	Dynamin-2 OS=Homo sapiens GN=DNM2 PE=1 SV=2	3	3	6	3	1	870	14.99	3	0	217.5	142.9	175	206	273.8	175.2
Q9BTE3	Mini-chromosome maintenance complex-binding protein OS=Homo sapiens GN=MCMBP PE=1 SV=2	4	2	4	2	1	642	14.96	2	0	131.2	93	97.5	139.4	147	95.4
P26358	DNA (cytosine-5)-methyltransferase 1 OS=Homo sapiens GN=DNMT1 PE=1 SV=2	4	6	7	6	1	1616	14.93	6	0	105.5	83.1	92.3	118	144	101.6
Q9UBM7	7-dehydrocholesterol reductase OS=Homo sapiens GN=DHCR7 PE=1 SV=1	6	3	11	3	1	475	14.78	3	0	319.5	223.2	261.3	386.4	409.9	277.5
O14579	Coatomer subunit epsilon OS=Homo sapiens GN=COPE PE=1 SV=3	8	3	11	3	1	308	14.67	3	0	214.4	148.3	271.5	241.1	321.6	208
P11172	Uridine 5'-monophosphate synthase OS=Homo sapiens GN=UMPS PE=1 SV=1	6	3	6	3	1	480	14.66	3	0	255.1	205.1	206.4	309.1	339.4	211.5
P31751	RAC-beta serine/threonine-protein kinase OS=Homo sapiens GN=AKT2 PE=1 SV=2	7	3	5	3	1	481	14.66	3	0	156.2	112.7	113.3	161	181.6	144.4
P17812	CTP synthase 1 OS=Homo sapiens GN=CTPS1 PE=1 SV=2	7	3	4	3	1	591	14.6	3	0	121.9	79.6	93.9	106.7	139.6	88.8
P40123	Adenylyl cyclase-associated protein 2 OS=Homo sapiens GN=CAP2 PE=1 SV=1	8	3	4	3	1	477	14.55	3	0	162.5	76.8	109.1	137.9	168.8	103.1
O00425	Insulin-like growth factor 2 mRNA-binding protein 3 OS=Homo sapiens GN=IGF2BP3 PE=1 SV=2	5	2	4	2	1	579	14.51	2	0	65.7	43.7	62.7	59.3	91.2	54.6
Q9Y2Z4	Tyrosine--tRNA ligase, mitochondrial OS=Homo sapiens GN=YARS2 PE=1 SV=2	8	3	6	3	1	477	14.46	3	0	96.5	67	74.5	100.1	125.1	67.3
O94874	E3 UFM1-protein ligase 1 OS=Homo sapiens GN=UFL1 PE=1 SV=2	3	3	7	3	1	794	14.46	3	0	336	251.8	278.6	438	448.2	289.9
P18031	Tyrosine-protein phosphatase non-receptor type 1 OS=Homo sapiens GN=PTPN1 PE=1 SV=1	6	2	4	2	1	435	14.4	2	0	145.9	106	94.4	177.4	161.7	104.5
Q96HE7	ERO1-like protein alpha OS=Homo sapiens GN=ERO1L PE=1 SV=2	4	2	6	2	1	468	14.4	2	0	121.4	84.3	94.9	111.1	135.2	98.7
Q15019	Septin-2 OS=Homo sapiens GN=SEPT2 PE=1 SV=1	8	2	4	2	1	361	14.35	2	0	95	88.8	76.9	123.7	138.2	74.9
P43686	26S protease regulatory subunit 6B OS=Homo sapiens GN=PSMC4 PE=1 SV=2	4	2	7	2	1	418	14.32	2	0	253.3	190.1	197.1	275.9	317.6	203.8
Q92615	La-related protein 4B OS=Homo sapiens GN=LARP4B PE=1 SV=3	4	3	5	3	1	738	14.3	3	0	67.3	49.7	52.7	64.6	84.2	51
P25685	DnaJ homolog subfamily B member 1 OS=Homo sapiens GN=DNAJB1 PE=1 SV=4	12	4	6	4	1	340	14.27	4	0	240.8	189.6	193.5	280.2	292.2	246.7
P23919	Thymidylate kinase OS=Homo sapiens GN=DTYMK PE=1 SV=4	13	3	7	3	1	212	14.17	3	0	227.8	316.1	253.8	288.5	278.2	193.7
P00558	Phosphoglycerate kinase 1 OS=Homo sapiens GN=PGK1 PE=1 SV=3	6	3	7	3	1	417	14.15	3	0	166.4	184	160.1	173.9	207.3	163
Q9UKV3	Apoptotic chromatin condensation inducer in the nucleus OS=Homo sapiens GN=ACIN1 PE=1 SV=2	3	3	6	3	1	1341	14.14	3	0	106.5	89.3	82.9	121.3	121.1	116.7
P09211	Glutathione S-transferase P OS=Homo sapiens GN=GSTP1 PE=1 SV=2	17	2	4	2	1	210	14.14	2	0	65.5	65.8	53.9	61.2	93.4	59.6
P17655	Calpain-2 catalytic subunit OS=Homo sapiens GN=CAPN2 PE=1 SV=6	5	3	5	3	1	700	14.08	3	0	199.7	164	180	268.5	290.1	201.4
Q99729	Heterogeneous nuclear ribonucleoprotein A/B OS=Homo sapiens GN=HNRNPAB PE=1 SV=2	8	3	5	3	1	332	13.96	3	0	151.4	144.5	139.4	160.7	235.4	145.3
P13674	Prolyl 4-hydroxylase subunit alpha-1 OS=Homo sapiens GN=P4HA1 PE=1 SV=2	4	2	5	2	1	534	13.94	2	0	187.6	138.1	207.6	300.9	354.8	247.8
P31350	Ribonucleoside-diphosphate reductase subunit M2 OS=Homo sapiens GN=RRM2 PE=1 SV=1	7	3	5	3	1	389	13.93	3	0	229.7	232.7	205.4	264.4	296.5	224.9
P55209	Nucleosome assembly protein 1-like 1 OS=Homo sapiens GN=NAP1L1 PE=1 SV=1	7	2	4	2	1	391	13.89	2	0	43.9	36.7	44	44.6	49.1	36.9
O95573	Long-chain-fatty-acid--CoA ligase 3 OS=Homo sapiens GN=ACSL3 PE=1 SV=3	4	3	6	3	1	720	13.87	3	0	90.1	59.5	86	105.4	110.9	77.1
P25787	Proteasome subunit alpha type-2 OS=Homo sapiens GN=PSMA2 PE=1 SV=2	6	2	7	2	1	234	13.85	2	0	170.4	142.5	147.5	221.2	240.6	161.8
P48735	Isocitrate dehydrogenase [NADP], mitochondrial OS=Homo sapiens GN=IDH2 PE=1 SV=2	4	2	5	2	1	452	13.76	2	0	284.9	202.2	224.7	310.3	363.8	225.9
Q9NRX1	RNA-binding protein PNO1 OS=Homo sapiens GN=PNO1 PE=1 SV=1	10	2	5	2	1	252	13.69	2	0	169.8	117	122.1	165.5	193.3	129.5
Q9H773	dCTP pyrophosphatase 1 OS=Homo sapiens GN=DCTPP1 PE=1 SV=1	15	2	5	2	1	170	13.69	2	0	82.9	76.6	65.6	96.2	127.8	72.5
Q13464	Rho-associated protein kinase 1 OS=Homo sapiens GN=ROCK1 PE=1 SV=1	3	5	6	4	1	1354	13.67	5	1	161.2	97.9	123.9	153.1	187.9	137.1
P12532	Creatine kinase U-type, mitochondrial OS=Homo sapiens GN=CKMT1A PE=1 SV=1	6	2	5	1	1	417	13.65	2	0	12.7	10.5	10.1	12.5	14.9	11.9
Q9NQX3	Gephyrin OS=Homo sapiens GN=GPHN PE=1 SV=1	4	2	4	2	1	736	13.61	2	0	141	113.3	113.3	136.3	163	177.5
Q9H2G2	STE20-like serine/threonine-protein kinase OS=Homo sapiens GN=SLK PE=1 SV=1	4	5	5	5	1	1235	13.58	5	0	213.9	165	185.2	222.3	289.7	191.4
Q96EK5	KIF1-binding protein OS=Homo sapiens GN=KIAA1279 PE=1 SV=1	5	3	5	3	1	621	13.58	3	0	87	72.3	67.6	86.9	113.4	70.7
Q9H4A4	Aminopeptidase B OS=Homo sapiens GN=RNPEP PE=1 SV=2	4	2	5	2	1	650	13.47	2	0	129.9	127.8	116.9	161.2	185.3	128.9
O00410	Importin-5 OS=Homo sapiens GN=IPO5 PE=1 SV=4	2	2	5	2	1	1097	13.43	2	0	174.3	114.8	149.2	187.8	215.5	153.1
P19404	NADH dehydrogenase [ubiquinone] flavoprotein 2, mitochondrial OS=Homo sapiens GN=NDUFV2 PE=1 SV=2	8	2	4	2	1	249	13.43	2	0	123.2	77.2	117.6	101	186.6	96.9
P30520	Adenylosuccinate synthetase isozyme 2 OS=Homo sapiens GN=ADSS PE=1 SV=3	5	2	4	2	1	456	13.43	2	0	30.3	28.1	30.2	32.4	42.7	29.5
P62333	26S protease regulatory subunit 10B OS=Homo sapiens GN=PSMC6 PE=1 SV=1	8	4	6	4	1	389	13.4	4	0	282.5	230.2	250.7	324.4	398.5	237.3
Q99798	Aconitate hydratase, mitochondrial OS=Homo sapiens GN=ACO2 PE=1 SV=2	4	3	5	3	1	780	13.38	3	0	147	125.3	121.8	183.1	192.3	124.3
O95155	Ubiquitin conjugation factor E4 B OS=Homo sapiens GN=UBE4B PE=1 SV=1	2	3	5	3	1	1302	13.36	3	0	183.7	135.3	151.6	203.2	214.7	159.5
Q14103	Heterogeneous nuclear ribonucleoprotein D0 OS=Homo sapiens GN=HNRNPD PE=1 SV=1	4	2	6	2	1	355	13.28	2	0	231.8	197.3	240.2	258.1	351.8	206.8
P42224	Signal transducer and activator of transcription 1-alpha/beta OS=Homo sapiens GN=STAT1 PE=1 SV=2	3	2	5	2	1	750	13.28	2	0	130.3	93.8	124.7	121.9	172.7	122.4
Q13247	Serine/arginine-rich splicing factor 6 OS=Homo sapiens GN=SRSF6 PE=1 SV=2	8	3	6	2	1	344	13.27	3	1	206.7	162.5	164.5	265.5	261.4	189.9
O75955	Flotillin-1 OS=Homo sapiens GN=FLOT1 PE=1 SV=3	10	4	4	4	1	427	13.26	4	0	200.1	122.7	137.1	173.9	221.9	133.7
Q8TEX9	Importin-4 OS=Homo sapiens GN=IPO4 PE=1 SV=2	2	2	5	2	1	1081	13.08	2	0	133.6	95.5	97.1	138.6	147	102.7
Q96I99	Succinyl-CoA ligase [GDP-forming] subunit beta, mitochondrial OS=Homo sapiens GN=SUCLG2 PE=1 SV=2	10	4	5	4	1	432	13.01	4	0	168.8	134.6	138.1	158.6	202	144.5
Q5JSL3	Dedicator of cytokinesis protein 11 OS=Homo sapiens GN=DOCK11 PE=1 SV=2	2	3	5	3	1	2073	13	3	0	64.5	38.1	48.8	67.7	77.1	47
P43304	Glycerol-3-phosphate dehydrogenase, mitochondrial OS=Homo sapiens GN=GPD2 PE=1 SV=3	4	3	4	3	1	727	12.86	3	0	212.1	165.7	176.4	230	270.5	175.6
Q96P63	Serpin B12 OS=Homo sapiens GN=SERPINB12 PE=1 SV=1	11	3	4	3	1	405	12.86	3	0	130.9	64.4	113.3	130.4	197	144.3
Q9Y520	Protein PRRC2C OS=Homo sapiens GN=PRRC2C PE=1 SV=4	1	3	5	3	1	2896	12.84	3	0	173	120	137.1	161.7	206.9	139.1
O43583	Density-regulated protein OS=Homo sapiens GN=DENR PE=1 SV=2	13	2	4	2	1	198	12.81	2	0	93.8	72.1	72.2	92.2	111	62.6
Q8IYS1	Peptidase M20 domain-containing protein 2 OS=Homo sapiens GN=PM20D2 PE=1 SV=2	5	2	6	2	1	436	12.79	2	0	192.5	149	159.5	192.7	253.7	187.8
P41240	Tyrosine-protein kinase CSK OS=Homo sapiens GN=CSK PE=1 SV=1	4	2	6	2	1	450	12.78	2	0	202.8	153	159.6	223.4	231.9	164.2
Q13131	5'-AMP-activated protein kinase catalytic subunit alpha-1 OS=Homo sapiens GN=PRKAA1 PE=1 SV=4	6	3	7	3	1	559	12.77	3	0	173.8	137.1	146.4	158.6	208.2	158.8
O00267	Transcription elongation factor SPT5 OS=Homo sapiens GN=SUPT5H PE=1 SV=1	5	4	4	4	1	1087	12.74	4	0	76.9	58.2	65.7	91.9	112.3	64.2
Q16513	Serine/threonine-protein kinase N2 OS=Homo sapiens GN=PKN2 PE=1 SV=1	5	4	4	4	1	984	12.7	4	0	101.8	82.5	79.4	118.1	131.6	82.4
Q9Y617	Phosphoserine aminotransferase OS=Homo sapiens GN=PSAT1 PE=1 SV=2	4	2	5	2	1	370	12.68	2	0	105.5	92.5	116.2	126.3	133.4	91.4
Q9H0B6	Kinesin light chain 2 OS=Homo sapiens GN=KLC2 PE=1 SV=1	5	3	5	3	1	622	12.66	3	0	153.8	98.2	130.9	155.7	192.5	124.5
Q96DI7	U5 small nuclear ribonucleoprotein 40 kDa protein OS=Homo sapiens GN=SNRNP40 PE=1 SV=1	6	2	5	2	1	357	12.65	2	0	175.8	131.6	120.8	188.1	220.2	131.5
P42345	Serine/threonine-protein kinase mTOR OS=Homo sapiens GN=MTOR PE=1 SV=1	1	3	5	3	1	2549	12.58	3	0	155	126.4	132.7	175.6	210.5	143.2
Q96RP9	Elongation factor G, mitochondrial OS=Homo sapiens GN=GFM1 PE=1 SV=2	3	2	4	2	1	751	12.58	2	0	112.4	87	92.5	117.2	138.4	93.1
P20042	Eukaryotic translation initiation factor 2 subunit 2 OS=Homo sapiens GN=EIF2S2 PE=1 SV=2	5	2	5	2	1	333	12.57	2	0	161.3	144.6	143.1	183.1	237.2	159.6
Q969G3	SWI/SNF-related matrix-associated actin-dependent regulator of chromatin subfamily E member 1 OS=Homo sapiens GN=SMARCE1 PE=1 SV=2	6	2	4	2	1	411	12.53	2	0	51.8	36.7	35.8	46.8	56.5	53.9
P07686	Beta-hexosaminidase subunit beta OS=Homo sapiens GN=HEXB PE=1 SV=3	4	3	6	3	1	556	12.47	3	0	173.8	183	180.5	259.6	284	196.7
Q5JRX3	Presequence protease, mitochondrial OS=Homo sapiens GN=PITRM1 PE=1 SV=3	4	3	5	3	1	1037	12.45	3	0	132	128.6	112.9	175.3	182.6	116
P36404	ADP-ribosylation factor-like protein 2 OS=Homo sapiens GN=ARL2 PE=1 SV=4	10	2	5	2	1	184	12.42	2	0	122	88.9	92.1	126.2	161.5	92.5
P16435	NADPH--cytochrome P450 reductase OS=Homo sapiens GN=POR PE=1 SV=2	6	2	3	2	1	677	12.42	2	0
P40222	Alpha-taxilin OS=Homo sapiens GN=TXLNA PE=1 SV=3	7	3	4	3	1	546	12.4	3	0	119.8	114	102.4	132.2	153.4	106
Q9NVE7	Pantothenate kinase 4 OS=Homo sapiens GN=PANK4 PE=1 SV=1	3	2	4	2	1	773	12.38	2	0	134.7	104	93.2	145.9	149.6	131.4
O00429	Dynamin-1-like protein OS=Homo sapiens GN=DNM1L PE=1 SV=2	6	4	7	4	1	736	12.38	4	0	199.2	174.7	152.5	205.2	256.8	163.5
A6NL28	Putative tropomyosin alpha-3 chain-like protein OS=Homo sapiens PE=5 SV=2	9	2	5	1	1	223	12.37	2	0	88.7	58.7	69.2	88.1	124.8	76.6
P35613	Basigin OS=Homo sapiens GN=BSG PE=1 SV=2	4	2	6	2	1	385	12.31	2	0	302.4	258.2	265	328.5	402.6	292
O15084	Serine/threonine-protein phosphatase 6 regulatory ankyrin repeat subunit A OS=Homo sapiens GN=ANKRD28 PE=1 SV=5	2	2	4	2	1	1053	12.25	2	0	108.8	72.4	73.7	103.4	120.4	76.5
O60506	Heterogeneous nuclear ribonucleoprotein Q OS=Homo sapiens GN=SYNCRIP PE=1 SV=2	5	2	4	2	1	623	12.22	2	0	127.2	102.3	101.7	123.1	162.5	94.5
O95239	Chromosome-associated kinesin KIF4A OS=Homo sapiens GN=KIF4A PE=1 SV=3	3	3	5	3	1	1232	12.18	3	0	183.9	136.1	139.6	200.4	213.8	149.1
P10909	Clusterin OS=Homo sapiens GN=CLU PE=1 SV=1	9	3	4	3	1	449	12.12	3	0	94.1	47.4	103.3	134.3	156.4	117.3
Q9H9A6	Leucine-rich repeat-containing protein 40 OS=Homo sapiens GN=LRRC40 PE=1 SV=1	3	2	8	2	1	602	12.1	2	0	191.5	138.3	151.1	189.3	216.1	154.2
O14656	Torsin-1A OS=Homo sapiens GN=TOR1A PE=1 SV=1	6	2	5	2	1	332	12.06	2	0	106	72.3	93.5	135.4	155.7	110.8
P36776	Lon protease homolog, mitochondrial OS=Homo sapiens GN=LONP1 PE=1 SV=2	4	3	4	2	1	959	12.02	3	1	150.2	118.8	127.2	163.1	202.1	130.5
Q00839	Heterogeneous nuclear ribonucleoprotein U OS=Homo sapiens GN=HNRNPU PE=1 SV=6	5	3	4	3	1	825	11.86	3	0	184.6	127.5	181.5	208	268.9	183
O15270	Serine palmitoyltransferase 2 OS=Homo sapiens GN=SPTLC2 PE=1 SV=1	8	3	4	3	1	562	11.82	3	0	94.3	61.4	78.1	122.8	124.1	81.9
Q14444	Caprin-1 OS=Homo sapiens GN=CAPRIN1 PE=1 SV=2	3	3	7	3	1	709	11.76	3	0	273.5	185.7	230.3	226	310.3	225.9
Q9Y4W6	AFG3-like protein 2 OS=Homo sapiens GN=AFG3L2 PE=1 SV=2	3	3	4	3	1	797	11.74	3	0	219.6	198.4	188.8	240.1	295.3	207.9
Q6Y7W6	PERQ amino acid-rich with GYF domain-containing protein 2 OS=Homo sapiens GN=GIGYF2 PE=1 SV=1	3	5	5	5	1	1299	11.7	5	0	162.9	113	132.5	173.5	206.5	130.3
Q9UMR2	ATP-dependent RNA helicase DDX19B OS=Homo sapiens GN=DDX19B PE=1 SV=1	5	2	3	2	1	479	11.69	2	0	135.2	95.9	139.6	151.3	215.5	117.6
O96008	Mitochondrial import receptor subunit TOM40 homolog OS=Homo sapiens GN=TOMM40 PE=1 SV=1	6	2	4	2	1	361	11.51	2	0	89.3	77.9	90.3	110.3	128.6	91.5
Q14558	Phosphoribosyl pyrophosphate synthase-associated protein 1 OS=Homo sapiens GN=PRPSAP1 PE=1 SV=2	7	2	4	2	1	356	11.48	2	0	95.7	75.5	75.7	143.3	109.1	86.7
O60684	Importin subunit alpha-7 OS=Homo sapiens GN=KPNA6 PE=1 SV=1	7	3	4	3	1	536	11.34	3	0	122.5	81.4	111.4	119.8	152.4	97.4
Q9NWB6	Arginine and glutamate-rich protein 1 OS=Homo sapiens GN=ARGLU1 PE=1 SV=1	6	2	5	2	1	273	11.33	2	0	190.9	135.8	149	320.2	242.7	158.7
O94906	Pre-mRNA-processing factor 6 OS=Homo sapiens GN=PRPF6 PE=1 SV=1	4	4	7	4	1	941	11.31	4	0	225	160.6	180	228.7	270.6	184.8
Q9BTE7	DCN1-like protein 5 OS=Homo sapiens GN=DCUN1D5 PE=1 SV=1	8	2	5	2	1	237	11.21	2	0	186.6	127.6	149	189.9	226.3	141
Q6P996	Pyridoxal-dependent decarboxylase domain-containing protein 1 OS=Homo sapiens GN=PDXDC1 PE=1 SV=2	2	2	5	2	1	788	11.16	2	0	41.5	45	35.3	45.5	45.3	39.7
O94788	Retinal dehydrogenase 2 OS=Homo sapiens GN=ALDH1A2 PE=1 SV=3	6	3	5	3	1	518	11.15	3	0	171.2	154	154.1	185.2	207.1	138.5
O60701	UDP-glucose 6-dehydrogenase OS=Homo sapiens GN=UGDH PE=1 SV=1	5	2	3	2	1	494	11.15	2	0	150.6	117.7	108.3	180.6	171.5	114.5
Q08170	Serine/arginine-rich splicing factor 4 OS=Homo sapiens GN=SRSF4 PE=1 SV=2	4	2	5	1	1	494	11.15	2	0
O94832	Unconventional myosin-Id OS=Homo sapiens GN=MYO1D PE=1 SV=2	1	2	5	2	1	1006	11.12	2	0	157.8	126.1	114.8	180.7	197.7	141.3
Q99943	1-acyl-sn-glycerol-3-phosphate acyltransferase alpha OS=Homo sapiens GN=AGPAT1 PE=1 SV=2	10	2	4	2	1	283	11.07	2	0	38.8	29.5	33.9	40.5	51.9	39.9
Q9Y3I0	tRNA-splicing ligase RtcB homolog OS=Homo sapiens GN=RTCB PE=1 SV=1	4	2	4	2	1	505	11.06	2	0	91.3	68.8	72.4	92.5	111.9	71.6
Q9UBT2	SUMO-activating enzyme subunit 2 OS=Homo sapiens GN=UBA2 PE=1 SV=2	5	3	4	3	1	640	11.04	3	0	147.4	128.5	118.3	130.2	163	112
Q9HB71	Calcyclin-binding protein OS=Homo sapiens GN=CACYBP PE=1 SV=2	7	2	6	2	1	228	11.03	2	0	191	131.6	149.9	191.7	232.4	152.6
P67809	Nuclease-sensitive element-binding protein 1 OS=Homo sapiens GN=YBX1 PE=1 SV=3	10	2	3	2	1	324	11.02	2	0	51.7	52.2	46.6	37.5	76.8	55.8
Q99661	Kinesin-like protein KIF2C OS=Homo sapiens GN=KIF2C PE=1 SV=2	5	3	5	2	1	725	11.02	3	0	14.6	13.5	12.5	15.6	16.2	10.4
O76071	Probable cytosolic iron-sulfur protein assembly protein CIAO1 OS=Homo sapiens GN=CIAO1 PE=1 SV=1	5	2	6	2	1	339	11.01	2	0	193.2	151.1	160.5	249.4	268.6	191.1
Q9NX63	Coiled-coil-helix-coiled-coil-helix domain-containing protein 3, mitochondrial OS=Homo sapiens GN=CHCHD3 PE=1 SV=1	11	3	5	3	1	227	11.01	3	0	124.1	103.1	100.3	141.8	161	110.2
Q8WWM7	Ataxin-2-like protein OS=Homo sapiens GN=ATXN2L PE=1 SV=2	3	3	4	3	1	1075	10.98	3	0	159.8	125	127.4	159.1	207.4	126.7
P35520	Cystathionine beta-synthase OS=Homo sapiens GN=CBS PE=1 SV=2	5	3	4	3	1	551	10.92	3	0	172.4	113.5	142.7	169.8	185.2	143.3
Q96JJ7	Protein disulfide-isomerase TMX3 OS=Homo sapiens GN=TMX3 PE=1 SV=2	6	3	5	3	1	454	10.88	3	0	138.7	106.4	129.2	196.7	206.8	149.6
P11047	Laminin subunit gamma-1 OS=Homo sapiens GN=LAMC1 PE=1 SV=3	2	3	4	3	1	1609	10.81	3	0	95.4	100.2	121.7	165	172.8	97.9
P37268	Squalene synthase OS=Homo sapiens GN=FDFT1 PE=1 SV=1	10	3	3	3	1	417	10.79	3	0	43	33.7	31.5	69.7	63	41.4
Q13257	Mitotic spindle assembly checkpoint protein MAD2A OS=Homo sapiens GN=MAD2L1 PE=1 SV=1	16	3	4	3	1	205	10.78	3	0	129.9	97.9	96.7	139.5	153.5	110.6
P84095	Rho-related GTP-binding protein RhoG OS=Homo sapiens GN=RHOG PE=1 SV=1	23	3	3	3	1	191	10.75	3	0	85.9	60.1	62.9	97.3	108	71.7
O00567	Nucleolar protein 56 OS=Homo sapiens GN=NOP56 PE=1 SV=4	3	2	4	2	1	594	10.66	2	0	58.1	41.1	63.6	72.4	95.8	59.8
Q96BN8	Ubiquitin thioesterase otulin OS=Homo sapiens GN=FAM105B PE=1 SV=3	5	2	4	2	1	352	10.65	2	0	134.1	98.1	106	140	177	111.9
Q13148	TAR DNA-binding protein 43 OS=Homo sapiens GN=TARDBP PE=1 SV=1	5	2	4	2	1	414	10.62	2	0	183.3	126	142.4	180.9	255.4	134.3
Q9UBE0	SUMO-activating enzyme subunit 1 OS=Homo sapiens GN=SAE1 PE=1 SV=1	5	2	4	2	1	346	10.54	2	0	111.7	108.6	129	121.9	189	122.7
Q9NXW2	DnaJ homolog subfamily B member 12 OS=Homo sapiens GN=DNAJB12 PE=1 SV=4	8	3	4	3	1	375	10.54	3	0	120.6	81.9	95.2	143.8	152.4	114.6
O95232	Luc7-like protein 3 OS=Homo sapiens GN=LUC7L3 PE=1 SV=2	5	2	4	2	1	432	10.52	2	0	64	55.1	57.6	117.8	92.3	71.6
O43617	Trafficking protein particle complex subunit 3 OS=Homo sapiens GN=TRAPPC3 PE=1 SV=1	11	2	4	2	1	180	10.52	2	0	127.5	98	101.4	146.2	169.5	118.4
Q9UJU6	Drebrin-like protein OS=Homo sapiens GN=DBNL PE=1 SV=1	5	2	3	2	1	430	10.52	2	0	108.1	79.2	86.8	115.3	136.7	98.5
P27105	Erythrocyte band 7 integral membrane protein OS=Homo sapiens GN=STOM PE=1 SV=3	7	2	4	2	1	288	10.5	2	0	138.5	115.3	125	165.8	179.5	123.9
Q9BTW9	Tubulin-specific chaperone D OS=Homo sapiens GN=TBCD PE=1 SV=2	2	2	4	2	1	1192	10.46	2	0	82.8	70.1	70.3	95.4	106.5	69.4
Q14318	Peptidyl-prolyl cis-trans isomerase FKBP8 OS=Homo sapiens GN=FKBP8 PE=1 SV=2	6	2	5	2	1	412	10.46	2	0	258.5	193.3	233.2	266.2	310.7	216.8
Q9UID3	Vacuolar protein sorting-associated protein 51 homolog OS=Homo sapiens GN=VPS51 PE=1 SV=2	3	2	4	2	1	782	10.45	2	0	68.2	51.8	52.9	86.1	84.9	55.7
O15269	Serine palmitoyltransferase 1 OS=Homo sapiens GN=SPTLC1 PE=1 SV=1	5	2	3	2	1	473	10.39	2	0	72.4	47.8	53.5	88.3	93	57.8
Q9H910	Hematological and neurological expressed 1-like protein OS=Homo sapiens GN=HN1L PE=1 SV=1	15	2	3	2	1	190	10.39	2	0	143	84.4	95.5	123.3	138.8	93.5
O00303	Eukaryotic translation initiation factor 3 subunit F OS=Homo sapiens GN=EIF3F PE=1 SV=1	5	2	4	2	1	357	10.39	2	0	197.3	132.5	148.6	169.9	234.5	154.1
P51784	Ubiquitin carboxyl-terminal hydrolase 11 OS=Homo sapiens GN=USP11 PE=1 SV=3	2	2	4	2	1	963	10.33	2	0	77.2	67.1	70.3	78.8	93.8	69
P13995	Bifunctional methylenetetrahydrofolate dehydrogenase/cyclohydrolase, mitochondrial OS=Homo sapiens GN=MTHFD2 PE=1 SV=2	7	2	3	2	1	350	10.31	2	0	104.5	86.8	92.4	116.3	144.9	86.3
Q86XL3	Ankyrin repeat and LEM domain-containing protein 2 OS=Homo sapiens GN=ANKLE2 PE=1 SV=4	4	3	4	3	1	938	10.3	3	0	104	75.1	92.9	120.4	122.3	105
Q9Y5S2	Serine/threonine-protein kinase MRCK beta OS=Homo sapiens GN=CDC42BPB PE=1 SV=2	2	3	3	3	1	1711	10.29	3	0	63.4	46.7	40.2	63.2	66.9	52.9
Q9HAD4	WD repeat-containing protein 41 OS=Homo sapiens GN=WDR41 PE=2 SV=3	4	2	4	2	1	459	10.22	2	0	111.5	218.5	124.1	116.6	122.1	74.4
O00299	Chloride intracellular channel protein 1 OS=Homo sapiens GN=CLIC1 PE=1 SV=4	12	2	4	2	1	241	10.21	2	0	99.4	92.7	91.3	139.5	149	93.4
P26639	Threonine--tRNA ligase, cytoplasmic OS=Homo sapiens GN=TARS PE=1 SV=3	2	2	6	2	1	723	10.18	2	0	199.9	183.3	171.4	243.5	272.7	189.4
Q9UNF1	Melanoma-associated antigen D2 OS=Homo sapiens GN=MAGED2 PE=1 SV=2	5	3	4	2	1	606	10.18	3	1	122.4	90.2	99.5	126.6	141.6	101.1
P08754	Guanine nucleotide-binding protein G(k) subunit alpha OS=Homo sapiens GN=GNAI3 PE=1 SV=3	7	2	3	2	1	354	10.13	2	0	194.1	173.6	154.8	225.4	272.5	161.6
Q16610	Extracellular matrix protein 1 OS=Homo sapiens GN=ECM1 PE=1 SV=2	4	2	4	2	1	540	10.1	2	0	76.2	109.1	75.4	86.5	133.5	87.8
O43264	Centromere/kinetochore protein zw10 homolog OS=Homo sapiens GN=ZW10 PE=1 SV=3	3	2	4	2	1	779	10.08	2	0	125.2	91.6	108.7	140.8	164.6	102.1
Q13126	S-methyl-5'-thioadenosine phosphorylase OS=Homo sapiens GN=MTAP PE=1 SV=2	12	2	3	2	1	283	10.03	2	0	25.2	23.3	23.8	31.7	35.2	25
Q96JB5	CDK5 regulatory subunit-associated protein 3 OS=Homo sapiens GN=CDK5RAP3 PE=1 SV=2	5	2	3	2	1	506	9.99	2	0	38.3	31.2	37.9	49.2	52.8	31.5
Q15393	Splicing factor 3B subunit 3 OS=Homo sapiens GN=SF3B3 PE=1 SV=4	3	3	4	3	1	1217	9.98	3	0	97.7	65.9	79.5	107.5	127.7	87.3
P54578	Ubiquitin carboxyl-terminal hydrolase 14 OS=Homo sapiens GN=USP14 PE=1 SV=3	4	2	3	2	1	494	9.97	2	0	103.6	71.3	128.5	110	156.6	90
O75122	CLIP-associating protein 2 OS=Homo sapiens GN=CLASP2 PE=1 SV=2	2	2	3	2	1	1294	9.95	2	0	147.9	104.8	116	148.2	178.3	118.1
Q9H6W3	Bifunctional lysine-specific demethylase and histidyl-hydroxylase NO66 OS=Homo sapiens GN=NO66 PE=1 SV=2	3	2	4	2	1	641	9.93	2	0	138.8	78.4	67.9	110.5	144.5	102.7
Q7L1Q6	Basic leucine zipper and W2 domain-containing protein 1 OS=Homo sapiens GN=BZW1 PE=1 SV=1	4	2	4	2	1	419	9.89	2	0	195.6	147.3	152.5	200.5	231	149.8
Q9NPF4	Probable tRNA N6-adenosine threonylcarbamoyltransferase OS=Homo sapiens GN=OSGEP PE=1 SV=1	5	2	4	2	1	335	9.85	2	0	153	120.8	124	173.3	197.3	133.5
Q15075	Early endosome antigen 1 OS=Homo sapiens GN=EEA1 PE=1 SV=2	2	3	4	3	1	1411	9.81	3	0	195.7	131.5	124.5	214.1	234.6	163.7
Q5VTR2	E3 ubiquitin-protein ligase BRE1A OS=Homo sapiens GN=RNF20 PE=1 SV=2	3	2	3	1	1	975	9.8	2	0
Q5H9R7	Serine/threonine-protein phosphatase 6 regulatory subunit 3 OS=Homo sapiens GN=PPP6R3 PE=1 SV=2	4	3	3	3	1	873	9.79	3	0	145.4	90.6	120.9	143.6	156.7	113.6
Q9UBV2	Protein sel-1 homolog 1 OS=Homo sapiens GN=SEL1L PE=1 SV=3	5	2	4	2	1	794	9.78	2	0	40.1	26.7	62.5	138.8	95.9	51.2
Q6YN16	Hydroxysteroid dehydrogenase-like protein 2 OS=Homo sapiens GN=HSDL2 PE=1 SV=1	4	2	4	2	1	418	9.78	2	0	173	119.1	137	172.4	214.2	130.3
P60510	Serine/threonine-protein phosphatase 4 catalytic subunit OS=Homo sapiens GN=PPP4C PE=1 SV=1	10	2	3	2	1	307	9.77	2	0	36.3	27.9	26.6	52.9	48.5	31.1
Q9UKK9	ADP-sugar pyrophosphatase OS=Homo sapiens GN=NUDT5 PE=1 SV=1	14	2	3	2	1	219	9.72	2	0	30.2	31.3	27.7	35.3	38.5	25.9
P13073	Cytochrome c oxidase subunit 4 isoform 1, mitochondrial OS=Homo sapiens GN=COX4I1 PE=1 SV=1	12	2	4	2	1	169	9.66	2	0	207.6	158	168.3	210.5	272.7	165.8
Q10713	Mitochondrial-processing peptidase subunit alpha OS=Homo sapiens GN=PMPCA PE=1 SV=2	7	3	5	3	1	525	9.65	3	0	107.8	90.1	84.8	112.9	135.4	91.9
Q9BWU0	Kanadaptin OS=Homo sapiens GN=SLC4A1AP PE=1 SV=1	2	2	4	2	1	796	9.65	2	0	139.3	110.2	115.1	152.7	154.4	121.1
Q8N257	Histone H2B type 3-B OS=Homo sapiens GN=HIST3H2BB PE=1 SV=3	10	2	6	1	1	126	9.64	2	0	170.9	174.7	114.1	228.7	207.8	163.4
O75150	E3 ubiquitin-protein ligase BRE1B OS=Homo sapiens GN=RNF40 PE=1 SV=4	3	2	3	1	1	1001	9.59	2	1	38.8	30.1	32.7	49.4	52.8	36.3
P38606	V-type proton ATPase catalytic subunit A OS=Homo sapiens GN=ATP6V1A PE=1 SV=2	6	3	5	3	1	617	9.54	3	0	130.5	104.9	90.5	203.2	152.1	116.9
P50748	Kinetochore-associated protein 1 OS=Homo sapiens GN=KNTC1 PE=1 SV=1	1	3	4	3	1	2209	9.45	3	0	112.2	83.2	81.4	123.2	130.3	80.9
O75342	Arachidonate 12-lipoxygenase, 12R-type OS=Homo sapiens GN=ALOX12B PE=1 SV=1	4	2	3	2	1	701	9.44	2	0	81.6	41.5	70.9	75.9	124.6	86.2
Q14573	Inositol 1,4,5-trisphosphate receptor type 3 OS=Homo sapiens GN=ITPR3 PE=1 SV=2	1	2	4	2	1	2671	9.43	2	0	198.5	144.3	145	224	227.7	153.8
P50454	Serpin H1 OS=Homo sapiens GN=SERPINH1 PE=1 SV=2	7	3	5	3	1	418	9.41	3	0	167.1	103.1	152.4	240	247.6	145.1
Q96EK7	Constitutive coactivator of peroxisome proliferator-activated receptor gamma OS=Homo sapiens GN=FAM120B PE=1 SV=1	4	3	4	3	1	910	9.4	3	0	91.8	65	58.8	93.5	98.3	68.4
O60942	mRNA-capping enzyme OS=Homo sapiens GN=RNGTT PE=1 SV=1	4	2	4	2	1	597	9.38	2	0	28.1	13.6	20.7	35.3	32.2	24.3
Q15334	Lethal(2) giant larvae protein homolog 1 OS=Homo sapiens GN=LLGL1 PE=1 SV=3	2	2	4	2	1	1064	9.38	2	0	140	109.2	104.2	150.3	169.7	110.5
Q9C0C9	Ubiquitin-conjugating enzyme E2 O OS=Homo sapiens GN=UBE2O PE=1 SV=3	2	3	4	3	1	1292	9.37	3	0	195	141.3	139.1	175.4	216	153
Q96T76	MMS19 nucleotide excision repair protein homolog OS=Homo sapiens GN=MMS19 PE=1 SV=2	2	2	7	2	1	1030	9.37	2	0	199.8	183.9	182.9	235.1	273	200.1
Q16555	Dihydropyrimidinase-related protein 2 OS=Homo sapiens GN=DPYSL2 PE=1 SV=1	5	2	3	2	1	572	9.32	2	0	151.8	126.8	124.2	146.8	203.5	134.6
O43143	Putative pre-mRNA-splicing factor ATP-dependent RNA helicase DHX15 OS=Homo sapiens GN=DHX15 PE=1 SV=2	3	3	4	3	1	795	9.3	3	0	98.3	86.9	85.5	97.7	130.5	82.2
Q5VYK3	Proteasome-associated protein ECM29 homolog OS=Homo sapiens GN=ECM29 PE=1 SV=2	2	3	5	3	1	1845	9.28	3	0	185.3	142.3	145.8	229.5	232.4	157.2
O00487	26S proteasome non-ATPase regulatory subunit 14 OS=Homo sapiens GN=PSMD14 PE=1 SV=1	5	2	5	2	1	310	9.23	2	0	200.6	152	175.7	192.3	252.4	167.6
P22695	Cytochrome b-c1 complex subunit 2, mitochondrial OS=Homo sapiens GN=UQCRC2 PE=1 SV=3	4	2	4	2	1	453	9.22	2	0	178.6	136.7	138	201.6	223	147.9
Q13085	Acetyl-CoA carboxylase 1 OS=Homo sapiens GN=ACACA PE=1 SV=2	1	2	4	2	1	2346	9.22	2	0	130.8	101.2	103.1	145.8	165.7	110.8
O95163	Elongator complex protein 1 OS=Homo sapiens GN=IKBKAP PE=1 SV=3	2	2	2	2	1	1332	9.21	2	0	70.8	55.7	64.4	85.2	94.5	64.1
Q8IYI6	Exocyst complex component 8 OS=Homo sapiens GN=EXOC8 PE=1 SV=2	5	3	4	3	1	725	9.18	3	0	120.8	84.5	94.2	120.8	141.3	100.7
Q9UKN8	General transcription factor 3C polypeptide 4 OS=Homo sapiens GN=GTF3C4 PE=1 SV=2	3	2	3	2	1	822	9.17	2	0	101.7	73.3	71.9	101.5	107.7	82.3
Q99720	Sigma non-opioid intracellular receptor 1 OS=Homo sapiens GN=SIGMAR1 PE=1 SV=1	9	2	5	2	1	223	9.13	2	0	220.2	191.5	189.1	242.3	246.4	210.7
P15735	Phosphorylase b kinase gamma catalytic chain, liver/testis isoform OS=Homo sapiens GN=PHKG2 PE=1 SV=1	5	2	4	2	1	406	9.09	2	0	81.7	62.7	54.9	79.6	95.2	71.2
Q5JTZ9	Alanine--tRNA ligase, mitochondrial OS=Homo sapiens GN=AARS2 PE=1 SV=1	4	3	3	3	1	985	9.08	3	0	106	82.4	85.7	137.7	146.6	89.6
Q5SWX8	Protein odr-4 homolog OS=Homo sapiens GN=ODR4 PE=2 SV=1	4	2	3	2	1	454	9.08	2	0	117.8	74.3	82	120	151.3	106.6
Q9NYL9	Tropomodulin-3 OS=Homo sapiens GN=TMOD3 PE=1 SV=1	8	2	4	2	1	352	9.05	2	0	106.9	58	72.4	95.9	118.5	75.6
P82650	28S ribosomal protein S22, mitochondrial OS=Homo sapiens GN=MRPS22 PE=1 SV=1	6	2	3	2	1	360	9.03	2	0	86.7	60.2	60.2	103.7	110.6	61.5
P39687	Acidic leucine-rich nuclear phosphoprotein 32 family member A OS=Homo sapiens GN=ANP32A PE=1 SV=1	10	2	3	2	1	249	9.02	2	0	98.3	121	88.8	93.2	134.2	100
Q63HN8	E3 ubiquitin-protein ligase RNF213 OS=Homo sapiens GN=RNF213 PE=1 SV=3	0	3	4	2	1	5207	8.99	3	1	107	76.1	84.7	112.1	121.6	110
Q13438	Protein OS-9 OS=Homo sapiens GN=OS9 PE=1 SV=1	3	2	4	2	1	667	8.98	2	0	118.2	89.7	186.6	243	203.5	144.6
Q8WUM0	Nuclear pore complex protein Nup133 OS=Homo sapiens GN=NUP133 PE=1 SV=2	3	2	3	2	1	1156	8.97	2	0	12.9	11.1	10.4	15.5	15.7	13.7
O75533	Splicing factor 3B subunit 1 OS=Homo sapiens GN=SF3B1 PE=1 SV=3	2	3	6	3	1	1304	8.96	3	0	244.9	196.1	177.7	245.4	303.8	172.3
Q7Z4W1	L-xylulose reductase OS=Homo sapiens GN=DCXR PE=1 SV=2	7	2	3	2	1	244	8.91	2	0	135.6	121.3	116.7	166.1	199.4	125.7
Q8TB61	Adenosine 3'-phospho 5'-phosphosulfate transporter 1 OS=Homo sapiens GN=SLC35B2 PE=1 SV=1	5	2	3	2	1	432	8.9	2	0	80.8	53.6	70.4	91.3	103.7	65
Q9BW92	Threonine--tRNA ligase, mitochondrial OS=Homo sapiens GN=TARS2 PE=1 SV=1	5	3	4	3	1	718	8.84	3	0	125.9	98.5	96.7	168.8	154.4	111
P10644	cAMP-dependent protein kinase type I-alpha regulatory subunit OS=Homo sapiens GN=PRKAR1A PE=1 SV=1	5	2	6	2	1	381	8.81	2	0	158.1	114.1	135.1	172.3	191.7	143.9
Q15477	Helicase SKI2W OS=Homo sapiens GN=SKIV2L PE=1 SV=3	2	3	5	3	1	1246	8.8	3	0	115.3	87.9	82.9	136.1	139.1	100.3
O95394	Phosphoacetylglucosamine mutase OS=Homo sapiens GN=PGM3 PE=1 SV=1	6	3	4	3	1	542	8.73	3	0	83.9	69.8	67.5	101.8	98.9	64.2
P61962	DDB1- and CUL4-associated factor 7 OS=Homo sapiens GN=DCAF7 PE=1 SV=1	9	3	4	3	1	342	8.73	3	0	120.9	96.7	128.7	182.7	150.8	111.7
Q9BVK6	Transmembrane emp24 domain-containing protein 9 OS=Homo sapiens GN=TMED9 PE=1 SV=2	10	2	3	2	1	235	8.72	2	0	42.7	80.4	163.3	63.1	79.2	46.5
P30876	DNA-directed RNA polymerase II subunit RPB2 OS=Homo sapiens GN=POLR2B PE=1 SV=1	2	2	3	2	1	1174	8.69	2	0	102.9	81.8	80.2	119.1	129.1	79.4
Q10567	AP-1 complex subunit beta-1 OS=Homo sapiens GN=AP1B1 PE=1 SV=2	2	2	4	2	1	949	8.67	2	0	185.4	142.3	159.1	223	248.6	161
Q14696	LDLR chaperone MESD OS=Homo sapiens GN=MESDC2 PE=1 SV=2	7	2	4	2	1	234	8.65	2	0	129.4	96.3	170.5	266.3	240.2	167.9
Q5UCC4	ER membrane protein complex subunit 10 OS=Homo sapiens GN=EMC10 PE=1 SV=1	6	2	4	2	1	262	8.64	2	0	50.5	38.8	35.8	57.4	69.7	48.1
P36543	V-type proton ATPase subunit E 1 OS=Homo sapiens GN=ATP6V1E1 PE=1 SV=1	8	2	4	2	1	226	8.64	2	0	141.8	139	160.2	180.2	228.1	145.9
Q8TD19	Serine/threonine-protein kinase Nek9 OS=Homo sapiens GN=NEK9 PE=1 SV=2	3	2	3	2	1	979	8.61	2	0	98	61.9	86.1	109.3	119.1	80.2
Q9HD26	Golgi-associated PDZ and coiled-coil motif-containing protein OS=Homo sapiens GN=GOPC PE=1 SV=1	7	2	3	2	1	462	8.56	2	0	64.4	51.9	44.4	60.6	65.5	43.5
Q8NBF2	NHL repeat-containing protein 2 OS=Homo sapiens GN=NHLRC2 PE=1 SV=1	3	2	3	2	1	726	8.53	2	0	118.3	89.5	99.7	165.3	157.3	114.2
Q9Y315	Putative deoxyribose-phosphate aldolase OS=Homo sapiens GN=DERA PE=1 SV=2	9	2	3	2	1	318	8.48	2	0	55.9	46.2	56.1	68.3	97.4	55.6
Q7Z2W4	Zinc finger CCCH-type antiviral protein 1 OS=Homo sapiens GN=ZC3HAV1 PE=1 SV=3	4	3	3	3	1	902	8.45	3	0	72.2	65.8	65.9	102.5	105.2	69.8
Q9H074	Polyadenylate-binding protein-interacting protein 1 OS=Homo sapiens GN=PAIP1 PE=1 SV=1	5	3	3	3	1	479	8.33	3	0	205.8	134.5	161.9	216.8	227.3	159.8
P78347	General transcription factor II-I OS=Homo sapiens GN=GTF2I PE=1 SV=2	3	3	3	3	1	998	8.32	3	0	148.2	128.6	113.1	163.2	197.7	135.6
Q8TAQ2	SWI/SNF complex subunit SMARCC2 OS=Homo sapiens GN=SMARCC2 PE=1 SV=1	2	3	3	2	1	1214	8.32	3	0	91.4	71.1	83.8	86.9	113.5	72.8
A0MZ66	Shootin-1 OS=Homo sapiens GN=KIAA1598 PE=1 SV=4	3	2	3	2	1	631	8.29	2	0	35.6	27	26.4	39.2	36.8	34
Q14166	Tubulin--tyrosine ligase-like protein 12 OS=Homo sapiens GN=TTLL12 PE=1 SV=2	3	2	3	2	1	644	8.25	2	0	104.2	78.3	95.7	122.3	137.6	99.5
O60264	SWI/SNF-related matrix-associated actin-dependent regulator of chromatin subfamily A member 5 OS=Homo sapiens GN=SMARCA5 PE=1 SV=1	4	4	6	4	1	1052	8.24	4	0	92.1	57.2	72.4	98.8	116.1	82.8
Q92917	G patch domain and KOW motifs-containing protein OS=Homo sapiens GN=GPKOW PE=1 SV=2	5	2	3	2	1	476	8.23	2	0	80.8	55.6	66.2	73.1	88.3	64.7
P20020	Plasma membrane calcium-transporting ATPase 1 OS=Homo sapiens GN=ATP2B1 PE=1 SV=3	2	2	3	2	1	1258	8.2	2	0	127.7	97.8	109.9	136.2	155.1	106.8
Q96CT7	Coiled-coil domain-containing protein 124 OS=Homo sapiens GN=CCDC124 PE=1 SV=1	12	2	3	2	1	223	8.2	2	0	112.8	119.9	237	144.8	131.3	96.4
Q14C86	GTPase-activating protein and VPS9 domain-containing protein 1 OS=Homo sapiens GN=GAPVD1 PE=1 SV=2	1	2	3	2	1	1478	8.2	2	0	188.9	125.5	133.6	170.1	214.6	150.6
P26038	Moesin OS=Homo sapiens GN=MSN PE=1 SV=3	3	2	4	2	1	577	8.2	2	0	126.9	118.3	105.1	139.1	177.7	143.9
Q9P2X0	Dolichol-phosphate mannosyltransferase subunit 3 OS=Homo sapiens GN=DPM3 PE=1 SV=2	24	2	3	2	1	92	8.17	2	0	107.3	90.2	84.9	128.8	138.2	108.5
O15145	Actin-related protein 2/3 complex subunit 3 OS=Homo sapiens GN=ARPC3 PE=1 SV=3	11	2	4	2	1	178	8.16	2	0	49.8	35.3	55.3	44.6	59.5	39.9
P23381	Tryptophan--tRNA ligase, cytoplasmic OS=Homo sapiens GN=WARS PE=1 SV=2	3	2	3	2	1	471	8.12	2	0	121.7	71.8	167.6	106.9	165.9	123.3
Q9NZ01	Very-long-chain enoyl-CoA reductase OS=Homo sapiens GN=TECR PE=1 SV=1	5	2	5	2	1	308	8.09	2	0	67.5	39.5	51.1	72.2	81.4	62.8
Q2T9J0	Peroxisomal leader peptide-processing protease OS=Homo sapiens GN=TYSND1 PE=1 SV=3	4	3	4	3	1	566	8.06	3	0	148.9	123.3	135.9	165.3	198.6	132.7
Q9UDX5	Mitochondrial fission process protein 1 OS=Homo sapiens GN=MTFP1 PE=1 SV=1	13	2	3	2	1	166	8.06	2	0	114.1	85.1	67.6	81	114.7	81.3
O43760	Synaptogyrin-2 OS=Homo sapiens GN=SYNGR2 PE=1 SV=1	8	2	7	2	1	224	7.96	2	0	249.4	225.1	217.6	272	290.6	213.2
Q9NVI1	Fanconi anemia group I protein OS=Homo sapiens GN=FANCI PE=1 SV=4	2	2	3	2	1	1328	7.91	2	0	109.6	71.2	85.4	122.5	133.6	89.3
P46777	60S ribosomal protein L5 OS=Homo sapiens GN=RPL5 PE=1 SV=3	10	3	3	3	1	297	7.88	3	0	114.5	70.3	99.6	112.2	137.8	100.8
P61626	Lysozyme C OS=Homo sapiens GN=LYZ PE=1 SV=1	18	3	5	3	1	148	7.87	3	0	109.2	90.8	118.3	117.8	205.9	257.1
Q9NQ29	Putative RNA-binding protein Luc7-like 1 OS=Homo sapiens GN=LUC7L PE=1 SV=1	6	2	3	2	1	371	7.85	2	0	44.6	37.8	35.4	73.4	68.6	70.1
P40937	Replication factor C subunit 5 OS=Homo sapiens GN=RFC5 PE=1 SV=1	11	3	4	3	1	340	7.84	3	0	23.7	18.9	17.9	27.8	23.7	19.3
P55010	Eukaryotic translation initiation factor 5 OS=Homo sapiens GN=EIF5 PE=1 SV=2	4	2	3	2	1	431	7.81	2	0	148	114.8	109.3	157.2	184	123.7
Q13510	Acid ceramidase OS=Homo sapiens GN=ASAH1 PE=1 SV=5	5	2	4	2	1	395	7.81	2	0	81.4	66.6	89.7	97.1	140.8	101.9
O00159	Unconventional myosin-Ic OS=Homo sapiens GN=MYO1C PE=1 SV=4	3	3	3	3	1	1063	7.81	3	0	107.4	82.1	95.8	147.4	150.1	101.1
P62699	Protein yippee-like 5 OS=Homo sapiens GN=YPEL5 PE=1 SV=1	21	2	2	2	1	121	7.79	2	0	63	42.5	45	57.2	70.4	45.1
Q8NB46	Serine/threonine-protein phosphatase 6 regulatory ankyrin repeat subunit C OS=Homo sapiens GN=ANKRD52 PE=1 SV=3	2	2	3	2	1	1076	7.78	2	0	52.7	44.3	43.7	67.8	74	59.3
Q9Y2J2	Band 4.1-like protein 3 OS=Homo sapiens GN=EPB41L3 PE=1 SV=2	2	2	3	2	1	1087	7.76	2	0	104	87.7	241.4	111.1	148.7	103.9
O95218	Zinc finger Ran-binding domain-containing protein 2 OS=Homo sapiens GN=ZRANB2 PE=1 SV=2	5	2	4	2	1	330	7.76	2	0	119.4	87.8	113.9	140.2	145	102.2
P20700	Lamin-B1 OS=Homo sapiens GN=LMNB1 PE=1 SV=2	4	2	3	1	1	586	7.73	2	0	47	34	39.6	56.2	64.4	44.7
O43663	Protein regulator of cytokinesis 1 OS=Homo sapiens GN=PRC1 PE=1 SV=2	5	3	3	2	1	620	7.67	3	1	74.6	56.6	63.9	82.9	84.3	61.5
Q9H845	Acyl-CoA dehydrogenase family member 9, mitochondrial OS=Homo sapiens GN=ACAD9 PE=1 SV=1	3	2	3	2	1	621	7.65	2	0	101.6	68.8	95.2	106.8	148.4	93.2
Q6N069	N-alpha-acetyltransferase 16, NatA auxiliary subunit OS=Homo sapiens GN=NAA16 PE=1 SV=2	3	3	4	2	1	864	7.59	3	0	52.1	38.5	41.5	74	76.9	47.4
O95817	BAG family molecular chaperone regulator 3 OS=Homo sapiens GN=BAG3 PE=1 SV=3	5	3	3	3	1	575	7.58	3	0	55.4	37	42.2	50.3	75.3	42.7
O75449	Katanin p60 ATPase-containing subunit A1 OS=Homo sapiens GN=KATNA1 PE=1 SV=1	5	3	3	3	1	491	7.57	3	0	149.8	100.9	114.4	143	181.7	126.6
Q3SXM5	Inactive hydroxysteroid dehydrogenase-like protein 1 OS=Homo sapiens GN=HSDL1 PE=1 SV=3	7	2	3	2	1	330	7.56	2	0	105	73.8	96.7	143.2	132.6	91.3
P56182	Ribosomal RNA processing protein 1 homolog A OS=Homo sapiens GN=RRP1 PE=1 SV=1	5	2	3	2	1	461	7.53	2	0	71.3	58	57.5	60	85.8	57.8
Q9P2E9	Ribosome-binding protein 1 OS=Homo sapiens GN=RRBP1 PE=1 SV=4	3	4	4	4	1	1410	7.52	4	0	76.1	70.5	65.3	78.5	95.9	56.8
Q13895	Bystin OS=Homo sapiens GN=BYSL PE=1 SV=3	7	3	3	3	1	437	7.51	3	0	63.6	53.4	53.5	85.4	82.1	56.4
P49427	Ubiquitin-conjugating enzyme E2 R1 OS=Homo sapiens GN=CDC34 PE=1 SV=2	8	2	3	2	1	236	7.47	2	0	151.6	100.5	113.7	160	172.5	108.8
P43897	Elongation factor Ts, mitochondrial OS=Homo sapiens GN=TSFM PE=1 SV=2	6	2	3	2	1	325	7.44	2	0	94.4	76.9	90.4	115.2	125.7	82.6
Q13620	Cullin-4B OS=Homo sapiens GN=CUL4B PE=1 SV=4	3	2	4	2	1	913	7.42	2	0	82.3	74.6	68.9	101.4	113.8	100.7
Q8NBJ7	Sulfatase-modifying factor 2 OS=Homo sapiens GN=SUMF2 PE=1 SV=2	9	2	4	2	1	301	7.41	2	0	69.6	47.3	89.3	141.2	127.4	93.5
Q9H0U6	39S ribosomal protein L18, mitochondrial OS=Homo sapiens GN=MRPL18 PE=1 SV=1	10	2	4	2	1	180	7.39	2	0	157.5	120.5	117.2	173.8	211.6	127.7
Q9P1Y5	Calmodulin-regulated spectrin-associated protein 3 OS=Homo sapiens GN=CAMSAP3 PE=1 SV=2	2	2	3	2	1	1249	7.38	2	0	155.4	102.2	106.2	149.8	172.8	111.9
Q9HCC0	Methylcrotonoyl-CoA carboxylase beta chain, mitochondrial OS=Homo sapiens GN=MCCC2 PE=1 SV=1	4	2	3	2	1	563	7.38	2	0	95.3	68.5	83	101.4	111.9	78.9
Q9Y263	Phospholipase A-2-activating protein OS=Homo sapiens GN=PLAA PE=1 SV=2	2	2	4	2	1	795	7.35	2	0	68.5	54.2	64.2	96.4	76.1	73.2
Q13144	Translation initiation factor eIF-2B subunit epsilon OS=Homo sapiens GN=EIF2B5 PE=1 SV=3	2	2	3	2	1	721	7.3	2	0	116.6	102.3	103.1	142.4	161.2	97.9
Q7RTV0	PHD finger-like domain-containing protein 5A OS=Homo sapiens GN=PHF5A PE=1 SV=1	18	2	3	2	1	110	7.29	2	0	125.1	85.8	100.7	135.2	164.1	113.9
Q9UDY2	Tight junction protein ZO-2 OS=Homo sapiens GN=TJP2 PE=1 SV=2	3	3	3	3	1	1190	7.22	3	0	94.3	66.1	72.1	102.4	103	76.6
O43815	Striatin OS=Homo sapiens GN=STRN PE=1 SV=4	3	2	2	2	1	780	7.21	2	0	91.8	77.1	83.6	109.8	120.8	67.8
Q9NZT2	Opioid growth factor receptor OS=Homo sapiens GN=OGFR PE=1 SV=3	3	2	4	2	1	677	7.2	2	0	61	34.4	46.3	55.6	64.3	46.4
Q13416	Origin recognition complex subunit 2 OS=Homo sapiens GN=ORC2 PE=1 SV=2	4	2	4	2	1	577	7.19	2	0	99.1	67.1	75.9	112.9	120.1	81.3
Q9H9J2	39S ribosomal protein L44, mitochondrial OS=Homo sapiens GN=MRPL44 PE=1 SV=1	8	2	2	2	1	332	7.17	2	0	34.4	27.1	26.5	34.2	41.6	27.7
P00505	Aspartate aminotransferase, mitochondrial OS=Homo sapiens GN=GOT2 PE=1 SV=3	4	2	3	2	1	430	7.17	2	0	121.5	78.9	120.5	114.1	210.9	122.4
O60645	Exocyst complex component 3 OS=Homo sapiens GN=EXOC3 PE=1 SV=2	2	2	3	2	1	756	7.15	2	0	55.6	44.6	53.9	72	71.5	49.6
O60763	General vesicular transport factor p115 OS=Homo sapiens GN=USO1 PE=1 SV=2	2	2	3	2	1	962	7.15	2	0	107.4	103.8	78.1	108.6	125	90.1
Q9Y4X5	E3 ubiquitin-protein ligase ARIH1 OS=Homo sapiens GN=ARIH1 PE=1 SV=2	4	2	3	2	1	557	7.13	2	0	128.4	87	128.8	132.8	180.2	115.5
P11310	Medium-chain specific acyl-CoA dehydrogenase, mitochondrial OS=Homo sapiens GN=ACADM PE=1 SV=1	5	2	3	2	1	421	7.11	2	0	140.9	116.1	121	167.7	205.4	120
Q9H7D7	WD repeat-containing protein 26 OS=Homo sapiens GN=WDR26 PE=1 SV=3	3	2	2	2	1	661	7.07	2	0	117.1	103.6	112.1	137.1	162.6	133.5
Q7Z4H7	HAUS augmin-like complex subunit 6 OS=Homo sapiens GN=HAUS6 PE=1 SV=2	2	2	4	2	1	955	6.97	2	0	65.4	47.7	56.4	64.6	93.5	61.5
P42574	Caspase-3 OS=Homo sapiens GN=CASP3 PE=1 SV=2	7	2	3	2	1	277	6.94	2	0	108.2	70.5	96.5	94	120.6	84.1
Q14244	Ensconsin OS=Homo sapiens GN=MAP7 PE=1 SV=1	4	3	3	3	1	749	6.92	3	0	61.6	54.1	75.7	71.3	75.4	64.7
Q92922	SWI/SNF complex subunit SMARCC1 OS=Homo sapiens GN=SMARCC1 PE=1 SV=3	2	3	3	2	1	1105	6.87	3	0	94	70.5	75.2	101	116.9	77.7
O43795	Unconventional myosin-Ib OS=Homo sapiens GN=MYO1B PE=1 SV=3	3	2	2	2	1	1136	6.86	2	0	11.8	8.1	8.1	15.7	19.3	9.1
A1L0T0	Acetolactate synthase-like protein OS=Homo sapiens GN=ILVBL PE=1 SV=2	4	2	3	2	1	632	6.84	2	0	104.5	104.1	86.9	132	163.6	88.3
Q08379	Golgin subfamily A member 2 OS=Homo sapiens GN=GOLGA2 PE=1 SV=3	2	2	3	2	1	1002	6.83	2	0	68.6	54	54.6	65.8	81	59.2
O00203	AP-3 complex subunit beta-1 OS=Homo sapiens GN=AP3B1 PE=1 SV=3	4	3	3	3	1	1094	6.83	3	0	63.1	38.9	59.6	65.1	87.9	55.1
Q92599	Septin-8 OS=Homo sapiens GN=SEPT8 PE=1 SV=4	5	3	3	3	1	483	6.83	3	0	107.4	115.4	131.3	122	141.8	78.8
O76094	Signal recognition particle subunit SRP72 OS=Homo sapiens GN=SRP72 PE=1 SV=3	4	2	2	2	1	671	6.79	2	0	84.9	79.3	77.5	100.7	129	80.8
Q13371	Phosducin-like protein OS=Homo sapiens GN=PDCL PE=1 SV=3	5	2	3	2	1	301	6.78	2	0	50.9	39.4	41.7	53.7	62.1	36.1
Q9Y320	Thioredoxin-related transmembrane protein 2 OS=Homo sapiens GN=TMX2 PE=1 SV=1	8	2	2	2	1	296	6.76	2	0	63.1	52.4	53.9	93.4	86.7	58.4
O00178	GTP-binding protein 1 OS=Homo sapiens GN=GTPBP1 PE=1 SV=3	5	3	3	3	1	669	6.74	3	0	67.7	45.5	52.8	61.2	79.9	47.5
Q9BZX2	Uridine-cytidine kinase 2 OS=Homo sapiens GN=UCK2 PE=1 SV=1	7	2	4	2	1	261	6.73	2	0	46	32.4	47.7	44.2	45.6	29.6
O75127	Pentatricopeptide repeat-containing protein 1, mitochondrial OS=Homo sapiens GN=PTCD1 PE=1 SV=2	3	2	3	2	1	700	6.7	2	0	53	36.8	52.6	56.3	65.4	53.4
Q8WVX9	Fatty acyl-CoA reductase 1 OS=Homo sapiens GN=FAR1 PE=1 SV=1	3	2	3	2	1	515	6.66	2	0	80.5	62.1	54.7	88.7	104.4	68.7
Q6PCE3	Glucose 1,6-bisphosphate synthase OS=Homo sapiens GN=PGM2L1 PE=1 SV=3	3	2	3	2	1	622	6.66	2	0	108.3	73.3	86.5	126.5	135.5	94.1
Q8WU90	Zinc finger CCCH domain-containing protein 15 OS=Homo sapiens GN=ZC3H15 PE=1 SV=1	7	3	3	3	1	426	6.65	3	0	81	67.9	67.3	90.9	93.7	68.9
Q9UKD2	mRNA turnover protein 4 homolog OS=Homo sapiens GN=MRTO4 PE=1 SV=2	12	3	3	3	1	239	6.63	3	0	165.5	123.6	146.9	173.5	224.7	146.5
Q03252	Lamin-B2 OS=Homo sapiens GN=LMNB2 PE=1 SV=3	3	2	3	1	1	600	6.59	2	0	19.4	21.9	16.9	23.1	23.9	23.2
P48556	26S proteasome non-ATPase regulatory subunit 8 OS=Homo sapiens GN=PSMD8 PE=1 SV=2	6	3	4	3	1	350	6.58	3	0	128.3	158.5	121.1	150	162.7	110.4
Q9BV38	WD repeat-containing protein 18 OS=Homo sapiens GN=WDR18 PE=1 SV=2	4	2	3	2	1	432	6.55	2	0	91.4	62.4	68.5	89.6	108	67.6
P30038	Delta-1-pyrroline-5-carboxylate dehydrogenase, mitochondrial OS=Homo sapiens GN=ALDH4A1 PE=1 SV=3	6	2	2	2	1	563	6.55	2	0	59.6	40.8	42.4	73.1	73.6	46.3
Q7Z2T5	TRMT1-like protein OS=Homo sapiens GN=TRMT1L PE=1 SV=2	3	2	2	2	1	733	6.55	2	0	68.3	52.9	61.3	74.5	92	63.2
Q6UWP8	Suprabasin OS=Homo sapiens GN=SBSN PE=2 SV=2	4	2	4	2	1	590	6.51	2	0	128.1	72.1	114.8	119.3	224.9	144.8
Q15750	TGF-beta-activated kinase 1 and MAP3K7-binding protein 1 OS=Homo sapiens GN=TAB1 PE=1 SV=1	5	2	3	2	1	504	6.5	2	0	103.6	72.2	69.6	117.6	115.3	80
Q9Y3T9	Nucleolar complex protein 2 homolog OS=Homo sapiens GN=NOC2L PE=1 SV=4	2	2	3	2	1	749	6.48	2	0	140.7	84.7	103.8	112.7	160.1	97.2
Q12789	General transcription factor 3C polypeptide 1 OS=Homo sapiens GN=GTF3C1 PE=1 SV=4	1	2	3	2	1	2109	6.47	2	0	66.5	57.2	80.9	67	73.5	50.3
Q6P2E9	Enhancer of mRNA-decapping protein 4 OS=Homo sapiens GN=EDC4 PE=1 SV=1	1	2	3	2	1	1401	6.46	2	0	188.1	150	139.9	167.9	209.8	124.3
O00411	DNA-directed RNA polymerase, mitochondrial OS=Homo sapiens GN=POLRMT PE=1 SV=2	2	2	3	2	1	1230	6.36	2	0	40	39.1	40.9	51.3	61.5	40.9
Q7Z7L1	Schlafen family member 11 OS=Homo sapiens GN=SLFN11 PE=1 SV=2	2	2	3	2	1	901	6.32	2	0	100	62.5	101.8	101.8	136.8	82.7
Q96A65	Exocyst complex component 4 OS=Homo sapiens GN=EXOC4 PE=1 SV=1	2	2	2	2	1	974	6.29	2	0	92.5	70.7	66.4	99.2	112	76.7
A6NHR9	Structural maintenance of chromosomes flexible hinge domain-containing protein 1 OS=Homo sapiens GN=SMCHD1 PE=1 SV=2	1	2	3	2	1	2005	6.28	2	0	80.3	56.2	63.9	97.5	96.3	69.3
Q07864	DNA polymerase epsilon catalytic subunit A OS=Homo sapiens GN=POLE PE=1 SV=5	1	2	3	2	1	2286	6.27	2	0	64.7	44.8	54.3	59.7	76	50.3
Q14203	Dynactin subunit 1 OS=Homo sapiens GN=DCTN1 PE=1 SV=3	3	5	7	5	1	1278	6.27	5	0	207.7	162	172.8	232.6	272.5	185.9
O14929	Histone acetyltransferase type B catalytic subunit OS=Homo sapiens GN=HAT1 PE=1 SV=1	5	2	3	2	1	419	6.25	2	0	87.7	74.7	69.3	95	113.9	85.1
O75116	Rho-associated protein kinase 2 OS=Homo sapiens GN=ROCK2 PE=1 SV=4	1	2	3	1	1	1388	6.24	2	0	24.5	20.6	20.8	27.9	35.6	18.2
O95302	Peptidyl-prolyl cis-trans isomerase FKBP9 OS=Homo sapiens GN=FKBP9 PE=1 SV=2	4	3	3	2	1	570	6.19	3	0	51.7	40.6	60.9	88.6	95.9	57.3
Q9NTZ6	RNA-binding protein 12 OS=Homo sapiens GN=RBM12 PE=1 SV=1	2	2	3	2	1	932	6.18	2	0	73.1	70	67.7	89.5	130.2	80.9
Q96CS2	HAUS augmin-like complex subunit 1 OS=Homo sapiens GN=HAUS1 PE=1 SV=1	14	3	3	3	1	278	6.16	3	0	81.4	37.9	51.1	77.6	90.6	73.3
Q9Y6E0	Serine/threonine-protein kinase 24 OS=Homo sapiens GN=STK24 PE=1 SV=1	5	2	2	2	1	443	6.11	2	0	42.9	29.5	27.4	49.9	49.7	33.9
Q9NP77	RNA polymerase II subunit A C-terminal domain phosphatase SSU72 OS=Homo sapiens GN=SSU72 PE=1 SV=1	12	2	2	2	1	194	6.08	2	0	68.1	51	60.7	87.5	92.6	66.6
P78318	Immunoglobulin-binding protein 1 OS=Homo sapiens GN=IGBP1 PE=1 SV=1	8	2	2	2	1	339	6.07	2	0	34.3	24.9	28.2	35.9	45	28.6
P42771	Cyclin-dependent kinase inhibitor 2A, isoforms 1/2/3 OS=Homo sapiens GN=CDKN2A PE=1 SV=2	12	2	4	2	1	156	6.03	2	0	78.3	56.3	60.4	107	127.2	72.1
Q96I25	Splicing factor 45 OS=Homo sapiens GN=RBM17 PE=1 SV=1	4	2	3	1	1	401	6.02	2	0	13.1	6.3	12.6	12.4	16.5	11.3
P18615	Negative elongation factor E OS=Homo sapiens GN=NELFE PE=1 SV=3	6	2	2	2	1	380	6.01	2	0	81.2	55.3	65.8	86.1	95.9	78.8
Q96EB6	NAD-dependent protein deacetylase sirtuin-1 OS=Homo sapiens GN=SIRT1 PE=1 SV=2	2	2	3	2	1	747	5.94	2	0	93.2	59.6	82.7	83.7	105.5	84.9
Q712K3	Ubiquitin-conjugating enzyme E2 R2 OS=Homo sapiens GN=UBE2R2 PE=1 SV=1	8	2	2	2	1	238	5.93	2	0	60.7	45.3	47.1	62	64.6	53.7
P00387	NADH-cytochrome b5 reductase 3 OS=Homo sapiens GN=CYB5R3 PE=1 SV=3	9	2	2	2	1	301	5.9	2	0	30.9	33.7	24.8	41.9	41.3	28.7
O43432	Eukaryotic translation initiation factor 4 gamma 3 OS=Homo sapiens GN=EIF4G3 PE=1 SV=2	1	2	2	2	1	1585	5.9	2	0	76.9	53.1	71.4	81.9	98.3	76.8
Q9UNZ2	NSFL1 cofactor p47 OS=Homo sapiens GN=NSFL1C PE=1 SV=2	5	2	2	2	1	370	5.87	2	0	102.1	96.6	100.9	112	137.2	106
Q6ZRP7	Sulfhydryl oxidase 2 OS=Homo sapiens GN=QSOX2 PE=1 SV=3	4	2	2	2	1	698	5.87	2	0	20.4	11.1	18.9	29.3	27.6	19.1
Q5NDL2	EGF domain-specific O-linked N-acetylglucosamine transferase OS=Homo sapiens GN=EOGT PE=1 SV=1	3	2	3	2	1	527	5.79	2	0	46.8	94.1	64.2	77.7	64	49.2
Q12797	Aspartyl/asparaginyl beta-hydroxylase OS=Homo sapiens GN=ASPH PE=1 SV=3	3	2	2	2	1	758	5.77	2	0	30.3	19.3	37	44.8	54.5	36
Q9NTJ5	Phosphatidylinositide phosphatase SAC1 OS=Homo sapiens GN=SACM1L PE=1 SV=2	4	2	2	2	1	587	5.77	2	0	48.1	30.5	57.7	65.2	79.9	50.6
Q9Y6B6	GTP-binding protein SAR1b OS=Homo sapiens GN=SAR1B PE=1 SV=1	8	2	4	1	1	198	5.77	2	0	15.5	9.8	14.5	13.9	19.7	14.5
P34896	Serine hydroxymethyltransferase, cytosolic OS=Homo sapiens GN=SHMT1 PE=1 SV=1	7	3	3	2	1	483	5.73	3	0	19.4	15.4	12.5	19.4	24.1	15.4
Q9ULV4	Coronin-1C OS=Homo sapiens GN=CORO1C PE=1 SV=1	4	2	4	2	1	474	5.65	2	0	81.9	44.7	45.3	64.4	70.8	67.1
P62070	Ras-related protein R-Ras2 OS=Homo sapiens GN=RRAS2 PE=1 SV=1	9	2	2	2	1	204	5.65	2	0	48.8	33.7	35.4	49.2	60.9	42.6
P49674	Casein kinase I isoform epsilon OS=Homo sapiens GN=CSNK1E PE=1 SV=1	8	3	3	3	1	416	5.64	3	0	34.5	25.5	36.3	48.2	48.4	34.4
P54687	Branched-chain-amino-acid aminotransferase, cytosolic OS=Homo sapiens GN=BCAT1 PE=1 SV=3	6	2	2	2	1	386	5.63	2	0	32	27.1	26	35.5	39	25.7
Q02487	Desmocollin-2 OS=Homo sapiens GN=DSC2 PE=1 SV=1	2	2	3	2	1	901	5.63	2	0	96	59.3	88.5	105.6	108.4	94.1
Q9Y371	Endophilin-B1 OS=Homo sapiens GN=SH3GLB1 PE=1 SV=1	5	2	3	2	1	365	5.59	2	0	96.8	74.5	91.9	97.2	110.8	117.4
P51003	Poly(A) polymerase alpha OS=Homo sapiens GN=PAPOLA PE=1 SV=4	3	2	2	2	1	745	5.53	2	0	37.4	23.7	28	42.4	40.9	25.1
P53992	Protein transport protein Sec24C OS=Homo sapiens GN=SEC24C PE=1 SV=3	2	2	2	1	1	1094	5.51	2	0	46.1	34.8	39.1	64.6	67.3	40.3
O75694	Nuclear pore complex protein Nup155 OS=Homo sapiens GN=NUP155 PE=1 SV=1	2	2	3	2	1	1391	5.43	2	0	107.4	78.9	76.5	111.5	119.5	77.3
Q4G0F5	Vacuolar protein sorting-associated protein 26B OS=Homo sapiens GN=VPS26B PE=1 SV=2	5	2	4	2	1	336	5.41	2	0	129.2	101.1	101.9	147	176.2	113.6
Q8WXF1	Paraspeckle component 1 OS=Homo sapiens GN=PSPC1 PE=1 SV=1	4	2	2	2	1	523	5.4	2	0	99.8	70.8	88.4	102.1	147.9	100.2
O00264	Membrane-associated progesterone receptor component 1 OS=Homo sapiens GN=PGRMC1 PE=1 SV=3	8	2	2	2	1	195	5.37	2	0	70.1	57.4	68.9	100.2	106.4	73.7
Q05655	Protein kinase C delta type OS=Homo sapiens GN=PRKCD PE=1 SV=2	3	2	2	2	1	676	5.3	2	0	95.9	72	84.9	110.2	125.1	87.4
Q9NUQ3	Gamma-taxilin OS=Homo sapiens GN=TXLNG PE=1 SV=2	6	3	3	3	1	528	5.29	3	0	83.5	58.1	64.7	82.5	103.2	60.8
Q5JRA6	Melanoma inhibitory activity protein 3 OS=Homo sapiens GN=MIA3 PE=1 SV=1	1	2	2	2	1	1907	5.26	2	0	43.4	33.4	46.9	56.2	66.8	43.4
Q9P260	LisH domain and HEAT repeat-containing protein KIAA1468 OS=Homo sapiens GN=KIAA1468 PE=1 SV=2	2	2	2	2	1	1216	5.24	2	0	51.1	33.3	40.2	57.2	57.6	38.2
Q9BZQ6	ER degradation-enhancing alpha-mannosidase-like protein 3 OS=Homo sapiens GN=EDEM3 PE=1 SV=2	2	2	2	2	1	932	5.22	2	0	72.9	51.8	78.5	113	107.2	78.5
Q6P1M0	Long-chain fatty acid transport protein 4 OS=Homo sapiens GN=SLC27A4 PE=1 SV=1	3	2	2	2	1	643	5.22	2	0	80.3	56.4	60	98.2	97.9	62.8
Q9Y5V3	Melanoma-associated antigen D1 OS=Homo sapiens GN=MAGED1 PE=1 SV=3	3	2	2	1	1	778	5.22	2	0	26.7	21.6	27.5	34.2	30.7	21.9
P33981	Dual specificity protein kinase TTK OS=Homo sapiens GN=TTK PE=1 SV=2	2	2	2	2	1	857	5.2	2	0	99.5	70	87.6	113.8	118.8	87.4
Q9NR28	Diablo homolog, mitochondrial OS=Homo sapiens GN=DIABLO PE=1 SV=1	9	2	2	2	1	239	5.17	2	0	69.7	65.1	60.8	85	102.4	64.7
Q6PJG6	BRCA1-associated ATM activator 1 OS=Homo sapiens GN=BRAT1 PE=1 SV=2	3	2	2	2	1	821	5.16	2	0	53.4	47.1	53.1	79.6	73.5	43.5
P19784	Casein kinase II subunit alpha' OS=Homo sapiens GN=CSNK2A2 PE=1 SV=1	7	2	2	2	1	350	5.16	2	0	11.2	6.9	7.9	10	14.8	10
Q969S9	Ribosome-releasing factor 2, mitochondrial OS=Homo sapiens GN=GFM2 PE=1 SV=1	3	2	2	2	1	779	5.14	2	0	41.5	31.6	36.5	48.3	52.5	38.8
Q96T88	E3 ubiquitin-protein ligase UHRF1 OS=Homo sapiens GN=UHRF1 PE=1 SV=1	3	2	2	2	1	793	5.14	2	0	72.9	48.8	55.9	67.4	83.6	55.5
Q99598	Translin-associated protein X OS=Homo sapiens GN=TSNAX PE=1 SV=1	7	2	2	2	1	290	5.13	2	0	73.9	53	58.7	67.6	90.8	49.9
Q96PK6	RNA-binding protein 14 OS=Homo sapiens GN=RBM14 PE=1 SV=2	3	2	2	2	1	669	5.05	2	0	116.4	68.3	73.7	95	119.5	88.9
Q12906	Interleukin enhancer-binding factor 3 OS=Homo sapiens GN=ILF3 PE=1 SV=3	3	2	2	2	1	894	5.03	2	0	55.1	73.1	42.7	58.4	82.7	44.1
Q9H2M9	Rab3 GTPase-activating protein non-catalytic subunit OS=Homo sapiens GN=RAB3GAP2 PE=1 SV=1	1	2	2	2	1	1393	4.99	2	0	49.3	41	46.1	54.9	59.3	41.5
P07384	Calpain-1 catalytic subunit OS=Homo sapiens GN=CAPN1 PE=1 SV=1	3	2	2	2	1	714	4.97	2	0	92.5	68.9	70	90.7	126.2	72.4
O95801	Tetratricopeptide repeat protein 4 OS=Homo sapiens GN=TTC4 PE=1 SV=3	5	2	2	2	1	387	4.96	2	0	66.9	44.9	54.5	68.7	79.5	54.7
Q16204	Coiled-coil domain-containing protein 6 OS=Homo sapiens GN=CCDC6 PE=1 SV=2	4	2	2	2	1	474	4.94	2	0	33.3	22.1	42.2	27.2	37.1	30.8
Q13617	Cullin-2 OS=Homo sapiens GN=CUL2 PE=1 SV=2	3	2	3	2	1	745	4.93	2	0	55.8	45.4	51.2	64.7	69.7	44.4
Q9UNE7	E3 ubiquitin-protein ligase CHIP OS=Homo sapiens GN=STUB1 PE=1 SV=2	10	2	2	2	1	303	4.93	2	0	12.3	14	14.3	19.8	25.4	15.2
Q15833	Syntaxin-binding protein 2 OS=Homo sapiens GN=STXBP2 PE=1 SV=2	4	2	2	2	1	593	4.93	2	0	72.4	58.1	57.1	90.3	86.2	66.2
Q9NSK0	Kinesin light chain 4 OS=Homo sapiens GN=KLC4 PE=1 SV=3	4	2	2	2	1	619	4.89	2	0	76.3	50.8	56.9	78.9	86.3	63.4
Q92621	Nuclear pore complex protein Nup205 OS=Homo sapiens GN=NUP205 PE=1 SV=3	1	2	2	2	1	2012	4.79	2	0	45.5	36.6	31	48.4	52.2	31.8
Q96CB9	5-methylcytosine rRNA methyltransferase NSUN4 OS=Homo sapiens GN=NSUN4 PE=1 SV=2	6	2	2	2	1	384	4.69	2	0	57.7	40.2	47.1	64.1	76.6	56.8
P42356	Phosphatidylinositol 4-kinase alpha OS=Homo sapiens GN=PI4KA PE=1 SV=3	1	2	2	2	1	2044	4.67	2	0	52	38.2	56.9	55.8	73.7	52.2
O75347	Tubulin-specific chaperone A OS=Homo sapiens GN=TBCA PE=1 SV=3	18	2	2	2	1	108	4.65	2	0	71.7	70.2	68.9	88.5	86.8	67.6
Q9BSJ2	Gamma-tubulin complex component 2 OS=Homo sapiens GN=TUBGCP2 PE=1 SV=2	2	2	2	2	1	902	4.63	2	0	121.3	78.2	81.3	122.2	129.6	89.7
Q02218	2-oxoglutarate dehydrogenase, mitochondrial OS=Homo sapiens GN=OGDH PE=1 SV=3	2	2	2	2	1	1023	4.6	2	0	29.1	24.3	29.3	40.6	46.5	42.9
Q9P2I0	Cleavage and polyadenylation specificity factor subunit 2 OS=Homo sapiens GN=CPSF2 PE=1 SV=2	3	2	3	2	1	782	4.51	2	0	84.7	75.6	64	81.7	101.1	68.2
O60343	TBC1 domain family member 4 OS=Homo sapiens GN=TBC1D4 PE=1 SV=2	2	2	4	2	1	1298	4.5	2	0	69.6	54.8	53	87.4	86.8	55
Q8TEM1	Nuclear pore membrane glycoprotein 210 OS=Homo sapiens GN=NUP210 PE=1 SV=3	1	2	2	2	1	1887	4.46	2	0	32.9	28.8	44	42.4	47.4	29.2
Q8IUI8	Cytokine receptor-like factor 3 OS=Homo sapiens GN=CRLF3 PE=1 SV=2	4	2	2	2	1	442	4.46	2	0	27.6	22.9	24.9	35.6	30.6	39.1
Q9UKE5	TRAF2 and NCK-interacting protein kinase OS=Homo sapiens GN=TNIK PE=1 SV=1	1	2	2	2	1	1360	4.46	2	0	22.8	20.9	22.1	32.3	34.9	27.8
Q86YV9	Hermansky-Pudlak syndrome 6 protein OS=Homo sapiens GN=HPS6 PE=1 SV=1	3	2	2	2	1	775	4.44	2	0	51	46.5	37.8	63.6	60.2	43.2
P51116	Fragile X mental retardation syndrome-related protein 2 OS=Homo sapiens GN=FXR2 PE=1 SV=2	3	2	2	2	1	673	4.4	2	0	48.3	31.5	38.8	44.1	55.1	34.4
Q4G0J3	La-related protein 7 OS=Homo sapiens GN=LARP7 PE=1 SV=1	4	2	2	2	1	582	4.38	2	0	66.2	33.4	53.3	46.7	70.3	43.5
P28340	DNA polymerase delta catalytic subunit OS=Homo sapiens GN=POLD1 PE=1 SV=2	2	2	2	2	1	1107	4.32	2	0	65.2	50.8	42	70	67	43.4
Q9BXB4	Oxysterol-binding protein-related protein 11 OS=Homo sapiens GN=OSBPL11 PE=1 SV=2	2	2	2	2	1	747	4.3	2	0	45.1	38	42.6	55.2	60.7	36
A0AVT1	Ubiquitin-like modifier-activating enzyme 6 OS=Homo sapiens GN=UBA6 PE=1 SV=1	2	2	2	2	1	1052	4.28	2	0	26	13.1	16.2	26.5	30.9	21.4
Q9NWZ8	Gem-associated protein 8 OS=Homo sapiens GN=GEMIN8 PE=1 SV=1	7	2	2	2	1	242	4.22	2	0	74.8	52.3	70.5	102.7	87.1	86.2
Q13618	Cullin-3 OS=Homo sapiens GN=CUL3 PE=1 SV=2	2	2	2	2	1	768	4.22	2	0	27.5	18.4	24.8	30.6	38.6	22.7
Q8TC07	TBC1 domain family member 15 OS=Homo sapiens GN=TBC1D15 PE=1 SV=2	3	2	2	2	1	691	4.21	2	0	46.3	22.8	33.2	43.2	52.9	31.6
Q9GZP4	PITH domain-containing protein 1 OS=Homo sapiens GN=PITHD1 PE=1 SV=1	7	2	2	2	1	211	4.13	2	0	78.2	52.9	59.5	89.9	89.1	58.1
Q9NR09	Baculoviral IAP repeat-containing protein 6 OS=Homo sapiens GN=BIRC6 PE=1 SV=2	0	2	2	2	1	4857	4.09	2	0	27.1	17.4	18.8	31.5	33.6	17.3
P54727	UV excision repair protein RAD23 homolog B OS=Homo sapiens GN=RAD23B PE=1 SV=1	4	2	3	2	1	409	4.04	2	0	62.1	67.5	58.1	89	81.6	63.5
O60716	Catenin delta-1 OS=Homo sapiens GN=CTNND1 PE=1 SV=1	2	2	4	2	1	968	3.95	2	0	53.8	48.4	49.4	58	77.3	48.2
Q9P2R3	Ankyrin repeat and FYVE domain-containing protein 1 OS=Homo sapiens GN=ANKFY1 PE=1 SV=2	2	2	2	2	1	1169	3.94	2	0	19.5	17.4	17.5	30.9	28.6	20.6
Q9P2D3	HEAT repeat-containing protein 5B OS=Homo sapiens GN=HEATR5B PE=1 SV=2	1	3	3	3	1	2071	3.88	3	0	79	55.7	74.9	90	103.5	62.3
Q3LXA3	Bifunctional ATP-dependent dihydroxyacetone kinase/FAD-AMP lyase (cyclizing) OS=Homo sapiens GN=DAK PE=1 SV=2	3	2	3	2	1	575	3.81	2	0	76	70.1	63.5	86.7	101.9	66
Q86W42	THO complex subunit 6 homolog OS=Homo sapiens GN=THOC6 PE=1 SV=1	5	2	2	2	1	341	3.76	2	0	88.7	63.4	51.8	82.5	99.3	70.5
Q8N3C0	Activating signal cointegrator 1 complex subunit 3 OS=Homo sapiens GN=ASCC3 PE=1 SV=3	1	3	3	3	1	2202	3.69	3	0	47.9	38.5	39.8	55.4	58.9	40.9
Q14980	Nuclear mitotic apparatus protein 1 OS=Homo sapiens GN=NUMA1 PE=1 SV=2	1	2	2	2	1	2115	3.65	2	0	11.2	9.5	11.6	11.4	14.7	10.1
P98170	E3 ubiquitin-protein ligase XIAP OS=Homo sapiens GN=XIAP PE=1 SV=2	5	2	2	2	1	497	3.63	2	0	53.2	39.9	39.6	55.7	62.2	47.4
Q14185	Dedicator of cytokinesis protein 1 OS=Homo sapiens GN=DOCK1 PE=1 SV=2	1	2	2	2	1	1865	3.38	2	0
P49792	E3 SUMO-protein ligase RanBP2 OS=Homo sapiens GN=RANBP2 PE=1 SV=2	1	2	3	2	1	3224	3.37	2	0	126.7	86.7	96.1	122.8	121.3	80
Q9UPY3	Endoribonuclease Dicer OS=Homo sapiens GN=DICER1 PE=1 SV=3	1	2	2	2	1	1922	3.09	2	0	44.5	33.9	38.9	52.9	57.9	40.3
P35237	Serpin B6 OS=Homo sapiens GN=SERPINB6 PE=1 SV=3	7	2	2	2	1	376	3	2	0
Q9BZQ8	Protein Niban OS=Homo sapiens GN=FAM129A PE=1 SV=1	2	2	2	2	1	928	2.75	2	0	73.1	52.2	66	79.8	89.1	63.4
Q8N163	Cell cycle and apoptosis regulator protein 2 OS=Homo sapiens GN=CCAR2 PE=1 SV=2	2	2	3	2	1	923	2.72	2	0	104.1	95.6	80.6	120.7	117.5	80.4
Q15428	Splicing factor 3A subunit 2 OS=Homo sapiens GN=SF3A2 PE=1 SV=2	5	2	5	2	1	464	2.51	2	0	80.3	65.7	66	79.9	114.8	71.1
P29992	Guanine nucleotide-binding protein subunit alpha-11 OS=Homo sapiens GN=GNA11 PE=1 SV=2	4	2	2	1	1	359	2.33	2	0	78.6	55.7	58.2	85	98.3	74.3
Q15020	Squamous cell carcinoma antigen recognized by T-cells 3 OS=Homo sapiens GN=SART3 PE=1 SV=1	2	2	2	2	1	963	2.14	2	0	20.3	16.2	21.8	27.9	25.9	18.5
Q6P1N0	Coiled-coil and C2 domain-containing protein 1A OS=Homo sapiens GN=CC2D1A PE=1 SV=1	2	2	2	2	1	951	1.99	2	0	27.2	18.4	25.4	36.5	40	27.2
Q03113	Guanine nucleotide-binding protein subunit alpha-12 OS=Homo sapiens GN=GNA12 PE=1 SV=4	4	2	2	1	1	381	1.95	2	0	53.3	47.5	51.2	54.3	67.9	62.6
P21281	V-type proton ATPase subunit B, brain isoform OS=Homo sapiens GN=ATP6V1B2 PE=1 SV=3	3	2	3	2	1	511	1.91	2	0	154.4	117.1	131	186.5	194.7	129.1
Q9H0H5	Rac GTPase-activating protein 1 OS=Homo sapiens GN=RACGAP1 PE=1 SV=1	3	2	2	2	1	632	1.87	2	0	96.6	66	67	92.6	103.9	72.1
P49756	RNA-binding protein 25 OS=Homo sapiens GN=RBM25 PE=1 SV=3	2	2	2	2	1	843	1.82	2	0	61.1	36.1	37	47	54.4	37.8
Q14671	Pumilio homolog 1 OS=Homo sapiens GN=PUM1 PE=1 SV=3	1	2	2	1	1	1186	1.63	2	0	13.3	13.5	12	11.6	18.1	11.9
Q9NVV4	Poly(A) RNA polymerase, mitochondrial OS=Homo sapiens GN=MTPAP PE=1 SV=1	2	2	2	2	1	582	1.44	2	0
Q8TF05	Serine/threonine-protein phosphatase 4 regulatory subunit 1 OS=Homo sapiens GN=PPP4R1 PE=1 SV=1	2	2	3	2	1	950	0	2	0	103.2	81.9	99.7	116.9	146.7	106.7
P38159	RNA-binding motif protein, X chromosome OS=Homo sapiens GN=RBMX PE=1 SV=3	5	2	2	2	1	391	0	2	0	22.6	13.7	18	20.4	27.5	20.8
Q5T5U3	Rho GTPase-activating protein 21 OS=Homo sapiens GN=ARHGAP21 PE=1 SV=1	1	2	2	2	1	1957	0	2	0	102.1	56.2	83.3	106.5	115.9	95.1

## Sheet: Batch 2
Accession	Description	Coverage [%]	# Peptides	# PSMs	# Unique Peptides	# Protein Groups	# AAs	Score Sequest HT: Sequest HT	# Peptides (by Search Engine): Sequest HT	# Razor Peptides	tdTomato	tdTomato	WT	WT	G2341R	G2341R
											Abundances (Grouped): F1, 126	Abundances (Grouped): F1, 127	Abundances (Grouped): F1, 128	Abundances (Grouped): F1, 129	Abundances (Grouped): F1, 130	Abundances (Grouped): F1, 131
P01266	Thyroglobulin OS=Homo sapiens GN=TG PE=1 SV=5	13	26	1392	26	1	2768	4570.55	26	0	7276.3	5507.8	16476.7	25629.1	62021	59617.3
P11021	78 kDa glucose-regulated protein OS=Homo sapiens GN=HSPA5 PE=1 SV=2	12	7	743	6	1	654	2632.45	7	0	2480.8	1558	3447.7	5605.4	27122.6	25871.4
P60709	Actin, cytoplasmic 1 OS=Homo sapiens GN=ACTB PE=1 SV=1	18	6	506	6	1	375	1532.82	6	0	22730.6	12164.6	5672.8	8571.3	14375.2	15589.3
P04264	Keratin, type II cytoskeletal 1 OS=Homo sapiens GN=KRT1 PE=1 SV=6	16	10	459	7	1	644	1162.34	10	3	13753.4	10821.2	5562.7	10848.9	14844.3	14294.1
P04259	Keratin, type II cytoskeletal 6B OS=Homo sapiens GN=KRT6B PE=1 SV=5	12	7	371	1	1	564	1038.45	7	0	214.3	223.8	49.6	198.8	172.7	201
P11142	Heat shock cognate 71 kDa protein OS=Homo sapiens GN=HSPA8 PE=1 SV=1	16	6	309	2	1	646	913.39	6	2	2743.4	1493	874.4	1552.2	2509.6	2648.9
P54652	Heat shock-related 70 kDa protein 2 OS=Homo sapiens GN=HSPA2 PE=1 SV=1	9	5	304	1	1	639	883.76	5	0	111.2	81.6	34.8	85.9	117.3	114.8
P02538	Keratin, type II cytoskeletal 6A OS=Homo sapiens GN=KRT6A PE=1 SV=3	12	7	297	1	1	564	874.42	7	2	1741	1857.1	424.9	1648.4	870.9	1229.9
P08107	Heat shock 70 kDa protein 1A/1B OS=Homo sapiens GN=HSPA1A PE=1 SV=5	12	7	288	5	1	641	847.69	7	2	6403.7	3994.6	2793.4	6601.4	12062.3	12033.5
P68363	Tubulin alpha-1B chain OS=Homo sapiens GN=TUBA1B PE=1 SV=1	5	2	214	1	1	451	825.86	2	1	4950.6	2954.8	1756	2755.9	5259.2	5052.8
O14744	Protein arginine N-methyltransferase 5 OS=Homo sapiens GN=PRMT5 PE=1 SV=4	10	6	192	6	1	637	527.16	6	0	7988.4	5389	2633.1	4512.4	8192.5	6998.6
P49327	Fatty acid synthase OS=Homo sapiens GN=FASN PE=1 SV=3	6	13	180	13	1	2511	526.06	13	0	5826.5	3916.9	1921.7	3110.7	6409.2	5884.5
P14618	Pyruvate kinase PKM OS=Homo sapiens GN=PKM PE=1 SV=4	9	4	136	4	1	531	465.27	4	0	4528.2	2545.2	1588.2	2652	4704	4954.5
P14625	Endoplasmin OS=Homo sapiens GN=HSP90B1 PE=1 SV=1	10	8	129	8	1	803	417.72	8	0	1614.8	984.7	1346	2106.7	9755.6	9660.9
P02533	Keratin, type I cytoskeletal 14 OS=Homo sapiens GN=KRT14 PE=1 SV=4	17	8	155	2	1	472	396.21	8	1	932	639.1	279	534.9	717.1	677.9
P08779	Keratin, type I cytoskeletal 16 OS=Homo sapiens GN=KRT16 PE=1 SV=4	22	10	149	6	1	473	384.9	10	4	6744.3	5777.8	2392.4	5692.3	5561.5	5690.7
P35579	Myosin-9 OS=Homo sapiens GN=MYH9 PE=1 SV=4	14	21	97	19	1	1960	380.15	21	2	2887.8	2264	986.2	1821.9	3078.5	2817.9
P13646	Keratin, type I cytoskeletal 13 OS=Homo sapiens GN=KRT13 PE=1 SV=4	11	5	142	2	1	458	373.37	5	0	388.4	88.9	56.7	772.9	105.5	149.7
Q04695	Keratin, type I cytoskeletal 17 OS=Homo sapiens GN=KRT17 PE=1 SV=2	19	9	149	4	1	432	372.85	9	2	1321	1303.6	406.2	958.7	1131.1	1266.2
Q9ULV0	Unconventional myosin-Vb OS=Homo sapiens GN=MYO5B PE=1 SV=3	7	12	106	11	1	1848	352.84	12	1	3792.1	2337.9	1011.9	1644.7	3234.7	3396.3
P07900	Heat shock protein HSP 90-alpha OS=Homo sapiens GN=HSP90AA1 PE=1 SV=5	10	6	92	3	1	732	306.63	6	3	4210.8	2072.9	1268.4	1975.2	3560.8	4077.1
P13667	Protein disulfide-isomerase A4 OS=Homo sapiens GN=PDIA4 PE=1 SV=2	17	7	80	7	1	645	303.49	7	0	703.6	444.7	658.6	1236.1	4782.2	4681.2
Q9BQA1	Methylosome protein 50 OS=Homo sapiens GN=WDR77 PE=1 SV=1	12	2	86	2	1	342	296.91	2	0	2168	1477.9	639.9	1456.5	2334.2	1790.1
P08238	Heat shock protein HSP 90-beta OS=Homo sapiens GN=HSP90AB1 PE=1 SV=4	13	6	86	3	1	724	294.97	6	0	1052	495.6	326.5	469.2	877.9	952.6
P41252	Isoleucine--tRNA ligase, cytoplasmic OS=Homo sapiens GN=IARS PE=1 SV=2	8	8	89	8	1	1262	294.59	8	0	2732	1883.2	892.3	1668.8	3076	2656.9
P35527	Keratin, type I cytoskeletal 9 OS=Homo sapiens GN=KRT9 PE=1 SV=3	13	9	119	9	1	623	280.01	9	0	5903	3508.7	1667.9	3193.5	5962.8	4452.6
Q15084	Protein disulfide-isomerase A6 OS=Homo sapiens GN=PDIA6 PE=1 SV=1	18	7	91	7	1	440	262.75	7	0	827.8	511.5	778.1	991.4	4991.2	5405.6
P14868	Aspartate--tRNA ligase, cytoplasmic OS=Homo sapiens GN=DARS PE=1 SV=2	23	10	94	10	1	501	242.55	10	0	3289.4	2228.8	1124.9	2072.4	3497.9	3039.9
P05783	Keratin, type I cytoskeletal 18 OS=Homo sapiens GN=KRT18 PE=1 SV=2	16	8	100	7	1	430	231.22	8	0	964.6	691	334	696.4	1071.2	973.5
P78527	DNA-dependent protein kinase catalytic subunit OS=Homo sapiens GN=PRKDC PE=1 SV=3	5	21	87	21	1	4128	225.27	21	0	3367.8	2060.9	1103.8	1984.1	3458.8	3282.6
P21333	Filamin-A OS=Homo sapiens GN=FLNA PE=1 SV=4	5	12	62	11	1	2647	213.67	12	1	2698.1	1411.4	772.4	1317	2220.9	2463
P58107	Epiplakin OS=Homo sapiens GN=EPPK1 PE=1 SV=2	9	23	75	23	1	5090	211.29	23	0	2480.1	1431.1	822.7	1658.7	2552.7	2506.9
P54136	Arginine--tRNA ligase, cytoplasmic OS=Homo sapiens GN=RARS PE=1 SV=2	10	6	71	6	1	660	198.84	6	0	3082.3	2183.5	1006.3	1825.7	3272.8	2832.1
P62979	Ubiquitin-40S ribosomal protein S27a OS=Homo sapiens GN=RPS27A PE=1 SV=2	10	2	82	2	1	156	196.42	2	0	2783.7	1726.8	933	1452.3	3194.2	3240.7
Q9P2J5	Leucine--tRNA ligase, cytoplasmic OS=Homo sapiens GN=LARS PE=1 SV=2	8	7	44	7	1	1176	191.82	7	0	1261.2	830.3	416.5	767.4	1370.7	1321.3
P30101	Protein disulfide-isomerase A3 OS=Homo sapiens GN=PDIA3 PE=1 SV=4	11	5	64	5	1	505	189.71	5	0	809.5	549.9	687.4	1168.1	3795.5	4123.2
P35232	Prohibitin OS=Homo sapiens GN=PHB PE=1 SV=1	26	6	58	6	1	272	189.02	6	0	2225.6	1383.5	711.2	1384.6	2018.8	1761.4
P63244	Guanine nucleotide-binding protein subunit beta-2-like 1 OS=Homo sapiens GN=GNB2L1 PE=1 SV=3	14	4	60	4	1	317	188.07	4	0	1858.3	1147.2	620.6	1088.5	1842.3	1704.5
P08670	Vimentin OS=Homo sapiens GN=VIM PE=1 SV=4	30	14	66	13	1	466	182.25	14	1	2825.5	2475.7	805.6	2158.2	2973.1	2235.1
P17987	T-complex protein 1 subunit alpha OS=Homo sapiens GN=TCP1 PE=1 SV=1	12	4	46	4	1	556	181.65	4	0	1695.9	885.1	530.1	772.1	1634.3	1684.8
P62258	14-3-3 protein epsilon OS=Homo sapiens GN=YWHAE PE=1 SV=1	24	5	56	4	1	255	177.69	5	1	2399.7	1314.7	705.8	1150.3	1862.4	2021.4
P07814	Bifunctional glutamate/proline--tRNA ligase OS=Homo sapiens GN=EPRS PE=1 SV=5	3	4	61	4	1	1512	174.74	4	0	2422.1	1711	848.5	1450.2	2680.9	2335.7
P15924	Desmoplakin OS=Homo sapiens GN=DSP PE=1 SV=3	9	26	70	26	1	2871	173.82	26	0	2737.7	2051.3	911.5	1843.2	2637.5	2364.7
P22234	Multifunctional protein ADE2 OS=Homo sapiens GN=PAICS PE=1 SV=3	16	5	44	5	1	425	172.12	5	0	1412.8	796	463.9	778.5	1295.1	1268.6
P12277	Creatine kinase B-type OS=Homo sapiens GN=CKB PE=1 SV=1	18	4	39	4	1	381	168.4	4	0	941.9	568.1	349.3	633.7	806.6	988.6
P27348	14-3-3 protein theta OS=Homo sapiens GN=YWHAQ PE=1 SV=1	21	4	49	3	1	245	167.88	4	0	849.3	509.2	240.9	549.7	755	750.8
Q07020	60S ribosomal protein L18 OS=Homo sapiens GN=RPL18 PE=1 SV=2	11	2	47	2	1	188	166.03	2	0	934.7	745.3	353.1	791.1	1005.5	1142
P61978	Heterogeneous nuclear ribonucleoprotein K OS=Homo sapiens GN=HNRNPK PE=1 SV=1	14	6	55	6	1	463	165.78	6	0	2521.2	1722.3	836.4	2000.1	2725	2140.1
Q9NYU2	UDP-glucose:glycoprotein glucosyltransferase 1 OS=Homo sapiens GN=UGGT1 PE=1 SV=3	7	8	53	7	1	1555	156.94	8	1	619.4	399.1	576.4	954.3	3270.6	3258.1
P38646	Stress-70 protein, mitochondrial OS=Homo sapiens GN=HSPA9 PE=1 SV=2	9	5	44	5	1	679	153.54	5	0	1851.5	1097.7	574	1044.5	1659.9	1645.8
Q9BS26	Endoplasmic reticulum resident protein 44 OS=Homo sapiens GN=ERP44 PE=1 SV=1	17	7	50	7	1	406	142.96	7	0	1457.9	908.1	498.3	912.1	1944.8	1917.9
Q12931	Heat shock protein 75 kDa, mitochondrial OS=Homo sapiens GN=TRAP1 PE=1 SV=3	7	4	44	3	1	704	142.24	4	0	328.5	237.3	128.6	244.5	503.6	423.8
Q9UBS4	DnaJ homolog subfamily B member 11 OS=Homo sapiens GN=DNAJB11 PE=1 SV=1	21	5	49	5	1	358	141.43	5	0	261.3	163.1	309.9	630.9	2199.1	2199.5
P52732	Kinesin-like protein KIF11 OS=Homo sapiens GN=KIF11 PE=1 SV=2	13	11	46	11	1	1056	141.18	11	0	1460.8	1215.8	458.4	1132.4	1618.2	1099
O00571	ATP-dependent RNA helicase DDX3X OS=Homo sapiens GN=DDX3X PE=1 SV=3	12	8	49	8	1	662	140.18	8	0	2005.9	1291.5	640.8	1394.1	2002.2	1828.7
P07355	Annexin A2 OS=Homo sapiens GN=ANXA2 PE=1 SV=2	28	8	47	8	1	339	138.59	8	0	1783.1	1046.5	649.9	1426.9	2006.5	1760.7
P07237	Protein disulfide-isomerase OS=Homo sapiens GN=P4HB PE=1 SV=3	9	5	48	5	1	508	138.5	5	0	1730.4	955.3	777.7	998.7	3135.4	3259.3
Q00610	Clathrin heavy chain 1 OS=Homo sapiens GN=CLTC PE=1 SV=5	5	7	38	7	1	1675	136.12	7	0	1205.5	703.1	352.5	644.5	1113.5	1011.7
P50990	T-complex protein 1 subunit theta OS=Homo sapiens GN=CCT8 PE=1 SV=4	9	5	45	5	1	548	133.4	5	0	2152.7	911.8	633.5	916.2	1794.4	2019.1
P04843	Dolichyl-diphosphooligosaccharide--protein glycosyltransferase subunit 1 OS=Homo sapiens GN=RPN1 PE=1 SV=1	10	6	46	6	1	607	131.61	6	0	1518.1	922.8	611.4	1476.1	2142.9	2311.5
P25705	ATP synthase subunit alpha, mitochondrial OS=Homo sapiens GN=ATP5A1 PE=1 SV=1	13	6	39	6	1	553	131.48	6	0	1478.2	1005.5	518.3	1332.8	1406.4	1208.4
P62805	Histone H4 OS=Homo sapiens GN=HIST1H4A PE=1 SV=2	17	2	63	2	1	103	129.5	2	0	2788.1	4061.3	841.2	2720.6	2602	2987.3
P13639	Elongation factor 2 OS=Homo sapiens GN=EEF2 PE=1 SV=4	4	4	54	4	1	858	125.1	4	0	2526.1	1452	852.5	1955.6	2528.2	2450.3
P04083	Annexin A1 OS=Homo sapiens GN=ANXA1 PE=1 SV=2	21	6	35	6	1	346	124.48	6	0	1475.7	716.5	443.6	888.2	1092.3	1311.5
P50991	T-complex protein 1 subunit delta OS=Homo sapiens GN=CCT4 PE=1 SV=4	11	6	50	6	1	539	123.82	6	0	2290.9	1363	707.6	1088.3	1969.1	2168.1
P27797	Calreticulin OS=Homo sapiens GN=CALR PE=1 SV=1	5	2	40	2	1	417	123.11	2	0	400.8	268.3	541.9	913.3	2664.4	2770.6
P19474	E3 ubiquitin-protein ligase TRIM21 OS=Homo sapiens GN=TRIM21 PE=1 SV=1	15	6	40	6	1	475	120.02	6	0	1563.1	1122.3	489.9	971.8	1529.3	1416.8
P61247	40S ribosomal protein S3a OS=Homo sapiens GN=RPS3A PE=1 SV=2	14	3	30	3	1	264	118.26	3	0	443.9	255.1	136	252.2	412.5	386.4
P27708	CAD protein OS=Homo sapiens GN=CAD PE=1 SV=3	4	9	38	9	1	2225	117.34	9	0	1385.7	827.6	449.6	818.7	1455	1391.1
P10809	60 kDa heat shock protein, mitochondrial OS=Homo sapiens GN=HSPD1 PE=1 SV=2	7	3	31	3	1	573	112.49	3	0	1170.4	671.2	334.4	607.4	1023.7	919.5
Q14257	Reticulocalbin-2 OS=Homo sapiens GN=RCN2 PE=1 SV=1	24	4	24	4	1	317	111.45	4	0	270.8	125.5	106	158.1	638.9	590.3
Q8IXB1	DnaJ homolog subfamily C member 10 OS=Homo sapiens GN=DNAJC10 PE=1 SV=2	9	6	34	6	1	793	111.13	6	0	467.4	316.1	426.8	636.9	2242.2	2277.8
O75688	Protein phosphatase 1B OS=Homo sapiens GN=PPM1B PE=1 SV=1	9	4	40	4	1	479	111.06	4	0	2139.3	1143.8	566.1	827.5	1658.6	1540
P68371	Tubulin beta-4B chain OS=Homo sapiens GN=TUBB4B PE=1 SV=1	7	2	27	1	1	445	108.76	2	0	285.4	160.5	105.5	191.9	320.7	294
P78371	T-complex protein 1 subunit beta OS=Homo sapiens GN=CCT2 PE=1 SV=4	6	2	20	2	1	535	107.9	2	0	295.8	134.2	82.9	99.3	235.2	285.8
O43707	Alpha-actinin-4 OS=Homo sapiens GN=ACTN4 PE=1 SV=2	14	11	33	8	1	911	105.87	11	3	1653.2	840.4	386.5	688.7	1033.3	1217.3
Q8N1I0	Dedicator of cytokinesis protein 4 OS=Homo sapiens GN=DOCK4 PE=1 SV=3	6	9	33	9	1	1966	103.71	9	0	1059.3	912.7	342.5	835.3	1395.2	877.9
Q8N1N4	Keratin, type II cytoskeletal 78 OS=Homo sapiens GN=KRT78 PE=2 SV=2	12	7	39	5	1	520	100.9	7	1	394	267.9	156.8	318.1	401.6	386.2
P55072	Transitional endoplasmic reticulum ATPase OS=Homo sapiens GN=VCP PE=1 SV=4	9	6	36	6	1	806	99.16	6	0	1210.7	699.5	514.7	746.9	1779.7	2020.5
P48643	T-complex protein 1 subunit epsilon OS=Homo sapiens GN=CCT5 PE=1 SV=1	7	2	28	2	1	541	98.95	2	0	1324	783.6	429.1	1008.6	1210.9	1394.3
P47897	Glutamine--tRNA ligase OS=Homo sapiens GN=QARS PE=1 SV=1	9	5	24	5	1	775	96.56	5	0	518.3	357.1	184.7	328.3	599.8	542.8
P84098	60S ribosomal protein L19 OS=Homo sapiens GN=RPL19 PE=1 SV=1	13	2	25	2	1	196	92.79	2	0	755.9	538.7	236.7	504.6	820	764.6
P26641	Elongation factor 1-gamma OS=Homo sapiens GN=EEF1G PE=1 SV=3	9	2	27	2	1	437	92.51	2	0	728.2	409.8	214.3	313.2	663.1	610.7
P63104	14-3-3 protein zeta/delta OS=Homo sapiens GN=YWHAZ PE=1 SV=1	16	3	31	2	1	245	91.74	3	0	511.7	250.7	161.5	293.1	352.1	403.6
P05023	Sodium/potassium-transporting ATPase subunit alpha-1 OS=Homo sapiens GN=ATP1A1 PE=1 SV=1	10	7	24	7	1	1023	91.58	7	0	877.9	497.4	312.2	470.9	925.6	974.4
Q96JJ3	Engulfment and cell motility protein 2 OS=Homo sapiens GN=ELMO2 PE=1 SV=2	9	7	35	7	1	720	91.21	7	0	1398.2	1097.8	533.9	877.1	1359.7	1336.7
P23396	40S ribosomal protein S3 OS=Homo sapiens GN=RPS3 PE=1 SV=2	9	2	27	2	1	243	91.06	2	0	1005.7	668	326.7	572.7	975.4	901.9
P06753	Tropomyosin alpha-3 chain OS=Homo sapiens GN=TPM3 PE=1 SV=2	12	3	29	2	1	285	89.8	3	0	781	386.7	178.1	351	460.8	532
P33176	Kinesin-1 heavy chain OS=Homo sapiens GN=KIF5B PE=1 SV=1	8	5	23	5	1	963	88.2	5	0	591.6	341.4	191.6	323.6	577.4	557.2
P55884	Eukaryotic translation initiation factor 3 subunit B OS=Homo sapiens GN=EIF3B PE=1 SV=3	8	7	27	7	1	814	87.62	7	0	1196.3	786.5	373.9	819.9	1212.9	1152.7
P49368	T-complex protein 1 subunit gamma OS=Homo sapiens GN=CCT3 PE=1 SV=4	10	6	35	6	1	545	87.57	6	0	1434	702.7	452.2	605.4	1266.1	1357.2
P14314	Glucosidase 2 subunit beta OS=Homo sapiens GN=PRKCSH PE=1 SV=2	11	5	29	5	1	528	86.35	5	0	456	294.9	408.9	608.9	1402.8	1454
Q06830	Peroxiredoxin-1 OS=Homo sapiens GN=PRDX1 PE=1 SV=1	8	2	36	1	1	199	86.28	2	1	1496.6	1032	573.7	987.3	1606.3	1507.5
O95433	Activator of 90 kDa heat shock protein ATPase homolog 1 OS=Homo sapiens GN=AHSA1 PE=1 SV=1	14	5	30	5	1	338	85.89	5	0	1316.3	802	434.9	834.2	1308.8	1197.5
P67936	Tropomyosin alpha-4 chain OS=Homo sapiens GN=TPM4 PE=1 SV=3	18	4	27	3	1	248	85.73	4	1	1149.7	776.9	872.4	540.7	826	956.7
P31946	14-3-3 protein beta/alpha OS=Homo sapiens GN=YWHAB PE=1 SV=3	9	2	29	1	1	246	82.47	2	0	203.7	107.3	48	106.8	148.8	162.7
P68366	Tubulin alpha-4A chain OS=Homo sapiens GN=TUBA4A PE=1 SV=1	5	2	30	1	1	448	81.86	2	0	10.1	5.2	31.4	7	10.4	9.8
Q13509	Tubulin beta-3 chain OS=Homo sapiens GN=TUBB3 PE=1 SV=2	7	2	19	1	1	450	80.58	2	1	205.4	122.8	74.3	118.9	227.3	219.8
Q9BRS2	Serine/threonine-protein kinase RIO1 OS=Homo sapiens GN=RIOK1 PE=1 SV=2	11	7	33	7	1	568	80.38	7	0	1416.3	944.2	467.3	919.1	1456.9	1316.5
Q99623	Prohibitin-2 OS=Homo sapiens GN=PHB2 PE=1 SV=2	14	4	29	4	1	299	79.66	4	0	934	628.5	320.4	599.8	913.5	771.5
P11586	C-1-tetrahydrofolate synthase, cytoplasmic OS=Homo sapiens GN=MTHFD1 PE=1 SV=3	7	6	28	6	1	935	78.68	6	0	1044	661.6	341.5	679.9	996	974.4
Q15366	Poly(rC)-binding protein 2 OS=Homo sapiens GN=PCBP2 PE=1 SV=1	15	4	26	2	1	365	78.32	4	2	947.5	581	305.6	692.1	940.7	904.7
Q99426	Tubulin-folding cofactor B OS=Homo sapiens GN=TBCB PE=1 SV=2	20	4	26	4	1	244	78.25	4	0	971.8	573.1	345.6	610.6	954	860.1
P49411	Elongation factor Tu, mitochondrial OS=Homo sapiens GN=TUFM PE=1 SV=2	11	4	22	4	1	452	77.76	4	0	717.6	494.9	247.6	420.3	694.1	609.8
Q96S66	Chloride channel CLIC-like protein 1 OS=Homo sapiens GN=CLCC1 PE=1 SV=1	7	3	22	3	1	551	76.17	3	0	963	679.8	315.6	746.1	891.6	831.4
Q08380	Galectin-3-binding protein OS=Homo sapiens GN=LGALS3BP PE=1 SV=1	8	4	27	4	1	585	74.67	4	0	398.8	324.6	308.7	705.4	1293.5	1214.2
P62899	60S ribosomal protein L31 OS=Homo sapiens GN=RPL31 PE=1 SV=1	29	4	28	4	1	125	73.83	4	0	1329	686.9	426.9	597.7	1136.2	1066.5
P34897	Serine hydroxymethyltransferase, mitochondrial OS=Homo sapiens GN=SHMT2 PE=1 SV=3	9	3	21	3	1	504	73.63	3	0	496.5	295.3	150.7	264.5	442.7	433.1
P16615	Sarcoplasmic/endoplasmic reticulum calcium ATPase 2 OS=Homo sapiens GN=ATP2A2 PE=1 SV=1	5	4	25	4	1	1042	72.53	4	0	1139.3	698	412.9	832.3	1321.1	1298.9
Q9BXJ9	N-alpha-acetyltransferase 15, NatA auxiliary subunit OS=Homo sapiens GN=NAA15 PE=1 SV=1	5	4	22	4	1	866	72.11	4	0	659.5	410	219.8	388.6	677.8	708.1
Q14152	Eukaryotic translation initiation factor 3 subunit A OS=Homo sapiens GN=EIF3A PE=1 SV=1	7	10	33	10	1	1382	71.36	10	0	1288	862.2	438.5	905.9	1288.8	1243.7
P22626	Heterogeneous nuclear ribonucleoproteins A2/B1 OS=Homo sapiens GN=HNRNPA2B1 PE=1 SV=2	8	3	23	3	1	353	71.06	3	0	1038.9	758.9	309.3	660.5	921.9	948.6
P30041	Peroxiredoxin-6 OS=Homo sapiens GN=PRDX6 PE=1 SV=3	8	2	28	2	1	224	70.69	2	0	1469.9	756.5	450.8	590.8	1041.6	1019.5
P35580	Myosin-10 OS=Homo sapiens GN=MYH10 PE=1 SV=3	6	9	20	7	1	1976	70.23	9	0	305	237.1	113.4	235.4	300	287.2
P26373	60S ribosomal protein L13 OS=Homo sapiens GN=RPL13 PE=1 SV=4	13	3	24	3	1	211	70.07	3	0	1162.2	751.6	400.4	718.1	1169.4	1045
Q13838	Spliceosome RNA helicase DDX39B OS=Homo sapiens GN=DDX39B PE=1 SV=1	10	4	25	2	1	428	69.74	4	2	877.1	586.6	328	511.9	920.7	914.5
Q9Y4L1	Hypoxia up-regulated protein 1 OS=Homo sapiens GN=HYOU1 PE=1 SV=1	5	3	16	3	1	999	68.81	3	0	124.9	93.4	107.1	172.6	832	859.9
P23284	Peptidyl-prolyl cis-trans isomerase B OS=Homo sapiens GN=PPIB PE=1 SV=2	13	3	25	3	1	216	68.16	3	0	400.9	228.6	323.3	432.7	1423.7	1492.8
Q01813	6-phosphofructokinase type C OS=Homo sapiens GN=PFKP PE=1 SV=2	9	5	20	5	1	784	68.11	5	0	701.5	377.6	229.4	345.5	751.3	793.3
P49257	Protein ERGIC-53 OS=Homo sapiens GN=LMAN1 PE=1 SV=2	9	5	23	5	1	510	64.69	5	0	814.8	481.7	419.6	750.9	1522.8	1547.9
P81605	Dermcidin OS=Homo sapiens GN=DCD PE=1 SV=2	26	3	29	3	1	110	64.53	3	0	957.6	680	483.3	570.5	746.4	810.7
Q9Y230	RuvB-like 2 OS=Homo sapiens GN=RUVBL2 PE=1 SV=3	6	3	23	3	1	463	63.6	3	0	724.6	427.8	250.5	395.1	701.8	709.6
Q99873	Protein arginine N-methyltransferase 1 OS=Homo sapiens GN=PRMT1 PE=1 SV=2	7	2	20	2	1	361	63.43	2	0	680.9	438.4	224.9	386.9	677.1	671
Q8NBJ5	Procollagen galactosyltransferase 1 OS=Homo sapiens GN=COLGALT1 PE=1 SV=1	7	4	19	4	1	622	62.84	4	0	288.8	196.5	246	351.8	984	982.4
P40227	T-complex protein 1 subunit zeta OS=Homo sapiens GN=CCT6A PE=1 SV=3	3	2	24	2	1	531	62.8	2	0	1031.6	560.8	323.3	472.2	894.4	967.4
Q14697	Neutral alpha-glucosidase AB OS=Homo sapiens GN=GANAB PE=1 SV=3	4	4	24	4	1	944	62.45	4	0	400.2	294.8	330.5	435.2	1482.6	1489.3
Q06210	Glutamine--fructose-6-phosphate aminotransferase [isomerizing] 1 OS=Homo sapiens GN=GFPT1 PE=1 SV=3	11	5	18	5	1	699	62.18	5	0	473.4	281.3	144.6	347.1	464.5	477.3
P51148	Ras-related protein Rab-5C OS=Homo sapiens GN=RAB5C PE=1 SV=2	11	2	19	1	1	216	61.36	2	1	699.4	470.4	243.1	457.4	746.3	670.9
Q04917	14-3-3 protein eta OS=Homo sapiens GN=YWHAH PE=1 SV=4	9	2	24	1	1	246	61.13	2	0	168.1	96.4	42.3	89.6	127.9	131
O60814	Histone H2B type 1-K OS=Homo sapiens GN=HIST1H2BK PE=1 SV=3	16	3	33	2	1	126	59.46	3	1	941.8	1143	319.9	930.1	974	1064.8
P56192	Methionine--tRNA ligase, cytoplasmic OS=Homo sapiens GN=MARS PE=1 SV=2	8	5	19	5	1	900	59.39	5	0	831	629.4	291.3	542.6	745.2	739.8
P61981	14-3-3 protein gamma OS=Homo sapiens GN=YWHAG PE=1 SV=2	9	2	24	1	1	247	59.07	2	0	205.1	115.6	49.2	142.4	144.9	162.3
P04844	Dolichyl-diphosphooligosaccharide--protein glycosyltransferase subunit 2 OS=Homo sapiens GN=RPN2 PE=1 SV=3	7	4	17	4	1	631	58.73	4	0	375.3	252.3	163.5	270.8	567.8	579.2
P49321	Nuclear autoantigenic sperm protein OS=Homo sapiens GN=NASP PE=1 SV=2	10	5	20	5	1	788	57.56	5	0	684.6	437.3	199.4	359.4	652.6	563.1
P62701	40S ribosomal protein S4, X isoform OS=Homo sapiens GN=RPS4X PE=1 SV=2	6	2	23	2	1	263	57.49	2	0	1029.5	647	341.6	671.8	1048.7	943.2
Q08211	ATP-dependent RNA helicase A OS=Homo sapiens GN=DHX9 PE=1 SV=4	4	5	17	5	1	1270	57.07	5	0	673.1	487.3	222.7	478.8	768.8	690.3
O00148	ATP-dependent RNA helicase DDX39A OS=Homo sapiens GN=DDX39A PE=1 SV=2	10	4	22	2	1	427	57	4	0	99.3	74.6	41.7	81.2	128.6	121.2
Q13162	Peroxiredoxin-4 OS=Homo sapiens GN=PRDX4 PE=1 SV=1	8	2	25	1	1	271	56.78	2	0	28.7	31	18.7	42.4	73.2	73.4
P62857	40S ribosomal protein S28 OS=Homo sapiens GN=RPS28 PE=1 SV=1	30	2	21	2	1	69	56.43	2	0	640.6	374.6	296.5	436.6	731.2	674.3
P19367	Hexokinase-1 OS=Homo sapiens GN=HK1 PE=1 SV=3	8	6	18	6	1	917	56.33	6	0	770.3	474.7	275.1	417.3	797	863.8
Q9P035	Very-long-chain (3R)-3-hydroxyacyl-[acyl-carrier protein] dehydratase 3 OS=Homo sapiens GN=PTPLAD1 PE=1 SV=2	7	2	16	2	1	362	56.19	2	0	520.5	329.6	205.6	281.6	634	628.6
O43175	D-3-phosphoglycerate dehydrogenase OS=Homo sapiens GN=PHGDH PE=1 SV=4	8	3	15	3	1	533	55.75	3	0	449.5	260.4	145.2	254.2	446.4	487
Q6P3W7	SCY1-like protein 2 OS=Homo sapiens GN=SCYL2 PE=1 SV=1	3	3	25	3	1	929	55.22	3	0	988.8	679.4	274.8	539.6	922.6	822
P62195	26S protease regulatory subunit 8 OS=Homo sapiens GN=PSMC5 PE=1 SV=1	8	2	15	2	1	406	54.9	2	0	325.8	211.4	100.9	296.9	325.9	315.3
O43242	26S proteasome non-ATPase regulatory subunit 3 OS=Homo sapiens GN=PSMD3 PE=1 SV=2	8	4	16	4	1	534	54.84	4	0	668.7	377.7	215	452.8	633.9	632.9
Q15365	Poly(rC)-binding protein 1 OS=Homo sapiens GN=PCBP1 PE=1 SV=2	11	3	17	1	1	356	54.46	3	0	283.5	179.7	95.5	151.5	243.9	237.4
P32119	Peroxiredoxin-2 OS=Homo sapiens GN=PRDX2 PE=1 SV=5	8	2	22	2	1	198	54.28	2	0	1277.2	740.4	441.2	912.1	1104.3	1057.2
Q02809	Procollagen-lysine,2-oxoglutarate 5-dioxygenase 1 OS=Homo sapiens GN=PLOD1 PE=1 SV=2	6	4	16	4	1	727	53.93	4	0	253.2	163.3	155.8	319.2	722.3	737.2
P13010	X-ray repair cross-complementing protein 5 OS=Homo sapiens GN=XRCC5 PE=1 SV=3	3	2	13	2	1	732	53.45	2	0	780.5	392	245.3	271.2	673.6	667.2
Q8NBS9	Thioredoxin domain-containing protein 5 OS=Homo sapiens GN=TXNDC5 PE=1 SV=2	4	2	19	2	1	432	53.23	2	0	423	287.8	275.8	402.2	1261.1	1288.5
P28072	Proteasome subunit beta type-6 OS=Homo sapiens GN=PSMB6 PE=1 SV=4	13	3	22	3	1	239	53.05	3	0	707.5	426.3	311.4	472.2	671.2	723.4
P22314	Ubiquitin-like modifier-activating enzyme 1 OS=Homo sapiens GN=UBA1 PE=1 SV=3	8	6	15	6	1	1058	52.83	6	0	499.1	318.9	180.6	347.6	559.2	617
Q9BT78	COP9 signalosome complex subunit 4 OS=Homo sapiens GN=COPS4 PE=1 SV=1	10	3	14	3	1	406	52.6	3	0	444.8	293.5	135.6	303.6	434.5	408.4
P49736	DNA replication licensing factor MCM2 OS=Homo sapiens GN=MCM2 PE=1 SV=4	8	4	15	4	1	904	52.16	4	0	472.9	282.2	153	284.4	450.6	449.4
Q7L2H7	Eukaryotic translation initiation factor 3 subunit M OS=Homo sapiens GN=EIF3M PE=1 SV=1	14	3	14	3	1	374	51.95	3	0	170.1	109.1	64.2	143.9	183.6	189
Q9BSJ8	Extended synaptotagmin-1 OS=Homo sapiens GN=ESYT1 PE=1 SV=1	4	4	19	4	1	1104	51.38	4	0	834	500.7	300.7	465.8	977.7	1022.5
P42704	Leucine-rich PPR motif-containing protein, mitochondrial OS=Homo sapiens GN=LRPPRC PE=1 SV=3	5	7	18	7	1	1394	51.36	7	0	808.2	430.1	240	454.3	797.8	742.1
Q16643	Drebrin OS=Homo sapiens GN=DBN1 PE=1 SV=4	8	3	12	3	1	649	51.21	3	0	401.2	184.8	69.1	110	151.2	213.1
P62753	40S ribosomal protein S6 OS=Homo sapiens GN=RPS6 PE=1 SV=1	11	3	19	3	1	249	50.81	3	0	546.2	341.3	163.8	361	456	442.1
P09651	Heterogeneous nuclear ribonucleoprotein A1 OS=Homo sapiens GN=HNRNPA1 PE=1 SV=5	8	2	18	2	1	372	50.38	2	0	552	350.8	176.6	362	484.4	497.8
Q00341	Vigilin OS=Homo sapiens GN=HDLBP PE=1 SV=2	4	6	21	6	1	1268	50.05	6	0	814.3	611.8	318.3	498.7	888.8	827.4
O75821	Eukaryotic translation initiation factor 3 subunit G OS=Homo sapiens GN=EIF3G PE=1 SV=2	5	2	20	2	1	320	50.01	2	0	794.1	555.7	264.6	667.7	786.6	719.1
P33993	DNA replication licensing factor MCM7 OS=Homo sapiens GN=MCM7 PE=1 SV=4	8	6	19	6	1	719	49.72	6	0	848.2	554.1	297.5	617.9	849.8	817.1
P12956	X-ray repair cross-complementing protein 6 OS=Homo sapiens GN=XRCC6 PE=1 SV=2	5	3	15	3	1	609	49.46	3	0	625.8	353.6	210	322	547.4	607.5
Q14204	Cytoplasmic dynein 1 heavy chain 1 OS=Homo sapiens GN=DYNC1H1 PE=1 SV=5	2	8	21	8	1	4646	49.46	8	0	576.6	367.8	202.8	391.8	642.1	623.1
P06733	Alpha-enolase OS=Homo sapiens GN=ENO1 PE=1 SV=2	3	2	32	2	1	434	49.12	2	0	1083.8	658.4	388.9	646	999.6	1041.6
Q9HCN8	Stromal cell-derived factor 2-like protein 1 OS=Homo sapiens GN=SDF2L1 PE=1 SV=2	15	2	11	2	1	221	48.78	2	0	46.8	26.5	74.9	115.2	588.9	563.8
Q92598	Heat shock protein 105 kDa OS=Homo sapiens GN=HSPH1 PE=1 SV=1	10	7	15	6	1	858	48.47	7	1	533.6	289.2	183.5	413.7	593.1	667.1
P43246	DNA mismatch repair protein Msh2 OS=Homo sapiens GN=MSH2 PE=1 SV=1	5	4	14	4	1	934	48.32	4	0	421.4	223.2	143.4	276.6	455.4	465.1
Q13217	DnaJ homolog subfamily C member 3 OS=Homo sapiens GN=DNAJC3 PE=1 SV=1	9	5	16	5	1	504	47.64	5	0	224.4	195.8	456.5	408	1205.9	1336
P54886	Delta-1-pyrroline-5-carboxylate synthase OS=Homo sapiens GN=ALDH18A1 PE=1 SV=2	7	6	21	6	1	795	47.46	6	0	924.9	703.8	327.2	678.9	1029.7	868.9
Q92878	DNA repair protein RAD50 OS=Homo sapiens GN=RAD50 PE=1 SV=1	7	10	18	10	1	1312	47.45	10	0	762.8	460	273.4	458.5	715.9	711
P17980	26S protease regulatory subunit 6A OS=Homo sapiens GN=PSMC3 PE=1 SV=3	9	3	12	3	1	439	47.19	3	0	325.4	185.4	97.2	171.1	328.4	332.9
P31930	Cytochrome b-c1 complex subunit 1, mitochondrial OS=Homo sapiens GN=UQCRC1 PE=1 SV=3	8	4	17	3	1	480	46.84	4	1	822.4	478.8	224.6	511.5	766.9	706.6
Q07065	Cytoskeleton-associated protein 4 OS=Homo sapiens GN=CKAP4 PE=1 SV=2	9	4	14	4	1	602	46.71	4	0	287.5	179.4	140.2	305.3	518	557
P00338	L-lactate dehydrogenase A chain OS=Homo sapiens GN=LDHA PE=1 SV=2	5	2	15	2	1	332	46.06	2	0	588.7	360.3	216.8	358.3	586.7	620
P27824	Calnexin OS=Homo sapiens GN=CANX PE=1 SV=2	7	4	19	4	1	592	46	4	0	394.1	193.3	185.2	532.5	752.3	846.2
O60331	Phosphatidylinositol 4-phosphate 5-kinase type-1 gamma OS=Homo sapiens GN=PIP5K1C PE=1 SV=2	6	3	15	3	1	668	45.79	3	0	417.8	278.7	132.6	239.5	418.5	347.1
P09493	Tropomyosin alpha-1 chain OS=Homo sapiens GN=TPM1 PE=1 SV=2	7	2	14	1	1	284	45.51	2	0	59.1	30.8	10.8	17.9	29	35.1
P61254	60S ribosomal protein L26 OS=Homo sapiens GN=RPL26 PE=1 SV=1	10	2	20	2	1	145	45.36	2	0	880.4	546	287.4	536	773.1	722.1
O14654	Insulin receptor substrate 4 OS=Homo sapiens GN=IRS4 PE=1 SV=1	4	6	16	6	1	1257	45.22	6	0	678.8	473.1	232.6	674.7	698.8	617.6
Q9UQE7	Structural maintenance of chromosomes protein 3 OS=Homo sapiens GN=SMC3 PE=1 SV=2	5	6	16	6	1	1217	45.15	6	0	658.1	400	210.9	548.7	590.4	619.5
Q86UP2	Kinectin OS=Homo sapiens GN=KTN1 PE=1 SV=1	5	5	19	5	1	1357	44.67	5	0	614.9	518.2	203.5	446.5	768.1	692.8
Q16875	6-phosphofructo-2-kinase/fructose-2,6-bisphosphatase 3 OS=Homo sapiens GN=PFKFB3 PE=1 SV=1	11	5	15	5	1	520	44.57	5	0	843.9	529.8	267.3	523	765.8	717.5
Q9H3U1	Protein unc-45 homolog A OS=Homo sapiens GN=UNC45A PE=1 SV=1	5	4	12	4	1	944	44.53	4	0	271.7	167.2	99.1	196.4	284.2	286.6
Q15046	Lysine--tRNA ligase OS=Homo sapiens GN=KARS PE=1 SV=3	8	3	14	3	1	597	44.38	3	0	358.1	224.1	123.6	285.7	424.1	386.5
Q969Q0	60S ribosomal protein L36a-like OS=Homo sapiens GN=RPL36AL PE=1 SV=3	22	3	19	3	1	106	44.35	3	0	964.6	639.8	284.6	627.2	1077.3	907
P46060	Ran GTPase-activating protein 1 OS=Homo sapiens GN=RANGAP1 PE=1 SV=1	6	3	13	3	1	587	44.34	3	0	607	340.1	195.3	554.7	543.9	507
P35998	26S protease regulatory subunit 7 OS=Homo sapiens GN=PSMC2 PE=1 SV=3	14	6	15	6	1	433	44.29	6	0	717.7	435.9	258.7	437.9	870.3	890
Q6KB66	Keratin, type II cytoskeletal 80 OS=Homo sapiens GN=KRT80 PE=1 SV=2	9	4	15	3	1	452	44.24	4	0	137.1	106	49	124	149.8	164.6
Q9UBQ5	Eukaryotic translation initiation factor 3 subunit K OS=Homo sapiens GN=EIF3K PE=1 SV=1	11	2	15	2	1	218	44.07	2	0	465.4	292.6	147.4	287.1	403	400.7
O15397	Importin-8 OS=Homo sapiens GN=IPO8 PE=1 SV=2	5	4	11	4	1	1037	43.85	4	0	347.2	199.5	106.7	115.6	324.9	279.2
Q15293	Reticulocalbin-1 OS=Homo sapiens GN=RCN1 PE=1 SV=1	10	3	15	3	1	331	43.69	3	0	369.7	229.6	211	311.5	1133.5	1044
P61106	Ras-related protein Rab-14 OS=Homo sapiens GN=RAB14 PE=1 SV=4	12	3	14	2	1	215	43.22	3	1	668.2	425.1	241.7	367.1	710.4	735.1
P08134	Rho-related GTP-binding protein RhoC OS=Homo sapiens GN=RHOC PE=1 SV=1	13	2	11	2	1	193	42.72	2	0	285.3	202.4	123.2	345.4	372.9	348.4
P60842	Eukaryotic initiation factor 4A-I OS=Homo sapiens GN=EIF4A1 PE=1 SV=1	11	3	16	3	1	406	42.37	3	0	506.9	293.6	172.7	302.7	484.1	429.9
Q99615	DnaJ homolog subfamily C member 7 OS=Homo sapiens GN=DNAJC7 PE=1 SV=2	10	5	14	5	1	494	41.98	5	0	690.8	393.6	210	435.8	643.6	667.7
Q02790	Peptidyl-prolyl cis-trans isomerase FKBP4 OS=Homo sapiens GN=FKBP4 PE=1 SV=3	13	4	13	4	1	459	41.72	4	0	331.6	178.5	103.8	158.7	305.3	331.1
Q3ZCQ8	Mitochondrial import inner membrane translocase subunit TIM50 OS=Homo sapiens GN=TIMM50 PE=1 SV=2	8	3	14	3	1	353	41.64	3	0	517.7	334.2	190.1	374	512.9	456.3
P12004	Proliferating cell nuclear antigen OS=Homo sapiens GN=PCNA PE=1 SV=1	10	3	19	3	1	261	41.6	3	0	1041.8	542.1	297.7	560	910.7	928
Q7KZF4	Staphylococcal nuclease domain-containing protein 1 OS=Homo sapiens GN=SND1 PE=1 SV=1	8	6	13	6	1	910	41.4	6	0	494	287.4	177.5	280.1	481.4	740.5
Q9UJZ1	Stomatin-like protein 2, mitochondrial OS=Homo sapiens GN=STOML2 PE=1 SV=1	13	3	10	3	1	356	41.29	3	0	416.5	285.3	135.3	307	289.3	348.4
Q9BXP5	Serrate RNA effector molecule homolog OS=Homo sapiens GN=SRRT PE=1 SV=1	6	5	15	5	1	876	41.23	5	0	651.6	445.3	214.7	447.1	650.3	587.6
P62241	40S ribosomal protein S8 OS=Homo sapiens GN=RPS8 PE=1 SV=2	11	2	15	2	1	208	41.16	2	0	594.1	421.8	198	386.4	614.3	527.7
O14950	Myosin regulatory light chain 12B OS=Homo sapiens GN=MYL12B PE=1 SV=2	30	4	11	4	1	172	41.03	4	0	495.5	321.7	156.5	232.7	414.2	440.7
P17844	Probable ATP-dependent RNA helicase DDX5 OS=Homo sapiens GN=DDX5 PE=1 SV=1	3	2	13	2	1	614	41.03	2	0	483.1	366.8	163.9	367.4	519.6	440.5
P46459	Vesicle-fusing ATPase OS=Homo sapiens GN=NSF PE=1 SV=3	8	6	17	6	1	744	40.84	6	0	776.6	473.7	269.3	491.4	813.7	828
Q13200	26S proteasome non-ATPase regulatory subunit 2 OS=Homo sapiens GN=PSMD2 PE=1 SV=3	2	2	14	2	1	908	40.67	2	0	583	312.2	184.2	316.6	603.7	599.8
P26640	Valine--tRNA ligase OS=Homo sapiens GN=VARS PE=1 SV=4	3	4	15	4	1	1264	40.65	4	0	693.5	410	223.2	433.1	692.7	707.1
Q9Y262	Eukaryotic translation initiation factor 3 subunit L OS=Homo sapiens GN=EIF3L PE=1 SV=1	11	5	16	5	1	564	40.58	5	0	635.5	452.8	214.8	381.3	623.7	591.9
P33992	DNA replication licensing factor MCM5 OS=Homo sapiens GN=MCM5 PE=1 SV=5	7	4	13	4	1	734	40.57	4	0	362.3	265.3	117	264.4	408.2	374.2
Q96HS1	Serine/threonine-protein phosphatase PGAM5, mitochondrial OS=Homo sapiens GN=PGAM5 PE=1 SV=2	13	4	14	4	1	289	40.46	4	0	790.5	529.1	285.5	560.6	952.4	870.8
P04439	HLA class I histocompatibility antigen, A-3 alpha chain OS=Homo sapiens GN=HLA-A PE=1 SV=2	10	3	13	2	1	365	40.13	3	0	175.3	107.3	80.3	124.4	312.4	297.6
P51151	Ras-related protein Rab-9A OS=Homo sapiens GN=RAB9A PE=1 SV=1	13	2	10	2	1	201	40.06	2	0	320	208.2	118.7	262.5	367.6	407.6
O15371	Eukaryotic translation initiation factor 3 subunit D OS=Homo sapiens GN=EIF3D PE=1 SV=1	7	4	15	4	1	548	39.82	4	0	802	483.6	274.3	505.5	749.2	753
P62937	Peptidyl-prolyl cis-trans isomerase A OS=Homo sapiens GN=PPIA PE=1 SV=2	13	2	16	2	1	165	39.78	2	0	608.2	286.3	206.7	367.1	657.6	675.3
P04075	Fructose-bisphosphate aldolase A OS=Homo sapiens GN=ALDOA PE=1 SV=2	6	2	12	2	1	364	39.54	2	0	434.7	254.5	140	215.7	375.9	415.2
Q15233	Non-POU domain-containing octamer-binding protein OS=Homo sapiens GN=NONO PE=1 SV=4	5	3	15	2	1	471	39.34	3	1	448.5	426.2	142.7	378.5	554.8	453.7
P50402	Emerin OS=Homo sapiens GN=EMD PE=1 SV=1	14	3	14	3	1	254	39.25	3	0	491	339	144.9	308.7	510.6	430
Q6P2Q9	Pre-mRNA-processing-splicing factor 8 OS=Homo sapiens GN=PRPF8 PE=1 SV=2	2	4	18	4	1	2335	38.8	4	0	756.3	560.8	264.6	520.4	770.5	806.5
P20339	Ras-related protein Rab-5A OS=Homo sapiens GN=RAB5A PE=1 SV=2	14	2	11	1	1	215	38.64	2	0
Q0VDF9	Heat shock 70 kDa protein 14 OS=Homo sapiens GN=HSPA14 PE=1 SV=1	9	5	16	5	1	509	38.58	5	0	758.9	474.8	249.9	402.5	732.7	883.4
O15067	Phosphoribosylformylglycinamidine synthase OS=Homo sapiens GN=PFAS PE=1 SV=4	4	6	15	6	1	1338	38.58	6	0	657.5	379.3	269.3	407.7	679	722.9
P22102	Trifunctional purine biosynthetic protein adenosine-3 OS=Homo sapiens GN=GART PE=1 SV=1	4	4	16	4	1	1010	38.46	4	0	682	393.4	225.9	358.8	659.7	674.5
Q15393	Splicing factor 3B subunit 3 OS=Homo sapiens GN=SF3B3 PE=1 SV=4	4	4	12	4	1	1217	38.31	4	0	385.1	254.8	119.8	296.7	389.4	386.1
P53999	Activated RNA polymerase II transcriptional coactivator p15 OS=Homo sapiens GN=SUB1 PE=1 SV=3	13	2	13	2	1	127	37.82	2	0	430.4	259.6	158.3	290.4	340.2	293.9
P53396	ATP-citrate synthase OS=Homo sapiens GN=ACLY PE=1 SV=3	7	6	13	6	1	1101	37.26	6	0	655	343.8	181.9	292	557.2	536.9
P23588	Eukaryotic translation initiation factor 4B OS=Homo sapiens GN=EIF4B PE=1 SV=2	8	3	10	3	1	611	37.23	3	0	265.8	173.9	80	137.4	237.4	192.2
P46821	Microtubule-associated protein 1B OS=Homo sapiens GN=MAP1B PE=1 SV=2	3	4	11	4	1	2468	36.77	4	0	345.6	229.5	106	201.3	299.1	274.4
P08559	Pyruvate dehydrogenase E1 component subunit alpha, somatic form, mitochondrial OS=Homo sapiens GN=PDHA1 PE=1 SV=3	6	3	15	3	1	390	36.66	3	0	616.2	398.8	210.4	430.7	616.4	561.7
Q9UHX1	Poly(U)-binding-splicing factor PUF60 OS=Homo sapiens GN=PUF60 PE=1 SV=1	4	2	11	2	1	559	36.61	2	0	164.7	128.8	71.3	317.8	163.8	203.9
P49902	Cytosolic purine 5'-nucleotidase OS=Homo sapiens GN=NT5C2 PE=1 SV=1	4	2	13	2	1	561	36.46	2	0	432.1	290.2	144.2	303.2	511.5	647.2
Q14566	DNA replication licensing factor MCM6 OS=Homo sapiens GN=MCM6 PE=1 SV=1	6	5	13	5	1	821	35.62	5	0	668.5	364.1	210.3	667.7	601.2	613.7
Q15907	Ras-related protein Rab-11B OS=Homo sapiens GN=RAB11B PE=1 SV=4	9	2	12	2	1	218	35.47	2	0	490.1	336.4	165.4	302.6	486.1	511.9
P12814	Alpha-actinin-1 OS=Homo sapiens GN=ACTN1 PE=1 SV=2	7	5	11	2	1	892	35.4	5	0	59.5	33	21.3	46.1	56.3	55
P23246	Splicing factor, proline- and glutamine-rich OS=Homo sapiens GN=SFPQ PE=1 SV=2	2	2	13	1	1	707	35.28	2	0
P62081	40S ribosomal protein S7 OS=Homo sapiens GN=RPS7 PE=1 SV=1	10	2	14	2	1	194	35.26	2	0	262.5	171.3	93.7	136.5	230.5	221.1
Q99832	T-complex protein 1 subunit eta OS=Homo sapiens GN=CCT7 PE=1 SV=2	9	5	16	5	1	543	35.23	5	0	675.9	362.7	204.7	367.2	613.8	784.8
P12268	Inosine-5'-monophosphate dehydrogenase 2 OS=Homo sapiens GN=IMPDH2 PE=1 SV=2	4	2	13	1	1	514	35.02	2	1	630.6	329.2	162.7	380.5	465.2	494.4
P10321	HLA class I histocompatibility antigen, Cw-7 alpha chain OS=Homo sapiens GN=HLA-C PE=1 SV=3	12	4	11	3	1	366	34.99	4	1	334.5	232.2	123.9	250.8	520.1	516.2
P62917	60S ribosomal protein L8 OS=Homo sapiens GN=RPL8 PE=1 SV=2	5	2	15	2	1	257	34.63	2	0	930.9	624.7	299.8	575.1	879	805.7
P20839	Inosine-5'-monophosphate dehydrogenase 1 OS=Homo sapiens GN=IMPDH1 PE=1 SV=2	4	2	13	1	1	514	34.46	2	0	148.2	80.4	41.1	72	117.4	132.6
P47756	F-actin-capping protein subunit beta OS=Homo sapiens GN=CAPZB PE=1 SV=4	13	3	11	3	1	277	34.21	3	0	541.3	292.2	139	309	469.2	474
P21796	Voltage-dependent anion-selective channel protein 1 OS=Homo sapiens GN=VDAC1 PE=1 SV=2	10	2	9	2	1	283	33.91	2	0	120.1	79.5	43.4	146.5	118.8	141.8
Q13310	Polyadenylate-binding protein 4 OS=Homo sapiens GN=PABPC4 PE=1 SV=1	6	4	15	3	1	644	33.44	4	1	694.4	414.3	218	525.7	594.6	614.9
P40939	Trifunctional enzyme subunit alpha, mitochondrial OS=Homo sapiens GN=HADHA PE=1 SV=2	4	3	10	3	1	763	33.2	3	0	251.5	179.7	95.5	202.8	286.6	261.5
P15880	40S ribosomal protein S2 OS=Homo sapiens GN=RPS2 PE=1 SV=2	5	2	15	2	1	293	32.94	2	0	342.4	241.9	114.6	171.6	315.2	326.7
Q99613	Eukaryotic translation initiation factor 3 subunit C OS=Homo sapiens GN=EIF3C PE=1 SV=1	8	7	15	7	1	913	32.92	7	0	496.4	335.6	144.4	297.1	477.1	458.6
P18206	Vinculin OS=Homo sapiens GN=VCL PE=1 SV=4	5	6	13	6	1	1134	32.88	6	0	507.6	241.2	154.9	219.5	394	529.1
O43852	Calumenin OS=Homo sapiens GN=CALU PE=1 SV=2	5	2	14	2	1	315	32.72	2	0	559.2	269.3	188.9	330	817.2	820.8
P20618	Proteasome subunit beta type-1 OS=Homo sapiens GN=PSMB1 PE=1 SV=2	7	2	13	2	1	241	32.59	2	0	596.8	367.6	220	412	612.6	668.6
P25788	Proteasome subunit alpha type-3 OS=Homo sapiens GN=PSMA3 PE=1 SV=2	10	3	14	3	1	255	31.93	3	0	707.8	376.2	246.6	359.2	736	763.4
O00232	26S proteasome non-ATPase regulatory subunit 12 OS=Homo sapiens GN=PSMD12 PE=1 SV=3	7	3	12	3	1	456	31.29	3	0	550	334.9	193.1	314.5	608.3	641.4
O14818	Proteasome subunit alpha type-7 OS=Homo sapiens GN=PSMA7 PE=1 SV=1	12	2	9	2	1	248	30.96	2	0	286	154.2	97.5	144.2	307.7	316.6
P07741	Adenine phosphoribosyltransferase OS=Homo sapiens GN=APRT PE=1 SV=2	10	2	12	2	1	180	30.8	2	0	426.3	261.7	156.4	251.1	441.8	450.4
Q16891	Mitochondrial inner membrane protein OS=Homo sapiens GN=IMMT PE=1 SV=1	8	5	13	5	1	758	30.7	5	0	451.3	263.4	131.4	241.7	367.1	348
P61158	Actin-related protein 3 OS=Homo sapiens GN=ACTR3 PE=1 SV=3	7	3	11	3	1	418	30.62	3	0	516.9	278.1	149.4	280.4	389.1	395.3
P98175	RNA-binding protein 10 OS=Homo sapiens GN=RBM10 PE=1 SV=3	4	3	8	3	1	930	30.41	3	0	260.8	237.4	98.2	217.7	273.6	222.2
P62633	Cellular nucleic acid-binding protein OS=Homo sapiens GN=CNBP PE=1 SV=1	17	3	13	3	1	177	30.03	3	0	553.4	211.4	104.6	513.6	367.8	391.9
Q13813	Spectrin alpha chain, non-erythrocytic 1 OS=Homo sapiens GN=SPTAN1 PE=1 SV=3	3	7	13	7	1	2472	30	7	0	602	346.1	155.8	273.4	461.8	443.6
Q9H3N1	Thioredoxin-related transmembrane protein 1 OS=Homo sapiens GN=TMX1 PE=1 SV=1	7	2	10	2	1	280	29.94	2	0	332.8	196.4	131.1	202.5	489.2	536
P31751	RAC-beta serine/threonine-protein kinase OS=Homo sapiens GN=AKT2 PE=1 SV=2	9	3	10	3	1	481	29.68	3	0	165.5	116.4	91.7	143.3	312.9	270.9
P34932	Heat shock 70 kDa protein 4 OS=Homo sapiens GN=HSPA4 PE=1 SV=4	5	4	10	4	1	840	29.41	4	0	314.9	171.2	102.5	356.6	281.8	335.7
Q13561	Dynactin subunit 2 OS=Homo sapiens GN=DCTN2 PE=1 SV=4	13	5	10	5	1	401	29.32	5	0	516.8	253.3	146.8	193.2	396.2	405
Q99543	DnaJ homolog subfamily C member 2 OS=Homo sapiens GN=DNAJC2 PE=1 SV=4	7	4	10	4	1	621	28.79	4	0	365.7	248.2	122.2	268.8	428.5	369.6
P25205	DNA replication licensing factor MCM3 OS=Homo sapiens GN=MCM3 PE=1 SV=3	6	5	12	5	1	808	28.76	5	0	473.5	301.2	152.5	244.8	429	434.6
Q9HAV4	Exportin-5 OS=Homo sapiens GN=XPO5 PE=1 SV=1	6	5	11	5	1	1204	28.62	5	0	403.9	212.4	122.8	288.1	380.1	371.4
P46977	Dolichyl-diphosphooligosaccharide--protein glycosyltransferase subunit STT3A OS=Homo sapiens GN=STT3A PE=1 SV=2	3	2	11	2	1	705	28.32	2	0	381.2	253.2	171.3	416.8	560.8	623.7
P27694	Replication protein A 70 kDa DNA-binding subunit OS=Homo sapiens GN=RPA1 PE=1 SV=2	5	3	9	3	1	616	28.26	3	0	398	251.1	133	206.3	355.8	365.5
P57678	Gem-associated protein 4 OS=Homo sapiens GN=GEMIN4 PE=1 SV=2	4	4	9	4	1	1058	28.26	4	0	326.8	225	115.9	237.5	326.2	346.3
A6NL28	Putative tropomyosin alpha-3 chain-like protein OS=Homo sapiens PE=5 SV=2	9	2	8	2	1	223	28.2	2	0	284.3	154.8	65.7	155.5	194.8	232.6
Q69YL0	Uncharacterized protein DKFZp762I1415 OS=Homo sapiens PE=4 SV=1	14	2	15	2	1	99	27.87	2	0	765.3	607.8	343.5	887.8	695.8	737
Q14683	Structural maintenance of chromosomes protein 1A OS=Homo sapiens GN=SMC1A PE=1 SV=2	4	4	9	4	1	1233	27.87	4	0	198	116.1	56.4	167	184.2	230.7
Q08J23	tRNA (cytosine(34)-C(5))-methyltransferase OS=Homo sapiens GN=NSUN2 PE=1 SV=2	5	4	11	4	1	767	27.84	4	0	551.3	347.1	174.8	327.4	521.5	522.3
P55060	Exportin-2 OS=Homo sapiens GN=CSE1L PE=1 SV=3	4	4	10	4	1	971	27.77	4	0	372.7	193.7	103.6	245.9	341.4	335.6
Q8TEQ6	Gem-associated protein 5 OS=Homo sapiens GN=GEMIN5 PE=1 SV=3	5	5	10	5	1	1508	27.74	5	0	120.7	77.1	43.1	81.5	124.6	122.7
Q99470	Stromal cell-derived factor 2 OS=Homo sapiens GN=SDF2 PE=1 SV=2	15	2	8	2	1	211	27.53	2	0	100.9	61.5	93.8	140.4	575.9	560.5
Q04637	Eukaryotic translation initiation factor 4 gamma 1 OS=Homo sapiens GN=EIF4G1 PE=1 SV=4	3	5	13	5	1	1599	27.42	5	0	580.3	329.2	182.2	323.3	539.4	546.3
Q9HD20	Probable cation-transporting ATPase 13A1 OS=Homo sapiens GN=ATP13A1 PE=1 SV=2	4	5	11	5	1	1204	27.41	5	0	426.7	285.9	153	277.9	500	480.5
P13489	Ribonuclease inhibitor OS=Homo sapiens GN=RNH1 PE=1 SV=2	12	5	8	5	1	461	27.36	5	0	379.8	206.2	106.6	276	342.9	386.4
Q9BWS9	Chitinase domain-containing protein 1 OS=Homo sapiens GN=CHID1 PE=1 SV=1	7	2	7	2	1	393	27.3	2	0	122.7	64.4	63.9	93.6	260	309.7
P31948	Stress-induced-phosphoprotein 1 OS=Homo sapiens GN=STIP1 PE=1 SV=1	6	4	13	4	1	543	26.81	4	0	588.6	369.9	213.5	425	557.5	614.1
Q9Y2H1	Serine/threonine-protein kinase 38-like OS=Homo sapiens GN=STK38L PE=1 SV=3	11	4	11	4	1	464	26.69	4	0	435.4	363.3	145.8	314.7	483.9	427.1
Q9Y6A5	Transforming acidic coiled-coil-containing protein 3 OS=Homo sapiens GN=TACC3 PE=1 SV=1	5	3	9	3	1	838	25.97	3	0	256.5	170.1	79.1	164	238.7	213.2
Q8TCJ2	Dolichyl-diphosphooligosaccharide--protein glycosyltransferase subunit STT3B OS=Homo sapiens GN=STT3B PE=1 SV=1	2	2	9	2	1	826	25.88	2	0	329.6	231.5	146.1	188.6	561.1	592.4
Q8IYD1	Eukaryotic peptide chain release factor GTP-binding subunit ERF3B OS=Homo sapiens GN=GSPT2 PE=1 SV=2	5	3	8	3	1	628	25.86	3	0	282.4	162.9	84.3	157.1	272.6	270.8
O60256	Phosphoribosyl pyrophosphate synthase-associated protein 2 OS=Homo sapiens GN=PRPSAP2 PE=1 SV=1	7	3	11	3	1	369	25.73	3	0	467.8	256.7	158.1	239.8	403.9	402.1
P60891	Ribose-phosphate pyrophosphokinase 1 OS=Homo sapiens GN=PRPS1 PE=1 SV=2	7	2	8	2	1	318	25.72	2	0	283.1	140.4	79.2	123.2	281	282.8
Q9Y490	Talin-1 OS=Homo sapiens GN=TLN1 PE=1 SV=3	2	6	10	6	1	2541	25.55	6	0	424	262.3	138.6	316	380	416.1
P24752	Acetyl-CoA acetyltransferase, mitochondrial OS=Homo sapiens GN=ACAT1 PE=1 SV=1	5	2	9	2	1	427	25.45	2	0	487.6	306	183.8	309.3	459.3	455.1
Q15006	ER membrane protein complex subunit 2 OS=Homo sapiens GN=EMC2 PE=1 SV=1	12	3	8	3	1	297	25.28	3	0	290.7	183.9	149	238.6	366.2	402.3
O75439	Mitochondrial-processing peptidase subunit beta OS=Homo sapiens GN=PMPCB PE=1 SV=2	8	3	8	2	1	489	25.26	3	0	54.9	28.9	18	22	48.3	46.7
P62158	Calmodulin OS=Homo sapiens GN=CALM1 PE=1 SV=2	14	2	8	2	1	149	25	2	0	386.7	190.6	104.9	395.6	281.2	302.5
Q01518	Adenylyl cyclase-associated protein 1 OS=Homo sapiens GN=CAP1 PE=1 SV=5	5	2	9	2	1	475	24.98	2	0	261.8	178.6	103.9	239	325.6	288.4
P52272	Heterogeneous nuclear ribonucleoprotein M OS=Homo sapiens GN=HNRNPM PE=1 SV=3	4	4	11	4	1	730	24.86	4	0	480.1	476.2	216.4	443.8	692.9	513.9
P55084	Trifunctional enzyme subunit beta, mitochondrial OS=Homo sapiens GN=HADHB PE=1 SV=3	4	2	9	2	1	474	24.8	2	0	550.3	310.1	164.6	261.9	467.3	457.7
P15311	Ezrin OS=Homo sapiens GN=EZR PE=1 SV=4	8	6	10	6	1	586	24.77	6	0	522	310.6	156.5	294.8	422.1	483.7
P19338	Nucleolin OS=Homo sapiens GN=NCL PE=1 SV=3	5	4	9	4	1	710	24.75	4	0	406.8	276.5	151.7	412.5	380.7	451.8
Q13185	Chromobox protein homolog 3 OS=Homo sapiens GN=CBX3 PE=1 SV=4	26	4	7	4	1	183	24.42	4	0	273	164	89.2	141.6	232	284.9
P49959	Double-strand break repair protein MRE11A OS=Homo sapiens GN=MRE11A PE=1 SV=3	3	2	9	2	1	708	24.38	2	0	396.5	207.5	103.4	224.6	309.6	332.8
P30040	Endoplasmic reticulum resident protein 29 OS=Homo sapiens GN=ERP29 PE=1 SV=4	8	2	11	2	1	261	24.35	2	0	341.3	194.4	241.2	377.3	815.6	845.8
Q92769	Histone deacetylase 2 OS=Homo sapiens GN=HDAC2 PE=1 SV=2	4	2	9	1	1	488	24.29	2	1	298.2	176.9	86.2	255.6	273.8	251.4
Q16531	DNA damage-binding protein 1 OS=Homo sapiens GN=DDB1 PE=1 SV=1	4	4	9	4	1	1140	24.22	4	0	357.2	212.3	106.6	174.8	349.3	344.8
P39656	Dolichyl-diphosphooligosaccharide--protein glycosyltransferase 48 kDa subunit OS=Homo sapiens GN=DDOST PE=1 SV=4	6	2	6	2	1	456	24.08	2	0	192	92.4	76.6	73.8	261.8	292.8
P51991	Heterogeneous nuclear ribonucleoprotein A3 OS=Homo sapiens GN=HNRNPA3 PE=1 SV=2	5	2	8	2	1	378	23.89	2	0	236.7	159.4	87.8	185.5	238.7	239.9
Q15029	116 kDa U5 small nuclear ribonucleoprotein component OS=Homo sapiens GN=EFTUD2 PE=1 SV=1	5	4	10	4	1	972	23.89	4	0	391.4	236.7	110.5	228.8	353.3	352.2
Q16637	Survival motor neuron protein OS=Homo sapiens GN=SMN1 PE=1 SV=1	11	2	8	2	1	294	23.82	2	0	254.9	169.6	64.7	139.3	276.5	240.2
Q9UI30	tRNA methyltransferase 112 homolog OS=Homo sapiens GN=TRMT112 PE=1 SV=1	17	2	9	2	1	125	23.72	2	0	383.1	236.9	132.2	227.7	331.3	347.8
Q9UM54	Unconventional myosin-VI OS=Homo sapiens GN=MYO6 PE=1 SV=4	5	5	8	5	1	1294	23.67	5	0	286.5	166.6	83.1	161.8	228.3	232
Q9UPW6	DNA-binding protein SATB2 OS=Homo sapiens GN=SATB2 PE=1 SV=2	2	2	9	2	1	733	23.38	2	0	363.8	239.3	114.3	184.3	273.5	272.4
P61163	Alpha-centractin OS=Homo sapiens GN=ACTR1A PE=1 SV=1	8	4	11	4	1	376	23.3	4	0	447.3	243.4	157.2	290.3	372.2	405.2
Q08188	Protein-glutamine gamma-glutamyltransferase E OS=Homo sapiens GN=TGM3 PE=1 SV=4	7	4	8	4	1	693	23.29	4	0	184.4	111.1	50	120.8	153.6	124.5
Q99460	26S proteasome non-ATPase regulatory subunit 1 OS=Homo sapiens GN=PSMD1 PE=1 SV=2	7	6	9	6	1	953	23.18	6	0	307.5	187.5	112.6	150.5	305	315.5
P40763	Signal transducer and activator of transcription 3 OS=Homo sapiens GN=STAT3 PE=1 SV=2	3	2	9	2	1	770	23.15	2	0	284.5	175.4	91.4	155.5	233.8	219
O43684	Mitotic checkpoint protein BUB3 OS=Homo sapiens GN=BUB3 PE=1 SV=1	6	2	10	2	1	328	23.09	2	0	417.2	284	166.5	279	463.5	431.2
P60660	Myosin light polypeptide 6 OS=Homo sapiens GN=MYL6 PE=1 SV=2	22	3	8	3	1	151	23.07	3	0	386.7	284.6	166.3	278.8	338.7	335.6
Q32P28	Prolyl 3-hydroxylase 1 OS=Homo sapiens GN=LEPRE1 PE=1 SV=2	5	3	8	3	1	736	23.06	3	0	124	89.6	98.2	277.9	525.9	555.8
P00568	Adenylate kinase isoenzyme 1 OS=Homo sapiens GN=AK1 PE=1 SV=3	10	2	8	2	1	194	23	2	0	393.9	161.2	120.5	244.7	296.9	303.4
Q92900	Regulator of nonsense transcripts 1 OS=Homo sapiens GN=UPF1 PE=1 SV=2	4	4	10	4	1	1129	22.92	4	0	306.2	209.3	117.5	238.8	341	335.4
P62333	26S protease regulatory subunit 10B OS=Homo sapiens GN=PSMC6 PE=1 SV=1	7	3	10	3	1	389	22.76	3	0	598.8	365.3	220.8	301	629.1	590.5
P62820	Ras-related protein Rab-1A OS=Homo sapiens GN=RAB1A PE=1 SV=3	13	3	8	2	1	205	22.63	3	0	136.1	104.4	57.5	75	166.2	157.2
Q9UBF2	Coatomer subunit gamma-2 OS=Homo sapiens GN=COPG2 PE=1 SV=1	4	3	8	3	1	871	22.62	3	0	360.4	227.2	115.7	166.4	355.8	401.6
P28074	Proteasome subunit beta type-5 OS=Homo sapiens GN=PSMB5 PE=1 SV=3	8	2	8	2	1	263	22.59	2	0	281.2	172.5	98.9	197	301.5	336.7
Q8WUA2	Peptidyl-prolyl cis-trans isomerase-like 4 OS=Homo sapiens GN=PPIL4 PE=1 SV=1	12	5	9	5	1	492	22.35	5	0	281.4	200.9	90.6	164.7	303.6	303.7
Q15631	Translin OS=Homo sapiens GN=TSN PE=1 SV=1	11	2	6	2	1	228	22.29	2	0	230	132.4	61.1	146.7	196.1	170.5
P25311	Zinc-alpha-2-glycoprotein OS=Homo sapiens GN=AZGP1 PE=1 SV=2	11	3	8	3	1	298	22.29	3	0	352.2	246	139.6	288.6	357.7	501.3
Q02878	60S ribosomal protein L6 OS=Homo sapiens GN=RPL6 PE=1 SV=3	8	3	12	3	1	288	22.26	3	0	443.3	343.8	172.8	356.9	455.2	429.5
Q9Y3F4	Serine-threonine kinase receptor-associated protein OS=Homo sapiens GN=STRAP PE=1 SV=1	9	2	5	2	1	350	22.22	2	0	350.5	168.5	97	151.6	303.4	302.9
Q14165	Malectin OS=Homo sapiens GN=MLEC PE=1 SV=1	7	2	9	2	1	292	21.99	2	0	233.5	151	102.8	169.7	325.9	360.8
Q07955	Serine/arginine-rich splicing factor 1 OS=Homo sapiens GN=SRSF1 PE=1 SV=2	8	2	8	2	1	248	21.87	2	0	259.3	220.4	106.4	194.8	329.4	274.1
O00159	Unconventional myosin-Ic OS=Homo sapiens GN=MYO1C PE=1 SV=4	3	4	9	4	1	1063	21.76	4	0	296.4	169.2	95.7	188.8	306.6	298.6
O94776	Metastasis-associated protein MTA2 OS=Homo sapiens GN=MTA2 PE=1 SV=1	7	5	8	5	1	668	21.65	5	0	436.7	284.5	129	248	406.1	346.6
P00558	Phosphoglycerate kinase 1 OS=Homo sapiens GN=PGK1 PE=1 SV=3	4	2	9	2	1	417	21.55	2	0	288.3	168.5	100	235.7	233.5	295.2
Q9NZ01	Very-long-chain enoyl-CoA reductase OS=Homo sapiens GN=TECR PE=1 SV=1	5	2	13	2	1	308	21.35	2	0	223	179.7	88.7	126.3	257.4	231.9
P36551	Coproporphyrinogen-III oxidase, mitochondrial OS=Homo sapiens GN=CPOX PE=1 SV=3	4	2	8	2	1	454	21.26	2	0	281.6	191.3	97.7	154.2	282.9	269.7
P62714	Serine/threonine-protein phosphatase 2A catalytic subunit beta isoform OS=Homo sapiens GN=PPP2CB PE=1 SV=1	7	2	8	2	1	309	21.15	2	0	311.3	163.4	88.2	183.5	284.2	284.7
P08133	Annexin A6 OS=Homo sapiens GN=ANXA6 PE=1 SV=3	6	4	10	4	1	673	21.13	4	0	401.3	269.7	133.1	260.7	403.3	398.2
P52292	Importin subunit alpha-1 OS=Homo sapiens GN=KPNA2 PE=1 SV=1	5	2	5	2	1	529	20.84	2	0	147.1	68.2	37.6	55.8	110.7	121.4
P54577	Tyrosine--tRNA ligase, cytoplasmic OS=Homo sapiens GN=YARS PE=1 SV=4	6	3	8	3	1	528	20.78	3	0	273.8	172.5	99.1	306.4	282.9	288.9
P61758	Prefoldin subunit 3 OS=Homo sapiens GN=VBP1 PE=1 SV=3	13	2	6	2	1	197	20.63	2	0	271.7	135.3	84.2	225.2	229.3	209.5
Q7Z794	Keratin, type II cytoskeletal 1b OS=Homo sapiens GN=KRT77 PE=2 SV=3	7	4	9	3	1	578	20.53	4	0	60.6	46.8	25.5	36.7	80.2	77
O75533	Splicing factor 3B subunit 1 OS=Homo sapiens GN=SF3B1 PE=1 SV=3	3	4	9	4	1	1304	20.4	4	0	347.4	250.8	110.9	198.8	350.2	334.2
O75122	CLIP-associating protein 2 OS=Homo sapiens GN=CLASP2 PE=1 SV=2	3	3	7	3	1	1294	20.36	3	0	250.5	167.5	78.6	158	246.5	213.7
P13995	Bifunctional methylenetetrahydrofolate dehydrogenase/cyclohydrolase, mitochondrial OS=Homo sapiens GN=MTHFD2 PE=1 SV=2	7	2	7	2	1	350	20.33	2	0	204.4	125.9	71.9	183.6	186.7	203.3
Q12765	Secernin-1 OS=Homo sapiens GN=SCRN1 PE=1 SV=2	6	2	7	2	1	414	20.22	2	0	263.8	162.1	98.1	151	262	252.1
Q9NTJ3	Structural maintenance of chromosomes protein 4 OS=Homo sapiens GN=SMC4 PE=1 SV=2	3	4	7	4	1	1288	20.21	4	0	265.4	157.2	95.9	227	265.2	261.8
Q8ND56	Protein LSM14 homolog A OS=Homo sapiens GN=LSM14A PE=1 SV=3	4	2	7	2	1	463	20.13	2	0	333.1	208.9	102.7	196.7	304	252.8
Q9H6W3	Bifunctional lysine-specific demethylase and histidyl-hydroxylase NO66 OS=Homo sapiens GN=NO66 PE=1 SV=2	3	2	7	2	1	641	20.08	2	0	144.6	157.4	61.9	150.2	151.4	133.3
Q5T9A4	ATPase family AAA domain-containing protein 3B OS=Homo sapiens GN=ATAD3B PE=1 SV=1	4	3	8	3	1	648	20.01	3	0	181.9	128.4	58.3	76.4	206.4	225.3
P53007	Tricarboxylate transport protein, mitochondrial OS=Homo sapiens GN=SLC25A1 PE=1 SV=2	5	2	9	2	1	311	19.81	2	0	442	302.1	148.9	318.5	486.2	467
P36404	ADP-ribosylation factor-like protein 2 OS=Homo sapiens GN=ARL2 PE=1 SV=4	10	2	7	2	1	184	19.78	2	0	254.7	152.8	83.6	132.7	225.9	215.5
Q15008	26S proteasome non-ATPase regulatory subunit 6 OS=Homo sapiens GN=PSMD6 PE=1 SV=1	7	3	8	3	1	389	19.7	3	0	334.8	220	137.2	217.4	366	359.8
O43776	Asparagine--tRNA ligase, cytoplasmic OS=Homo sapiens GN=NARS PE=1 SV=1	5	2	7	2	1	548	19.64	2	0	347.4	152.1	95.4	120.2	252.4	309.4
P08754	Guanine nucleotide-binding protein G(k) subunit alpha OS=Homo sapiens GN=GNAI3 PE=1 SV=3	10	3	7	3	1	354	19.63	3	0	245.4	145.4	80.2	143.2	237.1	252.5
Q14254	Flotillin-2 OS=Homo sapiens GN=FLOT2 PE=1 SV=2	11	5	9	5	1	428	19.56	5	0	231.7	165.8	82	207.9	257.6	251.2
P00367	Glutamate dehydrogenase 1, mitochondrial OS=Homo sapiens GN=GLUD1 PE=1 SV=2	4	2	7	2	1	558	19.55	2	0	242.7	124.1	87.3	145.4	194.1	173.5
P43490	Nicotinamide phosphoribosyltransferase OS=Homo sapiens GN=NAMPT PE=1 SV=1	3	2	9	2	1	491	19.46	2	0	213.3	159.2	78.8	126.8	237.8	219.4
O75955	Flotillin-1 OS=Homo sapiens GN=FLOT1 PE=1 SV=3	11	4	7	4	1	427	19.38	4	0	220.7	172.8	87.1	233.1	247.6	216.4
Q13409	Cytoplasmic dynein 1 intermediate chain 2 OS=Homo sapiens GN=DYNC1I2 PE=1 SV=3	5	2	6	2	1	638	19.34	2	0	114.7	57	37.2	69.7	81.8	95.8
Q9UJU6	Drebrin-like protein OS=Homo sapiens GN=DBNL PE=1 SV=1	5	2	7	2	1	430	19.22	2	0	229.6	138.9	63.3	229	205.1	205.3
P36957	Dihydrolipoyllysine-residue succinyltransferase component of 2-oxoglutarate dehydrogenase complex, mitochondrial OS=Homo sapiens GN=DLST PE=1 SV=4	6	3	7	3	1	453	18.99	3	0	364.3	217	117.2	214.5	265.5	283.2
P25787	Proteasome subunit alpha type-2 OS=Homo sapiens GN=PSMA2 PE=1 SV=2	6	2	11	2	1	234	18.69	2	0	308.4	185.9	108.9	174.2	311.3	324.1
Q8WUM4	Programmed cell death 6-interacting protein OS=Homo sapiens GN=PDCD6IP PE=1 SV=1	4	4	8	4	1	868	18.68	4	0	265.1	188.5	102.3	178.9	282.7	248.6
Q86VP6	Cullin-associated NEDD8-dissociated protein 1 OS=Homo sapiens GN=CAND1 PE=1 SV=2	3	3	7	3	1	1230	18.61	3	0	270.1	123.7	88.3	288.7	281.4	294.6
P55786	Puromycin-sensitive aminopeptidase OS=Homo sapiens GN=NPEPPS PE=1 SV=2	3	3	8	3	1	919	18.6	3	0	341.6	222.1	105.9	180.7	329.8	342.4
Q13547	Histone deacetylase 1 OS=Homo sapiens GN=HDAC1 PE=1 SV=1	4	2	6	1	1	482	18.6	2	0	59.9	28.1	13.9	22.9	51.5	45
Q92616	Translational activator GCN1 OS=Homo sapiens GN=GCN1L1 PE=1 SV=6	1	4	7	4	1	2671	18.59	4	0	301.8	176.6	94.8	140.9	289.9	287.5
Q5SWX8	Protein odr-4 homolog OS=Homo sapiens GN=ODR4 PE=2 SV=1	9	4	8	4	1	454	18.59	4	0	178	140.4	74.2	188.4	208.1	220.6
Q16555	Dihydropyrimidinase-related protein 2 OS=Homo sapiens GN=DPYSL2 PE=1 SV=1	6	3	7	3	1	572	18.42	3	0	291.8	172	89.3	226	264.3	268
P41227	N-alpha-acetyltransferase 10 OS=Homo sapiens GN=NAA10 PE=1 SV=1	11	2	6	2	1	235	18.39	2	0	274.8	163.6	87.8	176.9	273	256.9
P06744	Glucose-6-phosphate isomerase OS=Homo sapiens GN=GPI PE=1 SV=4	3	2	7	2	1	558	18.36	2	0	437.8	251.4	146.1	240.9	362.1	405.8
Q14203	Dynactin subunit 1 OS=Homo sapiens GN=DCTN1 PE=1 SV=3	3	4	8	4	1	1278	18.31	4	0	319.5	177	100.2	198.2	276	283.2
O95831	Apoptosis-inducing factor 1, mitochondrial OS=Homo sapiens GN=AIFM1 PE=1 SV=1	7	4	9	4	1	613	18.26	4	0	403.1	238.3	139.2	251.3	315.8	345.2
P45974	Ubiquitin carboxyl-terminal hydrolase 5 OS=Homo sapiens GN=USP5 PE=1 SV=2	5	4	7	4	1	858	18.21	4	0	258.3	170.8	98.3	201.8	250.7	258.9
Q92973	Transportin-1 OS=Homo sapiens GN=TNPO1 PE=1 SV=2	2	2	7	2	1	898	18.12	2	0	311.1	193.9	91.7	172.5	308.4	309.3
Q14739	Lamin-B receptor OS=Homo sapiens GN=LBR PE=1 SV=2	3	2	6	2	1	615	17.95	2	0	247.8	164.6	80.2	149.3	256.5	251.6
P50395	Rab GDP dissociation inhibitor beta OS=Homo sapiens GN=GDI2 PE=1 SV=2	4	2	6	2	1	445	17.92	2	0	269	150.2	94.5	151.4	233.3	262.4
Q93008	Probable ubiquitin carboxyl-terminal hydrolase FAF-X OS=Homo sapiens GN=USP9X PE=1 SV=3	1	3	6	3	1	2570	17.69	3	0	264.7	131.7	74	100.5	212.4	228.5
P17858	6-phosphofructokinase, liver type OS=Homo sapiens GN=PFKL PE=1 SV=6	3	3	9	3	1	780	17.68	3	0	440.5	251.6	142.8	379.5	424	435.5
Q8NEZ5	F-box only protein 22 OS=Homo sapiens GN=FBXO22 PE=1 SV=1	7	3	7	3	1	403	17.68	3	0	367.3	221.7	133.8	276.2	380	359
Q8NBF2	NHL repeat-containing protein 2 OS=Homo sapiens GN=NHLRC2 PE=1 SV=1	3	2	6	2	1	726	17.67	2	0	342.1	187.3	103.7	248.4	317.4	328.7
P23368	NAD-dependent malic enzyme, mitochondrial OS=Homo sapiens GN=ME2 PE=1 SV=1	4	2	5	2	1	584	17.65	2	0	291.5	173.1	91.4	335.5	236.4	252
Q96AY3	Peptidyl-prolyl cis-trans isomerase FKBP10 OS=Homo sapiens GN=FKBP10 PE=1 SV=1	5	3	7	3	1	582	17.57	3	0	288.7	184	131.8	280.7	541.5	525
Q8N257	Histone H2B type 3-B OS=Homo sapiens GN=HIST3H2BB PE=1 SV=3	16	3	14	2	1	126	17.5	3	0	160.3	172.4	47.7	122.9	174.3	168.8
Q7Z6Z7	E3 ubiquitin-protein ligase HUWE1 OS=Homo sapiens GN=HUWE1 PE=1 SV=3	1	3	8	3	1	4374	17.48	3	0	249.1	160.3	87.7	208.2	262.5	276.1
Q15758	Neutral amino acid transporter B(0) OS=Homo sapiens GN=SLC1A5 PE=1 SV=2	4	2	7	2	1	541	17.39	2	0	120	72.8	49.4	103.3	137.3	142.4
Q9Y285	Phenylalanine--tRNA ligase alpha subunit OS=Homo sapiens GN=FARSA PE=1 SV=3	7	4	6	4	1	508	17.28	4	0	91.3	57.9	42.3	62.1	91.9	80.6
P11940	Polyadenylate-binding protein 1 OS=Homo sapiens GN=PABPC1 PE=1 SV=2	3	2	8	1	1	636	17.2	2	0	58.8	36.6	25.9	42.2	53.7	59.1
Q15286	Ras-related protein Rab-35 OS=Homo sapiens GN=RAB35 PE=1 SV=1	9	2	6	1	1	201	17.15	2	0	117.4	81.9	36.3	66.5	133.9	126.8
Q9P258	Protein RCC2 OS=Homo sapiens GN=RCC2 PE=1 SV=2	5	2	4	2	1	522	17.15	2	0	148.6	109.4	46.6	100.4	166.4	155.8
P63151	Serine/threonine-protein phosphatase 2A 55 kDa regulatory subunit B alpha isoform OS=Homo sapiens GN=PPP2R2A PE=1 SV=1	6	3	7	3	1	447	17.04	3	0	305.5	216.6	92.5	201.3	331.6	276.9
Q8N1G4	Leucine-rich repeat-containing protein 47 OS=Homo sapiens GN=LRRC47 PE=1 SV=1	6	3	7	3	1	583	17.02	3	0	258.2	134.5	85.5	243.9	254.6	256.8
O95373	Importin-7 OS=Homo sapiens GN=IPO7 PE=1 SV=1	2	2	5	2	1	1038	16.99	2	0	205.4	110.3	58.5	137.5	220	233.8
Q9NQX3	Gephyrin OS=Homo sapiens GN=GPHN PE=1 SV=1	4	2	5	2	1	736	16.95	2	0	179.2	116.8	71.8	177.3	223.8	221.2
P52701	DNA mismatch repair protein Msh6 OS=Homo sapiens GN=MSH6 PE=1 SV=2	2	2	5	2	1	1360	16.8	2	0	229.6	132.8	80.6	150.5	234.3	231.8
P24941	Cyclin-dependent kinase 2 OS=Homo sapiens GN=CDK2 PE=1 SV=2	8	2	7	2	1	298	16.66	2	0	237.2	152.6	108.3	228.6	272.3	247.4
Q02413	Desmoglein-1 OS=Homo sapiens GN=DSG1 PE=1 SV=2	2	2	6	2	1	1049	16.64	2	0	68.9	55.1	26	53	73.5	63.5
P26639	Threonine--tRNA ligase, cytoplasmic OS=Homo sapiens GN=TARS PE=1 SV=3	2	2	9	2	1	723	16.64	2	0	364.4	236.1	134.9	284.2	395.6	406.9
Q6FI81	Anamorsin OS=Homo sapiens GN=CIAPIN1 PE=1 SV=2	7	2	6	2	1	312	16.42	2	0	203.2	126.1	70.6	109.6	188.9	181.4
Q9UBW8	COP9 signalosome complex subunit 7a OS=Homo sapiens GN=COPS7A PE=1 SV=1	9	2	5	2	1	275	16.25	2	0	106.9	126.5	41	72.1	96.8	107.3
Q01082	Spectrin beta chain, non-erythrocytic 1 OS=Homo sapiens GN=SPTBN1 PE=1 SV=2	2	5	8	4	1	2364	16.19	5	1	169.7	107.4	46.2	102.4	119.6	130
Q9UPN3	Microtubule-actin cross-linking factor 1, isoforms 1/2/3/5 OS=Homo sapiens GN=MACF1 PE=1 SV=4	1	5	6	5	1	7388	16.19	5	0	262.5	179	94.3	236.6	290.9	260.1
O00267	Transcription elongation factor SPT5 OS=Homo sapiens GN=SUPT5H PE=1 SV=1	4	3	6	3	1	1087	16.09	3	0	92.9	60.6	36.6	78.5	96.1	113.1
P07910	Heterogeneous nuclear ribonucleoproteins C1/C2 OS=Homo sapiens GN=HNRNPC PE=1 SV=4	7	2	6	2	1	306	16.02	2	0	245.8	243	58.7	159.8	218.2	208.5
P35606	Coatomer subunit beta' OS=Homo sapiens GN=COPB2 PE=1 SV=2	3	2	5	2	1	906	15.91	2	0	138.5	71.3	38.5	56.8	105.9	118.2
O15355	Protein phosphatase 1G OS=Homo sapiens GN=PPM1G PE=1 SV=1	5	2	5	2	1	546	15.87	2	0	214	139.4	76.5	125.1	220.1	188.9
Q9NRX1	RNA-binding protein PNO1 OS=Homo sapiens GN=PNO1 PE=1 SV=1	10	2	5	2	1	252	15.78	2	0	180.3	132.9	63.4	150.9	177	160.1
O75534	Cold shock domain-containing protein E1 OS=Homo sapiens GN=CSDE1 PE=1 SV=2	4	4	9	4	1	798	15.67	4	0	413	228.2	135	208.1	374.1	351.9
Q14151	Scaffold attachment factor B2 OS=Homo sapiens GN=SAFB2 PE=1 SV=1	2	2	7	2	1	953	15.67	2	0	140.8	112.1	48	87.6	166.4	118.4
Q5JWF2	Guanine nucleotide-binding protein G(s) subunit alpha isoforms XLas OS=Homo sapiens GN=GNAS PE=1 SV=2	5	4	6	4	1	1037	15.65	4	0	168.8	115.5	58.4	121	176	162.7
P41250	Glycine--tRNA ligase OS=Homo sapiens GN=GARS PE=1 SV=3	6	3	7	3	1	739	15.51	3	0	115.3	68	43	66.9	125.4	129.1
P53621	Coatomer subunit alpha OS=Homo sapiens GN=COPA PE=1 SV=2	2	2	5	2	1	1224	15.47	2	0	276.6	147.7	109.6	168	349.3	354.7
Q53EL6	Programmed cell death protein 4 OS=Homo sapiens GN=PDCD4 PE=1 SV=2	5	2	7	2	1	469	15.38	2	0	294.4	180	87.4	307.5	284	238.7
P36578	60S ribosomal protein L4 OS=Homo sapiens GN=RPL4 PE=1 SV=5	4	2	7	2	1	427	15.38	2	0	325.7	229.4	111.9	174.2	381.2	346.8
Q13263	Transcription intermediary factor 1-beta OS=Homo sapiens GN=TRIM28 PE=1 SV=5	3	3	7	3	1	835	15.37	3	0	377.8	171.4	108.7	166.9	295.1	302.2
P20810	Calpastatin OS=Homo sapiens GN=CAST PE=1 SV=4	3	2	6	2	1	708	15.35	2	0	84.5	44.2	25.2	59.6	69.5	60.9
Q9NWB6	Arginine and glutamate-rich protein 1 OS=Homo sapiens GN=ARGLU1 PE=1 SV=1	8	3	6	3	1	273	15.29	3	0	259.2	191.2	102.3	179	294.3	229.7
P20340	Ras-related protein Rab-6A OS=Homo sapiens GN=RAB6A PE=1 SV=3	9	2	5	1	1	208	15.25	2	0	44.9	30.3	19.1	34	50.3	46.4
P49915	GMP synthase [glutamine-hydrolyzing] OS=Homo sapiens GN=GMPS PE=1 SV=1	4	3	5	3	1	693	15.19	3	0	147.3	102	52.6	91.2	254.6	215.3
P48444	Coatomer subunit delta OS=Homo sapiens GN=ARCN1 PE=1 SV=1	5	2	5	2	1	511	15.15	2	0	163.3	95.6	49	77.7	151.3	159.9
P21266	Glutathione S-transferase Mu 3 OS=Homo sapiens GN=GSTM3 PE=1 SV=3	10	2	5	2	1	225	15.13	2	0	259.2	146.3	78.1	171.8	263.5	238.4
Q08554	Desmocollin-1 OS=Homo sapiens GN=DSC1 PE=1 SV=2	4	3	6	3	1	894	15.12	3	0	143.3	115.1	52.2	110.5	184.5	149.5
P06737	Glycogen phosphorylase, liver form OS=Homo sapiens GN=PYGL PE=1 SV=4	4	3	7	3	1	847	14.96	3	0	218.1	116.5	67.1	120.1	228.1	204.9
P48735	Isocitrate dehydrogenase [NADP], mitochondrial OS=Homo sapiens GN=IDH2 PE=1 SV=2	4	2	5	2	1	452	14.96	2	0	226.2	139.7	77.3	186	238.2	215
P48556	26S proteasome non-ATPase regulatory subunit 8 OS=Homo sapiens GN=PSMD8 PE=1 SV=2	6	3	7	3	1	350	14.79	3	0	264.4	133.8	96.6	146.3	271.6	265.3
P33991	DNA replication licensing factor MCM4 OS=Homo sapiens GN=MCM4 PE=1 SV=5	3	2	5	2	1	863	14.76	2	0	169.5	103.5	57.6	122.1	174.1	150.4
O15269	Serine palmitoyltransferase 1 OS=Homo sapiens GN=SPTLC1 PE=1 SV=1	6	3	5	3	1	473	14.63	3	0	227.5	149.6	79.9	136.4	248.3	260.5
O95248	Myotubularin-related protein 5 OS=Homo sapiens GN=SBF1 PE=1 SV=3	3	5	7	5	1	1867	14.61	5	0	273.9	207.7	101.4	222.8	368.4	370.6
Q6Y7W6	PERQ amino acid-rich with GYF domain-containing protein 2 OS=Homo sapiens GN=GIGYF2 PE=1 SV=1	2	3	6	3	1	1299	14.54	3	0	228.5	162.2	77	187.6	247.8	228.2
Q15645	Pachytene checkpoint protein 2 homolog OS=Homo sapiens GN=TRIP13 PE=1 SV=2	4	2	6	2	1	432	14.46	2	0	228.6	151.5	82.8	120.3	221.7	205.8
Q96HE7	ERO1-like protein alpha OS=Homo sapiens GN=ERO1L PE=1 SV=2	4	2	6	2	1	468	14.27	2	0	216	138.8	93.6	100.2	259.5	263.2
P51659	Peroxisomal multifunctional enzyme type 2 OS=Homo sapiens GN=HSD17B4 PE=1 SV=3	3	2	4	2	1	736	14.09	2	0	222	120.9	67.2	114.1	184.5	190.8
P54132	Bloom syndrome protein OS=Homo sapiens GN=BLM PE=1 SV=1	1	2	5	2	1	1417	14.09	2	0	145.7	172.4	59.8	222.5	287.6	184.5
Q06124	Tyrosine-protein phosphatase non-receptor type 11 OS=Homo sapiens GN=PTPN11 PE=1 SV=2	5	3	6	3	1	597	14.07	3	0	288.8	178.2	100.9	151.5	284.1	284.4
O95816	BAG family molecular chaperone regulator 2 OS=Homo sapiens GN=BAG2 PE=1 SV=1	9	2	6	2	1	211	13.97	2	0	163.1	113.8	86.7	131.6	206.7	197.7
Q8TEX9	Importin-4 OS=Homo sapiens GN=IPO4 PE=1 SV=2	2	2	5	2	1	1081	13.94	2	0	209.8	123.7	65.2	109	187.7	186.9
Q9Y4P3	Transducin beta-like protein 2 OS=Homo sapiens GN=TBL2 PE=1 SV=1	4	2	5	2	1	447	13.94	2	0	199	123.4	63.9	120.6	223.5	229.5
O60701	UDP-glucose 6-dehydrogenase OS=Homo sapiens GN=UGDH PE=1 SV=1	5	2	4	2	1	494	13.93	2	0	129.4	96.4	38.7	100	137.2	133.3
Q8N163	Cell cycle and apoptosis regulator protein 2 OS=Homo sapiens GN=CCAR2 PE=1 SV=2	4	4	6	4	1	923	13.89	4	0	164.6	136.3	185.2	118.3	250.2	190.1
Q5JSL3	Dedicator of cytokinesis protein 11 OS=Homo sapiens GN=DOCK11 PE=1 SV=2	2	3	6	3	1	2073	13.78	3	0	112.3	91.6	45.9	87.4	131.7	109.9
Q9Y2J2	Band 4.1-like protein 3 OS=Homo sapiens GN=EPB41L3 PE=1 SV=2	3	3	5	3	1	1087	13.77	3	0	212.4	116.7	63.6	111.7	180.5	172.6
P06396	Gelsolin OS=Homo sapiens GN=GSN PE=1 SV=1	2	2	7	2	1	782	13.59	2	0	284.7	169.4	80	156.1	191.4	218.6
Q9H3P7	Golgi resident protein GCP60 OS=Homo sapiens GN=ACBD3 PE=1 SV=4	7	2	3	2	1	528	13.59	2	0	61	40.4	20.2	40.8	69.4	66
Q9BTE3	Mini-chromosome maintenance complex-binding protein OS=Homo sapiens GN=MCMBP PE=1 SV=2	4	2	5	2	1	642	13.46	2	0	212.9	163.9	85.2	148.7	260.6	235
Q9UBM7	7-dehydrocholesterol reductase OS=Homo sapiens GN=DHCR7 PE=1 SV=1	5	2	5	2	1	475	13.36	2	0	166.1	114.2	69.3	136.6	255.2	242.8
Q9ULT8	E3 ubiquitin-protein ligase HECTD1 OS=Homo sapiens GN=HECTD1 PE=1 SV=3	2	3	4	3	1	2610	13.32	3	0	93.4	54.3	29.2	52.2	110.5	101.5
P28331	NADH-ubiquinone oxidoreductase 75 kDa subunit, mitochondrial OS=Homo sapiens GN=NDUFS1 PE=1 SV=3	4	2	5	2	1	727	13.29	2	0	163	95	45.5	107	130.4	124.2
P38159	RNA-binding motif protein, X chromosome OS=Homo sapiens GN=RBMX PE=1 SV=3	7	3	7	3	1	391	13.19	3	0	176.1	167.5	54.4	309.9	173	150.9
Q96CT7	Coiled-coil domain-containing protein 124 OS=Homo sapiens GN=CCDC124 PE=1 SV=1	16	3	6	3	1	223	13.18	3	0	4.8	14.1	48.4	25.6	7	11
O75718	Cartilage-associated protein OS=Homo sapiens GN=CRTAP PE=1 SV=1	4	2	6	2	1	401	13.15	2	0	163.2	115	90.3	146.8	422.8	432.1
P20020	Plasma membrane calcium-transporting ATPase 1 OS=Homo sapiens GN=ATP2B1 PE=1 SV=3	4	4	5	4	1	1258	13.13	4	0	205.9	132.8	71.8	140.8	238.1	212.3
P26440	Isovaleryl-CoA dehydrogenase, mitochondrial OS=Homo sapiens GN=IVD PE=1 SV=1	7	3	5	3	1	423	13.09	3	0	204.3	125.4	61.8	102.1	192.3	181.7
P12955	Xaa-Pro dipeptidase OS=Homo sapiens GN=PEPD PE=1 SV=3	3	2	5	2	1	493	13.04	2	0	239	153	81.2	141.6	229.4	226.3
Q9UGP8	Translocation protein SEC63 homolog OS=Homo sapiens GN=SEC63 PE=1 SV=2	4	3	5	3	1	760	13.04	3	0	167.2	108.4	55.6	214.8	224.6	232.6
Q04323	UBX domain-containing protein 1 OS=Homo sapiens GN=UBXN1 PE=1 SV=2	5	2	6	2	1	297	12.92	2	0	300.3	190.9	116.5	177.8	298.5	298
Q9NSE4	Isoleucine--tRNA ligase, mitochondrial OS=Homo sapiens GN=IARS2 PE=1 SV=2	2	2	4	2	1	1012	12.85	2	0	202.5	124.8	65.8	318.4	207.8	202
Q9UHD8	Septin-9 OS=Homo sapiens GN=SEPT9 PE=1 SV=2	3	2	6	2	1	586	12.75	2	0	133.8	87	42.1	84.8	118.1	124.6
Q96QK1	Vacuolar protein sorting-associated protein 35 OS=Homo sapiens GN=VPS35 PE=1 SV=2	3	2	5	2	1	796	12.73	2	0	148.5	79.3	59.6	168.5	169.2	175.2
Q9Y679	Ancient ubiquitous protein 1 OS=Homo sapiens GN=AUP1 PE=1 SV=1	4	2	4	2	1	476	12.7	2	0	213.3	141.6	78.4	143.6	267.9	270.1
Q5T4S7	E3 ubiquitin-protein ligase UBR4 OS=Homo sapiens GN=UBR4 PE=1 SV=1	1	5	7	5	1	5183	12.66	5	0	229.5	141.8	71.3	149.9	220.3	230
Q32MZ4	Leucine-rich repeat flightless-interacting protein 1 OS=Homo sapiens GN=LRRFIP1 PE=1 SV=2	5	3	4	3	1	808	12.63	3	0	131.4	69	40.9	55.2	124.7	116.4
O95757	Heat shock 70 kDa protein 4L OS=Homo sapiens GN=HSPA4L PE=1 SV=3	3	2	4	1	1	839	12.59	2	0	36.6	24.8	14.3	25.1	41.3	45.8
P30520	Adenylosuccinate synthetase isozyme 2 OS=Homo sapiens GN=ADSS PE=1 SV=3	5	2	4	2	1	456	12.43	2	0	132.7	99	55.9	97.5	133.1	129.2
P15153	Ras-related C3 botulinum toxin substrate 2 OS=Homo sapiens GN=RAC2 PE=1 SV=1	9	2	5	2	1	192	12.42	2	0	125.6	84	56.5	159.4	168.6	160.4
Q13435	Splicing factor 3B subunit 2 OS=Homo sapiens GN=SF3B2 PE=1 SV=2	2	2	4	2	1	895	12.31	2	0	158.6	93.7	45.2	136.6	110.3	121.7
Q96DI7	U5 small nuclear ribonucleoprotein 40 kDa protein OS=Homo sapiens GN=SNRNP40 PE=1 SV=1	5	2	4	2	1	357	12.29	2	0	103.6	80.3	42.4	96.3	114	107.7
Q9Y3Z3	Deoxynucleoside triphosphate triphosphohydrolase SAMHD1 OS=Homo sapiens GN=SAMHD1 PE=1 SV=2	5	3	5	3	1	626	12.25	3	0	125.5	68.9	35.4	92.4	121.1	141.6
Q00839	Heterogeneous nuclear ribonucleoprotein U OS=Homo sapiens GN=HNRNPU PE=1 SV=6	2	2	4	2	1	825	12.24	2	0	301.7	185.4	83.1	144.4	322.6	282.7
P27105	Erythrocyte band 7 integral membrane protein OS=Homo sapiens GN=STOM PE=1 SV=3	8	2	4	2	1	288	12.23	2	0	221.8	138.3	73.9	124.4	259.1	269.8
Q9H074	Polyadenylate-binding protein-interacting protein 1 OS=Homo sapiens GN=PAIP1 PE=1 SV=1	4	2	5	2	1	479	12.23	2	0	126.1	70.2	37.5	68.8	135.8	115.8
P78347	General transcription factor II-I OS=Homo sapiens GN=GTF2I PE=1 SV=2	3	3	5	3	1	998	12.21	3	0	256.9	155.4	87.5	142.4	258.5	248.3
Q9H0B6	Kinesin light chain 2 OS=Homo sapiens GN=KLC2 PE=1 SV=1	6	3	4	3	1	622	12.17	3	0	198.3	128.2	62.1	120.8	208.6	195.4
O95347	Structural maintenance of chromosomes protein 2 OS=Homo sapiens GN=SMC2 PE=1 SV=2	3	4	6	4	1	1197	12.14	4	0	216.9	140.3	83.6	221.4	255	237.3
P16989	Y-box-binding protein 3 OS=Homo sapiens GN=YBX3 PE=1 SV=4	10	2	3	1	1	372	12.13	2	1	57.5	34.2	23.8	42.7	47.6	59.9
P37268	Squalene synthase OS=Homo sapiens GN=FDFT1 PE=1 SV=1	7	2	3	2	1	417	12.12	2	0	96.8	56.7	42	65.6	107.7	126.7
P12081	Histidine--tRNA ligase, cytoplasmic OS=Homo sapiens GN=HARS PE=1 SV=2	4	2	5	2	1	509	12.12	2	0	172.5	107.1	66	128.2	165.6	175.6
Q14166	Tubulin--tyrosine ligase-like protein 12 OS=Homo sapiens GN=TTLL12 PE=1 SV=2	3	2	5	2	1	644	12.11	2	0	140.7	86.6	53.1	153.8	152.8	149.3
P28288	ATP-binding cassette sub-family D member 3 OS=Homo sapiens GN=ABCD3 PE=1 SV=1	3	3	5	3	1	659	12.03	3	0	267.6	196.2	106.6	241.4	282.5	268.9
P30084	Enoyl-CoA hydratase, mitochondrial OS=Homo sapiens GN=ECHS1 PE=1 SV=4	8	2	5	2	1	290	12.03	2	0	131.8	66.1	37.8	78.4	94.8	98.2
Q86X55	Histone-arginine methyltransferase CARM1 OS=Homo sapiens GN=CARM1 PE=1 SV=3	3	2	5	2	1	608	12.01	2	0	178.7	114	68.2	125.3	191.3	182.4
P67809	Nuclease-sensitive element-binding protein 1 OS=Homo sapiens GN=YBX1 PE=1 SV=3	10	2	5	1	1	324	11.89	2	0
P62070	Ras-related protein R-Ras2 OS=Homo sapiens GN=RRAS2 PE=1 SV=1	17	3	4	3	1	204	11.86	3	0	105.1	75.6	39.8	63	131.9	103.1
Q5T6V5	UPF0553 protein C9orf64 OS=Homo sapiens GN=C9orf64 PE=1 SV=1	10	2	4	2	1	341	11.85	2	0	211.6	136.4	70.7	274.2	201.5	204.3
P40222	Alpha-taxilin OS=Homo sapiens GN=TXLNA PE=1 SV=3	8	4	5	4	1	546	11.77	4	0	160.1	110.6	49.2	214.2	150.6	142.8
P23919	Thymidylate kinase OS=Homo sapiens GN=DTYMK PE=1 SV=4	8	2	6	2	1	212	11.77	2	0	229.4	152.4	109.7	171.7	223.2	220.3
O00231	26S proteasome non-ATPase regulatory subunit 11 OS=Homo sapiens GN=PSMD11 PE=1 SV=3	4	2	6	2	1	422	11.76	2	0	308.4	180.4	120.9	141.6	323.2	315.8
P31040	Succinate dehydrogenase [ubiquinone] flavoprotein subunit, mitochondrial OS=Homo sapiens GN=SDHA PE=1 SV=2	3	2	5	2	1	664	11.65	2	0	299.9	162.8	106.9	218.1	258	261.9
Q01081	Splicing factor U2AF 35 kDa subunit OS=Homo sapiens GN=U2AF1 PE=1 SV=3	13	3	5	3	1	240	11.62	3	0	178.5	133.2	63	130.6	215.4	194.7
Q8WVM8	Sec1 family domain-containing protein 1 OS=Homo sapiens GN=SCFD1 PE=1 SV=4	4	2	4	2	1	642	11.61	2	0	88	50.5	33.6	140	88.4	113.6
P17812	CTP synthase 1 OS=Homo sapiens GN=CTPS1 PE=1 SV=2	4	2	4	2	1	591	11.6	2	0	128.3	67.7	39	66.1	106.7	115
Q9UMR2	ATP-dependent RNA helicase DDX19B OS=Homo sapiens GN=DDX19B PE=1 SV=1	5	2	3	2	1	479	11.55	2	0	112.8	58.4	37.6	55.9	114.5	112.2
P30153	Serine/threonine-protein phosphatase 2A 65 kDa regulatory subunit A alpha isoform OS=Homo sapiens GN=PPP2R1A PE=1 SV=4	3	2	5	2	1	589	11.53	2	0	221.4	96.4	48.6	81.7	155.9	147
P43243	Matrin-3 OS=Homo sapiens GN=MATR3 PE=1 SV=2	2	2	5	2	1	847	11.5	2	0	90.8	96.8	31.8	331.8	185.5	91.8
Q02952	A-kinase anchor protein 12 OS=Homo sapiens GN=AKAP12 PE=1 SV=4	1	2	5	2	1	1782	11.47	2	0	287.7	184.3	99.3	195.1	280.9	292.6
Q86TG7	Retrotransposon-derived protein PEG10 OS=Homo sapiens GN=PEG10 PE=1 SV=2	4	2	3	2	1	708	11.46	2	0	62.9	38.6	21.9	37.7	93.2	94.1
P09622	Dihydrolipoyl dehydrogenase, mitochondrial OS=Homo sapiens GN=DLD PE=1 SV=2	4	2	5	2	1	509	11.44	2	0	205.2	123.5	63.4	102.5	171.1	173.5
O94906	Pre-mRNA-processing factor 6 OS=Homo sapiens GN=PRPF6 PE=1 SV=1	3	3	5	3	1	941	11.29	3	0	180	129.9	64.1	153.4	211	167.6
Q5JPE7	Nodal modulator 2 OS=Homo sapiens GN=NOMO2 PE=1 SV=1	2	2	4	2	1	1267	11.22	2	0	68.4	44.1	33	93	133.4	129.9
Q15392	Delta(24)-sterol reductase OS=Homo sapiens GN=DHCR24 PE=1 SV=2	3	2	5	2	1	516	11.17	2	0	222.8	132.6	83	108.2	243.2	248.2
Q9BPX3	Condensin complex subunit 3 OS=Homo sapiens GN=NCAPG PE=1 SV=1	3	2	3	2	1	1015	11.11	2	0	64.9	30.8	17	57.6	56.4	56.7
P61626	Lysozyme C OS=Homo sapiens GN=LYZ PE=1 SV=1	17	3	8	3	1	148	11.03	3	0	252.5	95.1	56.1	133.7	146.1	145.3
P29692	Elongation factor 1-delta OS=Homo sapiens GN=EEF1D PE=1 SV=5	8	2	4	2	1	281	11.01	2	0	169.7	86.6	47.7	72.4	129.3	127.5
Q13283	Ras GTPase-activating protein-binding protein 1 OS=Homo sapiens GN=G3BP1 PE=1 SV=1	6	2	4	2	1	466	10.93	2	0	61.7	36.5	23.9	36.9	54.4	60.4
Q9BWU0	Kanadaptin OS=Homo sapiens GN=SLC4A1AP PE=1 SV=1	2	2	5	2	1	796	10.87	2	0	190.7	121.1	59.5	127.2	207.2	192.1
P13796	Plastin-2 OS=Homo sapiens GN=LCP1 PE=1 SV=6	3	2	5	2	1	627	10.79	2	0	206	125.5	57.4	124.7	173.1	198.4
Q8N983	39S ribosomal protein L43, mitochondrial OS=Homo sapiens GN=MRPL43 PE=1 SV=1	8	2	5	2	1	215	10.75	2	0	258.3	169.5	90.4	166.7	226.1	212.5
P35520	Cystathionine beta-synthase OS=Homo sapiens GN=CBS PE=1 SV=2	3	2	4	2	1	551	10.7	2	0	157.5	89.7	53.3	154.3	166.4	169.5
P38117	Electron transfer flavoprotein subunit beta OS=Homo sapiens GN=ETFB PE=1 SV=3	7	2	4	2	1	255	10.67	2	0	253.9	153.3	81.2	126.3	206	202.2
O95218	Zinc finger Ran-binding domain-containing protein 2 OS=Homo sapiens GN=ZRANB2 PE=1 SV=2	5	2	5	2	1	330	10.6	2	0	255.9	134.6	72.1	131.3	219.2	213.8
P20073	Annexin A7 OS=Homo sapiens GN=ANXA7 PE=1 SV=3	7	3	6	3	1	488	10.59	3	0	229.1	161.2	78.9	191.6	231.5	220.6
P10644	cAMP-dependent protein kinase type I-alpha regulatory subunit OS=Homo sapiens GN=PRKAR1A PE=1 SV=1	8	2	3	2	1	381	10.55	2	0	54.3	32.9	17.2	74.5	43.9	53.2
O75794	Cell division cycle protein 123 homolog OS=Homo sapiens GN=CDC123 PE=1 SV=1	6	2	4	2	1	336	10.47	2	0	128.1	88.5	46.4	93.1	131.4	121.3
P20700	Lamin-B1 OS=Homo sapiens GN=LMNB1 PE=1 SV=2	4	2	4	2	1	586	10.4	2	0	118.7	107.8	43.8	99.8	122.8	124.8
Q8IYS1	Peptidase M20 domain-containing protein 2 OS=Homo sapiens GN=PM20D2 PE=1 SV=2	5	2	4	2	1	436	10.39	2	0	54.9	38.2	20.2	46	57.1	49.7
Q9NX63	Coiled-coil-helix-coiled-coil-helix domain-containing protein 3, mitochondrial OS=Homo sapiens GN=CHCHD3 PE=1 SV=1	7	2	4	2	1	227	10.32	2	0	213	149.7	70	134.5	191.5	194.5
Q9NXW2	DnaJ homolog subfamily B member 12 OS=Homo sapiens GN=DNAJB12 PE=1 SV=4	5	2	5	2	1	375	10.29	2	0	73.9	45.1	24.4	105.4	82.2	85.6
Q9NR30	Nucleolar RNA helicase 2 OS=Homo sapiens GN=DDX21 PE=1 SV=5	2	2	5	2	1	783	10.27	2	0	169.1	202.7	79.5	165.2	237.3	167.8
P14866	Heterogeneous nuclear ribonucleoprotein L OS=Homo sapiens GN=HNRNPL PE=1 SV=2	3	2	5	2	1	589	10.27	2	0	151.6	179	57	192.4	204.6	154
Q06203	Amidophosphoribosyltransferase OS=Homo sapiens GN=PPAT PE=1 SV=1	4	2	4	2	1	517	10.27	2	0	190.4	118.8	74	100.3	186.7	177.6
Q14573	Inositol 1,4,5-trisphosphate receptor type 3 OS=Homo sapiens GN=ITPR3 PE=1 SV=2	1	3	6	3	1	2671	10.25	3	0	204	153.6	79.9	167.2	242.8	210.2
Q99436	Proteasome subunit beta type-7 OS=Homo sapiens GN=PSMB7 PE=1 SV=1	10	2	3	2	1	277	10.21	2	0	54.8	33.8	17.4	34.6	53.1	62.9
P40925	Malate dehydrogenase, cytoplasmic OS=Homo sapiens GN=MDH1 PE=1 SV=4	8	3	6	3	1	334	10.18	3	0	137.9	89.3	46.7	143.1	133.2	146.1
Q96EB6	NAD-dependent protein deacetylase sirtuin-1 OS=Homo sapiens GN=SIRT1 PE=1 SV=2	4	3	5	3	1	747	10.1	3	0	192	125.6	66	121.9	186.4	162.4
P47985	Cytochrome b-c1 complex subunit Rieske, mitochondrial OS=Homo sapiens GN=UQCRFS1 PE=1 SV=2	8	2	4	2	1	274	9.99	2	0	121.7	76.3	42.9	76.7	120.5	121.4
Q9UIA9	Exportin-7 OS=Homo sapiens GN=XPO7 PE=1 SV=3	3	2	3	2	1	1087	9.93	2	0	70.3	41.8	20.7	40.4	71.3	66.5
Q8WXD5	Gem-associated protein 6 OS=Homo sapiens GN=GEMIN6 PE=1 SV=1	14	2	4	2	1	167	9.78	2	0	145.5	91.9	52.2	122.7	129.1	159.3
Q969V3	Nicalin OS=Homo sapiens GN=NCLN PE=1 SV=2	3	2	4	2	1	563	9.68	2	0	126.5	81.5	50	96.5	159.9	154.2
Q9UBU9	Nuclear RNA export factor 1 OS=Homo sapiens GN=NXF1 PE=1 SV=1	4	2	3	2	1	619	9.57	2	0	96.5	87.4	37.5	67.3	120.7	78.8
Q9Y450	HBS1-like protein OS=Homo sapiens GN=HBS1L PE=1 SV=1	5	3	4	3	1	684	9.52	3	0	119.3	85.7	50.9	109.2	145.3	133.4
Q8WWM7	Ataxin-2-like protein OS=Homo sapiens GN=ATXN2L PE=1 SV=2	2	2	4	2	1	1075	9.38	2	0	141.6	103.3	50.3	124.8	161.8	154.5
Q9BV20	Methylthioribose-1-phosphate isomerase OS=Homo sapiens GN=MRI1 PE=1 SV=1	5	2	5	2	1	369	9.37	2	0	124.3	66.2	39.2	129.6	118.7	113.8
Q15056	Eukaryotic translation initiation factor 4H OS=Homo sapiens GN=EIF4H PE=1 SV=5	11	3	6	3	1	248	9.3	3	0	194	114.6	76.2	130.3	216.4	239.9
P46940	Ras GTPase-activating-like protein IQGAP1 OS=Homo sapiens GN=IQGAP1 PE=1 SV=1	2	2	3	2	1	1657	9.13	2	0	111	74.9	35.8	119.1	109.6	106.7
A5YKK6	CCR4-NOT transcription complex subunit 1 OS=Homo sapiens GN=CNOT1 PE=1 SV=2	1	4	4	4	1	2376	9.12	4	0	58.7	47.3	22.1	37.5	64.2	71
Q9NP81	Serine--tRNA ligase, mitochondrial OS=Homo sapiens GN=SARS2 PE=1 SV=1	6	3	4	3	1	518	8.93	3	0	73.9	43.2	28.4	44.3	98.3	85.7
Q6P1M0	Long-chain fatty acid transport protein 4 OS=Homo sapiens GN=SLC27A4 PE=1 SV=1	6	3	4	3	1	643	8.92	3	0	119	90.4	53.6	121	161.4	167.2
Q2T9J0	Peroxisomal leader peptide-processing protease OS=Homo sapiens GN=TYSND1 PE=1 SV=3	5	3	4	3	1	566	8.89	3	0	109.6	80.2	50.6	104.8	106.5	128.9
P22570	NADPH:adrenodoxin oxidoreductase, mitochondrial OS=Homo sapiens GN=FDXR PE=1 SV=3	3	2	4	2	1	491	8.84	2	0	141.6	115.1	60.8	104.1	136.1	142.6
Q9Y520	Protein PRRC2C OS=Homo sapiens GN=PRRC2C PE=1 SV=4	1	2	3	2	1	2896	8.82	2	0	104.4	66.3	24.7	59.4	104.9	94.5
Q9Y383	Putative RNA-binding protein Luc7-like 2 OS=Homo sapiens GN=LUC7L2 PE=1 SV=2	4	2	5	2	1	392	8.79	2	0	154	108	60.8	347.5	191.7	174.3
Q86X29	Lipolysis-stimulated lipoprotein receptor OS=Homo sapiens GN=LSR PE=1 SV=4	4	3	4	3	1	649	8.74	3	0	75.5	44.8	67.9	63.6	106.2	113.1
Q9Y4I1	Unconventional myosin-Va OS=Homo sapiens GN=MYO5A PE=1 SV=2	1	2	4	1	1	1855	8.74	2	0	113.7	80.6	39.1	80.2	112	107.3
Q9HBH5	Retinol dehydrogenase 14 OS=Homo sapiens GN=RDH14 PE=1 SV=1	5	2	4	2	1	336	8.71	2	0	181	113.5	66.4	140.2	191.2	195.7
Q9BRK5	45 kDa calcium-binding protein OS=Homo sapiens GN=SDF4 PE=1 SV=1	6	3	4	3	1	362	8.67	3	0	76.6	61	43.5	163.9	156.2	178.9
Q15436	Protein transport protein Sec23A OS=Homo sapiens GN=SEC23A PE=1 SV=2	2	2	4	2	1	765	8.59	2	0	214.1	150.1	75.9	352.6	246.1	261.2
Q5JRX3	Presequence protease, mitochondrial OS=Homo sapiens GN=PITRM1 PE=1 SV=3	2	2	4	2	1	1037	8.51	2	0	137.3	78.9	40.2	82	113.6	123.2
P56545	C-terminal-binding protein 2 OS=Homo sapiens GN=CTBP2 PE=1 SV=1	4	2	4	2	1	445	8.49	2	0	162.1	108.6	50.8	89.4	133.2	141.9
P98179	Putative RNA-binding protein 3 OS=Homo sapiens GN=RBM3 PE=1 SV=1	11	2	4	2	1	157	8.49	2	0	230.9	129.6	85	121	220	183.3
Q7RTV0	PHD finger-like domain-containing protein 5A OS=Homo sapiens GN=PHF5A PE=1 SV=1	18	2	4	2	1	110	8.44	2	0	140.3	91.9	44.3	122.7	127.9	130.6
Q9H0U3	Magnesium transporter protein 1 OS=Homo sapiens GN=MAGT1 PE=1 SV=1	7	2	5	2	1	335	8.19	2	0	76.7	45.5	29.6	50.4	113.4	112.4
P11047	Laminin subunit gamma-1 OS=Homo sapiens GN=LAMC1 PE=1 SV=3	1	2	3	2	1	1609	8.16	2	0	70.3	42.6	38.6	54.2	139.3	138.4
O00410	Importin-5 OS=Homo sapiens GN=IPO5 PE=1 SV=4	2	2	4	2	1	1097	8.15	2	0	100.4	54.4	28.9	48.1	82.9	110.3
Q9Y2L1	Exosome complex exonuclease RRP44 OS=Homo sapiens GN=DIS3 PE=1 SV=2	2	2	4	2	1	958	8.06	2	0	153.3	112.6	59.2	106.4	176.4	191.2
Q3YEC7	Rab-like protein 6 OS=Homo sapiens GN=RABL6 PE=1 SV=2	2	2	3	2	1	729	8.03	2	0	134.3	85.2	46.6	65.5	128.6	158
Q96SB4	SRSF protein kinase 1 OS=Homo sapiens GN=SRPK1 PE=1 SV=2	3	2	3	2	1	655	8.02	2	0	170.1	103.7	45.1	94.2	144.7	161.1
Q14318	Peptidyl-prolyl cis-trans isomerase FKBP8 OS=Homo sapiens GN=FKBP8 PE=1 SV=2	6	2	3	2	1	412	8	2	0	122	71.2	48.2	86.3	142.9	140.7
Q92974	Rho guanine nucleotide exchange factor 2 OS=Homo sapiens GN=ARHGEF2 PE=1 SV=4	3	3	3	3	1	986	7.95	3	0	127.8	86.4	43.2	68.3	148.4	119.4
Q92734	Protein TFG OS=Homo sapiens GN=TFG PE=1 SV=2	4	2	4	2	1	400	7.92	2	0	118.5	74.5	48.2	73.3	100.2	114.5
P22735	Protein-glutamine gamma-glutamyltransferase K OS=Homo sapiens GN=TGM1 PE=1 SV=4	3	2	3	2	1	817	7.87	2	0	113.6	95.1	49.3	122.1	144.3	106.1
Q9ULK4	Mediator of RNA polymerase II transcription subunit 23 OS=Homo sapiens GN=MED23 PE=1 SV=2	2	2	3	2	1	1368	7.82	2	0	57.1	47.4	20.9	62.9	74.2	55.5
Q05682	Caldesmon OS=Homo sapiens GN=CALD1 PE=1 SV=3	2	2	4	2	1	793	7.81	2	0	132.6	71	28.7	46.8	93.5	96.2
P35659	Protein DEK OS=Homo sapiens GN=DEK PE=1 SV=1	6	2	3	2	1	375	7.81	2	0	84.1	59.7	24.9	98.4	80.1	71.2
Q96A65	Exocyst complex component 4 OS=Homo sapiens GN=EXOC4 PE=1 SV=1	3	3	5	3	1	974	7.66	3	0	86.4	54.7	27.1	107.9	84.2	71.4
Q14444	Caprin-1 OS=Homo sapiens GN=CAPRIN1 PE=1 SV=2	2	2	4	2	1	709	7.62	2	0	154	103.7	52.2	162.4	141.4	124.4
Q8WXF1	Paraspeckle component 1 OS=Homo sapiens GN=PSPC1 PE=1 SV=1	4	2	3	2	1	523	7.5	2	0	98.6	75.5	33.2	78.4	116	173.2
P84095	Rho-related GTP-binding protein RhoG OS=Homo sapiens GN=RHOG PE=1 SV=1	14	2	3	2	1	191	7.44	2	0	55.3	38.8	23.4	72.4	66	56.9
Q16513	Serine/threonine-protein kinase N2 OS=Homo sapiens GN=PKN2 PE=1 SV=1	2	2	3	2	1	984	7.4	2	0	106.8	66.5	31	64.4	99.1	102.4
O43432	Eukaryotic translation initiation factor 4 gamma 3 OS=Homo sapiens GN=EIF4G3 PE=1 SV=2	2	3	3	3	1	1585	7.37	3	0	66.7	45.5	28.8	73.4	68.7	63.6
O43617	Trafficking protein particle complex subunit 3 OS=Homo sapiens GN=TRAPPC3 PE=1 SV=1	12	2	3	2	1	180	7.27	2	0	77.2	43.7	32.4	62.7	79.2	90.4
Q9NWZ8	Gem-associated protein 8 OS=Homo sapiens GN=GEMIN8 PE=1 SV=1	7	2	3	2	1	242	7.24	2	0	133.1	94.9	44.1	101.8	130.3	123.8
O43795	Unconventional myosin-Ib OS=Homo sapiens GN=MYO1B PE=1 SV=3	3	3	3	3	1	1136	7.23	3	0	85.2	51.2	28.7	56.9	84.3	80.1
Q9BW92	Threonine--tRNA ligase, mitochondrial OS=Homo sapiens GN=TARS2 PE=1 SV=1	4	2	3	2	1	718	7.17	2	0	75.2	60.3	28	57.1	81.8	80.4
Q9NU22	Midasin OS=Homo sapiens GN=MDN1 PE=1 SV=2	0	2	3	2	1	5596	7.15	2	0	111.6	95.1	48.6	65.7	139.4	137.5
Q9H2G2	STE20-like serine/threonine-protein kinase OS=Homo sapiens GN=SLK PE=1 SV=1	1	2	3	2	1	1235	7.1	2	0	177.8	120.1	65.5	122.5	198	178.5
O75347	Tubulin-specific chaperone A OS=Homo sapiens GN=TBCA PE=1 SV=3	27	3	3	3	1	108	7.03	3	0	74.9	35.3	28.2	42.2	70.4	83
Q14C86	GTPase-activating protein and VPS9 domain-containing protein 1 OS=Homo sapiens GN=GAPVD1 PE=1 SV=2	1	2	4	2	1	1478	6.99	2	0	85.4	55.5	28.1	53	73.3	68.5
Q6WKZ4	Rab11 family-interacting protein 1 OS=Homo sapiens GN=RAB11FIP1 PE=1 SV=3	2	2	3	2	1	1283	6.98	2	0	101.9	66.5	39.1	78.6	94	121.7
O75369	Filamin-B OS=Homo sapiens GN=FLNB PE=1 SV=2	1	2	4	1	1	2602	6.92	2	0	73.1	42.1	20.7	34	55.8	72.6
Q15120	[Pyruvate dehydrogenase (acetyl-transferring)] kinase isozyme 3, mitochondrial OS=Homo sapiens GN=PDK3 PE=1 SV=1	4	2	3	2	1	406	6.91	2	0	126.6	91.1	47.8	110.6	135	109.4
Q14008	Cytoskeleton-associated protein 5 OS=Homo sapiens GN=CKAP5 PE=1 SV=3	1	2	3	2	1	2032	6.86	2	0	123.4	79.2	43.3	72.1	126.2	113.5
Q9UJS0	Calcium-binding mitochondrial carrier protein Aralar2 OS=Homo sapiens GN=SLC25A13 PE=1 SV=2	2	2	3	2	1	675	6.83	2	0	128.1	92.7	49.1	116.9	146.3	126.1
P19388	DNA-directed RNA polymerases I, II, and III subunit RPABC1 OS=Homo sapiens GN=POLR2E PE=1 SV=4	8	2	3	2	1	210	6.77	2	0	169.7	104.8	55.2	140.1	176.4	157.9
O43143	Putative pre-mRNA-splicing factor ATP-dependent RNA helicase DHX15 OS=Homo sapiens GN=DHX15 PE=1 SV=2	2	2	3	2	1	795	6.71	2	0	102.1	75.5	30.5	50.3	110.5	92.1
Q9P0I2	ER membrane protein complex subunit 3 OS=Homo sapiens GN=EMC3 PE=1 SV=3	12	2	2	2	1	261	6.7	2	0	35.7	23.4	15	21.6	39.2	52.3
Q63HN8	E3 ubiquitin-protein ligase RNF213 OS=Homo sapiens GN=RNF213 PE=1 SV=3	0	2	3	2	1	5207	6.65	2	0	78.2	52.8	22.7	46	80.2	79.8
Q08945	FACT complex subunit SSRP1 OS=Homo sapiens GN=SSRP1 PE=1 SV=1	4	2	3	2	1	709	6.63	2	0	90.2	62.9	27.1	48.3	85.2	103.5
Q9UNE7	E3 ubiquitin-protein ligase CHIP OS=Homo sapiens GN=STUB1 PE=1 SV=2	8	2	3	2	1	303	6.62	2	0	91.5	58.1	36.2	53.7	78.3	103.9
Q9Y4E8	Ubiquitin carboxyl-terminal hydrolase 15 OS=Homo sapiens GN=USP15 PE=1 SV=3	2	2	3	2	1	981	6.54	2	0	95.2	56.2	32.1	90.3	78.1	92.1
Q9Y2W1	Thyroid hormone receptor-associated protein 3 OS=Homo sapiens GN=THRAP3 PE=1 SV=2	2	2	3	2	1	955	6.52	2	0	125.1	98.8	40.9	81.1	135.2	103.9
P27816	Microtubule-associated protein 4 OS=Homo sapiens GN=MAP4 PE=1 SV=3	2	2	2	2	1	1152	6.51	2	0	51	33.5	20.5	29.2	50.2	46.8
Q6IAN0	Dehydrogenase/reductase SDR family member 7B OS=Homo sapiens GN=DHRS7B PE=1 SV=2	7	2	3	2	1	325	6.48	2	0	22.1	22.7	12.7	19.6	42.1	42.8
Q7L014	Probable ATP-dependent RNA helicase DDX46 OS=Homo sapiens GN=DDX46 PE=1 SV=2	2	2	2	2	1	1031	6.43	2	0	72.4	55	29.1	40.4	79.1	75
Q8IYI6	Exocyst complex component 8 OS=Homo sapiens GN=EXOC8 PE=1 SV=2	2	2	3	2	1	725	6.42	2	0	126.8	81.8	44.9	74.7	125.3	126.9
Q9BZF1	Oxysterol-binding protein-related protein 8 OS=Homo sapiens GN=OSBPL8 PE=1 SV=3	2	2	4	2	1	889	6.22	2	0	125.6	55.8	43.7	46.6	113.4	123.2
P09543	2',3'-cyclic-nucleotide 3'-phosphodiesterase OS=Homo sapiens GN=CNP PE=1 SV=2	5	2	4	2	1	421	6.21	2	0	95.7	59.1	30.6	78	110.3	130.8
Q9NYU1	UDP-glucose:glycoprotein glucosyltransferase 2 OS=Homo sapiens GN=UGGT2 PE=1 SV=4	2	3	6	2	1	1516	6.18	3	0	25	25	19.5	36.7	115.2	100.8
O15145	Actin-related protein 2/3 complex subunit 3 OS=Homo sapiens GN=ARPC3 PE=1 SV=3	8	2	3	2	1	178	6.15	2	0	126.4	73.4	42.6	156.6	96.7	95.1
Q9NSK0	Kinesin light chain 4 OS=Homo sapiens GN=KLC4 PE=1 SV=3	5	3	3	3	1	619	6.07	3	0	116.1	68.1	38.1	169	127.5	145.9
Q9Y399	28S ribosomal protein S2, mitochondrial OS=Homo sapiens GN=MRPS2 PE=1 SV=1	6	2	3	2	1	296	6.07	2	0	123.7	66.4	41.3	125.1	107.5	140.6
Q14247	Src substrate cortactin OS=Homo sapiens GN=CTTN PE=1 SV=2	3	2	3	2	1	550	6.06	2	0	187.6	123	56	91.7	168.9	137.2
Q9NZW5	MAGUK p55 subfamily member 6 OS=Homo sapiens GN=MPP6 PE=1 SV=2	4	2	2	2	1	540	6	2	0	68.1	44.1	21.4	42.8	83	72.2
P51532	Transcription activator BRG1 OS=Homo sapiens GN=SMARCA4 PE=1 SV=2	1	2	2	2	1	1647	5.95	2	0	61.1	41.2	20.2	49.5	76.8	59
O95400	CD2 antigen cytoplasmic tail-binding protein 2 OS=Homo sapiens GN=CD2BP2 PE=1 SV=1	5	2	3	2	1	341	5.88	2	0	124.6	86.6	41.5	71.5	116.3	112.8
A0FGR8	Extended synaptotagmin-2 OS=Homo sapiens GN=ESYT2 PE=1 SV=1	2	2	2	2	1	921	5.78	2	0	106.8	78.3	39.1	61	121.3	112.4
Q9Y4X5	E3 ubiquitin-protein ligase ARIH1 OS=Homo sapiens GN=ARIH1 PE=1 SV=2	3	2	3	2	1	557	5.72	2	0	125.5	63.5	39.6	46.6	109.6	116.4
Q8N1F7	Nuclear pore complex protein Nup93 OS=Homo sapiens GN=NUP93 PE=1 SV=2	3	2	2	2	1	819	5.7	2	0	61.5	44.3	22.9	42.8	67.3	61.1
Q13131	5'-AMP-activated protein kinase catalytic subunit alpha-1 OS=Homo sapiens GN=PRKAA1 PE=1 SV=4	4	2	2	2	1	559	5.59	2	0	116.1	63	40.4	73.3	107	113.7
O43772	Mitochondrial carnitine/acylcarnitine carrier protein OS=Homo sapiens GN=SLC25A20 PE=1 SV=1	6	2	3	2	1	301	5.56	2	0	55	41.7	22.2	34	72.6	68.4
Q08379	Golgin subfamily A member 2 OS=Homo sapiens GN=GOLGA2 PE=1 SV=3	2	2	2	2	1	1002	5.51	2	0	71.5	33.9	24.1	34.9	55.5	59.2
Q9BVK6	Transmembrane emp24 domain-containing protein 9 OS=Homo sapiens GN=TMED9 PE=1 SV=2	10	2	2	2	1	235	5.48	2	0	43.5	31.7	24.3	29.8	61.3	63.3
Q15334	Lethal(2) giant larvae protein homolog 1 OS=Homo sapiens GN=LLGL1 PE=1 SV=3	2	2	2	2	1	1064	5.43	2	0	89.4	63.7	30.2	70	106.5	105.6
Q9ULV4	Coronin-1C OS=Homo sapiens GN=CORO1C PE=1 SV=1	4	2	5	2	1	474	5.42	2	0	64.8	34.5	17.9	64.8	39.9	41.7
Q9NQ92	Coordinator of PRMT5 and differentiation stimulator OS=Homo sapiens GN=COPRS PE=1 SV=3	14	2	2	2	1	184	5.37	2	0	15.6	7.8	5.1	12.9	12.7	16.2
Q86WJ1	Chromodomain-helicase-DNA-binding protein 1-like OS=Homo sapiens GN=CHD1L PE=1 SV=2	2	2	2	2	1	897	5.31	2	0	90.6	50.4	27.8	79.1	81.7	88.4
Q9BYN8	28S ribosomal protein S26, mitochondrial OS=Homo sapiens GN=MRPS26 PE=1 SV=1	7	2	3	2	1	205	5.27	2	0	107.1	73.4	30.1	56.8	103.3	100.3
P16435	NADPH--cytochrome P450 reductase OS=Homo sapiens GN=POR PE=1 SV=2	4	2	2	2	1	677	5.17	2	0	31.5	12.3	9.8	13.2	39.9	41
Q7L2E3	Putative ATP-dependent RNA helicase DHX30 OS=Homo sapiens GN=DHX30 PE=1 SV=1	2	2	2	2	1	1194	5.17	2	0	34.5	26.5	13.6	25.5	37.4	44.4
O60684	Importin subunit alpha-7 OS=Homo sapiens GN=KPNA6 PE=1 SV=1	3	2	3	2	1	536	5.16	2	0	72.2	34	24.3	64.7	63.1	60.6
Q3LXA3	Bifunctional ATP-dependent dihydroxyacetone kinase/FAD-AMP lyase (cyclizing) OS=Homo sapiens GN=DAK PE=1 SV=2	3	2	4	2	1	575	5.13	2	0	95.9	57.8	33.2	82.6	85.5	91.1
Q96AQ6	Pre-B-cell leukemia transcription factor-interacting protein 1 OS=Homo sapiens GN=PBXIP1 PE=1 SV=1	3	2	2	2	1	731	5.09	2	0	28.4	18.5	7.5	19.6	29	26.6
Q9NXH9	tRNA (guanine(26)-N(2))-dimethyltransferase OS=Homo sapiens GN=TRMT1 PE=1 SV=1	3	2	3	2	1	659	5.07	2	0	76.9	48.9	29.3	47.5	90.8	87.9
Q9C0C9	Ubiquitin-conjugating enzyme E2 O OS=Homo sapiens GN=UBE2O PE=1 SV=3	1	2	2	2	1	1292	5.06	2	0	119	78.9	44.8	76	116.2	103
Q96EK7	Constitutive coactivator of peroxisome proliferator-activated receptor gamma OS=Homo sapiens GN=FAM120B PE=1 SV=1	3	2	2	2	1	910	5.05	2	0	44.8	30.6	16.6	54.6	46.7	43.5
O95817	BAG family molecular chaperone regulator 3 OS=Homo sapiens GN=BAG3 PE=1 SV=3	4	2	2	2	1	575	4.88	2	0	48.8	25.5	23.5	66.9	52.7	48.8
Q96HW7	Integrator complex subunit 4 OS=Homo sapiens GN=INTS4 PE=1 SV=2	3	2	2	2	1	963	4.86	2	0	34.2	28.3	17.2	38.8	49.2	42.4
Q9Y4W6	AFG3-like protein 2 OS=Homo sapiens GN=AFG3L2 PE=1 SV=2	2	2	2	2	1	797	4.81	2	0	34.2	38.1	30.7	28	30.9	28.8
Q9NVI1	Fanconi anemia group I protein OS=Homo sapiens GN=FANCI PE=1 SV=4	2	2	2	2	1	1328	4.8	2	0	86.8	44.4	23.3	39	69.5	71.4
O15294	UDP-N-acetylglucosamine--peptide N-acetylglucosaminyltransferase 110 kDa subunit OS=Homo sapiens GN=OGT PE=1 SV=3	2	2	2	2	1	1046	4.73	2	0	73.2	59.5	23.7	77.9	77.3	66.4
O43592	Exportin-T OS=Homo sapiens GN=XPOT PE=1 SV=2	2	2	3	2	1	962	4.72	2	0	11.7	11	4.4	11.8	12.9	21.3
P13073	Cytochrome c oxidase subunit 4 isoform 1, mitochondrial OS=Homo sapiens GN=COX4I1 PE=1 SV=1	12	2	2	2	1	169	4.7	2	0	62.7	27.4	18	40.4	50.7	48.8
O60271	C-Jun-amino-terminal kinase-interacting protein 4 OS=Homo sapiens GN=SPAG9 PE=1 SV=4	2	2	3	2	1	1321	4.63	2	0	67.5	35.2	21.6	58	66.1	75.2
Q15750	TGF-beta-activated kinase 1 and MAP3K7-binding protein 1 OS=Homo sapiens GN=TAB1 PE=1 SV=1	7	2	3	2	1	504	4.58	2	0	74.5	52.4	25.8	136	80.3	72.1
Q13620	Cullin-4B OS=Homo sapiens GN=CUL4B PE=1 SV=4	2	2	2	2	1	913	4.58	2	0	114.2	57.3	32.4	70.5	99.8	109.9
P49748	Very long-chain specific acyl-CoA dehydrogenase, mitochondrial OS=Homo sapiens GN=ACADVL PE=1 SV=1	3	2	3	2	1	655	4.54	2	0	111.7	60.7	34.6	55.6	86.8	88
Q6IBW4	Condensin-2 complex subunit H2 OS=Homo sapiens GN=NCAPH2 PE=1 SV=1	3	2	2	2	1	605	4.48	2	0	64.6	44.6	21.1	101.4	55.4	58.8
Q7L1Q6	Basic leucine zipper and W2 domain-containing protein 1 OS=Homo sapiens GN=BZW1 PE=1 SV=1	4	2	2	2	1	419	4.46	2	0	129.1	79.3	43.4	63.3	119.5	113
Q4G0F5	Vacuolar protein sorting-associated protein 26B OS=Homo sapiens GN=VPS26B PE=1 SV=2	5	2	3	2	1	336	4.14	2	0	85.9	51.3	24.5	68	78.3	75
P67812	Signal peptidase complex catalytic subunit SEC11A OS=Homo sapiens GN=SEC11A PE=1 SV=1	11	2	4	2	1	179	4.13	2	0	7	4.3		22.9	13.6	14.7
Q8N8S7	Protein enabled homolog OS=Homo sapiens GN=ENAH PE=1 SV=2	3	2	2	2	1	591	4.12	2	0	28.4	15.9	6.8	12.9	18	20.9
P29590	Protein PML OS=Homo sapiens GN=PML PE=1 SV=3	3	2	2	2	1	882	4.09	2	0	40.1	29.7	12.5	27.3	40.2	39.8
O76094	Signal recognition particle subunit SRP72 OS=Homo sapiens GN=SRP72 PE=1 SV=3	2	2	2	2	1	671	4.09	2	0	92	53.6	32.3	103.7	92.3	116.8
Q92599	Septin-8 OS=Homo sapiens GN=SEPT8 PE=1 SV=4	3	2	2	2	1	483	3.97	2	0	93.5	105.7	70	43.3	75.1	82.6
P33981	Dual specificity protein kinase TTK OS=Homo sapiens GN=TTK PE=1 SV=2	2	2	3	2	1	857	3.95	2	0
P54727	UV excision repair protein RAD23 homolog B OS=Homo sapiens GN=RAD23B PE=1 SV=1	6	2	3	2	1	409	3.91	2	0	125.5	69.9	48.8	56.9	179.5	184.2
Q13438	Protein OS-9 OS=Homo sapiens GN=OS9 PE=1 SV=1	2	2	2	2	1	667	3.88	2	0	65.7	52.6	32.1	73.6	173.3	150.3
O75306	NADH dehydrogenase [ubiquinone] iron-sulfur protein 2, mitochondrial OS=Homo sapiens GN=NDUFS2 PE=1 SV=2	4	2	2	2	1	463	3.86	2	0	55.6	34.6	31.6	48.1	66.8	70.9
Q9HDC9	Adipocyte plasma membrane-associated protein OS=Homo sapiens GN=APMAP PE=1 SV=2	4	2	2	2	1	416	3.85	2	0	52.8	40.1	16.3	32.3	51	63.5
Q14974	Importin subunit beta-1 OS=Homo sapiens GN=KPNB1 PE=1 SV=2	3	2	4	2	1	876	3.85	2	0	33.6	15.8	8.4	10.4	26.5	28.9
O95239	Chromosome-associated kinesin KIF4A OS=Homo sapiens GN=KIF4A PE=1 SV=3	2	3	3	3	1	1232	3.84	3	0	76.8	47.3	26.5	43.1	73.2	68.6
O95340	Bifunctional 3'-phosphoadenosine 5'-phosphosulfate synthase 2 OS=Homo sapiens GN=PAPSS2 PE=1 SV=2	3	2	3	2	1	614	3.83	2	0	56.4	35.4	20.3	35.8	52.7	59.7
Q9P270	SLAIN motif-containing protein 2 OS=Homo sapiens GN=SLAIN2 PE=1 SV=2	3	2	4	2	1	581	3.76	2	0	162.1	94.3	73.3	82.4	138.9	131.2
Q15276	Rab GTPase-binding effector protein 1 OS=Homo sapiens GN=RABEP1 PE=1 SV=2	3	2	2	2	1	862	3.6	2	0	30.3	17.3	14.7	26.9	28.2	29.3
O60825	6-phosphofructo-2-kinase/fructose-2,6-bisphosphatase 2 OS=Homo sapiens GN=PFKFB2 PE=1 SV=2	3	2	2	2	1	505	3.47	2	0	42.8	34.5	21.4	42.9	45.2	54.4
Q9UDY2	Tight junction protein ZO-2 OS=Homo sapiens GN=TJP2 PE=1 SV=2	2	2	3	2	1	1190	3.47	2	0	80.3	52.7	24.4	116.1	75.3	74.7
P51149	Ras-related protein Rab-7a OS=Homo sapiens GN=RAB7A PE=1 SV=1	8	2	2	2	1	207	3.05	2	0	48.8	34.7	15.7	24.3	51.7	57.6
O75179	Ankyrin repeat domain-containing protein 17 OS=Homo sapiens GN=ANKRD17 PE=1 SV=3	1	2	2	2	1	2603	2.89	2	0	13.5	10	5.3	12.7	13.2	21.7
Q16543	Hsp90 co-chaperone Cdc37 OS=Homo sapiens GN=CDC37 PE=1 SV=1	4	2	3	2	1	378	2.49	2	0	66.2	39.4	21.6	84.7	47.5	52.1
O15020	Spectrin beta chain, non-erythrocytic 2 OS=Homo sapiens GN=SPTBN2 PE=1 SV=3	1	2	2	1	1	2390	2.1	2	0	30.3	29.4	13.8	23.4	36.9	33.6
P43304	Glycerol-3-phosphate dehydrogenase, mitochondrial OS=Homo sapiens GN=GPD2 PE=1 SV=3	2	2	2	2	1	727	2.1	2	0	34.4	19.4	13.3	35.8	47.6	44.7
Q8WWY3	U4/U6 small nuclear ribonucleoprotein Prp31 OS=Homo sapiens GN=PRPF31 PE=1 SV=2	3	2	8	2	1	499	0	2	0	277	191.7	112.2	182.3	291.7	300.8
Q9Y371	Endophilin-B1 OS=Homo sapiens GN=SH3GLB1 PE=1 SV=1	5	2	2	2	1	365	0	2	0	48.5	38.7	41.7	63.1	49.8	66.9

## Sheet: Batch 3
Accession	Description	Coverage [%]	# Peptides	# PSMs	# Unique Peptides	# Protein Groups	# AAs	Score Sequest HT: Sequest HT	# Peptides (by Search Engine): Sequest HT	# Razor Peptides	tdTomato	tdTomato	WT	WT	L2284P	L2284P
											Abundances (Grouped): F1, 126	Abundances (Grouped): F1, 127	Abundances (Grouped): F1, 128	Abundances (Grouped): F1, 129	Abundances (Grouped): F1, 130	Abundances (Grouped): F1, 131
P01266	Thyroglobulin OS=Homo sapiens GN=TG PE=1 SV=5	39	73	1231	73	1	2768	4718.62	73	0	10009.6	11507.8	47717.3	43302.7	71608.5	51788.8
P11021	78 kDa glucose-regulated protein OS=Homo sapiens GN=HSPA5 PE=1 SV=2	57	30	857	27	1	654	3198.51	30	3	9534.9	11347.3	20654.9	18645.2	56192	41608.2
P60709	Actin, cytoplasmic 1 OS=Homo sapiens GN=ACTB PE=1 SV=1	47	12	847	6	1	375	2535.11	12	8	26981.9	29247.7	29587	25914	30051.3	21292.6
P13645	Keratin, type I cytoskeletal 10 OS=Homo sapiens GN=KRT10 PE=1 SV=6	56	28	646	22	1	584	2294.6	28	3	18144.8	33551.7	20669.4	12364.7	21020.8	13785.5
P62736	Actin, aortic smooth muscle OS=Homo sapiens GN=ACTA2 PE=1 SV=1	22	7	676	2	1	377	1932.52	7	0	468.7	402	407.4	335.7	420.7	287
P04264	Keratin, type II cytoskeletal 1 OS=Homo sapiens GN=KRT1 PE=1 SV=6	59	31	643	24	1	644	1913.11	31	2	22059.1	30215.2	23715.5	14178.7	23055.6	18929.5
P49327	Fatty acid synthase OS=Homo sapiens GN=FASN PE=1 SV=3	36	64	363	64	1	2511	1431.76	64	0	15011.1	14900.3	16859.8	14581.9	17260.2	10904
P11142	Heat shock cognate 71 kDa protein OS=Homo sapiens GN=HSPA8 PE=1 SV=1	44	22	364	12	1	646	1135.9	22	7	5703.4	5891.3	6467.3	5821.3	7008	4796.7
O14744	Protein arginine N-methyltransferase 5 OS=Homo sapiens GN=PRMT5 PE=1 SV=4	56	27	297	27	1	637	1092.48	27	0	12138.7	12411.6	13122.6	10338.8	12844.3	8455.4
P04259	Keratin, type II cytoskeletal 6B OS=Homo sapiens GN=KRT6B PE=1 SV=5	46	27	338	2	1	564	1028.28	27	11	4717.4	2326.3	2179.2	1393.8	4371.9	1870.3
P68363	Tubulin alpha-1B chain OS=Homo sapiens GN=TUBA1B PE=1 SV=1	38	14	269	1	1	451	1010.51	14	1	239.5	255.9	288.7	263.2	308.9	214.4
Q9BQA1	Methylosome protein 50 OS=Homo sapiens GN=WDR77 PE=1 SV=1	45	9	290	9	1	342	1005.72	9	0	7992.6	8854.9	9112.7	8161.8	9522	7040.4
P54652	Heat shock-related 70 kDa protein 2 OS=Homo sapiens GN=HSPA2 PE=1 SV=1	16	11	332	1	1	639	995.48	11	0	43.5	49.1	51.5	66.9	56.8	38.3
P0CG39	POTE ankyrin domain family member J OS=Homo sapiens GN=POTEJ PE=3 SV=1	4	3	387	1	1	1038	976.08	3	0	96.3	100.6	104.9	79.6	114.6	51.8
Q9BQE3	Tubulin alpha-1C chain OS=Homo sapiens GN=TUBA1C PE=1 SV=1	38	14	261	2	1	449	967.78	14	12	6923.1	7419.2	8404.7	7506	8998.3	5910.1
P48668	Keratin, type II cytoskeletal 6C OS=Homo sapiens GN=KRT6C PE=1 SV=3	43	26	287	1	1	564	903.07	26	1	978.3	584.9	538	356.6	971.6	436.5
P02538	Keratin, type II cytoskeletal 6A OS=Homo sapiens GN=KRT6A PE=1 SV=3	41	25	286	1	1	564	897.56	25	0	536.4	346.9	302.4	208.1	479	253.5
P08107	Heat shock 70 kDa protein 1A/1B OS=Homo sapiens GN=HSPA1A PE=1 SV=5	42	20	295	16	1	641	887.78	20	0	2909.7	3104.4	3362.8	3026.4	3603.3	2763.6
P14618	Pyruvate kinase PKM OS=Homo sapiens GN=PKM PE=1 SV=4	56	25	231	25	1	531	886.81	25	0	10259.7	10701.4	11660.5	10346	12124.9	8553.8
P02533	Keratin, type I cytoskeletal 14 OS=Homo sapiens GN=KRT14 PE=1 SV=4	67	30	291	11	1	472	879.88	30	18	13957.4	21411.2	10916.8	7494.3	13168.1	8065
P35527	Keratin, type I cytoskeletal 9 OS=Homo sapiens GN=KRT9 PE=1 SV=3	62	27	250	26	1	623	875.19	27	0	9427.7	9415.7	12233.2	7116.4	10209	10558.9
Q9ULV0	Unconventional myosin-Vb OS=Homo sapiens GN=MYO5B PE=1 SV=3	37	56	246	52	1	1848	862.33	56	4	15469.1	14764.5	16666.3	14319.1	17054.9	11190.5
P13647	Keratin, type II cytoskeletal 5 OS=Homo sapiens GN=KRT5 PE=1 SV=3	44	28	280	15	1	590	847.17	28	6	5705.5	14527.9	5213.6	3355.7	6058.5	3725.3
P08779	Keratin, type I cytoskeletal 16 OS=Homo sapiens GN=KRT16 PE=1 SV=4	63	27	288	14	1	473	842.23	27	0	5340.8	1950	2244.5	1577.8	3787.5	2090
P14625	Endoplasmin OS=Homo sapiens GN=HSP90B1 PE=1 SV=1	38	26	226	25	1	803	781.55	26	1	3920	4290.4	7629.1	6852.5	22276.6	15707.3
P07437	Tubulin beta chain OS=Homo sapiens GN=TUBB PE=1 SV=2	51	15	153	3	1	444	668.62	15	1	1584.4	1610.2	1740.4	1553.1	1859.4	1325.6
P35579	Myosin-9 OS=Homo sapiens GN=MYH9 PE=1 SV=4	23	37	156	31	1	1960	630.67	37	5	5346.1	5538.8	5375	4629.4	5404.1	3440
P13639	Elongation factor 2 OS=Homo sapiens GN=EEF2 PE=1 SV=4	39	26	172	25	1	858	619.02	26	1	7977.1	8297.4	9098.7	7612.4	9235.2	6349.1
P68371	Tubulin beta-4B chain OS=Homo sapiens GN=TUBB4B PE=1 SV=1	51	15	137	4	1	445	591.94	15	11	4278	4829	5122.5	4672.9	5652.7	4014.1
Q04695	Keratin, type I cytoskeletal 17 OS=Homo sapiens GN=KRT17 PE=1 SV=2	51	22	207	11	1	432	567.51	22	1	3547.2	3143.2	1571.3	1312.1	2954.3	1464.7
P41252	Isoleucine--tRNA ligase, cytoplasmic OS=Homo sapiens GN=IARS PE=1 SV=2	33	33	152	33	1	1262	554.89	33	0	7128.1	6916	7295.7	6178.8	7265.6	4488.6
Q9BVA1	Tubulin beta-2B chain OS=Homo sapiens GN=TUBB2B PE=1 SV=1	37	13	122	1	1	445	535.2	13	0	388.8	430.9	409.5	345.3	433.4	293.5
Q13885	Tubulin beta-2A chain OS=Homo sapiens GN=TUBB2A PE=1 SV=1	37	13	121	1	1	445	531.83	13	2	391.8	480.4	469.9	423	501.1	373.4
P07900	Heat shock protein HSP 90-alpha OS=Homo sapiens GN=HSP90AA1 PE=1 SV=5	31	20	137	11	1	732	515.85	20	9	7199.9	6975	7733.9	6910.3	8430	5776.9
P08238	Heat shock protein HSP 90-beta OS=Homo sapiens GN=HSP90AB1 PE=1 SV=4	34	19	128	9	1	724	487.8	19	0	2255.1	2285.3	2537.9	2173.9	2561.7	1838.8
P07814	Bifunctional glutamate/proline--tRNA ligase OS=Homo sapiens GN=EPRS PE=1 SV=5	29	35	126	35	1	1512	449.81	35	0	7255.9	7032.3	7525.3	6338.5	7508.8	4613.4
P13646	Keratin, type I cytoskeletal 13 OS=Homo sapiens GN=KRT13 PE=1 SV=4	28	15	169	7	1	458	444.06	15	0	413.2	2989.2	519.6	1167.1	550.1	346.8
P14868	Aspartate--tRNA ligase, cytoplasmic OS=Homo sapiens GN=DARS PE=1 SV=2	42	19	152	19	1	501	441.51	19	0	5190.5	5393.4	5485	4965.8	5859	3636.9
P58107	Epiplakin OS=Homo sapiens GN=EPPK1 PE=1 SV=2	32	43	112	43	1	5090	416.85	43	0	3657.2	4190.2	4183.4	3925.6	4576.4	3231.8
P78371	T-complex protein 1 subunit beta OS=Homo sapiens GN=CCT2 PE=1 SV=4	50	19	91	19	1	535	413.27	19	0	3228.6	3270.2	3616.4	3549.7	4072.2	2905.5
Q15084	Protein disulfide-isomerase A6 OS=Homo sapiens GN=PDIA6 PE=1 SV=1	37	13	107	13	1	440	412.15	13	0	1545.9	1641	3107	2970.5	7362.9	5613.9
P21333	Filamin-A OS=Homo sapiens GN=FLNA PE=1 SV=4	19	38	112	34	1	2647	405.24	38	4	5277.9	5587.3	5750.3	5374.3	6287.9	4202.5
P78527	DNA-dependent protein kinase catalytic subunit OS=Homo sapiens GN=PRKDC PE=1 SV=3	14	52	129	52	1	4128	392.59	52	0	5618.8	5914	6166.5	5371.1	6518.3	4898.5
P61978	Heterogeneous nuclear ribonucleoprotein K OS=Homo sapiens GN=HNRNPK PE=1 SV=1	32	12	118	12	1	463	386.12	12	0	4290.8	4489.6	4671.4	3843.3	4595.1	3192.6
P18124	60S ribosomal protein L7 OS=Homo sapiens GN=RPL7 PE=1 SV=1	33	9	155	9	1	248	354.09	9	0	7547.1	8400.2	8727.3	7807.2	8325.8	5877.6
P13667	Protein disulfide-isomerase A4 OS=Homo sapiens GN=PDIA4 PE=1 SV=2	32	16	99	16	1	645	347	16	0	1665.9	1947.6	3441.2	3212.6	8966.4	6677.1
P08670	Vimentin OS=Homo sapiens GN=VIM PE=1 SV=4	53	23	113	22	1	466	334.74	23	1	5039.5	5240.3	5089.2	3904.3	6623.7	4844.1
P30101	Protein disulfide-isomerase A3 OS=Homo sapiens GN=PDIA3 PE=1 SV=4	27	11	100	11	1	505	328.93	11	0	2379.1	2742	4394.4	4239.8	8305.7	6143.7
P15924	Desmoplakin OS=Homo sapiens GN=DSP PE=1 SV=3	13	39	116	39	1	2871	311.69	39	0	4606.6	8557.9	5256.8	4067.7	5032.7	3327
O00571	ATP-dependent RNA helicase DDX3X OS=Homo sapiens GN=DDX3X PE=1 SV=3	31	20	90	19	1	662	301.07	20	1	4689.1	4857.5	5326.6	4318.3	5274.5	3520.5
P50990	T-complex protein 1 subunit theta OS=Homo sapiens GN=CCT8 PE=1 SV=4	35	17	87	17	1	548	300.23	17	0	4270.6	4409.8	4732.4	4589.1	5176.9	3624.7
Q9P2J5	Leucine--tRNA ligase, cytoplasmic OS=Homo sapiens GN=LARS PE=1 SV=2	22	21	71	21	1	1176	297.94	21	0	3324.3	3300.8	3603.6	3191.8	3693.4	2404.6
P17987	T-complex protein 1 subunit alpha OS=Homo sapiens GN=TCP1 PE=1 SV=1	45	17	70	17	1	556	296.18	17	0	2767.1	2809.6	3118.5	2919.8	3485.3	2331.6
Q00610	Clathrin heavy chain 1 OS=Homo sapiens GN=CLTC PE=1 SV=5	18	23	85	23	1	1675	281.72	23	0	3306.6	3534.2	3709.9	3195.2	4133.9	2677.2
P05783	Keratin, type I cytoskeletal 18 OS=Homo sapiens GN=KRT18 PE=1 SV=2	28	12	120	10	1	430	281.63	12	0	1192	1362	1533.7	1266	1619.7	1148.2
O75688	Protein phosphatase 1B OS=Homo sapiens GN=PPM1B PE=1 SV=1	33	14	74	14	1	479	281.21	14	0	3867.4	3684.3	4080.8	3824.9	4228.4	2787.1
P06733	Alpha-enolase OS=Homo sapiens GN=ENO1 PE=1 SV=2	38	13	82	13	1	434	279.88	13	0	4553	4872.9	5085.9	4387.9	5368.4	3518.2
P10809	60 kDa heat shock protein, mitochondrial OS=Homo sapiens GN=HSPD1 PE=1 SV=2	42	18	58	18	1	573	275.53	18	0	2464.6	2368.5	2654.7	2147.7	2585.9	2003.3
P48643	T-complex protein 1 subunit epsilon OS=Homo sapiens GN=CCT5 PE=1 SV=1	40	16	72	15	1	541	273.25	16	0	3387.4	3760.3	3758.3	3282.8	3935.6	2844.8
P33176	Kinesin-1 heavy chain OS=Homo sapiens GN=KIF5B PE=1 SV=1	30	23	65	23	1	963	272.47	23	0	3388.2	3392.5	3685.5	2910.2	3750.1	2488.4
P07237	Protein disulfide-isomerase OS=Homo sapiens GN=P4HB PE=1 SV=3	34	14	73	14	1	508	270.45	14	0	2594.7	2569.2	3429.6	3074.3	4763.3	3394.8
Q9UBS4	DnaJ homolog subfamily B member 11 OS=Homo sapiens GN=DNAJB11 PE=1 SV=1	30	9	82	9	1	358	269.54	9	0	1122.7	1262.5	2240.6	1973.3	6014.8	4255.4
P25705	ATP synthase subunit alpha, mitochondrial OS=Homo sapiens GN=ATP5A1 PE=1 SV=1	31	15	72	15	1	553	265.31	15	0	2935.9	3297	3333.6	3046.3	3530.9	2607.6
P12277	Creatine kinase B-type OS=Homo sapiens GN=CKB PE=1 SV=1	35	9	62	9	1	381	263.73	9	0	1183.3	1460.7	1705.3	1524.4	1868.2	1350.1
P35232	Prohibitin OS=Homo sapiens GN=PHB PE=1 SV=1	49	12	77	12	1	272	259.66	12	0	2407.9	2613.7	2811.5	2480.5	2869.3	2005.5
P52732	Kinesin-like protein KIF11 OS=Homo sapiens GN=KIF11 PE=1 SV=2	29	26	77	26	1	1056	259.56	26	0	3723.6	3652.8	4081	3118.7	3759.4	2343.4
P50991	T-complex protein 1 subunit delta OS=Homo sapiens GN=CCT4 PE=1 SV=4	35	16	78	15	1	539	255.91	16	1	3580.8	3726.5	3996.7	3918.1	4431.5	3050.2
P40227	T-complex protein 1 subunit zeta OS=Homo sapiens GN=CCT6A PE=1 SV=3	34	15	72	15	1	531	252.41	15	0	3444.8	3516.1	3881	3748.2	4305.4	3002.4
P62258	14-3-3 protein epsilon OS=Homo sapiens GN=YWHAE PE=1 SV=1	35	8	75	6	1	255	248.68	8	3	2554.1	2946.9	2746.1	2506.1	2765.8	1929.6
P63244	Guanine nucleotide-binding protein subunit beta-2-like 1 OS=Homo sapiens GN=GNB2L1 PE=1 SV=3	32	10	79	10	1	317	246.42	10	0	3225.1	3330.9	3533.5	3054.4	3648.6	2521.7
P07355	Annexin A2 OS=Homo sapiens GN=ANXA2 PE=1 SV=2	46	14	70	14	1	339	246.34	14	0	2097.5	4064.6	2480.6	2078.8	2632.1	1827
Q6P3W7	SCY1-like protein 2 OS=Homo sapiens GN=SCYL2 PE=1 SV=1	29	18	69	18	1	929	245.39	18	0	3964.9	3597.6	4022.5	3215.3	3980.7	2622
P54136	Arginine--tRNA ligase, cytoplasmic OS=Homo sapiens GN=RARS PE=1 SV=2	31	18	76	18	1	660	238.79	18	0	3982.4	3977.2	4145.2	3438	3943.6	2515.5
P27348	14-3-3 protein theta OS=Homo sapiens GN=YWHAQ PE=1 SV=1	28	6	70	3	1	245	236.04	6	1	1204.5	1299.8	1255	1068.5	1149.1	853.7
P23396	40S ribosomal protein S3 OS=Homo sapiens GN=RPS3 PE=1 SV=2	61	14	65	14	1	243	236	14	0	3686.2	3733.6	4137.2	3448.5	4319.1	2968
P55072	Transitional endoplasmic reticulum ATPase OS=Homo sapiens GN=VCP PE=1 SV=4	42	22	76	22	1	806	229.32	22	0	2293.8	2623.7	3029.4	2849.3	4032.1	2916.2
Q9NYU2	UDP-glucose:glycoprotein glucosyltransferase 1 OS=Homo sapiens GN=UGGT1 PE=1 SV=3	20	25	66	23	1	1555	228.75	25	2	1461	1684.4	3132.1	2967.2	6368.3	4435.3
P22234	Multifunctional protein ADE2 OS=Homo sapiens GN=PAICS PE=1 SV=3	20	7	55	7	1	425	227.1	7	0	1678.8	1822.5	1835.4	1821.9	1986.7	1382.9
P27708	CAD protein OS=Homo sapiens GN=CAD PE=1 SV=3	11	23	66	23	1	2225	225.83	23	0	2706.9	2874.1	3050.4	2972.7	3270.9	2285.9
Q99623	Prohibitin-2 OS=Homo sapiens GN=PHB2 PE=1 SV=2	47	13	67	13	1	299	221.28	13	0	2970.2	3237	3320.3	2831.1	3336.2	2298.6
P62979	Ubiquitin-40S ribosomal protein S27a OS=Homo sapiens GN=RPS27A PE=1 SV=2	28	4	73	4	1	156	216.31	4	0	2639.4	3198.2	3171.9	2778.3	3629	2663.6
P47897	Glutamine--tRNA ligase OS=Homo sapiens GN=QARS PE=1 SV=1	28	18	60	18	1	775	215.25	18	0	1938.3	2045.7	2101	1881.9	2225.2	1488.4
P68366	Tubulin alpha-4A chain OS=Homo sapiens GN=TUBA4A PE=1 SV=1	25	10	74	1	1	448	214.43	10	0
Q8N1I0	Dedicator of cytokinesis protein 4 OS=Homo sapiens GN=DOCK4 PE=1 SV=3	15	23	60	23	1	1966	214	23	0	2760.5	2699.4	3008.7	2277.9	2964.6	1855.7
Q07021	Complement component 1 Q subcomponent-binding protein, mitochondrial OS=Homo sapiens GN=C1QBP PE=1 SV=1	46	7	35	7	1	282	212.2	7	0	1157.7	1011.8	1063.7	869.3	1231.9	815.1
Q9BS26	Endoplasmic reticulum resident protein 44 OS=Homo sapiens GN=ERP44 PE=1 SV=1	17	7	64	6	1	406	208.78	7	1	2099.1	2011	2542.5	2261.1	2666.4	1903.1
P06493	Cyclin-dependent kinase 1 OS=Homo sapiens GN=CDK1 PE=1 SV=3	41	10	58	8	1	297	206.08	10	2	2681.6	2629.5	3056.1	2476.4	3007	1864.7
Q07020	60S ribosomal protein L18 OS=Homo sapiens GN=RPL18 PE=1 SV=2	29	5	56	5	1	188	203.16	5	0	2084.6	2035.9	2461.6	2416.1	2898.4	1767.6
P60842	Eukaryotic initiation factor 4A-I OS=Homo sapiens GN=EIF4A1 PE=1 SV=1	30	11	54	10	1	406	199.6	11	1	2698.9	2947.2	2985.7	2888.6	3225.5	2332.2
P61247	40S ribosomal protein S3a OS=Homo sapiens GN=RPS3A PE=1 SV=2	23	6	49	6	1	264	198.83	6	0	1336.1	1430	1539	1380.3	1627.7	1114.5
P04083	Annexin A1 OS=Homo sapiens GN=ANXA1 PE=1 SV=2	38	11	52	11	1	346	195.98	11	0	1484.6	2208	2011.4	1940.7	1971.7	1430.7
P49368	T-complex protein 1 subunit gamma OS=Homo sapiens GN=CCT3 PE=1 SV=4	43	20	64	20	1	545	192.07	20	0	3055.1	3384.6	3541.7	3433.7	4000.9	2730.1
Q9Y4L1	Hypoxia up-regulated protein 1 OS=Homo sapiens GN=HYOU1 PE=1 SV=1	21	15	47	15	1	999	190.83	15	0	1034.8	1163.3	1576.1	1364.9	3838.6	2491.6
P38646	Stress-70 protein, mitochondrial OS=Homo sapiens GN=HSPA9 PE=1 SV=2	29	16	50	15	1	679	189.57	16	0	2034.7	2182.8	2332	2089.7	2451.2	1780.5
P19474	E3 ubiquitin-protein ligase TRIM21 OS=Homo sapiens GN=TRIM21 PE=1 SV=1	24	10	61	10	1	475	189.4	10	0	2455.6	2617.3	2800.1	2433.2	2901.4	1821.2
Q86Y46	Keratin, type II cytoskeletal 73 OS=Homo sapiens GN=KRT73 PE=1 SV=1	9	6	64	1	1	540	189.13	6	1	1202.5	1942.1	1284	696.8	1156.8	948.7
O43707	Alpha-actinin-4 OS=Homo sapiens GN=ACTN4 PE=1 SV=2	24	18	53	11	1	911	187.61	18	7	2116.6	2569.5	2226.2	2050.1	2552.6	1731.8
P55884	Eukaryotic translation initiation factor 3 subunit B OS=Homo sapiens GN=EIF3B PE=1 SV=3	15	12	56	12	1	814	185.2	12	0	2428.5	2511.9	2619.8	2326.8	2691.8	1861.3
P68104	Elongation factor 1-alpha 1 OS=Homo sapiens GN=EEF1A1 PE=1 SV=1	21	8	52	8	1	462	184.45	8	0	3360.9	3411.7	3594.3	3121	3840.2	2793.8
Q99832	T-complex protein 1 subunit eta OS=Homo sapiens GN=CCT7 PE=1 SV=2	41	17	45	17	1	543	180.17	17	0	2202.6	2225.2	2461.3	2428.6	2866.8	1982.5
Q06830	Peroxiredoxin-1 OS=Homo sapiens GN=PRDX1 PE=1 SV=1	37	8	69	5	1	199	179.97	8	3	2998.6	3204.3	3560.5	2941.4	3809.1	2867.6
P26641	Elongation factor 1-gamma OS=Homo sapiens GN=EEF1G PE=1 SV=3	28	11	47	11	1	437	177.12	11	0	1762.7	1812.7	2010.2	1802	2143.3	1453.7
P22102	Trifunctional purine biosynthetic protein adenosine-3 OS=Homo sapiens GN=GART PE=1 SV=1	20	15	51	15	1	1010	176.21	15	0	2684.9	2842.6	2929.9	2703.8	3158.5	2182.1
P04843	Dolichyl-diphosphooligosaccharide--protein glycosyltransferase subunit 1 OS=Homo sapiens GN=RPN1 PE=1 SV=1	22	13	56	13	1	607	174.22	13	0	1956	2175	2410.9	2352	2804.5	1960.9
Q9Y2H1	Serine/threonine-protein kinase 38-like OS=Homo sapiens GN=STK38L PE=1 SV=3	31	11	51	10	1	464	173.27	11	1	3096.8	2980.1	3391.2	2526.4	3405.4	2154.1
P63104	14-3-3 protein zeta/delta OS=Homo sapiens GN=YWHAZ PE=1 SV=1	40	7	51	5	1	245	164.81	7	0	654.7	912.3	729.8	595.4	690.7	513.6
P49411	Elongation factor Tu, mitochondrial OS=Homo sapiens GN=TUFM PE=1 SV=2	34	13	43	13	1	452	164.53	13	0	1717.5	1898	1895	1678.3	2003.6	1411.4
Q8N1N4	Keratin, type II cytoskeletal 78 OS=Homo sapiens GN=KRT78 PE=2 SV=2	14	8	59	6	1	520	162.33	8	0	739.4	1166.5	764	545.2	786.2	593.4
Q92504	Zinc transporter SLC39A7 OS=Homo sapiens GN=SLC39A7 PE=1 SV=2	8	3	33	3	1	469	161.77	3	0	814	722.8	897.2	759.9	964.9	624.5
P62241	40S ribosomal protein S8 OS=Homo sapiens GN=RPS8 PE=1 SV=2	34	6	46	6	1	208	158.94	6	0	2241	2411.1	2657.8	2191.9	2745.1	1789
Q14152	Eukaryotic translation initiation factor 3 subunit A OS=Homo sapiens GN=EIF3A PE=1 SV=1	14	18	59	18	1	1382	157.74	18	0	2298.8	2446.5	2586.4	2279.2	2650.8	1773.9
P10599	Thioredoxin OS=Homo sapiens GN=TXN PE=1 SV=3	21	2	71	2	1	105	156.89	2	0	1032.3	978.6	1090.4	864.3	1095.8	777.3
P62805	Histone H4 OS=Homo sapiens GN=HIST1H4A PE=1 SV=2	36	4	66	4	1	103	155.69	4	0	3356.2	3670.2	3134.6	2527.5	4362.1	3566.1
Q13162	Peroxiredoxin-4 OS=Homo sapiens GN=PRDX4 PE=1 SV=1	28	6	50	4	1	271	154.32	6	0	814.7	872.1	1111.4	1000.4	1479.7	1051.6
P00338	L-lactate dehydrogenase A chain OS=Homo sapiens GN=LDHA PE=1 SV=2	24	8	45	6	1	332	153.87	8	2	2490.6	3244	3292.9	2941.9	3999.6	2734.4
P11586	C-1-tetrahydrofolate synthase, cytoplasmic OS=Homo sapiens GN=MTHFD1 PE=1 SV=3	20	16	47	16	1	935	147.86	16	0	2284.6	2467.5	2588.5	2347.3	2748.6	1904.1
Q14257	Reticulocalbin-2 OS=Homo sapiens GN=RCN2 PE=1 SV=1	39	9	30	9	1	317	147.66	9	0	981.4	925.5	1340.9	1139.2	2088.5	1491.8
Q12931	Heat shock protein 75 kDa, mitochondrial OS=Homo sapiens GN=TRAP1 PE=1 SV=3	14	8	43	7	1	704	145.49	8	0	601	695.7	726	691.5	816.5	555.3
Q8IXB1	DnaJ homolog subfamily C member 10 OS=Homo sapiens GN=DNAJC10 PE=1 SV=2	20	12	43	12	1	793	144.17	12	0	760.7	859.3	1651.6	1512.8	3042.5	2053.9
O60331	Phosphatidylinositol 4-phosphate 5-kinase type-1 gamma OS=Homo sapiens GN=PIP5K1C PE=1 SV=2	20	11	43	11	1	668	143.87	11	0	1794.7	1889.3	1975.7	1768.1	2061.3	1335
P42704	Leucine-rich PPR motif-containing protein, mitochondrial OS=Homo sapiens GN=LRPPRC PE=1 SV=3	20	23	39	23	1	1394	136.22	23	0	2329.9	2370	2504.5	2241	2539.7	1936.4
Q13347	Eukaryotic translation initiation factor 3 subunit I OS=Homo sapiens GN=EIF3I PE=1 SV=1	31	9	42	9	1	325	135.24	9	0	2078.9	2153.6	2367.8	1978	2460.2	1635.9
P16615	Sarcoplasmic/endoplasmic reticulum calcium ATPase 2 OS=Homo sapiens GN=ATP2A2 PE=1 SV=1	16	12	36	12	1	1042	134.69	12	0	1209.6	1274.5	1369.5	1290.8	1474.8	1074.2
O43175	D-3-phosphoglycerate dehydrogenase OS=Homo sapiens GN=PHGDH PE=1 SV=4	20	9	36	9	1	533	134.64	9	0	1872.7	1964.3	2154	1899.3	2326.7	1563.2
P56192	Methionine--tRNA ligase, cytoplasmic OS=Homo sapiens GN=MARS PE=1 SV=2	22	17	42	17	1	900	134.2	17	0	2128.3	2427.2	2321.6	1943.5	2309.3	1457.5
P13010	X-ray repair cross-complementing protein 5 OS=Homo sapiens GN=XRCC5 PE=1 SV=3	19	9	30	9	1	732	132.2	9	0	1585.2	1410.7	1710.8	1264.9	1641.9	1196.8
Q14204	Cytoplasmic dynein 1 heavy chain 1 OS=Homo sapiens GN=DYNC1H1 PE=1 SV=5	6	22	40	22	1	4646	131.89	22	0	1744.1	1923.9	2010.1	1725.5	2056.7	1503.2
Q99426	Tubulin-folding cofactor B OS=Homo sapiens GN=TBCB PE=1 SV=2	23	5	41	5	1	244	131.48	5	0	1370.7	1534.8	1575.2	1412.5	1620	1140.2
P34897	Serine hydroxymethyltransferase, mitochondrial OS=Homo sapiens GN=SHMT2 PE=1 SV=3	23	10	35	10	1	504	130.84	10	0	1191.5	1229.8	1297.9	1330.3	1354.9	1029.6
Q14697	Neutral alpha-glucosidase AB OS=Homo sapiens GN=GANAB PE=1 SV=3	18	13	46	13	1	944	130.12	13	0	969	1143.7	1720.8	1673	2712.7	2025.8
P27824	Calnexin OS=Homo sapiens GN=CANX PE=1 SV=2	13	7	46	7	1	592	128.93	7	0	1292.4	1352.8	1778.3	1583.1	2333.4	1722.9
P05023	Sodium/potassium-transporting ATPase subunit alpha-1 OS=Homo sapiens GN=ATP1A1 PE=1 SV=1	15	13	33	13	1	1023	128.46	13	0	1223.8	1375.8	1376.9	1378.5	1529.5	1067.2
P12004	Proliferating cell nuclear antigen OS=Homo sapiens GN=PCNA PE=1 SV=1	42	8	45	8	1	261	127.46	8	0	1682	1564.6	1811.4	1535.5	1888.2	1312.1
P30041	Peroxiredoxin-6 OS=Homo sapiens GN=PRDX6 PE=1 SV=3	47	9	43	9	1	224	126.71	9	0	2250.8	2446.5	2595.3	2314	2499.4	1875.9
Q9BRS2	Serine/threonine-protein kinase RIO1 OS=Homo sapiens GN=RIOK1 PE=1 SV=2	27	14	45	14	1	568	126.03	14	0	2406.3	2682.3	2687.9	2430.3	2920.4	1962.5
Q9BXJ9	N-alpha-acetyltransferase 15, NatA auxiliary subunit OS=Homo sapiens GN=NAA15 PE=1 SV=1	11	8	39	8	1	866	124.96	8	0	1006	1180.4	1224.9	1151.9	1319.5	932
Q01518	Adenylyl cyclase-associated protein 1 OS=Homo sapiens GN=CAP1 PE=1 SV=5	32	12	39	12	1	475	121.93	12	0	1597.3	1578.9	1614.1	1412	1741.6	1215.4
Q01813	6-phosphofructokinase type C OS=Homo sapiens GN=PFKP PE=1 SV=2	18	10	31	8	1	784	121.89	10	2	992.7	1128.8	1139.7	1135.9	1257.7	902.4
P31153	S-adenosylmethionine synthase isoform type-2 OS=Homo sapiens GN=MAT2A PE=1 SV=1	23	8	37	8	1	395	121.8	8	0	3266.1	3474.6	3805.9	3203.7	3823.5	2517.6
P32119	Peroxiredoxin-2 OS=Homo sapiens GN=PRDX2 PE=1 SV=5	35	7	44	6	1	198	121.46	7	0	1649.9	1786.1	1858.9	1641.4	1953.3	1430.4
Q15208	Serine/threonine-protein kinase 38 OS=Homo sapiens GN=STK38 PE=1 SV=1	30	10	36	9	1	465	119.42	10	0	1038.3	941.8	1039.1	767.1	992.2	623.4
P15880	40S ribosomal protein S2 OS=Homo sapiens GN=RPS2 PE=1 SV=2	37	11	44	11	1	293	116.68	11	0	1768.8	1693.2	1857.4	1611.4	1947.5	1385.3
P17844	Probable ATP-dependent RNA helicase DDX5 OS=Homo sapiens GN=DDX5 PE=1 SV=1	24	15	36	10	1	614	115.89	15	3	1634.8	1718.5	1853.6	1428	1936.5	1259
P62937	Peptidyl-prolyl cis-trans isomerase A OS=Homo sapiens GN=PPIA PE=1 SV=2	33	7	42	7	1	165	115.72	7	0	2071.8	2142.4	2448.5	2097.6	2902.8	2059.7
Q13838	Spliceosome RNA helicase DDX39B OS=Homo sapiens GN=DDX39B PE=1 SV=1	18	7	36	2	1	428	115.48	7	5	1531.1	1636.4	1710.3	1548.4	1707.9	1243.1
Q15046	Lysine--tRNA ligase OS=Homo sapiens GN=KARS PE=1 SV=3	24	13	32	13	1	597	115.28	13	0	1616.7	1626.8	1759.3	1644.4	1898	1194
P23284	Peptidyl-prolyl cis-trans isomerase B OS=Homo sapiens GN=PPIB PE=1 SV=2	32	7	36	7	1	216	115.14	7	0	1170.3	1264.5	2136.3	1898.3	3622.1	2637.9
Q96S66	Chloride channel CLIC-like protein 1 OS=Homo sapiens GN=CLCC1 PE=1 SV=1	18	10	36	10	1	551	115.08	10	0	1890.9	1878.7	2116.8	1812.9	2177.8	1365
P45880	Voltage-dependent anion-selective channel protein 2 OS=Homo sapiens GN=VDAC2 PE=1 SV=2	25	6	45	6	1	294	114.86	6	0	1224.7	1378.8	1487.6	1179.7	1482.5	1041.9
P05141	ADP/ATP translocase 2 OS=Homo sapiens GN=SLC25A5 PE=1 SV=7	29	9	37	3	1	298	114.19	9	6	2394.5	2421.5	2588.6	2358.4	2778.8	1954
P62195	26S protease regulatory subunit 8 OS=Homo sapiens GN=PSMC5 PE=1 SV=1	25	9	32	8	1	406	113.09	9	0	1213.7	1254.2	1403.3	1199.8	1469.3	1053.8
P27797	Calreticulin OS=Homo sapiens GN=CALR PE=1 SV=1	24	6	35	6	1	417	112.91	6	0	458.3	674.4	1490.6	1409.5	2809.5	2170.8
Q06210	Glutamine--fructose-6-phosphate aminotransferase [isomerizing] 1 OS=Homo sapiens GN=GFPT1 PE=1 SV=3	11	6	27	6	1	699	112.52	6	0	913.1	1016.3	1007.5	1051	1143.9	789
O95433	Activator of 90 kDa heat shock protein ATPase homolog 1 OS=Homo sapiens GN=AHSA1 PE=1 SV=1	30	9	35	9	1	338	112.52	9	0	1518.2	1647.4	1706.1	1559.9	1778.2	1278
Q6KB66	Keratin, type II cytoskeletal 80 OS=Homo sapiens GN=KRT80 PE=1 SV=2	9	4	34	3	1	452	111.83	4	0	128.8	212.3	150.9	131.5	154.7	115.4
P12956	X-ray repair cross-complementing protein 6 OS=Homo sapiens GN=XRCC6 PE=1 SV=2	15	9	30	9	1	609	111.17	9	0	1387.1	1397.2	1614.5	1335.2	1616.3	1188.4
P62753	40S ribosomal protein S6 OS=Homo sapiens GN=RPS6 PE=1 SV=1	23	6	38	6	1	249	111.12	6	0	1547.3	1538.5	1727.1	1424	1818.8	1225.8
P81605	Dermcidin OS=Homo sapiens GN=DCD PE=1 SV=2	26	3	40	3	1	110	110.1	3	0	1666.6	1594.3	1361.6	1249.9	1188.2	1083.1
P54886	Delta-1-pyrroline-5-carboxylate synthase OS=Homo sapiens GN=ALDH18A1 PE=1 SV=2	20	15	40	15	1	795	109.88	15	0	1657	1711.4	1769.4	1615.9	1837.8	1332.8
P54105	Methylosome subunit pICln OS=Homo sapiens GN=CLNS1A PE=1 SV=1	57	7	28	7	1	237	108.49	7	0	1705.8	1769.8	1773.4	1502.7	1882.6	1253.6
P33993	DNA replication licensing factor MCM7 OS=Homo sapiens GN=MCM7 PE=1 SV=4	18	12	39	12	1	719	108.48	12	0	1525.5	1586.8	1734	1507.1	1781.6	1288
Q15366	Poly(rC)-binding protein 2 OS=Homo sapiens GN=PCBP2 PE=1 SV=1	22	6	33	3	1	365	107.81	6	2	1077.3	1183.6	1247.2	1161.9	1401	959.9
P06753	Tropomyosin alpha-3 chain OS=Homo sapiens GN=TPM3 PE=1 SV=2	17	5	38	2	1	285	105.54	5	3	1253.1	1429.1	1290	1259.3	1422.4	1019.7
P31946	14-3-3 protein beta/alpha OS=Homo sapiens GN=YWHAB PE=1 SV=3	20	5	39	2	1	246	104.36	5	0	336.4	417.8	373.8	310.5	441	284.2
P62701	40S ribosomal protein S4, X isoform OS=Homo sapiens GN=RPS4X PE=1 SV=2	30	7	34	7	1	263	104.32	7	0	1370.9	1479.6	1645.8	1600.4	1772.7	1205.6
P61981	14-3-3 protein gamma OS=Homo sapiens GN=YWHAG PE=1 SV=2	23	5	39	2	1	247	103.01	5	0	327.8	294.6	389.3	360.5	346.7	280.4
Q08211	ATP-dependent RNA helicase A OS=Homo sapiens GN=DHX9 PE=1 SV=4	11	11	28	11	1	1270	102.79	11	0	824.9	966.7	975	845	1073.4	731.6
Q15365	Poly(rC)-binding protein 1 OS=Homo sapiens GN=PCBP1 PE=1 SV=2	22	6	27	3	1	356	102.59	6	0	538.4	601.6	623.7	564.1	663.9	469.9
P53999	Activated RNA polymerase II transcriptional coactivator p15 OS=Homo sapiens GN=SUB1 PE=1 SV=3	25	4	33	4	1	127	102.59	4	0	1325.5	1494.6	1386.6	1350.1	1386.9	1134
P06576	ATP synthase subunit beta, mitochondrial OS=Homo sapiens GN=ATP5B PE=1 SV=3	28	11	29	11	1	529	102.15	11	0	824.6	986.2	999.8	954.9	1083.3	839
P84098	60S ribosomal protein L19 OS=Homo sapiens GN=RPL19 PE=1 SV=1	17	3	28	3	1	196	101.68	3	0	923.8	1081.2	1155.5	1146.7	1256.9	791.5
P62829	60S ribosomal protein L23 OS=Homo sapiens GN=RPL23 PE=1 SV=1	50	5	32	5	1	140	101.53	5	0	764.5	890.2	1020.6	822	1152.5	726.4
P26373	60S ribosomal protein L13 OS=Homo sapiens GN=RPL13 PE=1 SV=4	28	6	34	6	1	211	101.3	6	0	1514.8	1585.5	1754.9	1576.8	1770.6	1227.2
P12268	Inosine-5'-monophosphate dehydrogenase 2 OS=Homo sapiens GN=IMPDH2 PE=1 SV=2	18	9	29	7	1	514	100.56	9	2	1408	1624.9	1561.1	1383.2	1615.4	1186.1
O75821	Eukaryotic translation initiation factor 3 subunit G OS=Homo sapiens GN=EIF3G PE=1 SV=2	28	8	36	8	1	320	100.26	8	0	1596.5	1647.1	1764	1507.4	1805.2	1265.1
P35580	Myosin-10 OS=Homo sapiens GN=MYH10 PE=1 SV=3	8	13	30	9	1	1976	99.86	13	0	475.6	498.5	481.3	455.2	558.1	356.3
O00148	ATP-dependent RNA helicase DDX39A OS=Homo sapiens GN=DDX39A PE=1 SV=2	18	7	33	2	1	427	98.03	7	0	54.7	61.8	65	70.3	82.2	48.6
P62899	60S ribosomal protein L31 OS=Homo sapiens GN=RPL31 PE=1 SV=1	29	4	38	4	1	125	96.8	4	0	1136.9	1128.6	1303	1110.4	1268.5	918
Q16643	Drebrin OS=Homo sapiens GN=DBN1 PE=1 SV=4	18	8	23	8	1	649	96.05	8	0	805.9	829.3	871.3	798.2	887.8	614.5
Q04917	14-3-3 protein eta OS=Homo sapiens GN=YWHAH PE=1 SV=4	16	4	37	1	1	246	95.4	4	0	176.8	200.3	184.1	198.3	197.3	137.8
P19367	Hexokinase-1 OS=Homo sapiens GN=HK1 PE=1 SV=3	18	15	31	15	1	917	94.52	15	0	1427.2	1552.9	1588.1	1465.3	1631.2	1191.7
P46821	Microtubule-associated protein 1B OS=Homo sapiens GN=MAP1B PE=1 SV=2	6	12	28	12	1	2468	94.32	12	0	1510.8	1467.2	1569.4	1318.5	1576.2	1058.9
P53396	ATP-citrate synthase OS=Homo sapiens GN=ACLY PE=1 SV=3	10	10	29	10	1	1101	93.7	10	0	905.6	1005.8	1090.8	960.5	1111.8	807.1
P12236	ADP/ATP translocase 3 OS=Homo sapiens GN=SLC25A6 PE=1 SV=4	29	9	30	3	1	298	93.3	9	0	454.1	484.8	496.9	421.9	510.1	336.2
P62158	Calmodulin OS=Homo sapiens GN=CALM1 PE=1 SV=2	37	5	30	4	1	149	92.97	5	1	914.7	1398	1173.8	1003.3	1232	868.3
P26640	Valine--tRNA ligase OS=Homo sapiens GN=VARS PE=1 SV=4	12	11	29	11	1	1264	92.44	11	0	1216.7	1349.2	1375.5	1273.1	1461.9	1002.8
Q9Y262	Eukaryotic translation initiation factor 3 subunit L OS=Homo sapiens GN=EIF3L PE=1 SV=1	18	8	32	8	1	564	92	8	0	1408	1555.8	1627	1476.5	1696.6	1165
P14314	Glucosidase 2 subunit beta OS=Homo sapiens GN=PRKCSH PE=1 SV=2	18	9	29	9	1	528	91.54	9	0	818.2	957.5	1906.3	1759.1	2490.6	1822.1
O60814	Histone H2B type 1-K OS=Homo sapiens GN=HIST1H2BK PE=1 SV=3	35	5	34	3	1	126	90.74	5	4	1256.8	1494.9	1278.8	1125.6	1625.3	1234.3
Q92616	Translational activator GCN1 OS=Homo sapiens GN=GCN1L1 PE=1 SV=6	9	19	29	19	1	2671	90.14	19	0	1246.6	1392.6	1454.5	1247.6	1532	1115.9
P04406	Glyceraldehyde-3-phosphate dehydrogenase OS=Homo sapiens GN=GAPDH PE=1 SV=3	26	7	25	7	1	335	89.86	7	0	1106.9	1524.5	1454.7	1366.6	1547.8	1031.5
P19338	Nucleolin OS=Homo sapiens GN=NCL PE=1 SV=3	17	11	32	11	1	710	89.5	11	0	1462.8	1562.2	1665.1	1416.5	1845.6	1286.8
Q86UP2	Kinectin OS=Homo sapiens GN=KTN1 PE=1 SV=1	12	13	30	13	1	1357	88.97	13	0	1274.9	1345.8	1614.7	1291.2	1648.9	994.4
Q92598	Heat shock protein 105 kDa OS=Homo sapiens GN=HSPH1 PE=1 SV=1	9	6	26	5	1	858	88.71	6	1	752.8	846.1	861.4	828.1	1103.5	746.4
P31947	14-3-3 protein sigma OS=Homo sapiens GN=SFN PE=1 SV=1	23	5	39	2	1	248	88.17	5	0	86.2	769.3	97.3	93.2	132	74.8
O14950	Myosin regulatory light chain 12B OS=Homo sapiens GN=MYL12B PE=1 SV=2	30	4	24	4	1	172	85	4	0	841.9	832.8	785.8	747.1	776.8	550.4
Q9UJZ1	Stomatin-like protein 2, mitochondrial OS=Homo sapiens GN=STOML2 PE=1 SV=1	33	7	21	7	1	356	84.82	7	0	846.4	929.8	885.5	856.4	890.2	697
Q9BT78	COP9 signalosome complex subunit 4 OS=Homo sapiens GN=COPS4 PE=1 SV=1	21	6	21	6	1	406	84.33	6	0	587.1	658.6	646.8	672.9	692.4	496.9
P62857	40S ribosomal protein S28 OS=Homo sapiens GN=RPS28 PE=1 SV=1	30	2	33	2	1	69	83.2	2	0	904.1	937.4	1144.7	996.6	1175.3	903.1
Q9P035	Very-long-chain (3R)-3-hydroxyacyl-[acyl-carrier protein] dehydratase 3 OS=Homo sapiens GN=PTPLAD1 PE=1 SV=2	13	3	20	3	1	362	83.04	3	0	653.9	705.6	768.9	761.6	804.3	586.1
O14654	Insulin receptor substrate 4 OS=Homo sapiens GN=IRS4 PE=1 SV=1	8	10	29	10	1	1257	82.63	10	0	1285.5	1342.2	1413.2	1255	1418.6	1027.1
Q96JJ3	Engulfment and cell motility protein 2 OS=Homo sapiens GN=ELMO2 PE=1 SV=2	15	10	28	10	1	720	82.58	10	0	1206.1	1361	1537.1	1136.5	1353.9	905.9
P43246	DNA mismatch repair protein Msh2 OS=Homo sapiens GN=MSH2 PE=1 SV=1	12	9	21	9	1	934	82.56	9	0	656.6	726.1	783.6	667.4	876	622.6
Q13200	26S proteasome non-ATPase regulatory subunit 2 OS=Homo sapiens GN=PSMD2 PE=1 SV=3	12	9	22	9	1	908	82.5	9	0	1091.6	1136.4	1199.5	987.7	1450.3	937.7
P49736	DNA replication licensing factor MCM2 OS=Homo sapiens GN=MCM2 PE=1 SV=4	12	8	21	8	1	904	78.85	8	0	800.7	924.9	933.9	877.5	1041	685.5
P22626	Heterogeneous nuclear ribonucleoproteins A2/B1 OS=Homo sapiens GN=HNRNPA2B1 PE=1 SV=2	13	5	25	5	1	353	78.51	5	0	1280.2	1370.8	1328	1321.9	1563.9	1128.5
P04844	Dolichyl-diphosphooligosaccharide--protein glycosyltransferase subunit 2 OS=Homo sapiens GN=RPN2 PE=1 SV=3	6	3	21	3	1	631	78.51	3	0	503.2	574.3	615.6	575.9	722.6	498.8
P25789	Proteasome subunit alpha type-4 OS=Homo sapiens GN=PSMA4 PE=1 SV=1	34	6	18	6	1	261	77.97	6	0	754.1	812.2	799	650.6	795.9	524.8
Q9Y230	RuvB-like 2 OS=Homo sapiens GN=RUVBL2 PE=1 SV=3	21	9	24	9	1	463	77	9	0	1087.3	1199.4	1300.8	1238.3	1442.2	1028.5
P67936	Tropomyosin alpha-4 chain OS=Homo sapiens GN=TPM4 PE=1 SV=3	21	5	24	3	1	248	76.85	5	0	298.6	450.3	677	358.7	380.7	262.1
Q9BUF5	Tubulin beta-6 chain OS=Homo sapiens GN=TUBB6 PE=1 SV=1	21	7	24	3	1	446	76.12	7	0	143.1	184.9	179.1	179.7	185.6	140.8
Q7Z794	Keratin, type II cytoskeletal 1b OS=Homo sapiens GN=KRT77 PE=2 SV=3	11	8	32	3	1	578	75.72	8	1	170.9	302.3	196.7	177.7	301.7	276.2
P49321	Nuclear autoantigenic sperm protein OS=Homo sapiens GN=NASP PE=1 SV=2	11	7	25	7	1	788	75.58	7	0	612.6	645.5	693.5	626.4	691	508.9
P18206	Vinculin OS=Homo sapiens GN=VCL PE=1 SV=4	8	7	22	7	1	1134	74.87	7	0	843.7	1049.5	926.2	838.6	1057.3	755.2
Q92878	DNA repair protein RAD50 OS=Homo sapiens GN=RAD50 PE=1 SV=1	9	11	26	11	1	1312	74.5	11	0	686.5	977.7	812.9	765	942.4	626
P49902	Cytosolic purine 5'-nucleotidase OS=Homo sapiens GN=NT5C2 PE=1 SV=1	14	6	18	6	1	561	74.34	6	0	729.8	756.3	829.2	736	912.2	552.4
Q13155	Aminoacyl tRNA synthase complex-interacting multifunctional protein 2 OS=Homo sapiens GN=AIMP2 PE=1 SV=2	33	6	16	6	1	320	74.31	6	0	1466.7	1373.2	1520.9	1110.9	1592.5	865.3
P40763	Signal transducer and activator of transcription 3 OS=Homo sapiens GN=STAT3 PE=1 SV=2	14	9	23	9	1	770	73.78	9	0	865.1	811.7	944.1	717.3	893.9	575.5
P62081	40S ribosomal protein S7 OS=Homo sapiens GN=RPS7 PE=1 SV=1	30	5	25	5	1	194	73.5	5	0	493	552.7	613.9	505.4	631	437.9
P21796	Voltage-dependent anion-selective channel protein 1 OS=Homo sapiens GN=VDAC1 PE=1 SV=2	22	5	21	4	1	283	73.41	5	1	510.5	549.5	554.7	479.8	568.5	406.6
P25205	DNA replication licensing factor MCM3 OS=Homo sapiens GN=MCM3 PE=1 SV=3	20	13	20	13	1	808	73.21	13	0	920.1	983.8	1021.3	892.5	1076	736.9
Q02790	Peptidyl-prolyl cis-trans isomerase FKBP4 OS=Homo sapiens GN=FKBP4 PE=1 SV=3	19	7	20	7	1	459	72.82	7	0	784.8	914.4	972.5	926.1	1067.7	724.8
P17980	26S protease regulatory subunit 6A OS=Homo sapiens GN=PSMC3 PE=1 SV=3	14	5	19	5	1	439	72.75	5	0	582.1	682.3	683.6	695.2	807.2	577.5
P25490	Transcriptional repressor protein YY1 OS=Homo sapiens GN=YY1 PE=1 SV=2	7	3	20	3	1	414	71.63	3	0	604.1	618.1	687.2	667.4	833.4	507
P12814	Alpha-actinin-1 OS=Homo sapiens GN=ACTN1 PE=1 SV=2	14	10	21	3	1	892	71.62	10	0	79.2	83.8	91.9	86.2	100.7	69.6
Q00839	Heterogeneous nuclear ribonucleoprotein U OS=Homo sapiens GN=HNRNPU PE=1 SV=6	13	8	19	8	1	825	71.46	8	0	1337.1	1414.7	1576.8	1250	1619.8	1078.3
Q14566	DNA replication licensing factor MCM6 OS=Homo sapiens GN=MCM6 PE=1 SV=1	16	12	24	12	1	821	71.45	12	0	1290.6	1414.7	1519.5	1413.8	1594.5	1112.1
P22314	Ubiquitin-like modifier-activating enzyme 1 OS=Homo sapiens GN=UBA1 PE=1 SV=3	9	7	20	7	1	1058	71.18	7	0	313.7	407.7	416.8	410.6	477.9	346.6
O43242	26S proteasome non-ATPase regulatory subunit 3 OS=Homo sapiens GN=PSMD3 PE=1 SV=2	21	10	20	10	1	534	70.91	10	0	997.6	995.7	1061.8	923.3	1144.9	822.7
P23588	Eukaryotic translation initiation factor 4B OS=Homo sapiens GN=EIF4B PE=1 SV=2	16	6	16	6	1	611	70.02	6	0	201	218.5	232.5	192.3	243	139.5
Q02878	60S ribosomal protein L6 OS=Homo sapiens GN=RPL6 PE=1 SV=3	20	6	24	6	1	288	69.49	6	0	913.9	1036.7	1097.4	1030.3	1142.3	800.7
P40926	Malate dehydrogenase, mitochondrial OS=Homo sapiens GN=MDH2 PE=1 SV=3	36	10	19	10	1	338	69.28	10	0	1258.2	1305.8	1378.5	1197.9	1506.6	1094.3
P50402	Emerin OS=Homo sapiens GN=EMD PE=1 SV=1	14	3	22	3	1	254	69.21	3	0	765.5	891.9	924.6	852.9	864.7	585.5
Q12904	Aminoacyl tRNA synthase complex-interacting multifunctional protein 1 OS=Homo sapiens GN=AIMP1 PE=1 SV=2	39	8	17	8	1	312	69.04	8	0	1215.8	1195.2	1297.7	1049.8	1308.1	788.9
Q8NBS9	Thioredoxin domain-containing protein 5 OS=Homo sapiens GN=TXNDC5 PE=1 SV=2	14	5	20	5	1	432	68.32	5	0	597.6	638.7	1028	1008.5	1642	1236.4
P62316	Small nuclear ribonucleoprotein Sm D2 OS=Homo sapiens GN=SNRPD2 PE=1 SV=1	47	6	19	6	1	118	67.72	6	0	974.6	935.4	1037.2	847.6	1057.9	727.6
P46459	Vesicle-fusing ATPase OS=Homo sapiens GN=NSF PE=1 SV=3	12	9	23	9	1	744	67.12	9	0	1387.1	1127.6	1178.9	1120	1360.2	885.2
P40429	60S ribosomal protein L13a OS=Homo sapiens GN=RPL13A PE=1 SV=2	23	5	25	5	1	203	67.06	5	0	1705.4	1792.6	2000.9	1647	2104.2	1380.8
P09651	Heterogeneous nuclear ribonucleoprotein A1 OS=Homo sapiens GN=HNRNPA1 PE=1 SV=5	14	4	20	4	1	372	67.02	4	0	738.5	908.6	909.4	940.3	992.4	757.9
Q86V81	THO complex subunit 4 OS=Homo sapiens GN=ALYREF PE=1 SV=3	21	3	14	3	1	257	66.76	3	0	196.3	329	312.1	480.7	269.3	224.6
Q70IA6	MOB kinase activator 2 OS=Homo sapiens GN=MOB2 PE=1 SV=1	22	6	21	6	1	237	66.35	6	0	1724.7	1703.4	1851.5	1347.5	1590.7	1057.4
P31930	Cytochrome b-c1 complex subunit 1, mitochondrial OS=Homo sapiens GN=UQCRC1 PE=1 SV=3	24	9	20	8	1	480	66.18	9	1	880.3	995.7	999.1	948.2	997.5	733.9
P57678	Gem-associated protein 4 OS=Homo sapiens GN=GEMIN4 PE=1 SV=2	7	6	27	6	1	1058	65.95	6	0	602.7	630.3	665.2	604.2	655.9	431.3
P35998	26S protease regulatory subunit 7 OS=Homo sapiens GN=PSMC2 PE=1 SV=3	22	9	18	9	1	433	65.76	9	0	1041.8	1128.7	1233	1101.7	1371.7	957.5
P62318	Small nuclear ribonucleoprotein Sm D3 OS=Homo sapiens GN=SNRPD3 PE=1 SV=1	40	3	14	3	1	126	65.42	3	0	378.7	432.5	473.8	448.5	484.2	335.5
Q13561	Dynactin subunit 2 OS=Homo sapiens GN=DCTN2 PE=1 SV=4	22	8	20	8	1	401	65.05	8	0	658.1	652.2	675.9	585.4	682.8	489.3
Q9H3U1	Protein unc-45 homolog A OS=Homo sapiens GN=UNC45A PE=1 SV=1	11	8	17	8	1	944	63.99	8	0	478.9	540.8	525	502.7	556	431.1
P51148	Ras-related protein Rab-5C OS=Homo sapiens GN=RAB5C PE=1 SV=2	16	3	18	1	1	216	63.96	3	2	787.5	825.2	848.4	793.8	928.4	621.7
Q02543	60S ribosomal protein L18a OS=Homo sapiens GN=RPL18A PE=1 SV=2	16	3	17	3	1	176	63.19	3	0	968.2	987.6	1197.1	954.4	1318.9	882.9
P04075	Fructose-bisphosphate aldolase A OS=Homo sapiens GN=ALDOA PE=1 SV=2	10	4	17	4	1	364	63.14	4	0	854.4	1092.7	1055.4	996.2	1189.1	785.4
P54132	Bloom syndrome protein OS=Homo sapiens GN=BLM PE=1 SV=1	12	15	17	14	1	1417	62.97	15	1	1187.8	1163.1	1394.5	962.2	1268.3	749.4
Q9Y490	Talin-1 OS=Homo sapiens GN=TLN1 PE=1 SV=3	6	12	21	12	1	2541	62.81	12	0	752.9	857.3	922.2	803.8	965.8	715.8
Q7KZF4	Staphylococcal nuclease domain-containing protein 1 OS=Homo sapiens GN=SND1 PE=1 SV=1	14	11	20	11	1	910	62.69	11	0	876.1	983.4	1020.6	935.5	1221.3	815.4
P61313	60S ribosomal protein L15 OS=Homo sapiens GN=RPL15 PE=1 SV=2	22	5	20	5	1	204	62.69	5	0	1354.4	1369.9	1502.5	1257.1	1657.8	1004.4
P34932	Heat shock 70 kDa protein 4 OS=Homo sapiens GN=HSPA4 PE=1 SV=4	15	10	18	10	1	840	62.35	10	0	731.3	900.7	926.6	906.2	1021.3	686
P46779	60S ribosomal protein L28 OS=Homo sapiens GN=RPL28 PE=1 SV=3	13	2	17	2	1	137	61.55	2	0	1246	1295.4	1540.3	1281	1757.2	1118.3
Q6P2Q9	Pre-mRNA-processing-splicing factor 8 OS=Homo sapiens GN=PRPF8 PE=1 SV=2	3	6	23	6	1	2335	61.26	6	0	709.3	784.3	791.2	732.6	884.9	657.2
Q3ZCQ8	Mitochondrial import inner membrane translocase subunit TIM50 OS=Homo sapiens GN=TIMM50 PE=1 SV=2	18	5	18	5	1	353	61.09	5	0	563.7	637.8	808.7	593.8	701	510.3
Q08380	Galectin-3-binding protein OS=Homo sapiens GN=LGALS3BP PE=1 SV=1	12	6	19	6	1	585	60.95	6	0	369.8	423.8	656.4	621.6	991.1	673.2
O15397	Importin-8 OS=Homo sapiens GN=IPO8 PE=1 SV=2	11	8	14	8	1	1037	60.79	8	0	621.8	543.5	612.6	449.5	638.8	341.8
P31943	Heterogeneous nuclear ribonucleoprotein H OS=Homo sapiens GN=HNRNPH1 PE=1 SV=4	15	5	13	3	1	449	60.78	5	2	717.6	695.8	791.2	613.7	869.2	564.9
P62820	Ras-related protein Rab-1A OS=Homo sapiens GN=RAB1A PE=1 SV=3	30	6	19	4	1	205	60.76	6	2	759.4	827.2	859	733.1	882.2	609
Q07065	Cytoskeleton-associated protein 4 OS=Homo sapiens GN=CKAP4 PE=1 SV=2	15	7	17	7	1	602	60.33	7	0	329.7	403.5	533.2	528.7	694.8	484.3
P62244	40S ribosomal protein S15a OS=Homo sapiens GN=RPS15A PE=1 SV=2	34	4	21	4	1	130	59.78	4	0	1176.9	1189.6	1402.1	1160.2	1570.8	1018.9
P32969	60S ribosomal protein L9 OS=Homo sapiens GN=RPL9 PE=1 SV=1	33	4	13	4	1	192	59.73	4	0	382.4	343.9	428.5	313.6	420.9	304.3
P62854	40S ribosomal protein S26 OS=Homo sapiens GN=RPS26 PE=1 SV=3	21	2	16	2	1	115	59.69	2	0	699.4	732.7	854.6	727.6	874.7	582.3
Q9Y3F4	Serine-threonine kinase receptor-associated protein OS=Homo sapiens GN=STRAP PE=1 SV=1	17	5	14	5	1	350	59.54	5	0	969.5	910.5	1026.1	793.9	1040.8	723.1
P35606	Coatomer subunit beta' OS=Homo sapiens GN=COPB2 PE=1 SV=2	11	7	15	7	1	906	59.42	7	0	463.6	547.5	608.1	615.3	678.3	447.9
P62314	Small nuclear ribonucleoprotein Sm D1 OS=Homo sapiens GN=SNRPD1 PE=1 SV=1	28	3	15	3	1	119	58.98	3	0	705.1	649	722.7	553.8	707.9	486
B5ME19	Eukaryotic translation initiation factor 3 subunit C-like protein OS=Homo sapiens GN=EIF3CL PE=3 SV=1	12	12	23	12	1	914	58.98	12	0	1081.9	1179.9	1237.4	1099.7	1278.9	863.5
Q13263	Transcription intermediary factor 1-beta OS=Homo sapiens GN=TRIM28 PE=1 SV=5	11	8	19	8	1	835	58.29	8	0	968.9	1083.9	1125.1	1054.8	1214.5	813.4
Q86VP6	Cullin-associated NEDD8-dissociated protein 1 OS=Homo sapiens GN=CAND1 PE=1 SV=2	7	9	19	9	1	1230	57.85	9	0	987.5	1049.9	1078.6	934	1166.4	747
P46781	40S ribosomal protein S9 OS=Homo sapiens GN=RPS9 PE=1 SV=3	32	8	21	8	1	194	57.76	8	0	1158.6	1166.1	1296.4	1088.4	1419.4	946.6
P20339	Ras-related protein Rab-5A OS=Homo sapiens GN=RAB5A PE=1 SV=2	19	3	15	1	1	215	57.49	3	0	20.4	24.1	28.8	20.2	36.5	17.9
O15371	Eukaryotic translation initiation factor 3 subunit D OS=Homo sapiens GN=EIF3D PE=1 SV=1	17	7	19	7	1	548	57.38	7	0	880.1	898.4	974.4	893.5	1043	677.1
P62249	40S ribosomal protein S16 OS=Homo sapiens GN=RPS16 PE=1 SV=2	23	4	22	4	1	146	57.38	4	0	1051.1	1112.6	1097.2	1041.7	1165.4	816.2
Q9Y383	Putative RNA-binding protein Luc7-like 2 OS=Homo sapiens GN=LUC7L2 PE=1 SV=2	19	8	23	8	1	392	57.21	8	0	1100.6	1151.8	1311.2	1049.3	1361.6	864.8
Q99873	Protein arginine N-methyltransferase 1 OS=Homo sapiens GN=PRMT1 PE=1 SV=2	12	4	16	4	1	361	56.65	4	0	702.9	748.9	805.3	791.7	879.1	610.3
Q00341	Vigilin OS=Homo sapiens GN=HDLBP PE=1 SV=2	9	10	21	10	1	1268	56.44	10	0	934.9	1053.2	1096.5	980.2	1090.6	752.9
P60891	Ribose-phosphate pyrophosphokinase 1 OS=Homo sapiens GN=PRPS1 PE=1 SV=2	18	6	17	1	1	318	56.31	6	5	590.5	626.1	694.5	657.9	793.5	571.5
P51991	Heterogeneous nuclear ribonucleoprotein A3 OS=Homo sapiens GN=HNRNPA3 PE=1 SV=2	13	4	17	4	1	378	55.88	4	0	643.5	778.5	769.1	720.6	856.6	633.1
P60174	Triosephosphate isomerase OS=Homo sapiens GN=TPI1 PE=1 SV=3	31	6	14	6	1	286	55.78	6	0	416.2	517.1	523.9	469.9	561.9	381.7
P28074	Proteasome subunit beta type-5 OS=Homo sapiens GN=PSMB5 PE=1 SV=3	27	6	16	6	1	263	55.27	6	0	914.3	1036.3	1090	1032.7	1280.4	949
O00232	26S proteasome non-ATPase regulatory subunit 12 OS=Homo sapiens GN=PSMD12 PE=1 SV=3	17	6	18	6	1	456	55.02	6	0	629.2	754.4	1031.6	722.2	800.3	593.2
P47756	F-actin-capping protein subunit beta OS=Homo sapiens GN=CAPZB PE=1 SV=4	22	5	16	5	1	277	54.83	5	0	597.5	703	654.7	640.4	748.7	485.8
P61254	60S ribosomal protein L26 OS=Homo sapiens GN=RPL26 PE=1 SV=1	17	3	23	3	1	145	54.78	3	0	749.4	860	917.3	831.5	913.7	643.9
P08559	Pyruvate dehydrogenase E1 component subunit alpha, somatic form, mitochondrial OS=Homo sapiens GN=PDHA1 PE=1 SV=3	14	6	20	6	1	390	54.66	6	0	1240.2	1397.6	1379.5	1229.6	1404.7	1045.5
O00303	Eukaryotic translation initiation factor 3 subunit F OS=Homo sapiens GN=EIF3F PE=1 SV=1	25	6	14	6	1	357	54.03	6	0	621.4	747.1	748.2	643.9	765.5	520
P61158	Actin-related protein 3 OS=Homo sapiens GN=ACTR3 PE=1 SV=3	23	7	17	7	1	418	53.99	7	0	611.1	716.8	684.3	629.9	712.2	489.3
P04439	HLA class I histocompatibility antigen, A-3 alpha chain OS=Homo sapiens GN=HLA-A PE=1 SV=2	16	5	17	3	1	365	53.35	5	1	674	694.5	847.5	773.7	1050.2	717.3
O14980	Exportin-1 OS=Homo sapiens GN=XPO1 PE=1 SV=1	5	4	12	4	1	1071	53	4	0	445.5	475.6	492.8	459.3	538.9	392.8
P62913	60S ribosomal protein L11 OS=Homo sapiens GN=RPL11 PE=1 SV=2	21	4	15	4	1	178	52.61	4	0	841	897.8	973.9	835.8	1043.6	715
P78417	Glutathione S-transferase omega-1 OS=Homo sapiens GN=GSTO1 PE=1 SV=2	12	3	14	3	1	241	52.52	3	0	1097.1	1167.8	1318.8	1088.9	1288.8	907
P06744	Glucose-6-phosphate isomerase OS=Homo sapiens GN=GPI PE=1 SV=4	12	6	16	6	1	558	52.4	6	0	880.1	937.8	1049.5	949.4	1093.7	763
Q9UBQ5	Eukaryotic translation initiation factor 3 subunit K OS=Homo sapiens GN=EIF3K PE=1 SV=1	21	4	17	4	1	218	52.35	4	0	827.1	824	897.9	697.9	893.2	615.3
P20618	Proteasome subunit beta type-1 OS=Homo sapiens GN=PSMB1 PE=1 SV=2	15	3	16	3	1	241	51.67	3	0	396.5	512.2	498.8	468.5	548.7	397.7
P08134	Rho-related GTP-binding protein RhoC OS=Homo sapiens GN=RHOC PE=1 SV=1	13	2	13	2	1	193	51.49	2	0	213	270	260.5	259.3	271.5	183.9
Q16875	6-phosphofructo-2-kinase/fructose-2,6-bisphosphatase 3 OS=Homo sapiens GN=PFKFB3 PE=1 SV=1	11	5	15	4	1	520	51.39	5	1	787.1	907	946.9	890.5	974.9	649.5
Q92841	Probable ATP-dependent RNA helicase DDX17 OS=Homo sapiens GN=DDX17 PE=1 SV=2	16	11	18	6	1	729	51.28	11	0	582.7	611.2	640.4	573.7	686.2	471.6
Q08188	Protein-glutamine gamma-glutamyltransferase E OS=Homo sapiens GN=TGM3 PE=1 SV=4	10	6	17	6	1	693	51.07	6	0	603.2	1076.4	627.3	551.1	621.1	443.1
P15170	Eukaryotic peptide chain release factor GTP-binding subunit ERF3A OS=Homo sapiens GN=GSPT1 PE=1 SV=1	12	4	12	4	1	499	51.06	4	0	392.9	433.4	416.9	403.3	476.6	316.8
P46060	Ran GTPase-activating protein 1 OS=Homo sapiens GN=RANGAP1 PE=1 SV=1	6	3	14	3	1	587	50.88	3	0	535.2	558.7	620.2	522.7	613.7	430.5
O15067	Phosphoribosylformylglycinamidine synthase OS=Homo sapiens GN=PFAS PE=1 SV=4	8	9	17	9	1	1338	50.22	9	0	562	624.1	654.6	634.5	722.5	508.5
P49257	Protein ERGIC-53 OS=Homo sapiens GN=LMAN1 PE=1 SV=2	12	5	15	5	1	510	49.95	5	0	481.1	549.8	686.4	721.7	874.6	596.7
P46977	Dolichyl-diphosphooligosaccharide--protein glycosyltransferase subunit STT3A OS=Homo sapiens GN=STT3A PE=1 SV=2	4	3	18	3	1	705	49.92	3	0	735.1	805.5	943.6	901.7	1261.2	885.2
Q2PZI1	Probable C-mannosyltransferase DPY19L1 OS=Homo sapiens GN=DPY19L1 PE=2 SV=1	10	6	12	6	1	675	49.58	6	0	784.8	772.6	831.9	734.1	923.9	589.6
P62917	60S ribosomal protein L8 OS=Homo sapiens GN=RPL8 PE=1 SV=2	12	4	20	4	1	257	49.28	4	0	716.9	782	851.6	795.4	882.3	619.4
P61204	ADP-ribosylation factor 3 OS=Homo sapiens GN=ARF3 PE=1 SV=2	18	3	14	2	1	181	49.28	3	1	713.7	724.1	749.7	658.7	814.6	556.4
Q15293	Reticulocalbin-1 OS=Homo sapiens GN=RCN1 PE=1 SV=1	18	5	14	5	1	331	49.15	5	0	402.6	371.7	659	514	1123.3	775.4
P52907	F-actin-capping protein subunit alpha-1 OS=Homo sapiens GN=CAPZA1 PE=1 SV=3	22	4	11	3	1	286	49.05	4	1	403.3	411.1	439.8	324.7	424.3	280
Q15631	Translin OS=Homo sapiens GN=TSN PE=1 SV=1	12	4	12	4	1	228	48.99	4	0	453.2	487.8	484.7	440.3	517.2	381.8
Q9UBF2	Coatomer subunit gamma-2 OS=Homo sapiens GN=COPG2 PE=1 SV=1	12	8	16	7	1	871	48.92	8	1	533.2	581	590.3	561.3	655.7	458.9
Q9BSJ8	Extended synaptotagmin-1 OS=Homo sapiens GN=ESYT1 PE=1 SV=1	9	7	15	7	1	1104	48.7	7	0	488.4	566.4	551.8	591.7	642.1	428
O43852	Calumenin OS=Homo sapiens GN=CALU PE=1 SV=2	12	4	17	4	1	315	48.62	4	0	417	456.1	597.4	602.6	843.3	629.1
P62263	40S ribosomal protein S14 OS=Homo sapiens GN=RPS14 PE=1 SV=3	30	4	14	4	1	151	48.37	4	0	239.4	278.9	293.3	263.1	326	231.2
Q15233	Non-POU domain-containing octamer-binding protein OS=Homo sapiens GN=NONO PE=1 SV=4	13	6	16	4	1	471	48.3	6	2	639.1	679.9	724.2	633.4	770.1	516
Q02809	Procollagen-lysine,2-oxoglutarate 5-dioxygenase 1 OS=Homo sapiens GN=PLOD1 PE=1 SV=2	6	4	15	4	1	727	48.24	4	0	241.7	303.7	396	401.8	624.9	443.8
Q9UPW6	DNA-binding protein SATB2 OS=Homo sapiens GN=SATB2 PE=1 SV=2	7	5	16	5	1	733	47.91	5	0	751.6	853.4	903.3	777.1	935	598.4
O95347	Structural maintenance of chromosomes protein 2 OS=Homo sapiens GN=SMC2 PE=1 SV=2	12	13	17	13	1	1197	47.88	13	0	494.2	521.3	534.6	462.8	574.4	393.5
P49915	GMP synthase [glutamine-hydrolyzing] OS=Homo sapiens GN=GMPS PE=1 SV=1	15	8	15	8	1	693	47.78	8	0	537.9	556.8	579.4	519.6	679.7	463.7
O14818	Proteasome subunit alpha type-7 OS=Homo sapiens GN=PSMA7 PE=1 SV=1	22	5	13	5	1	248	47.76	5	0	407.5	460.1	487	454.3	563.3	421.1
P11908	Ribose-phosphate pyrophosphokinase 2 OS=Homo sapiens GN=PRPS2 PE=1 SV=2	20	6	15	1	1	318	47.56	6	0
Q9UM54	Unconventional myosin-VI OS=Homo sapiens GN=MYO6 PE=1 SV=4	7	7	15	7	1	1294	47.45	7	0	266.8	312.7	325.3	299.1	371.2	258.1
Q15029	116 kDa U5 small nuclear ribonucleoprotein component OS=Homo sapiens GN=EFTUD2 PE=1 SV=1	8	7	16	6	1	972	47.29	7	0	287.1	296.4	316.7	282.7	341	242.4
P50914	60S ribosomal protein L14 OS=Homo sapiens GN=RPL14 PE=1 SV=4	13	3	17	3	1	215	46.82	3	0	541.4	692.4	690.7	731.9	750.6	649.8
P47929	Galectin-7 OS=Homo sapiens GN=LGALS7 PE=1 SV=2	30	4	15	4	1	136	46.6	4	0	456	2408.9	491.2	463.6	610	370.5
Q92973	Transportin-1 OS=Homo sapiens GN=TNPO1 PE=1 SV=2	7	5	17	5	1	898	46.51	5	0	834.2	861	918.9	811.7	1056.6	667.9
P63241	Eukaryotic translation initiation factor 5A-1 OS=Homo sapiens GN=EIF5A PE=1 SV=2	36	3	9	3	1	154	46.39	3	0	216	201.5	223.3	178.9	221.3	182.7
P24941	Cyclin-dependent kinase 2 OS=Homo sapiens GN=CDK2 PE=1 SV=2	19	5	15	3	1	298	46.23	5	0	305.1	308.6	384	339.9	455.2	279.5
P55060	Exportin-2 OS=Homo sapiens GN=CSE1L PE=1 SV=3	9	6	14	6	1	971	46.11	6	0	424.9	493.3	509.4	455.4	502.9	347.7
P07737	Profilin-1 OS=Homo sapiens GN=PFN1 PE=1 SV=2	29	3	10	3	1	140	46.05	3	0	384.4	433.2	469.5	432.5	528.6	356.2
P06396	Gelsolin OS=Homo sapiens GN=GSN PE=1 SV=1	13	7	14	7	1	782	46.04	7	0	745.4	1026.4	899.4	770.2	1007.3	620.4
Q9UHX1	Poly(U)-binding-splicing factor PUF60 OS=Homo sapiens GN=PUF60 PE=1 SV=1	6	3	12	3	1	559	46	3	0	214.7	256.5	293.2	270	282.4	420.7
P17858	6-phosphofructokinase, liver type OS=Homo sapiens GN=PFKL PE=1 SV=6	15	8	13	6	1	780	46	8	0	224.1	253.8	275.1	304.1	314.8	215
P15311	Ezrin OS=Homo sapiens GN=EZR PE=1 SV=4	11	8	19	4	1	586	45.78	8	4	508.3	835.1	647.9	712.5	742.8	485.5
Q15393	Splicing factor 3B subunit 3 OS=Homo sapiens GN=SF3B3 PE=1 SV=4	6	7	18	7	1	1217	45.77	7	0	270	282.1	283.6	235.3	313.4	237.4
Q99615	DnaJ homolog subfamily C member 7 OS=Homo sapiens GN=DNAJC7 PE=1 SV=2	11	5	16	5	1	494	45.47	5	0	486.3	546.3	574.7	555.7	614.1	414.7
P61604	10 kDa heat shock protein, mitochondrial OS=Homo sapiens GN=HSPE1 PE=1 SV=2	45	5	16	5	1	102	45.32	5	0	1274.1	1264.2	1448.3	1205.9	1338.6	1078.4
P26639	Threonine--tRNA ligase, cytoplasmic OS=Homo sapiens GN=TARS PE=1 SV=3	9	6	17	6	1	723	45.09	6	0	906.6	995.4	1082.6	1020.1	1208.5	816.4
P61106	Ras-related protein Rab-14 OS=Homo sapiens GN=RAB14 PE=1 SV=4	30	6	15	5	1	215	45.09	6	0	529.2	498.5	544.7	405.7	529.2	406.1
Q99714	3-hydroxyacyl-CoA dehydrogenase type-2 OS=Homo sapiens GN=HSD17B10 PE=1 SV=3	32	6	10	6	1	261	45.08	6	0	576.4	639	690.4	629.5	704.9	533.1
Q8NBJ5	Procollagen galactosyltransferase 1 OS=Homo sapiens GN=COLGALT1 PE=1 SV=1	7	4	14	4	1	622	44.95	4	0	321.9	415.1	609	564.8	904.3	721.4
Q08J23	tRNA (cytosine(34)-C(5))-methyltransferase OS=Homo sapiens GN=NSUN2 PE=1 SV=2	6	5	16	5	1	767	44.94	5	0	751.1	917.1	841.4	859.7	913.7	639.8
P51151	Ras-related protein Rab-9A OS=Homo sapiens GN=RAB9A PE=1 SV=1	23	4	13	4	1	201	44.94	4	0	358.9	429.3	529.4	444.2	452.6	351.5
Q8ND56	Protein LSM14 homolog A OS=Homo sapiens GN=LSM14A PE=1 SV=3	6	3	15	3	1	463	44.81	3	0	357.5	407.2	420.9	409.4	453.4	294.4
P53621	Coatomer subunit alpha OS=Homo sapiens GN=COPA PE=1 SV=2	8	9	14	9	1	1224	44.67	9	0	697.4	742.8	741.4	666.1	843.7	550.8
P83881	60S ribosomal protein L36a OS=Homo sapiens GN=RPL36A PE=1 SV=2	22	3	21	3	1	106	44.63	3	0	833.3	867.5	1165.8	1018	1261.6	823.5
Q02413	Desmoglein-1 OS=Homo sapiens GN=DSG1 PE=1 SV=2	6	5	13	5	1	1049	44.51	5	0	602.3	1045.9	671.7	561.2	645	491.9
O15372	Eukaryotic translation initiation factor 3 subunit H OS=Homo sapiens GN=EIF3H PE=1 SV=1	16	5	13	5	1	352	44.5	5	0	555.2	594.8	597.3	538.1	669.2	435.9
Q8N257	Histone H2B type 3-B OS=Homo sapiens GN=HIST3H2BB PE=1 SV=3	28	4	18	2	1	126	44.33	4	0	161.5	195.3	196.4	188.7	223.6	164.1
Q9UPN3	Microtubule-actin cross-linking factor 1, isoforms 1/2/3/5 OS=Homo sapiens GN=MACF1 PE=1 SV=4	2	15	16	15	1	7388	44.29	15	0	223.2	282.5	280.6	255.7	290.9	212.4
P13489	Ribonuclease inhibitor OS=Homo sapiens GN=RNH1 PE=1 SV=2	23	9	13	9	1	461	44.19	9	0	620.3	740.7	666.2	615.8	780.5	536
Q9NQX3	Gephyrin OS=Homo sapiens GN=GPHN PE=1 SV=1	9	5	13	5	1	736	44.1	5	0	508.8	536.8	573.6	503.4	648.9	405.7
P98175	RNA-binding protein 10 OS=Homo sapiens GN=RBM10 PE=1 SV=3	11	8	13	8	1	930	44.08	8	0	706.9	811	825.4	623.4	797	460.9
P33992	DNA replication licensing factor MCM5 OS=Homo sapiens GN=MCM5 PE=1 SV=5	6	4	13	4	1	734	44.06	4	0	372.8	431.8	427.7	394.2	469.8	332.1
Q15008	26S proteasome non-ATPase regulatory subunit 6 OS=Homo sapiens GN=PSMD6 PE=1 SV=1	22	8	18	8	1	389	43.91	8	0	679.2	717.2	853.1	708.2	815.9	603.2
Q07866	Kinesin light chain 1 OS=Homo sapiens GN=KLC1 PE=1 SV=2	11	6	14	4	1	573	43.82	6	0	538.4	605.9	618.8	587.4	633.1	411.8
P07195	L-lactate dehydrogenase B chain OS=Homo sapiens GN=LDHB PE=1 SV=2	27	7	11	5	1	334	43.78	7	0	323.6	336.9	400.3	332.9	396.6	267.6
P43487	Ran-specific GTPase-activating protein OS=Homo sapiens GN=RANBP1 PE=1 SV=1	13	3	11	3	1	201	43.62	3	0	736.6	525.2	618.6	426.2	550.7	460
P43686	26S protease regulatory subunit 6B OS=Homo sapiens GN=PSMC4 PE=1 SV=2	26	8	12	7	1	418	43.52	8	0	405.5	405	470.6	432.3	498.5	356.6
P36578	60S ribosomal protein L4 OS=Homo sapiens GN=RPL4 PE=1 SV=5	17	6	11	6	1	427	43.27	6	0	850	850.5	932.8	819.4	969.8	656.7
P63151	Serine/threonine-protein phosphatase 2A 55 kDa regulatory subunit B alpha isoform OS=Homo sapiens GN=PPP2R2A PE=1 SV=1	13	5	14	5	1	447	43.26	5	0	388.2	436.7	479.5	414.1	452.8	299.1
O94905	Erlin-2 OS=Homo sapiens GN=ERLIN2 PE=1 SV=1	11	3	12	3	1	339	43.24	3	0	548	580.5	617.1	547	755.1	538.5
Q14683	Structural maintenance of chromosomes protein 1A OS=Homo sapiens GN=SMC1A PE=1 SV=2	7	8	13	8	1	1233	43.17	8	0	938.7	941.8	1009.8	869.3	1101.2	735.7
O15260	Surfeit locus protein 4 OS=Homo sapiens GN=SURF4 PE=1 SV=3	11	2	9	2	1	269	43.08	2	0	332.9	313.9	373.6	311	367	369.9
Q9HCN8	Stromal cell-derived factor 2-like protein 1 OS=Homo sapiens GN=SDF2L1 PE=1 SV=2	21	3	10	3	1	221	43.03	3	0	54.5	74.9	180	169.7	607.4	458.2
Q0VDF9	Heat shock 70 kDa protein 14 OS=Homo sapiens GN=HSPA14 PE=1 SV=1	12	5	17	5	1	509	43.01	5	0	651.6	700.1	719.6	740.8	778.7	975
P00367	Glutamate dehydrogenase 1, mitochondrial OS=Homo sapiens GN=GLUD1 PE=1 SV=2	10	6	15	6	1	558	42.92	6	0	680.5	735.9	748	640.3	786.3	573.1
Q04637	Eukaryotic translation initiation factor 4 gamma 1 OS=Homo sapiens GN=EIF4G1 PE=1 SV=4	6	8	16	7	1	1599	42.85	8	1	432.5	494.8	496.2	493.4	536.6	391.2
P25787	Proteasome subunit alpha type-2 OS=Homo sapiens GN=PSMA2 PE=1 SV=2	19	4	17	4	1	234	42.69	4	0	475.5	546.8	571.8	525.8	641.6	484.5
P52597	Heterogeneous nuclear ribonucleoprotein F OS=Homo sapiens GN=HNRNPF PE=1 SV=3	16	5	11	3	1	415	42.39	5	0	134.4	148	175.7	130.6	170.9	117.5
P16402	Histone H1.3 OS=Homo sapiens GN=HIST1H1D PE=1 SV=2	18	4	11	4	1	221	42.38	4	0	692.6	695.9	746.3	625.9	843.8	580
O15355	Protein phosphatase 1G OS=Homo sapiens GN=PPM1G PE=1 SV=1	9	4	11	4	1	546	42.15	4	0	460.7	525.7	568.4	500.5	543.8	397.8
Q9NVI7	ATPase family AAA domain-containing protein 3A OS=Homo sapiens GN=ATAD3A PE=1 SV=2	10	7	13	7	1	634	42.14	7	0	539.8	593.5	629.3	601.4	665.7	497.5
P35268	60S ribosomal protein L22 OS=Homo sapiens GN=RPL22 PE=1 SV=2	30	3	12	3	1	128	42.02	3	0	196.8	245.1	264.6	237.9	281.7	188.4
Q14739	Lamin-B receptor OS=Homo sapiens GN=LBR PE=1 SV=2	7	4	13	4	1	615	42.02	4	0	689.6	745.1	791.3	670.3	831.4	569.2
P62304	Small nuclear ribonucleoprotein E OS=Homo sapiens GN=SNRPE PE=1 SV=1	52	3	13	3	1	92	42.01	3	0	146.8	168.6	160	158.1	174.6	116.8
Q16576	Histone-binding protein RBBP7 OS=Homo sapiens GN=RBBP7 PE=1 SV=1	12	6	13	1	1	425	41.97	6	5	1113.9	1150.3	1260.1	993.4	1240.5	885
Q13310	Polyadenylate-binding protein 4 OS=Homo sapiens GN=PABPC4 PE=1 SV=1	5	4	17	2	1	644	41.87	4	0	345	429.2	407.4	424.8	434.6	314.6
P60228	Eukaryotic translation initiation factor 3 subunit E OS=Homo sapiens GN=EIF3E PE=1 SV=1	15	7	13	7	1	445	41.62	7	0	1073.4	1121.9	1123.6	951.9	1219.8	782.7
P23528	Cofilin-1 OS=Homo sapiens GN=CFL1 PE=1 SV=3	30	5	8	4	1	166	41.41	5	1	719.4	612	703.2	522.8	678.6	520.6
P39656	Dolichyl-diphosphooligosaccharide--protein glycosyltransferase 48 kDa subunit OS=Homo sapiens GN=DDOST PE=1 SV=4	11	4	10	4	1	456	41.1	4	0	650.2	618.6	757.5	681.1	917.7	630.5
P62191	26S protease regulatory subunit 4 OS=Homo sapiens GN=PSMC1 PE=1 SV=1	18	6	11	5	1	440	40.79	6	0	449.2	502.8	520.5	493.1	594.9	404.2
Q15006	ER membrane protein complex subunit 2 OS=Homo sapiens GN=EMC2 PE=1 SV=1	21	5	15	5	1	297	40.78	5	0	304.2	362.9	367.5	387.9	428.1	312.3
Q9BPX3	Condensin complex subunit 3 OS=Homo sapiens GN=NCAPG PE=1 SV=1	5	4	12	4	1	1015	40.54	4	0	278.3	306.9	314.1	324.4	358.9	256.5
Q9BXP5	Serrate RNA effector molecule homolog OS=Homo sapiens GN=SRRT PE=1 SV=1	6	5	15	5	1	876	40.49	5	0	652.6	692.8	754.3	620.9	744	487.5
P07741	Adenine phosphoribosyltransferase OS=Homo sapiens GN=APRT PE=1 SV=2	17	3	14	3	1	180	40.04	3	0	254.2	303.3	314.9	274.1	324.3	237.2
P28288	ATP-binding cassette sub-family D member 3 OS=Homo sapiens GN=ABCD3 PE=1 SV=1	11	6	12	6	1	659	39.88	6	0	503.6	547.2	598.4	543.3	677.8	464.7
P00558	Phosphoglycerate kinase 1 OS=Homo sapiens GN=PGK1 PE=1 SV=3	14	5	13	5	1	417	39.86	5	0	394.2	550.9	562.3	517	599.2	396.6
Q13217	DnaJ homolog subfamily C member 3 OS=Homo sapiens GN=DNAJC3 PE=1 SV=1	9	5	12	5	1	504	39.7	5	0	354.5	535.9	979.4	587	1408.8	1106.7
P62826	GTP-binding nuclear protein Ran OS=Homo sapiens GN=RAN PE=1 SV=3	15	3	10	3	1	216	39.7	3	0	1063.8	892.4	1100.9	755.2	1083	742.3
P62633	Cellular nucleic acid-binding protein OS=Homo sapiens GN=CNBP PE=1 SV=1	17	3	16	3	1	177	39.58	3	0	388.9	381.2	466.9	437.6	467.4	357
Q13813	Spectrin alpha chain, non-erythrocytic 1 OS=Homo sapiens GN=SPTAN1 PE=1 SV=3	5	9	12	9	1	2472	39.56	9	0	247	326.5	271.8	265.5	345.2	222.3
Q16891	Mitochondrial inner membrane protein OS=Homo sapiens GN=IMMT PE=1 SV=1	7	5	16	5	1	758	39.29	5	0	491.9	521.4	540	482.7	550.3	379.4
Q9UHB6	LIM domain and actin-binding protein 1 OS=Homo sapiens GN=LIMA1 PE=1 SV=1	12	7	10	7	1	759	39.22	7	0	708.8	686.6	752.9	589.7	798.5	516
Q7L2H7	Eukaryotic translation initiation factor 3 subunit M OS=Homo sapiens GN=EIF3M PE=1 SV=1	17	4	10	4	1	374	38.97	4	0	77.9	99.8	98.3	122.1	122.7	73
Q9Y6A5	Transforming acidic coiled-coil-containing protein 3 OS=Homo sapiens GN=TACC3 PE=1 SV=1	4	3	14	3	1	838	38.71	3	0	284.6	326.5	339.6	314.4	343.4	212.7
Q9UBB4	Ataxin-10 OS=Homo sapiens GN=ATXN10 PE=1 SV=1	5	2	10	2	1	475	38.58	2	0	370.8	341.9	368.5	307.3	368.1	273.3
P84103	Serine/arginine-rich splicing factor 3 OS=Homo sapiens GN=SRSF3 PE=1 SV=1	23	4	13	3	1	164	38.51	4	1	542.8	563.5	670.3	481.9	725.4	455.3
Q07955	Serine/arginine-rich splicing factor 1 OS=Homo sapiens GN=SRSF1 PE=1 SV=2	20	5	13	5	1	248	38.23	5	0	609.2	622.2	776.7	507.9	808.4	501.4
P50454	Serpin H1 OS=Homo sapiens GN=SERPINH1 PE=1 SV=2	22	7	11	7	1	418	37.96	7	0	780.6	895.2	1062.5	947.2	1398.8	961.8
P62280	40S ribosomal protein S11 OS=Homo sapiens GN=RPS11 PE=1 SV=3	29	4	12	4	1	158	37.96	4	0	1187.2	1183.3	1402.1	1043.6	1464.1	952.6
A6NL28	Putative tropomyosin alpha-3 chain-like protein OS=Homo sapiens PE=5 SV=2	17	4	17	2	1	223	37.59	4	0	375.5	427.5	388.5	393.9	462.7	333.6
P50395	Rab GDP dissociation inhibitor beta OS=Homo sapiens GN=GDI2 PE=1 SV=2	15	5	11	5	1	445	37.53	5	0	361.1	448.1	406.2	390.9	496.1	324.8
Q13185	Chromobox protein homolog 3 OS=Homo sapiens GN=CBX3 PE=1 SV=4	32	6	11	6	1	183	37.52	6	0	606.1	520.1	582.4	405.9	564.7	420.3
P52209	6-phosphogluconate dehydrogenase, decarboxylating OS=Homo sapiens GN=PGD PE=1 SV=3	11	3	8	3	1	483	37.17	3	0	291.7	340.6	334.2	285.1	387.2	252.3
Q9P258	Protein RCC2 OS=Homo sapiens GN=RCC2 PE=1 SV=2	9	4	11	4	1	522	37.01	4	0	478.7	608.7	629.4	629.2	631.6	433.9
P08865	40S ribosomal protein SA OS=Homo sapiens GN=RPSA PE=1 SV=4	28	6	9	6	1	295	36.8	6	0	482.6	505.9	536.6	495.5	579.4	425.4
O43324	Eukaryotic translation elongation factor 1 epsilon-1 OS=Homo sapiens GN=EEF1E1 PE=1 SV=1	16	3	14	3	1	174	36.54	3	0	845.6	820.5	873.1	738.6	853	562.2
Q5T4S7	E3 ubiquitin-protein ligase UBR4 OS=Homo sapiens GN=UBR4 PE=1 SV=1	2	11	13	11	1	5183	36.51	11	0	414.5	465.3	490	463	528.4	351.3
P62750	60S ribosomal protein L23a OS=Homo sapiens GN=RPL23A PE=1 SV=1	22	3	9	3	1	156	36.48	3	0	516.5	505.1	593.9	504.7	560.1	416.5
P29401	Transketolase OS=Homo sapiens GN=TKT PE=1 SV=3	13	7	10	7	1	623	36.44	7	0	510	590.9	615.8	571.4	673.6	431.4
P14678	Small nuclear ribonucleoprotein-associated proteins B and B' OS=Homo sapiens GN=SNRPB PE=1 SV=2	16	4	12	4	1	240	36.35	4	0	560.6	552.2	578.7	757.7	606.3	460.2
P30048	Thioredoxin-dependent peroxide reductase, mitochondrial OS=Homo sapiens GN=PRDX3 PE=1 SV=3	14	4	12	4	1	256	36.33	4	0	994.1	869.7	968.2	772.3	1020	781.1
P06702	Protein S100-A9 OS=Homo sapiens GN=S100A9 PE=1 SV=1	31	3	10	3	1	114	36.24	3	0	268.2	2024.5	277.4	205.9	310.9	227
Q9Y4I1	Unconventional myosin-Va OS=Homo sapiens GN=MYO5A PE=1 SV=2	3	6	10	2	1	1855	36.2	6	0	58.2	73.1	71.3	58.7	76.4	47.6
P60660	Myosin light polypeptide 6 OS=Homo sapiens GN=MYL6 PE=1 SV=2	23	3	11	3	1	151	36.07	3	0	588	748.5	614.4	525.5	573.2	348.2
O75439	Mitochondrial-processing peptidase subunit beta OS=Homo sapiens GN=PMPCB PE=1 SV=2	8	3	10	2	1	489	35.96	3	0	182.9	224.6	218.3	216.4	230.1	177.7
O00231	26S proteasome non-ATPase regulatory subunit 11 OS=Homo sapiens GN=PSMD11 PE=1 SV=3	14	5	8	5	1	422	35.81	5	0	456.6	439.4	506.7	442.1	549.6	395.7
Q9UNM6	26S proteasome non-ATPase regulatory subunit 13 OS=Homo sapiens GN=PSMD13 PE=1 SV=2	8	3	12	3	1	376	35.59	3	0	470	497.6	497.6	440.4	550.6	365.7
P05198	Eukaryotic translation initiation factor 2 subunit 1 OS=Homo sapiens GN=EIF2S1 PE=1 SV=3	7	2	11	2	1	315	35.54	2	0	416.7	522.7	540.5	525.7	594	414.8
Q9UI30	tRNA methyltransferase 112 homolog OS=Homo sapiens GN=TRMT112 PE=1 SV=1	28	3	11	3	1	125	35.52	3	0	319.7	411.5	394.2	389	424	296.9
P25788	Proteasome subunit alpha type-3 OS=Homo sapiens GN=PSMA3 PE=1 SV=2	14	4	16	4	1	255	35.47	4	0	767	885.7	872.8	873.9	1073.7	744.4
P15531	Nucleoside diphosphate kinase A OS=Homo sapiens GN=NME1 PE=1 SV=1	20	3	11	3	1	152	35.25	3	0	742.3	829.7	854.4	747	857.1	648.6
P40939	Trifunctional enzyme subunit alpha, mitochondrial OS=Homo sapiens GN=HADHA PE=1 SV=2	8	5	10	5	1	763	35.24	5	0	296.2	372.1	349.6	343.6	381.5	280.6
P09874	Poly [ADP-ribose] polymerase 1 OS=Homo sapiens GN=PARP1 PE=1 SV=4	7	6	10	6	1	1014	35.19	6	0	436	452.3	537.8	494.7	589.6	397.7
P41091	Eukaryotic translation initiation factor 2 subunit 3 OS=Homo sapiens GN=EIF2S3 PE=1 SV=3	8	4	13	4	1	472	35.18	4	0	575.3	642.4	690.9	626.4	703.2	488.5
P06737	Glycogen phosphorylase, liver form OS=Homo sapiens GN=PYGL PE=1 SV=4	8	6	12	3	1	847	35	6	3	516.4	580.3	578.9	547.2	606.6	419.5
Q13409	Cytoplasmic dynein 1 intermediate chain 2 OS=Homo sapiens GN=DYNC1I2 PE=1 SV=3	6	3	13	3	1	638	34.9	3	0	304.3	328.3	344	300.7	371.9	310.1
P23246	Splicing factor, proline- and glutamine-rich OS=Homo sapiens GN=SFPQ PE=1 SV=2	5	4	13	3	1	707	34.78	4	0	464.7	469	533.7	379.4	562.4	407.2
Q09028	Histone-binding protein RBBP4 OS=Homo sapiens GN=RBBP4 PE=1 SV=3	13	6	11	1	1	425	34.49	6	0	88.6	112.2	110.7	104.1	130.4	97.9
Q9HD20	Probable cation-transporting ATPase 13A1 OS=Homo sapiens GN=ATP13A1 PE=1 SV=2	3	4	15	4	1	1204	34.42	4	0	499	601	585	564.1	671.1	465.2
Q29865	HLA class I histocompatibility antigen, Cw-18 alpha chain OS=Homo sapiens GN=HLA-C PE=2 SV=1	13	4	11	2	1	366	34.35	4	0	152.4	178.6	186.7	170.6	206.4	149.3
P36542	ATP synthase subunit gamma, mitochondrial OS=Homo sapiens GN=ATP5C1 PE=1 SV=1	10	3	12	3	1	298	34.18	3	0	284.3	287.2	305	256.8	279.6	208.3
Q16531	DNA damage-binding protein 1 OS=Homo sapiens GN=DDB1 PE=1 SV=1	7	8	13	8	1	1140	33.97	8	0	274.9	310.3	313.3	301.2	360.3	241.3
O95757	Heat shock 70 kDa protein 4L OS=Homo sapiens GN=HSPA4L PE=1 SV=3	5	3	9	2	1	839	33.93	3	0	50.5	58.4	69	54.5	73	46.5
Q9Y285	Phenylalanine--tRNA ligase alpha subunit OS=Homo sapiens GN=FARSA PE=1 SV=3	6	2	8	2	1	508	33.92	2	0	119.5	191.8	148.5	118.3	111	92.2
Q8TCJ2	Dolichyl-diphosphooligosaccharide--protein glycosyltransferase subunit STT3B OS=Homo sapiens GN=STT3B PE=1 SV=1	2	2	11	2	1	826	33.84	2	0	424.1	467.8	572.7	548.1	737.4	505.9
Q8WUM4	Programmed cell death 6-interacting protein OS=Homo sapiens GN=PDCD6IP PE=1 SV=1	6	4	11	4	1	868	33.54	4	0	312.7	390.7	379.6	363.3	390.3	273.6
P11940	Polyadenylate-binding protein 1 OS=Homo sapiens GN=PABPC1 PE=1 SV=2	9	6	12	4	1	636	33.41	6	2	688.6	802	813.1	738.5	839.9	585.4
P60866	40S ribosomal protein S20 OS=Homo sapiens GN=RPS20 PE=1 SV=1	26	2	10	2	1	119	33.36	2	0	464.1	525.1	576.1	534.4	674.2	534.1
Q9BWS9	Chitinase domain-containing protein 1 OS=Homo sapiens GN=CHID1 PE=1 SV=1	8	3	8	3	1	393	33.25	3	0	333.1	393.8	491.7	476.9	743.3	523.4
Q9UQE7	Structural maintenance of chromosomes protein 3 OS=Homo sapiens GN=SMC3 PE=1 SV=2	6	7	15	7	1	1217	33.11	7	0	275.8	305.2	309.7	297.4	353.7	238.5
Q9UBU9	Nuclear RNA export factor 1 OS=Homo sapiens GN=NXF1 PE=1 SV=1	11	5	9	5	1	619	33.01	5	0	245.6	241.7	264.6	206.7	256.3	152.5
P84085	ADP-ribosylation factor 5 OS=Homo sapiens GN=ARF5 PE=1 SV=2	10	2	9	1	1	180	32.77	2	0	82.7	97.1	92.3	96.2	96.4	74
P52292	Importin subunit alpha-1 OS=Homo sapiens GN=KPNA2 PE=1 SV=1	9	4	7	4	1	529	32.7	4	0	612.3	639.2	692.1	641.7	723.1	495
Q7Z6Z7	E3 ubiquitin-protein ligase HUWE1 OS=Homo sapiens GN=HUWE1 PE=1 SV=3	1	6	13	6	1	4374	32.69	6	0	489	542	584.1	522.1	583.8	635.8
P40123	Adenylyl cyclase-associated protein 2 OS=Homo sapiens GN=CAP2 PE=1 SV=1	12	5	9	5	1	477	32.68	5	0	460.5	461.3	513.1	424.3	542.4	351
P37802	Transgelin-2 OS=Homo sapiens GN=TAGLN2 PE=1 SV=3	29	4	7	4	1	199	32.67	4	0	830	761.8	900.2	634	920.8	643.5
Q96P70	Importin-9 OS=Homo sapiens GN=IPO9 PE=1 SV=3	7	5	9	5	1	1041	32.62	5	0	427.9	488	510.4	485.4	528.5	356.6
Q9NTJ3	Structural maintenance of chromosomes protein 4 OS=Homo sapiens GN=SMC4 PE=1 SV=2	6	6	10	6	1	1288	32.43	6	0	310.3	329.8	366	335.4	411.4	258.8
O95248	Myotubularin-related protein 5 OS=Homo sapiens GN=SBF1 PE=1 SV=3	3	6	12	6	1	1867	32.13	6	0	419.4	469.3	517.6	421.6	526.9	322.4
P31689	DnaJ homolog subfamily A member 1 OS=Homo sapiens GN=DNAJA1 PE=1 SV=2	16	3	7	3	1	397	32.1	3	0	270.4	259	292.6	248.4	334.3	220.4
P16104	Histone H2AX OS=Homo sapiens GN=H2AFX PE=1 SV=2	17	3	13	2	1	143	32.05	3	1	684.9	639	629.7	484.3	795.5	635
Q9H9B4	Sideroflexin-1 OS=Homo sapiens GN=SFXN1 PE=1 SV=4	25	5	9	5	1	322	31.91	5	0	500.9	574.9	564.5	496.9	598.5	430.7
O75643	U5 small nuclear ribonucleoprotein 200 kDa helicase OS=Homo sapiens GN=SNRNP200 PE=1 SV=2	3	6	10	6	1	2136	31.83	6	0	537.6	568.4	627.5	555.3	638.1	457.3
P39748	Flap endonuclease 1 OS=Homo sapiens GN=FEN1 PE=1 SV=1	15	5	10	5	1	380	31.76	5	0	747.3	739.9	837.5	749.5	871.4	610.1
P42766	60S ribosomal protein L35 OS=Homo sapiens GN=RPL35 PE=1 SV=2	12	2	12	2	1	123	31.64	2	0	658.9	641.4	749.4	684.6	748.6	471.8
Q32MZ4	Leucine-rich repeat flightless-interacting protein 1 OS=Homo sapiens GN=LRRFIP1 PE=1 SV=2	7	5	9	5	1	808	31.34	5	0	567.8	479.2	547.1	431.2	521	392.9
P39023	60S ribosomal protein L3 OS=Homo sapiens GN=RPL3 PE=1 SV=2	11	3	8	3	1	403	31.18	3	0	481.3	378.3	495.9	316.8	484.6	314.7
P08754	Guanine nucleotide-binding protein G(k) subunit alpha OS=Homo sapiens GN=GNAI3 PE=1 SV=3	11	3	10	2	1	354	31.16	3	1	329.9	494.1	410.5	366.3	392.5	303.1
Q9H3K6	BolA-like protein 2 OS=Homo sapiens GN=BOLA2 PE=1 SV=1	29	2	9	2	1	86	31.16	2	0	117.2	127.3	130.2	106.1	114.8	84.5
Q9NSD9	Phenylalanine--tRNA ligase beta subunit OS=Homo sapiens GN=FARSB PE=1 SV=3	11	7	10	7	1	589	31.14	7	0	838.2	904	953.3	806.5	983.6	707.3
P04181	Ornithine aminotransferase, mitochondrial OS=Homo sapiens GN=OAT PE=1 SV=1	10	4	9	4	1	439	30.9	4	0	215.1	231.9	276.6	246.3	288.1	231.1
Q92900	Regulator of nonsense transcripts 1 OS=Homo sapiens GN=UPF1 PE=1 SV=2	4	4	10	4	1	1129	30.87	4	0	260.5	318.3	313.5	318.4	353.5	228.9
P30040	Endoplasmic reticulum resident protein 29 OS=Homo sapiens GN=ERP29 PE=1 SV=4	22	5	9	5	1	261	30.79	5	0	280.4	296.5	778.2	651	1074.5	786.6
P62851	40S ribosomal protein S25 OS=Homo sapiens GN=RPS25 PE=1 SV=1	30	4	11	4	1	125	30.68	4	0	363.6	445.7	471.4	453.9	498.3	359.1
P23526	Adenosylhomocysteinase OS=Homo sapiens GN=AHCY PE=1 SV=4	20	7	8	7	1	432	30.58	7	0	609.8	672.9	697.2	625.2	739.4	516.6
P23921	Ribonucleoside-diphosphate reductase large subunit OS=Homo sapiens GN=RRM1 PE=1 SV=1	8	6	9	6	1	792	30.54	6	0	316.1	336.4	359.7	276.3	353.5	251
O95816	BAG family molecular chaperone regulator 2 OS=Homo sapiens GN=BAG2 PE=1 SV=1	14	3	11	3	1	211	30.49	3	0	270.5	347.6	353.7	349.1	388.2	286.5
Q93008	Probable ubiquitin carboxyl-terminal hydrolase FAF-X OS=Homo sapiens GN=USP9X PE=1 SV=3	4	9	10	9	1	2570	30.28	9	0	640.9	610.6	720.1	568.5	784.7	555.6
P06748	Nucleophosmin OS=Homo sapiens GN=NPM1 PE=1 SV=2	25	6	8	6	1	294	30.27	6	0	380.1	491	478.8	371.4	502.8	354.9
P53041	Serine/threonine-protein phosphatase 5 OS=Homo sapiens GN=PPP5C PE=1 SV=1	7	3	9	3	1	499	30.22	3	0	475.1	528.7	553.3	490.4	584.7	401.3
P24534	Elongation factor 1-beta OS=Homo sapiens GN=EEF1B2 PE=1 SV=3	12	2	6	2	1	225	30.17	2	0	642.6	561.8	600.8	480.4	575.7	384.6
Q8NBF2	NHL repeat-containing protein 2 OS=Homo sapiens GN=NHLRC2 PE=1 SV=1	3	2	11	2	1	726	30.07	2	0	297.1	311.6	343.6	308.6	385.9	259.2
Q8TEQ6	Gem-associated protein 5 OS=Homo sapiens GN=GEMIN5 PE=1 SV=3	6	6	8	6	1	1508	30.06	6	0	317.2	314.9	347.3	297.4	348.4	213.7
P13796	Plastin-2 OS=Homo sapiens GN=LCP1 PE=1 SV=6	9	5	11	2	1	627	30.03	5	3	423.4	586.5	504.2	462.4	513.3	369.2
P62333	26S protease regulatory subunit 10B OS=Homo sapiens GN=PSMC6 PE=1 SV=1	21	7	9	7	1	389	29.65	7	0	362.8	403.7	412.9	412.9	481.8	309
P68431	Histone H3.1 OS=Homo sapiens GN=HIST1H3A PE=1 SV=2	13	3	12	3	1	136	29.58	3	0	779.4	893.7	726.6	569.4	999.9	704.9
Q96HS1	Serine/threonine-protein phosphatase PGAM5, mitochondrial OS=Homo sapiens GN=PGAM5 PE=1 SV=2	11	3	10	3	1	289	29.58	3	0	510.6	531.4	613.6	526.3	636.4	448.1
Q9HAV4	Exportin-5 OS=Homo sapiens GN=XPO5 PE=1 SV=1	8	6	9	6	1	1204	29.39	6	0	233.2	237.4	249.1	225.6	243.6	181.5
P38919	Eukaryotic initiation factor 4A-III OS=Homo sapiens GN=EIF4A3 PE=1 SV=4	10	4	9	3	1	411	29.39	4	0	330.2	352	376.9	307.8	397.4	263.8
Q9ULF5	Zinc transporter ZIP10 OS=Homo sapiens GN=SLC39A10 PE=1 SV=2	2	2	13	2	1	831	29.27	2	0	205.3	215	249.6	269.7	282.5	167.1
P22695	Cytochrome b-c1 complex subunit 2, mitochondrial OS=Homo sapiens GN=UQCRC2 PE=1 SV=3	20	7	8	7	1	453	29.25	7	0	427.9	506.1	487	440.3	513.7	359.7
P83731	60S ribosomal protein L24 OS=Homo sapiens GN=RPL24 PE=1 SV=1	25	4	8	4	1	157	29.04	4	0	332.1	349.9	411.3	365.2	469.5	282.6
P00568	Adenylate kinase isoenzyme 1 OS=Homo sapiens GN=AK1 PE=1 SV=3	22	4	10	4	1	194	29	4	0	359.2	376.8	405.7	352.4	441.8	307.6
Q9NWB6	Arginine and glutamate-rich protein 1 OS=Homo sapiens GN=ARGLU1 PE=1 SV=1	8	3	12	3	1	273	28.97	3	0	343.3	429.6	425.6	353.4	421.9	292.2
P49959	Double-strand break repair protein MRE11A OS=Homo sapiens GN=MRE11A PE=1 SV=3	5	3	10	3	1	708	28.9	3	0	207.1	253.8	243.9	272.3	284.2	194.8
P10644	cAMP-dependent protein kinase type I-alpha regulatory subunit OS=Homo sapiens GN=PRKAR1A PE=1 SV=1	15	5	10	5	1	381	28.84	5	0	339.4	347.2	374.9	308.9	391.6	266.4
Q15907	Ras-related protein Rab-11B OS=Homo sapiens GN=RAB11B PE=1 SV=4	18	4	10	4	1	218	28.82	4	0	377	444.3	435.9	423.5	500	332.9
P48735	Isocitrate dehydrogenase [NADP], mitochondrial OS=Homo sapiens GN=IDH2 PE=1 SV=2	10	4	11	4	1	452	28.79	4	0	510.4	572.1	592.8	506	594.7	397.9
O75534	Cold shock domain-containing protein E1 OS=Homo sapiens GN=CSDE1 PE=1 SV=2	6	6	14	6	1	798	28.7	6	0	343.9	406.4	427.1	403.9	449	303.4
Q14498	RNA-binding protein 39 OS=Homo sapiens GN=RBM39 PE=1 SV=2	9	4	9	4	1	530	28.67	4	0	329.9	337.8	376.7	298.7	398.9	250.2
O43776	Asparagine--tRNA ligase, cytoplasmic OS=Homo sapiens GN=NARS PE=1 SV=1	6	3	9	3	1	548	28.51	3	0	430.4	429.9	474.1	393.6	495	341.1
Q99470	Stromal cell-derived factor 2 OS=Homo sapiens GN=SDF2 PE=1 SV=2	18	3	9	3	1	211	28.46	3	0	224.4	275.4	400.9	348.7	869.7	659
Q14166	Tubulin--tyrosine ligase-like protein 12 OS=Homo sapiens GN=TTLL12 PE=1 SV=2	9	4	8	4	1	644	28.36	4	0	497.1	458.9	523.4	449.6	616.4	427.7
P02545	Prelamin-A/C OS=Homo sapiens GN=LMNA PE=1 SV=1	10	7	10	6	1	664	28.28	7	1	261.6	663.1	291.9	264.4	347.2	299.8
Q5T749	Keratinocyte proline-rich protein OS=Homo sapiens GN=KPRP PE=1 SV=1	7	4	11	4	1	579	28.27	4	0	666.8	948.6	749.4	528	903.6	569
Q5JWF2	Guanine nucleotide-binding protein G(s) subunit alpha isoforms XLas OS=Homo sapiens GN=GNAS PE=1 SV=2	5	4	10	4	1	1037	28.13	4	0	336.6	382.6	403.3	369.2	476.2	320.2
P61026	Ras-related protein Rab-10 OS=Homo sapiens GN=RAB10 PE=1 SV=1	17	3	8	1	1	200	28.1	3	0	88.7	125.9	109.8	98.5	111.7	75.7
P62269	40S ribosomal protein S18 OS=Homo sapiens GN=RPS18 PE=1 SV=3	21	3	8	3	1	152	28.1	3	0	449.3	598.9	614.6	513.8	611.4	414.1
P0CW22	40S ribosomal protein S17-like OS=Homo sapiens GN=RPS17L PE=1 SV=1	24	2	7	2	1	135	28.04	2	0	444.1	443	464.6	391	458.8	326.3
Q5VYK3	Proteasome-associated protein ECM29 homolog OS=Homo sapiens GN=ECM29 PE=1 SV=2	4	6	7	6	1	1845	27.99	6	0	233.6	294.8	305.2	199	251.6	198
Q9H3N1	Thioredoxin-related transmembrane protein 1 OS=Homo sapiens GN=TMX1 PE=1 SV=1	10	3	9	3	1	280	27.81	3	0	399.8	438.4	486.2	478.4	560.3	390.5
P61758	Prefoldin subunit 3 OS=Homo sapiens GN=VBP1 PE=1 SV=3	16	3	8	3	1	197	27.56	3	0	427.7	402.7	476.9	380.3	469.6	354.9
P05455	Lupus La protein OS=Homo sapiens GN=SSB PE=1 SV=2	15	5	7	5	1	408	27.52	5	0	335	382.3	429.8	354.3	438.7	324.9
O43583	Density-regulated protein OS=Homo sapiens GN=DENR PE=1 SV=2	22	3	9	3	1	198	27.45	3	0	432	393.9	456.9	399	444.9	340
P08237	6-phosphofructokinase, muscle type OS=Homo sapiens GN=PFKM PE=1 SV=2	8	6	10	5	1	780	27.33	6	0	342.3	346.7	394.4	345.2	409	286.8
P13797	Plastin-3 OS=Homo sapiens GN=PLS3 PE=1 SV=4	7	4	11	1	1	630	27.28	4	0	25.1	27.9	28.4	26.8	31	19.9
P61221	ATP-binding cassette sub-family E member 1 OS=Homo sapiens GN=ABCE1 PE=1 SV=1	11	6	10	6	1	599	27.28	6	0	289.4	325.1	339.4	315.5	356.2	256.4
P08133	Annexin A6 OS=Homo sapiens GN=ANXA6 PE=1 SV=3	8	6	12	6	1	673	27.27	6	0	318.3	321.1	360.2	334.6	406.8	267.2
Q96QK1	Vacuolar protein sorting-associated protein 35 OS=Homo sapiens GN=VPS35 PE=1 SV=2	6	4	9	4	1	796	26.98	4	0	214.3	253.5	251.7	257.2	288.9	198.4
O00410	Importin-5 OS=Homo sapiens GN=IPO5 PE=1 SV=4	6	5	7	5	1	1097	26.77	5	0	356.6	412.3	459.3	375.1	560.8	401.7
Q96FW1	Ubiquitin thioesterase OTUB1 OS=Homo sapiens GN=OTUB1 PE=1 SV=2	20	4	6	4	1	271	26.75	4	0	572.4	525.8	556.2	409.8	459.1	330.7
Q9NSB2	Keratin, type II cuticular Hb4 OS=Homo sapiens GN=KRT84 PE=2 SV=2	4	3	11	1	1	600	26.71	3	0	21.4	34.3	37	36.7	192.3	31.2
P49207	60S ribosomal protein L34 OS=Homo sapiens GN=RPL34 PE=1 SV=3	15	2	8	2	1	117	26.64	2	0	879.4	872.9	959.7	811.5	996.1	680.7
Q8NEZ5	F-box only protein 22 OS=Homo sapiens GN=FBXO22 PE=1 SV=1	4	2	11	2	1	403	26.6	2	0	362.4	412.6	442.4	402.9	480.3	370.8
Q9ULV4	Coronin-1C OS=Homo sapiens GN=CORO1C PE=1 SV=1	9	4	14	4	1	474	26.6	4	0	304.8	337	347.6	328	378.2	247.2
P28331	NADH-ubiquinone oxidoreductase 75 kDa subunit, mitochondrial OS=Homo sapiens GN=NDUFS1 PE=1 SV=3	4	2	8	2	1	727	26.59	2	0	286.8	329.8	341.2	302.2	349.4	254.4
Q8N766	ER membrane protein complex subunit 1 OS=Homo sapiens GN=EMC1 PE=1 SV=1	7	5	7	5	1	993	26.39	5	0	277	337.2	345	302	409.8	278
Q5D862	Filaggrin-2 OS=Homo sapiens GN=FLG2 PE=1 SV=1	1	2	6	2	1	2391	26.28	2	0	575.3	970.3	585	350.1	651.5	414
P20839	Inosine-5'-monophosphate dehydrogenase 1 OS=Homo sapiens GN=IMPDH1 PE=1 SV=2	7	4	10	2	1	514	26.21	4	0	135.8	140	161.5	145.4	167	122.6
Q9UQ80	Proliferation-associated protein 2G4 OS=Homo sapiens GN=PA2G4 PE=1 SV=3	12	4	9	4	1	394	26.12	4	0	312.7	398	411.4	387.3	479.9	323.8
Q15758	Neutral amino acid transporter B(0) OS=Homo sapiens GN=SLC1A5 PE=1 SV=2	4	2	10	2	1	541	26.05	2	0	158.1	172.5	164.3	165.6	184	131.9
P52701	DNA mismatch repair protein Msh6 OS=Homo sapiens GN=MSH6 PE=1 SV=2	4	5	8	5	1	1360	26.02	5	0	532.2	533	586.1	511.8	641	420.4
P33991	DNA replication licensing factor MCM4 OS=Homo sapiens GN=MCM4 PE=1 SV=5	8	5	8	5	1	863	25.99	5	0	374.9	448	459.7	432.7	491.1	364.4
O75794	Cell division cycle protein 123 homolog OS=Homo sapiens GN=CDC123 PE=1 SV=1	10	3	9	3	1	336	25.9	3	0	267.3	276.6	293.5	267.3	272.3	220
P30153	Serine/threonine-protein phosphatase 2A 65 kDa regulatory subunit A alpha isoform OS=Homo sapiens GN=PPP2R1A PE=1 SV=4	8	4	9	4	1	589	25.81	4	0	285.2	321.7	303.9	277.1	299.5	221.1
O60547	GDP-mannose 4,6 dehydratase OS=Homo sapiens GN=GMDS PE=1 SV=1	16	4	8	4	1	372	25.79	4	0	308.1	347.9	363.8	311	377.5	264.1
P27635	60S ribosomal protein L10 OS=Homo sapiens GN=RPL10 PE=1 SV=4	18	4	8	4	1	214	25.77	4	0	516.3	474.6	551.1	441.6	563.9	401.9
O60701	UDP-glucose 6-dehydrogenase OS=Homo sapiens GN=UGDH PE=1 SV=1	7	3	7	3	1	494	25.7	3	0	247.6	308.7	301.1	323.3	332.2	215.9
Q01469	Fatty acid-binding protein, epidermal OS=Homo sapiens GN=FABP5 PE=1 SV=3	15	2	10	2	1	135	25.62	2	0	253.4	1234	267.7	237	322.9	206.2
Q9H6W3	Bifunctional lysine-specific demethylase and histidyl-hydroxylase NO66 OS=Homo sapiens GN=NO66 PE=1 SV=2	6	2	8	2	1	641	25.6	2	0	83.9	94.5	101.4	74.1	75.1	49.8
Q9H0B6	Kinesin light chain 2 OS=Homo sapiens GN=KLC2 PE=1 SV=1	12	7	8	5	1	622	25.56	7	1	498.3	563.7	599.3	520	626.8	397.6
Q15181	Inorganic pyrophosphatase OS=Homo sapiens GN=PPA1 PE=1 SV=2	16	5	8	5	1	289	25.56	5	0	346.2	307	336	307.8	318.4	238
P31948	Stress-induced-phosphoprotein 1 OS=Homo sapiens GN=STIP1 PE=1 SV=1	8	5	10	5	1	543	25.54	5	0	419.9	432.8	486.6	424.5	520.5	363.5
P17812	CTP synthase 1 OS=Homo sapiens GN=CTPS1 PE=1 SV=2	8	3	7	3	1	591	25.53	3	0	140.8	155.4	188.3	152.9	177.3	152.7
Q12765	Secernin-1 OS=Homo sapiens GN=SCRN1 PE=1 SV=2	6	2	8	2	1	414	25.53	2	0	196.9	252.1	262.2	285.5	279.8	193.6
Q14008	Cytoskeleton-associated protein 5 OS=Homo sapiens GN=CKAP5 PE=1 SV=3	2	3	8	3	1	2032	25.51	3	0	527	535.9	570.5	479.6	589.6	398.9
Q14247	Src substrate cortactin OS=Homo sapiens GN=CTTN PE=1 SV=2	10	5	10	5	1	550	25.46	5	0	561.6	649.7	689.3	572.5	652	485.6
Q9NU22	Midasin OS=Homo sapiens GN=MDN1 PE=1 SV=2	2	7	9	7	1	5596	25.37	7	0	249.3	273.3	292.7	256.1	331.2	218.7
P07947	Tyrosine-protein kinase Yes OS=Homo sapiens GN=YES1 PE=1 SV=3	3	2	9	1	1	543	25.28	2	0	79.2	97.5	96.2	91.9	103	75.3
P52272	Heterogeneous nuclear ribonucleoprotein M OS=Homo sapiens GN=HNRNPM PE=1 SV=3	4	4	9	4	1	730	25.24	4	0	586.4	647.7	704.8	513.3	679	486.1
Q9Y265	RuvB-like 1 OS=Homo sapiens GN=RUVBL1 PE=1 SV=1	14	5	6	5	1	456	25.06	5	0	200.5	217.9	227.3	183.3	249.6	213.8
P17612	cAMP-dependent protein kinase catalytic subunit alpha OS=Homo sapiens GN=PRKACA PE=1 SV=2	17	4	7	2	1	351	24.9	4	2	237.6	234.7	262.9	209.7	258.6	179.4
P61289	Proteasome activator complex subunit 3 OS=Homo sapiens GN=PSME3 PE=1 SV=1	12	2	6	2	1	254	24.65	2	0	182.1	179.7	191.8	170.2	189.7	149.8
Q9BTE3	Mini-chromosome maintenance complex-binding protein OS=Homo sapiens GN=MCMBP PE=1 SV=2	6	3	9	3	1	642	24.45	3	0	272.9	323.8	315.7	316.1	348.8	230.8
Q15645	Pachytene checkpoint protein 2 homolog OS=Homo sapiens GN=TRIP13 PE=1 SV=2	13	5	8	5	1	432	24.25	5	0	399.6	445.9	506.1	446.3	502.7	363.9
Q8WVM8	Sec1 family domain-containing protein 1 OS=Homo sapiens GN=SCFD1 PE=1 SV=4	4	2	8	2	1	642	23.89	2	0	85.4	84.7	82.8	91.4	108.5	64.2
P00918	Carbonic anhydrase 2 OS=Homo sapiens GN=CA2 PE=1 SV=2	14	3	7	3	1	260	23.89	3	0	306.1	343.1	385.8	328.2	453.4	291.3
P61081	NEDD8-conjugating enzyme Ubc12 OS=Homo sapiens GN=UBE2M PE=1 SV=1	10	2	8	2	1	183	23.88	2	0	339.2	345.1	399.1	365.6	419.8	302.6
P48444	Coatomer subunit delta OS=Homo sapiens GN=ARCN1 PE=1 SV=1	5	2	7	2	1	511	23.87	2	0	206.2	219.5	241	217.2	246.1	188.2
Q92769	Histone deacetylase 2 OS=Homo sapiens GN=HDAC2 PE=1 SV=2	4	2	10	1	1	488	23.61	2	0	130.9	140	133.8	142.2	165.3	101.3
P29692	Elongation factor 1-delta OS=Homo sapiens GN=EEF1D PE=1 SV=5	16	4	6	4	1	281	23.55	4	0	700	682.5	728.4	592.9	734	541
P41227	N-alpha-acetyltransferase 10 OS=Homo sapiens GN=NAA10 PE=1 SV=1	12	3	9	3	1	235	23.52	3	0	365	398.1	416.6	415.8	416.9	318.9
O75122	CLIP-associating protein 2 OS=Homo sapiens GN=CLASP2 PE=1 SV=2	3	3	7	3	1	1294	23.52	3	0	440	403.9	493.8	379.1	490.2	333.7
Q13098	COP9 signalosome complex subunit 1 OS=Homo sapiens GN=GPS1 PE=1 SV=4	11	3	8	3	1	491	23.48	3	0	291.9	323.2	316.2	320.6	366.3	223.3
P14923	Junction plakoglobin OS=Homo sapiens GN=JUP PE=1 SV=3	8	4	8	4	1	745	23.48	4	0	255.6	443.4	274.3	192.3	287.6	191.4
Q06124	Tyrosine-protein phosphatase non-receptor type 11 OS=Homo sapiens GN=PTPN11 PE=1 SV=2	4	3	11	3	1	597	23.46	3	0	213.3	264.2	244.6	253.9	255	176.6
Q16629	Serine/arginine-rich splicing factor 7 OS=Homo sapiens GN=SRSF7 PE=1 SV=1	13	3	7	2	1	238	23.44	3	0
P21397	Amine oxidase [flavin-containing] A OS=Homo sapiens GN=MAOA PE=1 SV=1	14	7	7	7	1	527	23.36	7	0	477.9	509.5	509.5	426.7	533	364.3
P20810	Calpastatin OS=Homo sapiens GN=CAST PE=1 SV=4	6	3	7	3	1	708	23.35	3	0	168.8	210.9	180.8	157.9	170.7	120.9
P11802	Cyclin-dependent kinase 4 OS=Homo sapiens GN=CDK4 PE=1 SV=2	8	2	8	1	1	303	23.32	2	0	115	133.4	139.7	102.5	139.6	101.3
P17655	Calpain-2 catalytic subunit OS=Homo sapiens GN=CAPN2 PE=1 SV=6	6	3	7	3	1	700	23.31	3	0	520.2	583.9	595.3	498.7	601.6	408.2
O75369	Filamin-B OS=Homo sapiens GN=FLNB PE=1 SV=2	2	6	8	2	1	2602	23.28	6	0	105.2	127.8	112.1	109.9	112.9	82.9
P67809	Nuclease-sensitive element-binding protein 1 OS=Homo sapiens GN=YBX1 PE=1 SV=3	25	5	8	5	1	324	23.27	5	0	134.7	157	168.2	136.7	156.9	117.4
P19623	Spermidine synthase OS=Homo sapiens GN=SRM PE=1 SV=1	12	4	9	4	1	302	23.24	4	0	397.5	454.8	477.3	440.3	482.8	355.7
Q14444	Caprin-1 OS=Homo sapiens GN=CAPRIN1 PE=1 SV=2	7	6	10	6	1	709	23.2	6	0	362.5	380.6	405.5	345.4	377.3	258.2
Q5H9R7	Serine/threonine-protein phosphatase 6 regulatory subunit 3 OS=Homo sapiens GN=PPP6R3 PE=1 SV=2	5	4	7	4	1	873	23.05	4	0	599.4	526.2	580.6	444.5	600.3	393.8
P24752	Acetyl-CoA acetyltransferase, mitochondrial OS=Homo sapiens GN=ACAT1 PE=1 SV=1	12	5	8	5	1	427	22.9	5	0	812.5	850.3	880.9	692	912	641.3
Q69YL0	Uncharacterized protein DKFZp762I1415 OS=Homo sapiens PE=4 SV=1	29	3	10	3	1	99	22.81	3	0	448.1	491.8	524	575.8	508.8	375.8
Q16186	Proteasomal ubiquitin receptor ADRM1 OS=Homo sapiens GN=ADRM1 PE=1 SV=2	6	2	7	2	1	407	22.76	2	0	169.3	166.9	185	162.7	186.7	126.5
Q14165	Malectin OS=Homo sapiens GN=MLEC PE=1 SV=1	7	2	8	2	1	292	22.75	2	0	279.8	326.4	360	370	411.5	326.5
P46776	60S ribosomal protein L27a OS=Homo sapiens GN=RPL27A PE=1 SV=2	14	2	7	2	1	148	22.71	2	0	242.1	257.6	274.3	260.1	304.8	191.8
P25311	Zinc-alpha-2-glycoprotein OS=Homo sapiens GN=AZGP1 PE=1 SV=2	9	3	8	3	1	298	22.57	3	0	200.6	555.2	244.4	235.4	237.1	198.4
P09622	Dihydrolipoyl dehydrogenase, mitochondrial OS=Homo sapiens GN=DLD PE=1 SV=2	11	5	8	5	1	509	22.56	5	0	573.5	606.1	633.3	490.6	634.6	465.6
O14737	Programmed cell death protein 5 OS=Homo sapiens GN=PDCD5 PE=1 SV=3	29	4	7	4	1	125	22.42	4	0	532.1	553.4	601.2	553.4	669.3	449.4
Q9NZT1	Calmodulin-like protein 5 OS=Homo sapiens GN=CALML5 PE=1 SV=2	42	4	6	4	1	146	22.37	4	0	171.5	787.1	213.6	196	221.4	166.6
P46782	40S ribosomal protein S5 OS=Homo sapiens GN=RPS5 PE=1 SV=4	22	3	5	3	1	204	22.36	3	0	253.4	253.1	291.9	228.7	333.3	205
P23458	Tyrosine-protein kinase JAK1 OS=Homo sapiens GN=JAK1 PE=1 SV=2	5	5	7	5	1	1154	22.29	5	0	229.5	224.4	245.5	224.1	253.1	168.9
O94826	Mitochondrial import receptor subunit TOM70 OS=Homo sapiens GN=TOMM70A PE=1 SV=1	7	4	6	4	1	608	22.19	4	0	334.7	365.7	401.1	520	359.2	362.7
Q53EL6	Programmed cell death protein 4 OS=Homo sapiens GN=PDCD4 PE=1 SV=2	7	3	11	3	1	469	22.06	3	0	156.9	177.6	205	216.8	231	170.8
Q01082	Spectrin beta chain, non-erythrocytic 1 OS=Homo sapiens GN=SPTBN1 PE=1 SV=2	2	5	8	5	1	2364	22.04	5	0	414.4	499.8	452.9	398.7	487.9	341.9
P20700	Lamin-B1 OS=Homo sapiens GN=LMNB1 PE=1 SV=2	8	5	9	4	1	586	21.95	5	0	107.2	160.6	123.5	120	165.6	115.9
Q86TG7	Retrotransposon-derived protein PEG10 OS=Homo sapiens GN=PEG10 PE=1 SV=2	6	4	8	4	1	708	21.87	4	0	192.2	198.4	204	200.2	291.3	164.7
P31151	Protein S100-A7 OS=Homo sapiens GN=S100A7 PE=1 SV=4	23	2	6	2	1	101	21.82	2	0	264.9	2240.6	285.5	259.3	358.2	213.4
P36957	Dihydrolipoyllysine-residue succinyltransferase component of 2-oxoglutarate dehydrogenase complex, mitochondrial OS=Homo sapiens GN=DLST PE=1 SV=4	11	5	8	5	1	453	21.77	5	0	323.2	400.1	376.1	396.8	426.7	304.8
O95373	Importin-7 OS=Homo sapiens GN=IPO7 PE=1 SV=1	2	2	6	2	1	1038	21.67	2	0	229.8	242.5	258.6	240.5	350.5	206
P42574	Caspase-3 OS=Homo sapiens GN=CASP3 PE=1 SV=2	7	2	8	2	1	277	21.61	2	0	337.4	365.4	370.3	347.6	414.5	307.1
P27105	Erythrocyte band 7 integral membrane protein OS=Homo sapiens GN=STOM PE=1 SV=3	15	4	7	4	1	288	21.6	4	0	306.6	352.4	343.7	379	424.5	300.1
P62906	60S ribosomal protein L10a OS=Homo sapiens GN=RPL10A PE=1 SV=2	9	2	13	2	1	217	21.57	2	0	280.4	322	313.9	313.1	326.7	230.1
Q7Z406	Myosin-14 OS=Homo sapiens GN=MYH14 PE=1 SV=2	3	5	7	2	1	1995	21.54	5	0	71.1	89.3	76.5	78.1	90.7	57
Q9Y266	Nuclear migration protein nudC OS=Homo sapiens GN=NUDC PE=1 SV=1	15	5	7	5	1	331	21.53	5	0	137	137.5	152.2	126.9	161.9	108.9
P53004	Biliverdin reductase A OS=Homo sapiens GN=BLVRA PE=1 SV=2	15	4	6	4	1	296	21.53	4	0	326.7	328.1	364.3	304.2	384.3	239.9
Q15056	Eukaryotic translation initiation factor 4H OS=Homo sapiens GN=EIF4H PE=1 SV=5	17	5	9	5	1	248	21.4	5	0	398.5	480.7	442	469.1	501.1	341.5
P05388	60S acidic ribosomal protein P0 OS=Homo sapiens GN=RPLP0 PE=1 SV=1	13	3	5	3	1	317	21.35	3	0	265.4	260.6	286.6	230.4	288.6	214.1
P56545	C-terminal-binding protein 2 OS=Homo sapiens GN=CTBP2 PE=1 SV=1	8	4	10	4	1	445	21.17	4	0	339.4	362.6	396.9	318.8	399.6	267.6
P11216	Glycogen phosphorylase, brain form OS=Homo sapiens GN=PYGB PE=1 SV=5	7	5	8	2	1	843	20.97	5	0	16	18.9	20.9	22.9	23.6	14
O00483	NADH dehydrogenase [ubiquinone] 1 alpha subcomplex subunit 4 OS=Homo sapiens GN=NDUFA4 PE=1 SV=1	37	3	6	3	1	81	20.87	3	0	422.4	391.5	444	381.2	460.7	332.2
O75955	Flotillin-1 OS=Homo sapiens GN=FLOT1 PE=1 SV=3	11	4	7	4	1	427	20.8	4	0	205.1	227.3	249.3	229.6	253.7	182.8
P07339	Cathepsin D OS=Homo sapiens GN=CTSD PE=1 SV=1	10	4	7	4	1	412	20.74	4	0	346.1	562.7	374.4	345.6	423.5	377.9
P26038	Moesin OS=Homo sapiens GN=MSN PE=1 SV=3	9	5	7	2	1	577	20.68	5	0
Q8N1G4	Leucine-rich repeat-containing protein 47 OS=Homo sapiens GN=LRRC47 PE=1 SV=1	9	5	8	5	1	583	20.5	5	0	352.1	386.1	411.7	385.1	441.4	330.5
P30084	Enoyl-CoA hydratase, mitochondrial OS=Homo sapiens GN=ECHS1 PE=1 SV=4	20	4	6	4	1	290	20.38	4	0	160.7	184.6	185.1	183.6	199.9	154.5
Q14974	Importin subunit beta-1 OS=Homo sapiens GN=KPNB1 PE=1 SV=2	7	5	8	5	1	876	20.23	5	0	282.9	294.4	308.7	295.7	335.9	225.6
P55786	Puromycin-sensitive aminopeptidase OS=Homo sapiens GN=NPEPPS PE=1 SV=2	5	4	6	4	1	919	20.13	4	0	318.6	388.3	385.3	369.4	414.1	264.9
Q15019	Septin-2 OS=Homo sapiens GN=SEPT2 PE=1 SV=1	16	4	5	4	1	361	20.11	4	0	217.4	238.2	238.9	196.2	274.3	195.8
P23368	NAD-dependent malic enzyme, mitochondrial OS=Homo sapiens GN=ME2 PE=1 SV=1	5	3	6	3	1	584	19.85	3	0	102.7	126	150.8	129.2	140.9	99.6
P55084	Trifunctional enzyme subunit beta, mitochondrial OS=Homo sapiens GN=HADHB PE=1 SV=3	4	2	7	2	1	474	19.82	2	0	270.4	310.7	333.5	297.5	318.7	247.2
P13995	Bifunctional methylenetetrahydrofolate dehydrogenase/cyclohydrolase, mitochondrial OS=Homo sapiens GN=MTHFD2 PE=1 SV=2	7	2	6	2	1	350	19.82	2	0	147	190.1	195.3	193.7	221.4	150.3
P28072	Proteasome subunit beta type-6 OS=Homo sapiens GN=PSMB6 PE=1 SV=4	13	3	7	3	1	239	19.67	3	0	146.1	163.5	185.9	162.1	209.5	155.3
Q969V3	Nicalin OS=Homo sapiens GN=NCLN PE=1 SV=2	6	3	6	3	1	563	19.64	3	0	138	153.4	168.6	158.3	178.4	130.1
P48556	26S proteasome non-ATPase regulatory subunit 8 OS=Homo sapiens GN=PSMD8 PE=1 SV=2	8	4	8	4	1	350	19.63	4	0	292.1	322.7	323	310.5	333.3	240
P18077	60S ribosomal protein L35a OS=Homo sapiens GN=RPL35A PE=1 SV=2	15	2	8	2	1	110	19.57	2	0	800.8	748.6	889.3	663.5	886.3	649.9
Q99543	DnaJ homolog subfamily C member 2 OS=Homo sapiens GN=DNAJC2 PE=1 SV=4	7	4	6	4	1	621	19.55	4	0	253.4	303.8	318.6	314.3	354.2	225.7
P35637	RNA-binding protein FUS OS=Homo sapiens GN=FUS PE=1 SV=1	3	2	6	2	1	526	19.53	2	0	363.6	418.7	451	455	423.8	306.9
Q9UBW8	COP9 signalosome complex subunit 7a OS=Homo sapiens GN=COPS7A PE=1 SV=1	13	3	7	3	1	275	19.36	3	0	96.4	131.2	136.5	108.7	150.2	109.4
P54578	Ubiquitin carboxyl-terminal hydrolase 14 OS=Homo sapiens GN=USP14 PE=1 SV=3	5	2	5	2	1	494	19.33	2	0	259.5	218.2	248.3	187.3	270.9	179.7
P21266	Glutathione S-transferase Mu 3 OS=Homo sapiens GN=GSTM3 PE=1 SV=3	14	3	6	3	1	225	19.31	3	0	266.9	289.3	264.8	243.1	285.3	203.1
Q14151	Scaffold attachment factor B2 OS=Homo sapiens GN=SAFB2 PE=1 SV=1	3	3	8	3	1	953	19.26	3	0	252.1	226.3	250.4	172.7	226.6	158
Q16658	Fascin OS=Homo sapiens GN=FSCN1 PE=1 SV=3	8	3	6	3	1	493	19.24	3	0	99.5	126.3	124.7	106	125.4	96.8
E9PAV3	Nascent polypeptide-associated complex subunit alpha, muscle-specific form OS=Homo sapiens GN=NACA PE=1 SV=1	1	2	4	2	1	2078	19	2	0	318.8	358.8	350.7	317.1	381.3	252.3
P42677	40S ribosomal protein S27 OS=Homo sapiens GN=RPS27 PE=1 SV=3	23	2	7	2	1	84	18.93	2	0	427.1	449.8	504.2	476.6	586.1	390.7
Q5T6V5	UPF0553 protein C9orf64 OS=Homo sapiens GN=C9orf64 PE=1 SV=1	12	3	5	3	1	341	18.91	3	0	236.5	253.7	280.6	253.2	302.8	197.2
Q9NQ92	Coordinator of PRMT5 and differentiation stimulator OS=Homo sapiens GN=COPRS PE=1 SV=3	16	2	5	2	1	184	18.9	2	0	200.8	166.4	203.6	151.3	191.2	139.3
P62714	Serine/threonine-protein phosphatase 2A catalytic subunit beta isoform OS=Homo sapiens GN=PPP2CB PE=1 SV=1	7	2	7	2	1	309	18.83	2	0	214.1	234.8	240.1	241.6	248.8	194.7
O43143	Putative pre-mRNA-splicing factor ATP-dependent RNA helicase DHX15 OS=Homo sapiens GN=DHX15 PE=1 SV=2	4	3	6	3	1	795	18.78	3	0	298.1	315.6	324.7	283.8	355.6	236.6
P61163	Alpha-centractin OS=Homo sapiens GN=ACTR1A PE=1 SV=1	8	2	6	2	1	376	18.74	2	0	98.1	112.9	109.5	102.3	129.6	89.6
P53007	Tricarboxylate transport protein, mitochondrial OS=Homo sapiens GN=SLC25A1 PE=1 SV=2	6	2	8	2	1	311	18.7	2	0	383.2	434	452.7	418.4	465.1	411.2
Q13724	Mannosyl-oligosaccharide glucosidase OS=Homo sapiens GN=MOGS PE=1 SV=5	3	3	7	3	1	837	18.64	3	0	48.1	58.9	63.1	70	76.9	58.2
Q5J8M3	ER membrane protein complex subunit 4 OS=Homo sapiens GN=EMC4 PE=1 SV=2	12	2	8	2	1	183	18.57	2	0	149	197.8	194.9	206.1	222	145.2
Q02978	Mitochondrial 2-oxoglutarate/malate carrier protein OS=Homo sapiens GN=SLC25A11 PE=1 SV=3	14	5	9	5	1	314	18.39	5	0	366	366.4	398.5	340	417.4	286.2
Q9ULT8	E3 ubiquitin-protein ligase HECTD1 OS=Homo sapiens GN=HECTD1 PE=1 SV=3	2	3	5	3	1	2610	18.37	3	0	62.4	69.8	72.5	64.4	73.4	52
P31040	Succinate dehydrogenase [ubiquinone] flavoprotein subunit, mitochondrial OS=Homo sapiens GN=SDHA PE=1 SV=2	5	3	5	3	1	664	18.35	3	0	256.6	282.9	293.5	268.8	291.8	226.1
P62277	40S ribosomal protein S13 OS=Homo sapiens GN=RPS13 PE=1 SV=2	20	3	7	3	1	151	18.3	3	0	364.8	458	485.8	482	491.2	367.9
Q9NRX1	RNA-binding protein PNO1 OS=Homo sapiens GN=PNO1 PE=1 SV=1	10	2	6	2	1	252	18.16	2	0	158.6	186.1	195.6	180.4	197.8	141
Q9NSE4	Isoleucine--tRNA ligase, mitochondrial OS=Homo sapiens GN=IARS2 PE=1 SV=2	2	2	6	2	1	1012	18.16	2	0	214.7	213.4	251.6	220.6	314.4	188.3
O95573	Long-chain-fatty-acid--CoA ligase 3 OS=Homo sapiens GN=ACSL3 PE=1 SV=3	4	2	6	2	1	720	18.12	2	0	172.5	196.1	198	168.5	205.2	141.6
Q15003	Condensin complex subunit 2 OS=Homo sapiens GN=NCAPH PE=1 SV=3	3	2	6	2	1	741	18.09	2	0	161.5	187	189.4	198.2	201.9	148.1
Q92499	ATP-dependent RNA helicase DDX1 OS=Homo sapiens GN=DDX1 PE=1 SV=2	5	3	5	3	1	740	18.05	3	0	501.7	491.3	550.9	417.2	535	386.2
Q96DI7	U5 small nuclear ribonucleoprotein 40 kDa protein OS=Homo sapiens GN=SNRNP40 PE=1 SV=1	8	3	9	3	1	357	18.04	3	0	257.3	288	280.9	264.1	332.9	202.3
P30520	Adenylosuccinate synthetase isozyme 2 OS=Homo sapiens GN=ADSS PE=1 SV=3	9	4	8	4	1	456	17.97	4	0	209.7	221.2	247.9	228.9	256.3	191.4
P49720	Proteasome subunit beta type-3 OS=Homo sapiens GN=PSMB3 PE=1 SV=2	13	2	4	2	1	205	17.97	2	0	36.1	36.8	40.7	28	63.2	39.3
P18621	60S ribosomal protein L17 OS=Homo sapiens GN=RPL17 PE=1 SV=3	18	3	5	3	1	184	17.83	3	0	233.2	237.6	279.6	235.4	276	189
Q01105	Protein SET OS=Homo sapiens GN=SET PE=1 SV=3	12	3	4	3	1	290	17.8	3	0	785.9	809.3	915.9	638	995	684
P05109	Protein S100-A8 OS=Homo sapiens GN=S100A8 PE=1 SV=1	19	2	5	2	1	93	17.77	2	0	216.6	1664.2	208.7	187.1	294.8	175.4
Q9H074	Polyadenylate-binding protein-interacting protein 1 OS=Homo sapiens GN=PAIP1 PE=1 SV=1	5	3	8	3	1	479	17.71	3	0	322	412.5	379.6	357.2	402.4	280.2
Q13085	Acetyl-CoA carboxylase 1 OS=Homo sapiens GN=ACACA PE=1 SV=2	3	6	8	6	1	2346	17.67	6	0	263.2	276.3	300.9	268.5	313.9	222.3
Q14203	Dynactin subunit 1 OS=Homo sapiens GN=DCTN1 PE=1 SV=3	4	5	6	5	1	1278	17.64	5	0	266.6	257.5	295.9	267.8	325.6	217.4
P46778	60S ribosomal protein L21 OS=Homo sapiens GN=RPL21 PE=1 SV=2	16	3	7	3	1	160	17.55	3	0	327.2	318.5	340.8	275	358.4	244.8
Q13547	Histone deacetylase 1 OS=Homo sapiens GN=HDAC1 PE=1 SV=1	6	3	6	2	1	482	17.51	3	1	491.6	500.1	555.9	438.4	552.1	381
Q9ULK4	Mediator of RNA polymerase II transcription subunit 23 OS=Homo sapiens GN=MED23 PE=1 SV=2	2	2	5	2	1	1368	17.42	2	0	237.4	231.7	248.4	206.6	273.3	179.7
P60900	Proteasome subunit alpha type-6 OS=Homo sapiens GN=PSMA6 PE=1 SV=1	12	3	9	3	1	246	17.38	3	0	393	460.2	471.6	455.1	538.3	388.3
Q9H3P7	Golgi resident protein GCP60 OS=Homo sapiens GN=ACBD3 PE=1 SV=4	7	2	4	2	1	528	17.36	2	0	64.1	73.9	78.5	79.5	90	51.4
P30049	ATP synthase subunit delta, mitochondrial OS=Homo sapiens GN=ATP5D PE=1 SV=2	14	2	5	2	1	168	17.35	2	0	113	137.5	143.8	127.2	146.9	111.7
Q8NC51	Plasminogen activator inhibitor 1 RNA-binding protein OS=Homo sapiens GN=SERBP1 PE=1 SV=2	6	2	4	2	1	408	17.34	2	0	453.1	454.2	491.2	443.4	500.1	340.2
P36551	Coproporphyrinogen-III oxidase, mitochondrial OS=Homo sapiens GN=CPOX PE=1 SV=3	4	2	6	2	1	454	17.33	2	0	189.2	217.2	238.4	208.9	217.4	241.9
Q01081	Splicing factor U2AF 35 kDa subunit OS=Homo sapiens GN=U2AF1 PE=1 SV=3	13	3	7	3	1	240	17.32	3	0	261.1	288.5	296	269.6	334.6	205.9
P20340	Ras-related protein Rab-6A OS=Homo sapiens GN=RAB6A PE=1 SV=3	10	2	6	1	1	208	17.31	2	0	31.4	37	43.7	35.6	41.3	27.7
P35241	Radixin OS=Homo sapiens GN=RDX PE=1 SV=1	6	4	6	1	1	583	17.18	4	0	25.5	29.4	31.8	25.9	32.8	25.3
O15269	Serine palmitoyltransferase 1 OS=Homo sapiens GN=SPTLC1 PE=1 SV=1	8	4	6	4	1	473	17.12	4	0	185.7	192.4	208.6	175.1	222.2	153.8
Q13011	Delta(3,5)-Delta(2,4)-dienoyl-CoA isomerase, mitochondrial OS=Homo sapiens GN=ECH1 PE=1 SV=2	7	2	5	2	1	328	17.07	2	0	193	239.7	224.7	196.6	244.6	173.3
Q5SWX8	Protein odr-4 homolog OS=Homo sapiens GN=ODR4 PE=2 SV=1	9	3	5	3	1	454	17.05	3	0	133.2	171.7	149.6	169.8	176.8	108.5
P59998	Actin-related protein 2/3 complex subunit 4 OS=Homo sapiens GN=ARPC4 PE=1 SV=3	11	2	6	2	1	168	17.04	2	0	402.2	478.8	445.2	426.4	478.6	315.8
Q9Y295	Developmentally-regulated GTP-binding protein 1 OS=Homo sapiens GN=DRG1 PE=1 SV=1	8	2	4	2	1	367	16.99	2	0	35.9	37.5	38.2	38	41.7	34.8
Q14318	Peptidyl-prolyl cis-trans isomerase FKBP8 OS=Homo sapiens GN=FKBP8 PE=1 SV=2	8	3	7	3	1	412	16.78	3	0	538.2	568.1	646.4	564.5	689.8	498.9
Q7Z2W4	Zinc finger CCCH-type antiviral protein 1 OS=Homo sapiens GN=ZC3HAV1 PE=1 SV=3	3	2	6	2	1	902	16.77	2	0	115.4	149	162.5	189.2	176.1	122.9
O75396	Vesicle-trafficking protein SEC22b OS=Homo sapiens GN=SEC22B PE=1 SV=4	12	2	4	2	1	215	16.71	2	0	183.5	197.9	215.2	219.2	231.6	166.5
P40938	Replication factor C subunit 3 OS=Homo sapiens GN=RFC3 PE=1 SV=2	6	2	4	2	1	356	16.7	2	0	194.2	197.9	214.2	192.7	226.9	165.8
Q7L576	Cytoplasmic FMR1-interacting protein 1 OS=Homo sapiens GN=CYFIP1 PE=1 SV=1	3	4	7	4	1	1253	16.67	4	0	201.5	225.8	228.5	202.5	229	157.4
Q99729	Heterogeneous nuclear ribonucleoprotein A/B OS=Homo sapiens GN=HNRNPAB PE=1 SV=2	6	2	5	2	1	332	16.57	2	0	250.2	267.9	306.2	228.1	319.2	231.3
P43034	Platelet-activating factor acetylhydrolase IB subunit alpha OS=Homo sapiens GN=PAFAH1B1 PE=1 SV=2	4	2	7	1	1	410	16.56	2	0	45.8	61	48.1	47.3	52.3	35
O43592	Exportin-T OS=Homo sapiens GN=XPOT PE=1 SV=2	3	3	5	3	1	962	16.45	3	0	164.7	209.6	183.5	201.6	213.9	155.8
O15145	Actin-related protein 2/3 complex subunit 3 OS=Homo sapiens GN=ARPC3 PE=1 SV=3	17	3	5	3	1	178	16.18	3	0	177.9	205	195.1	185.3	222.6	136.3
P62070	Ras-related protein R-Ras2 OS=Homo sapiens GN=RRAS2 PE=1 SV=1	17	3	6	3	1	204	16.12	3	0	125.2	139.1	147.2	154.2	151.4	118
Q14254	Flotillin-2 OS=Homo sapiens GN=FLOT2 PE=1 SV=2	8	3	5	3	1	428	16.02	3	0	140.1	166.8	175.6	160.2	179.3	129.2
Q99627	COP9 signalosome complex subunit 8 OS=Homo sapiens GN=COPS8 PE=1 SV=1	11	2	5	2	1	209	15.93	2	0	188.1	209.8	202.6	206.1	230.6	154.8
Q99460	26S proteasome non-ATPase regulatory subunit 1 OS=Homo sapiens GN=PSMD1 PE=1 SV=2	5	4	6	4	1	953	15.87	4	0	222.4	217.5	225.4	225.6	263.8	194.7
Q96T76	MMS19 nucleotide excision repair protein homolog OS=Homo sapiens GN=MMS19 PE=1 SV=2	6	5	7	5	1	1030	15.86	5	0	158.4	188.2	196.8	183.2	234.7	148.3
Q9Y2Z4	Tyrosine--tRNA ligase, mitochondrial OS=Homo sapiens GN=YARS2 PE=1 SV=2	10	4	5	4	1	477	15.85	4	0	269.2	260.7	279.6	212.1	292.9	204.8
Q9NYU1	UDP-glucose:glycoprotein glucosyltransferase 2 OS=Homo sapiens GN=UGGT2 PE=1 SV=4	2	3	7	1	1	1516	15.75	3	0
Q9NXS2	Glutaminyl-peptide cyclotransferase-like protein OS=Homo sapiens GN=QPCTL PE=1 SV=2	8	3	6	3	1	382	15.69	3	0	380.2	422.1	437	358.2	454.5	301.9
P0C0S5	Histone H2A.Z OS=Homo sapiens GN=H2AFZ PE=1 SV=2	15	2	6	1	1	128	15.62	2	0	67.8	59.8	64.5	51.4	78.9	53
Q8NEW0	Zinc transporter 7 OS=Homo sapiens GN=SLC30A7 PE=2 SV=1	8	3	6	3	1	376	15.6	3	0	156	187.1	178.7	168.3	190.9	120.5
P35520	Cystathionine beta-synthase OS=Homo sapiens GN=CBS PE=1 SV=2	5	3	7	3	1	551	15.44	3	0	240.2	273.5	291	296.5	318.8	208.3
P22694	cAMP-dependent protein kinase catalytic subunit beta OS=Homo sapiens GN=PRKACB PE=1 SV=2	13	3	5	1	1	351	15.44	3	0	12.3	12.6	10.6	13.2	16.7	8.4
Q14558	Phosphoribosyl pyrophosphate synthase-associated protein 1 OS=Homo sapiens GN=PRPSAP1 PE=1 SV=2	10	3	5	3	1	356	15.41	3	0	120.6	146.4	137.7	150.4	156.2	113.9
Q16555	Dihydropyrimidinase-related protein 2 OS=Homo sapiens GN=DPYSL2 PE=1 SV=1	6	3	7	3	1	572	15.4	3	0	301	350.2	366.6	379.8	406.6	281.3
Q9Y243	RAC-gamma serine/threonine-protein kinase OS=Homo sapiens GN=AKT3 PE=1 SV=1	7	2	4	1	1	479	15.35	2	0	26.2	36.3	41.4	29.4	35.8	27.4
P26599	Polypyrimidine tract-binding protein 1 OS=Homo sapiens GN=PTBP1 PE=1 SV=1	8	2	3	2	1	531	15.28	2	0	49.9	51.9	67.4	51.2	71	50.8
P35659	Protein DEK OS=Homo sapiens GN=DEK PE=1 SV=1	5	2	5	2	1	375	15.2	2	0	106.2	115.1	120.9	103.4	136.2	88.4
P50213	Isocitrate dehydrogenase [NAD] subunit alpha, mitochondrial OS=Homo sapiens GN=IDH3A PE=1 SV=1	14	4	4	4	1	366	15.16	4	0	467	489.6	493.7	464.6	513.8	397.8
Q9H2G2	STE20-like serine/threonine-protein kinase OS=Homo sapiens GN=SLK PE=1 SV=1	5	5	5	5	1	1235	15.15	5	0	111.2	154.9	123.8	119.9	145.6	102.9
P53992	Protein transport protein Sec24C OS=Homo sapiens GN=SEC24C PE=1 SV=3	5	4	5	4	1	1094	15.15	4	0	118	119.5	135.2	129.1	135.9	105.9
P54577	Tyrosine--tRNA ligase, cytoplasmic OS=Homo sapiens GN=YARS PE=1 SV=4	4	2	7	2	1	528	15.12	2	0	165.7	189.9	216.1	165.2	186.8	138.8
P23381	Tryptophan--tRNA ligase, cytoplasmic OS=Homo sapiens GN=WARS PE=1 SV=2	8	3	4	3	1	471	15.04	3	0	284.9	286.5	318.5	269.1	320.5	224.2
Q13435	Splicing factor 3B subunit 2 OS=Homo sapiens GN=SF3B2 PE=1 SV=2	3	3	6	3	1	895	14.98	3	0	236.3	257.8	249.8	206.1	256	164.7
P43490	Nicotinamide phosphoribosyltransferase OS=Homo sapiens GN=NAMPT PE=1 SV=1	5	3	6	3	1	491	14.89	3	0	378.9	453.3	485.2	421.6	480	362.5
P36404	ADP-ribosylation factor-like protein 2 OS=Homo sapiens GN=ARL2 PE=1 SV=4	10	2	5	2	1	184	14.88	2	0	195.5	221.6	225.2	200.4	231	166
Q9NZ01	Very-long-chain enoyl-CoA reductase OS=Homo sapiens GN=TECR PE=1 SV=1	5	2	8	2	1	308	14.82	2	0	327.9	474.3	369.1	341.7	373.3	276.1
Q13045	Protein flightless-1 homolog OS=Homo sapiens GN=FLII PE=1 SV=2	3	4	5	4	1	1269	14.77	4	0	332.1	376.3	423.6	669.2	363.3	290.2
Q9UHD8	Septin-9 OS=Homo sapiens GN=SEPT9 PE=1 SV=2	6	4	6	4	1	586	14.7	4	0	189.6	267.6	225	216.1	251.8	178.6
Q9Y520	Protein PRRC2C OS=Homo sapiens GN=PRRC2C PE=1 SV=4	1	4	7	4	1	2896	14.68	4	0	216.8	216.9	248.2	200.1	255.2	214.7
Q8N163	Cell cycle and apoptosis regulator protein 2 OS=Homo sapiens GN=CCAR2 PE=1 SV=2	5	4	6	4	1	923	14.6	4	0	197.7	414.3	232.5	178.9	220.2	164.2
O94776	Metastasis-associated protein MTA2 OS=Homo sapiens GN=MTA2 PE=1 SV=1	6	4	5	3	1	668	14.57	4	0	152.6	179.9	187.5	170.4	194.4	124.9
P27694	Replication protein A 70 kDa DNA-binding subunit OS=Homo sapiens GN=RPA1 PE=1 SV=2	3	2	4	2	1	616	14.56	2	0	94.5	110.6	104.6	120.5	109.1	76.8
P09543	2',3'-cyclic-nucleotide 3'-phosphodiesterase OS=Homo sapiens GN=CNP PE=1 SV=2	9	4	6	4	1	421	14.54	4	0	487.2	530.5	547.6	480.5	596.4	406.7
Q9Y2W1	Thyroid hormone receptor-associated protein 3 OS=Homo sapiens GN=THRAP3 PE=1 SV=2	6	5	6	5	1	955	14.45	5	0	259.6	265	283	204.6	282.6	177.7
P27816	Microtubule-associated protein 4 OS=Homo sapiens GN=MAP4 PE=1 SV=3	4	3	3	3	1	1152	14.45	3	0	221.5	238.4	238.9	208	266.6	179.3
P20042	Eukaryotic translation initiation factor 2 subunit 2 OS=Homo sapiens GN=EIF2S2 PE=1 SV=2	7	2	4	2	1	333	14.44	2	0	283.6	290.3	313.2	252.6	345.1	235.3
Q96A65	Exocyst complex component 4 OS=Homo sapiens GN=EXOC4 PE=1 SV=1	4	3	6	3	1	974	14.42	3	0	126.5	150.8	150.8	145.4	151.2	97.4
Q96HE7	ERO1-like protein alpha OS=Homo sapiens GN=ERO1L PE=1 SV=2	8	3	5	3	1	468	14.42	3	0	178.1	163.5	195.4	164.8	223.6	171
Q9H0U3	Magnesium transporter protein 1 OS=Homo sapiens GN=MAGT1 PE=1 SV=1	10	3	5	3	1	335	14.41	3	0	142.4	161	206.6	195.7	249.5	179.2
Q9Y2J2	Band 4.1-like protein 3 OS=Homo sapiens GN=EPB41L3 PE=1 SV=2	2	2	5	2	1	1087	14.35	2	0	106	111.4	121.8	101	120.2	83.9
Q14258	E3 ubiquitin/ISG15 ligase TRIM25 OS=Homo sapiens GN=TRIM25 PE=1 SV=2	3	2	4	2	1	630	14.3	2	0	238.3	311.8	296.1	236	288	208.3
Q9NX63	Coiled-coil-helix-coiled-coil-helix domain-containing protein 3, mitochondrial OS=Homo sapiens GN=CHCHD3 PE=1 SV=1	11	3	5	3	1	227	14.29	3	0	231.4	262	277.3	229.1	284.4	191.7
P06454	Prothymosin alpha OS=Homo sapiens GN=PTMA PE=1 SV=2	21	2	5	2	1	111	14.26	2	0	130.2	171	178.6	202	205.2	131.7
P51153	Ras-related protein Rab-13 OS=Homo sapiens GN=RAB13 PE=1 SV=1	12	2	4	1	1	203	14.24	2	0	83.9	97.1	98.3	98.4	105.7	73.2
Q9UBM7	7-dehydrocholesterol reductase OS=Homo sapiens GN=DHCR7 PE=1 SV=1	6	4	8	4	1	475	14.23	4	0	281.6	331.3	339.9	324.1	383.3	252.8
Q6YN16	Hydroxysteroid dehydrogenase-like protein 2 OS=Homo sapiens GN=HSDL2 PE=1 SV=1	8	3	5	3	1	418	14.19	3	0	190	211.8	220.2	180.7	230.5	152.4
Q9P0I2	ER membrane protein complex subunit 3 OS=Homo sapiens GN=EMC3 PE=1 SV=3	12	2	4	2	1	261	14.19	2	0	31.4	38.4	38.3	42.4	46.2	35.3
P20338	Ras-related protein Rab-4A OS=Homo sapiens GN=RAB4A PE=1 SV=3	9	2	5	1	1	218	14.16	2	0	43.4	45.5	50.8	46.3	50.5	37.7
O75390	Citrate synthase, mitochondrial OS=Homo sapiens GN=CS PE=1 SV=2	5	2	4	2	1	466	14.13	2	0	121.7	115	120	110.1	123.8	100.8
Q32P28	Prolyl 3-hydroxylase 1 OS=Homo sapiens GN=LEPRE1 PE=1 SV=2	4	3	5	3	1	736	14.05	3	0	124.4	158.2	211.2	232.5	375.2	274.6
Q96BN8	Ubiquitin thioesterase otulin OS=Homo sapiens GN=FAM105B PE=1 SV=3	9	3	6	3	1	352	14.01	3	0	226	231.6	226.8	203.9	226	165.7
Q9UJU6	Drebrin-like protein OS=Homo sapiens GN=DBNL PE=1 SV=1	6	2	4	2	1	430	13.83	2	0	129.3	143.9	156.7	123.6	153.6	92.5
Q9H082	Ras-related protein Rab-33B OS=Homo sapiens GN=RAB33B PE=1 SV=1	8	2	6	1	1	229	13.79	2	0	32.1	43	34	41.1	40.1	26.1
Q7L5N1	COP9 signalosome complex subunit 6 OS=Homo sapiens GN=COPS6 PE=1 SV=1	7	3	6	3	1	327	13.75	3	0	574	666.2	647.3	595.7	683.7	486.8
P55036	26S proteasome non-ATPase regulatory subunit 4 OS=Homo sapiens GN=PSMD4 PE=1 SV=1	6	2	5	2	1	377	13.66	2	0	178.4	201.4	201	189.7	209.4	154.8
P63220	40S ribosomal protein S21 OS=Homo sapiens GN=RPS21 PE=1 SV=1	23	2	5	2	1	83	13.6	2	0	285.6	322.8	359	302.1	346	282
P41250	Glycine--tRNA ligase OS=Homo sapiens GN=GARS PE=1 SV=3	8	4	5	4	1	739	13.51	4	0	87.9	115.8	107.2	104.7	131.5	92.2
Q9UNE7	E3 ubiquitin-protein ligase CHIP OS=Homo sapiens GN=STUB1 PE=1 SV=2	13	3	4	3	1	303	13.38	3	0	246.7	250.5	272.3	223.9	279.2	198.8
Q9UHB9	Signal recognition particle subunit SRP68 OS=Homo sapiens GN=SRP68 PE=1 SV=2	5	3	5	3	1	627	13.36	3	0	148.6	165.5	195.2	205.4	248	171.2
O60942	mRNA-capping enzyme OS=Homo sapiens GN=RNGTT PE=1 SV=1	3	2	6	2	1	597	13.3	2	0	140	150.8	149.5	138.3	150	93.5
P31751	RAC-beta serine/threonine-protein kinase OS=Homo sapiens GN=AKT2 PE=1 SV=2	9	3	4	2	1	481	13.2	3	1	173.6	181.3	189.9	152.8	203.4	134.8
Q5JPE7	Nodal modulator 2 OS=Homo sapiens GN=NOMO2 PE=1 SV=1	4	4	4	4	1	1267	13.17	4	0	181.4	189.2	227	210.3	289.1	201.2
P61160	Actin-related protein 2 OS=Homo sapiens GN=ACTR2 PE=1 SV=1	8	3	4	3	1	394	13.09	3	0	258.7	287.4	283.5	258.4	294.6	208.7
P43304	Glycerol-3-phosphate dehydrogenase, mitochondrial OS=Homo sapiens GN=GPD2 PE=1 SV=3	5	3	4	3	1	727	13.03	3	0	86.4	89.6	101	102.6	116.9	75.5
Q5JSL3	Dedicator of cytokinesis protein 11 OS=Homo sapiens GN=DOCK11 PE=1 SV=2	2	3	4	3	1	2073	13.02	3	0	137.4	155.2	174.1	157.2	186.4	125.5
P30050	60S ribosomal protein L12 OS=Homo sapiens GN=RPL12 PE=1 SV=1	24	3	3	3	1	165	12.97	3	0	91.6	104.7	103.1	90.8	112	74.4
P28838	Cytosol aminopeptidase OS=Homo sapiens GN=LAP3 PE=1 SV=3	4	2	5	2	1	519	12.97	2	0	114	157.2	145.1	145.1	211.1	120.2
Q8TEX9	Importin-4 OS=Homo sapiens GN=IPO4 PE=1 SV=2	2	2	3	2	1	1081	12.92	2	0	70.7	84.7	79	72.4	79	60.1
P10909	Clusterin OS=Homo sapiens GN=CLU PE=1 SV=1	7	3	6	3	1	449	12.91	3	0	241.8	250.7	296.8	255.9	373.5	268.5
O00116	Alkyldihydroxyacetonephosphate synthase, peroxisomal OS=Homo sapiens GN=AGPS PE=1 SV=1	4	2	5	2	1	658	12.84	2	0	89	125.7	116.1	112.1	124.2	83.2
P24390	ER lumen protein retaining receptor 1 OS=Homo sapiens GN=KDELR1 PE=1 SV=1	13	2	4	2	1	212	12.8	2	0	483.7	547.3	593.8	502	622.1	406.4
Q96CS3	FAS-associated factor 2 OS=Homo sapiens GN=FAF2 PE=1 SV=2	7	2	3	2	1	445	12.8	2	0	103.6	116.5	131.5	130.9	142.2	104.9
Q92945	Far upstream element-binding protein 2 OS=Homo sapiens GN=KHSRP PE=1 SV=4	5	4	5	3	1	711	12.78	4	1	306.7	367.9	360.8	267.2	401.3	301.2
P00492	Hypoxanthine-guanine phosphoribosyltransferase OS=Homo sapiens GN=HPRT1 PE=1 SV=2	17	3	3	3	1	218	12.76	3	0	269.8	265.5	293.7	227.3	299.1	213.2
P08758	Annexin A5 OS=Homo sapiens GN=ANXA5 PE=1 SV=2	15	4	4	4	1	320	12.74	4	0	124	208.3	183	176.5	200	129.7
Q9GZS3	WD repeat-containing protein 61 OS=Homo sapiens GN=WDR61 PE=1 SV=1	9	2	5	2	1	305	12.73	2	0	146.2	185.8	184.2	177.1	198.4	150.4
P18031	Tyrosine-protein phosphatase non-receptor type 1 OS=Homo sapiens GN=PTPN1 PE=1 SV=1	5	2	4	2	1	435	12.73	2	0	69.2	91	82.4	116.5	105.1	67.4
P53618	Coatomer subunit beta OS=Homo sapiens GN=COPB1 PE=1 SV=3	5	3	3	3	1	953	12.72	3	0	133.5	149.4	161.7	151.8	239	161.8
O75533	Splicing factor 3B subunit 1 OS=Homo sapiens GN=SF3B1 PE=1 SV=3	2	3	6	3	1	1304	12.69	3	0	211.9	217.2	245.3	219.8	245.1	175.9
Q96T88	E3 ubiquitin-protein ligase UHRF1 OS=Homo sapiens GN=UHRF1 PE=1 SV=1	6	4	4	4	1	793	12.67	4	0	182.2	176.2	208.8	176.8	209.7	141.4
P46777	60S ribosomal protein L5 OS=Homo sapiens GN=RPL5 PE=1 SV=3	9	2	3	2	1	297	12.66	2	0	187.1	203.7	226.7	194.3	244.7	163.3
P30837	Aldehyde dehydrogenase X, mitochondrial OS=Homo sapiens GN=ALDH1B1 PE=1 SV=3	4	2	4	2	1	517	12.63	2	0	182.1	224.8	239.1	194.9	272.8	191.7
P38606	V-type proton ATPase catalytic subunit A OS=Homo sapiens GN=ATP6V1A PE=1 SV=2	4	2	3	2	1	617	12.51	2	0	52.8	58.5	61.1	52.7	57.3	41.8
P42771	Cyclin-dependent kinase inhibitor 2A, isoforms 1/2/3 OS=Homo sapiens GN=CDKN2A PE=1 SV=2	20	3	4	3	1	156	12.44	3	0	70.1	75.3	69	79	71.8	53.5
O43684	Mitotic checkpoint protein BUB3 OS=Homo sapiens GN=BUB3 PE=1 SV=1	9	3	5	3	1	328	12.43	3	0	230.1	307.4	265.2	253.4	259.1	181.3
P49591	Serine--tRNA ligase, cytoplasmic OS=Homo sapiens GN=SARS PE=1 SV=3	5	3	4	3	1	514	12.33	3	0	200.3	222.9	242.8	195.5	236.2	193.2
Q8NF37	Lysophosphatidylcholine acyltransferase 1 OS=Homo sapiens GN=LPCAT1 PE=1 SV=2	4	2	4	2	1	534	12.31	2	0	51.3	57.3	64.8	71.6	67.9	52.9
P36873	Serine/threonine-protein phosphatase PP1-gamma catalytic subunit OS=Homo sapiens GN=PPP1CC PE=1 SV=1	8	2	4	1	1	323	12.29	2	0	95	88.5	122.1	91	122.4	81.6
Q8N983	39S ribosomal protein L43, mitochondrial OS=Homo sapiens GN=MRPL43 PE=1 SV=1	8	2	5	2	1	215	12.22	2	0	280.9	308.6	288.3	257.5	281.7	213.3
Q9UL25	Ras-related protein Rab-21 OS=Homo sapiens GN=RAB21 PE=1 SV=3	10	2	4	2	1	225	12.2	2	0	124.3	160	159.9	157.6	168.3	117.7
Q8WU90	Zinc finger CCCH domain-containing protein 15 OS=Homo sapiens GN=ZC3H15 PE=1 SV=1	5	2	5	2	1	426	12.17	2	0	60.7	68.9	77.5	88.3	76	52.5
Q9UII2	ATPase inhibitor, mitochondrial OS=Homo sapiens GN=ATPIF1 PE=1 SV=1	21	3	6	3	1	106	12.16	3	0	326.1	385.7	363.9	313.9	378.3	255.7
O00159	Unconventional myosin-Ic OS=Homo sapiens GN=MYO1C PE=1 SV=4	2	2	4	2	1	1063	12.13	2	0	115.2	129.9	123.9	120	137.3	92.7
Q7RTV0	PHD finger-like domain-containing protein 5A OS=Homo sapiens GN=PHF5A PE=1 SV=1	18	2	5	2	1	110	12.12	2	0	160.2	200.4	216	183.2	206.5	149
Q9Y281	Cofilin-2 OS=Homo sapiens GN=CFL2 PE=1 SV=1	11	2	3	1	1	166	12.08	2	0	229.3	185.7	224.3	179.5	236.4	163.3
O60825	6-phosphofructo-2-kinase/fructose-2,6-bisphosphatase 2 OS=Homo sapiens GN=PFKFB2 PE=1 SV=2	4	2	5	1	1	505	12.04	2	0	54.3	69.4	68.9	68.7	75.3	46.2
Q08554	Desmocollin-1 OS=Homo sapiens GN=DSC1 PE=1 SV=2	2	2	4	2	1	894	12.03	2	0	122.7	238.3	158.8	129.7	140.1	117.2
P40925	Malate dehydrogenase, cytoplasmic OS=Homo sapiens GN=MDH1 PE=1 SV=4	9	3	6	3	1	334	11.95	3	0	25	49.7	38.3	32.7	54.5	30.4
Q8WUA2	Peptidyl-prolyl cis-trans isomerase-like 4 OS=Homo sapiens GN=PPIL4 PE=1 SV=1	10	4	4	4	1	492	11.9	4	0	121	123.1	127.1	111.8	135.6	91.5
Q9Y371	Endophilin-B1 OS=Homo sapiens GN=SH3GLB1 PE=1 SV=1	5	2	5	1	1	365	11.89	2	0	15.8	23	24.5	20.3	17.7	26.7
Q7L1Q6	Basic leucine zipper and W2 domain-containing protein 1 OS=Homo sapiens GN=BZW1 PE=1 SV=1	10	3	5	3	1	419	11.87	3	0	53.6	56.9	55.7	57.3	74.5	50.1
P11172	Uridine 5'-monophosphate synthase OS=Homo sapiens GN=UMPS PE=1 SV=1	4	2	4	2	1	480	11.83	2	0	79.5	85.3	108.1	105.2	127.6	92.3
Q6UB35	Monofunctional C1-tetrahydrofolate synthase, mitochondrial OS=Homo sapiens GN=MTHFD1L PE=1 SV=1	5	4	4	4	1	978	11.81	4	0	198.4	237.2	241.1	222.5	257.4	190.9
P45974	Ubiquitin carboxyl-terminal hydrolase 5 OS=Homo sapiens GN=USP5 PE=1 SV=2	4	3	4	3	1	858	11.78	3	0	162.2	175.8	163.4	158.6	180.3	128.2
P67812	Signal peptidase complex catalytic subunit SEC11A OS=Homo sapiens GN=SEC11A PE=1 SV=1	20	4	5	4	1	179	11.76	4	0	123.8	148.9	162.5	187	191.3	135.1
P01040	Cystatin-A OS=Homo sapiens GN=CSTA PE=1 SV=1	31	2	2	2	1	98	11.69	2	0	219.5	498.8	242.8	183.2	208.9	172.2
Q16630	Cleavage and polyadenylation specificity factor subunit 6 OS=Homo sapiens GN=CPSF6 PE=1 SV=2	7	2	3	2	1	551	11.64	2	0	65.4	84.1	80.6	79.1	89.7	61.9
O60256	Phosphoribosyl pyrophosphate synthase-associated protein 2 OS=Homo sapiens GN=PRPSAP2 PE=1 SV=1	7	3	5	3	1	369	11.64	3	0	186.9	214.7	223	249.8	257.4	178.9
O43390	Heterogeneous nuclear ribonucleoprotein R OS=Homo sapiens GN=HNRNPR PE=1 SV=1	7	4	4	2	1	633	11.63	4	2	213.2	233	239.5	198.4	257.7	186.3
Q96CT7	Coiled-coil domain-containing protein 124 OS=Homo sapiens GN=CCDC124 PE=1 SV=1	12	2	3	2	1	223	11.6	2	0	7.3	10.5	26.4	11.8	8.9	7.4
Q99720	Sigma non-opioid intracellular receptor 1 OS=Homo sapiens GN=SIGMAR1 PE=1 SV=1	9	2	6	2	1	223	11.6	2	0	338.3	322.8	318.5	307.5	328.7	309.2
Q9Y3I0	tRNA-splicing ligase RtcB homolog OS=Homo sapiens GN=RTCB PE=1 SV=1	6	3	3	3	1	505	11.55	3	0	434.5	412.9	491.3	384.3	500.1	350.9
Q9Y277	Voltage-dependent anion-selective channel protein 3 OS=Homo sapiens GN=VDAC3 PE=1 SV=1	7	2	5	1	1	283	11.52	2	0	46.9	53.4	62.2	42.7	56.1	42.3
Q7L014	Probable ATP-dependent RNA helicase DDX46 OS=Homo sapiens GN=DDX46 PE=1 SV=2	3	3	4	3	1	1031	11.48	3	0	82.8	108.5	106.9	129.7	121.8	69.7
Q8IYS1	Peptidase M20 domain-containing protein 2 OS=Homo sapiens GN=PM20D2 PE=1 SV=2	5	2	4	2	1	436	11.47	2	0	77.4	92.5	86.5	101.5	106.6	69
Q9BWU0	Kanadaptin OS=Homo sapiens GN=SLC4A1AP PE=1 SV=1	3	3	5	3	1	796	11.43	3	0	353.5	515.9	386.1	373.6	388.4	275.8
P04818	Thymidylate synthase OS=Homo sapiens GN=TYMS PE=1 SV=3	8	2	3	2	1	313	11.41	2	0	169.3	172.1	196.5	157.9	190.9	137.1
O00487	26S proteasome non-ATPase regulatory subunit 14 OS=Homo sapiens GN=PSMD14 PE=1 SV=1	5	2	5	2	1	310	11.4	2	0	441.7	450.5	502.9	441.2	501.6	359
Q04323	UBX domain-containing protein 1 OS=Homo sapiens GN=UBXN1 PE=1 SV=2	5	2	5	2	1	297	11.37	2	0	224.4	265.6	269.3	279.8	269.8	207.3
Q96I25	Splicing factor 45 OS=Homo sapiens GN=RBM17 PE=1 SV=1	4	2	5	2	1	401	11.34	2	0	214.5	255.9	243	227.1	259.9	189.2
O95232	Luc7-like protein 3 OS=Homo sapiens GN=LUC7L3 PE=1 SV=2	5	2	5	2	1	432	11.27	2	0	127.8	109.7	140.5	86.7	140.4	84
O00299	Chloride intracellular channel protein 1 OS=Homo sapiens GN=CLIC1 PE=1 SV=4	12	2	3	2	1	241	11.27	2	0	150.9	175.5	158.8	144.3	158.3	116.1
P63096	Guanine nucleotide-binding protein G(i) subunit alpha-1 OS=Homo sapiens GN=GNAI1 PE=1 SV=2	11	3	4	2	1	354	11.26	3	0	10.9	12.8	14.5	11.2	13.1	10
P23919	Thymidylate kinase OS=Homo sapiens GN=DTYMK PE=1 SV=4	8	2	6	2	1	212	11.03	2	0	149.6	225.7	261.6	189.5	197.4	149.7
Q7Z4W1	L-xylulose reductase OS=Homo sapiens GN=DCXR PE=1 SV=2	7	2	4	2	1	244	10.96	2	0	172.5	221.8	195.8	164.2	220	157.7
Q14C86	GTPase-activating protein and VPS9 domain-containing protein 1 OS=Homo sapiens GN=GAPVD1 PE=1 SV=2	1	2	5	2	1	1478	10.91	2	0	52.1	58.8	54.4	50.3	57.2	41.1
Q96A33	Coiled-coil domain-containing protein 47 OS=Homo sapiens GN=CCDC47 PE=1 SV=1	5	2	4	2	1	483	10.91	2	0	119.1	137.9	152.3	140.6	165	108.9
P19525	Interferon-induced, double-stranded RNA-activated protein kinase OS=Homo sapiens GN=EIF2AK2 PE=1 SV=2	5	3	4	3	1	551	10.89	3	0	178.4	193.3	207.6	165.4	219.4	157.3
Q13325	Interferon-induced protein with tetratricopeptide repeats 5 OS=Homo sapiens GN=IFIT5 PE=1 SV=1	6	2	3	2	1	482	10.88	2	0	16.8	16.2	19.9	14.9	21.7	9.1
Q15717	ELAV-like protein 1 OS=Homo sapiens GN=ELAVL1 PE=1 SV=2	12	3	3	3	1	326	10.86	3	0	229.2	268.6	293.2	256.7	334	205.8
Q9NXW2	DnaJ homolog subfamily B member 12 OS=Homo sapiens GN=DNAJB12 PE=1 SV=4	8	3	4	3	1	375	10.82	3	0	184.8	214.2	219.1	211.3	249.5	150.8
Q00325	Phosphate carrier protein, mitochondrial OS=Homo sapiens GN=SLC25A3 PE=1 SV=2	4	2	4	2	1	362	10.74	2	0	263.6	271.2	273.5	244.9	279	207.3
P38117	Electron transfer flavoprotein subunit beta OS=Homo sapiens GN=ETFB PE=1 SV=3	7	2	7	2	1	255	10.7	2	0	46.3	57.5	52.6	44.4	43.7	37.2
Q9H2M9	Rab3 GTPase-activating protein non-catalytic subunit OS=Homo sapiens GN=RAB3GAP2 PE=1 SV=1	2	4	4	4	1	1393	10.64	4	0	385.3	396.8	445.7	353.5	434.7	297
P20073	Annexin A7 OS=Homo sapiens GN=ANXA7 PE=1 SV=3	7	3	5	3	1	488	10.6	3	0	99	125.9	129	116.9	145.4	93.2
Q86X55	Histone-arginine methyltransferase CARM1 OS=Homo sapiens GN=CARM1 PE=1 SV=3	3	2	4	2	1	608	10.51	2	0	145.9	163.2	162	148.4	195.7	123.3
Q9NZI8	Insulin-like growth factor 2 mRNA-binding protein 1 OS=Homo sapiens GN=IGF2BP1 PE=1 SV=2	6	3	3	3	1	577	10.51	3	0	130.4	124.1	134.6	108.7	153.7	91.7
O60506	Heterogeneous nuclear ribonucleoprotein Q OS=Homo sapiens GN=SYNCRIP PE=1 SV=2	5	3	3	1	1	623	10.49	3	0
Q96DG6	Carboxymethylenebutenolidase homolog OS=Homo sapiens GN=CMBL PE=1 SV=1	10	2	3	2	1	245	10.49	2	0	26	33.8	30.8	26.6	28.1	23.3
P52789	Hexokinase-2 OS=Homo sapiens GN=HK2 PE=1 SV=2	2	2	4	2	1	917	10.38	2	0	49.8	51	62.2	59.7	57.5	41.3
P04899	Guanine nucleotide-binding protein G(i) subunit alpha-2 OS=Homo sapiens GN=GNAI2 PE=1 SV=3	8	2	3	1	1	355	10.32	2	0	15.4	20.2	18.4	16.7	25.2	15.4
Q9Y450	HBS1-like protein OS=Homo sapiens GN=HBS1L PE=1 SV=1	4	2	3	2	1	684	10.25	2	0	120.5	141.7	130.9	126.5	133.1	107.6
Q9NP81	Serine--tRNA ligase, mitochondrial OS=Homo sapiens GN=SARS2 PE=1 SV=1	4	2	4	2	1	518	10.24	2	0	43.2	53.6	57.9	48.8	69.4	42.6
P55209	Nucleosome assembly protein 1-like 1 OS=Homo sapiens GN=NAP1L1 PE=1 SV=1	11	2	2	2	1	391	10.22	2	0	116.4	118.5	136.4	131.3	148.5	101
Q3YEC7	Rab-like protein 6 OS=Homo sapiens GN=RABL6 PE=1 SV=2	2	2	4	2	1	729	10.21	2	0	153.4	184.5	186.7	200.2	204.5	149.8
Q8WXF1	Paraspeckle component 1 OS=Homo sapiens GN=PSPC1 PE=1 SV=1	3	2	4	1	1	523	10.14	2	0	41.9	47.9	58.9	37	54.2	37.7
Q86UE4	Protein LYRIC OS=Homo sapiens GN=MTDH PE=1 SV=2	4	2	3	2	1	582	10.14	2	0	125.3	134	162.5	141.1	172.1	113.6
P11413	Glucose-6-phosphate 1-dehydrogenase OS=Homo sapiens GN=G6PD PE=1 SV=4	5	2	3	2	1	515	10.12	2	0	202.5	210.9	238.3	195.7	237	168.9
O00267	Transcription elongation factor SPT5 OS=Homo sapiens GN=SUPT5H PE=1 SV=1	2	2	4	2	1	1087	10.02	2	0	19	19	14.3	15	17	13.6
Q6Y7W6	PERQ amino acid-rich with GYF domain-containing protein 2 OS=Homo sapiens GN=GIGYF2 PE=1 SV=1	1	2	3	2	1	1299	10.02	2	0	119.8	152.3	150.8	140.4	151.9	109.3
P35250	Replication factor C subunit 2 OS=Homo sapiens GN=RFC2 PE=1 SV=3	9	2	3	2	1	354	9.98	2	0	52.4	52.2	52.8	48.2	55.3	40.5
P43897	Elongation factor Ts, mitochondrial OS=Homo sapiens GN=TSFM PE=1 SV=2	6	2	5	2	1	325	9.97	2	0	232.3	264.9	269.7	241.5	270.7	190
Q5TZA2	Rootletin OS=Homo sapiens GN=CROCC PE=1 SV=1	1	2	4	1	1	2017	9.97	2	0
O94906	Pre-mRNA-processing factor 6 OS=Homo sapiens GN=PRPF6 PE=1 SV=1	2	2	6	2	1	941	9.89	2	0	83	92.3	106.3	90.1	106.1	70.2
P62847	40S ribosomal protein S24 OS=Homo sapiens GN=RPS24 PE=1 SV=1	20	2	2	2	1	133	9.85	2	0	199.3	188.8	209.9	173.5	216.2	151.6
P25398	40S ribosomal protein S12 OS=Homo sapiens GN=RPS12 PE=1 SV=3	14	2	3	2	1	132	9.8	2	0	84.2	92.8	103.3	96.7	99.3	84.7
P47755	F-actin-capping protein subunit alpha-2 OS=Homo sapiens GN=CAPZA2 PE=1 SV=3	6	2	5	1	1	286	9.76	2	0	72.4	81.2	81.4	79.2	84.3	53.3
P62888	60S ribosomal protein L30 OS=Homo sapiens GN=RPL30 PE=1 SV=2	31	3	4	3	1	115	9.74	3	0	188	219.3	229.7	203.3	241.1	171.8
P49419	Alpha-aminoadipic semialdehyde dehydrogenase OS=Homo sapiens GN=ALDH7A1 PE=1 SV=5	4	2	3	2	1	539	9.72	2	0	239.8	286.5	278.3	247.1	277.5	212.5
Q9Y679	Ancient ubiquitous protein 1 OS=Homo sapiens GN=AUP1 PE=1 SV=1	7	3	3	3	1	476	9.71	3	0	176.3	185.4	197.3	175.7	221.8	146.9
P62495	Eukaryotic peptide chain release factor subunit 1 OS=Homo sapiens GN=ETF1 PE=1 SV=3	7	3	3	3	1	437	9.69	3	0	262.5	297.8	312.7	284.2	331.8	225.8
P07099	Epoxide hydrolase 1 OS=Homo sapiens GN=EPHX1 PE=1 SV=1	5	3	4	3	1	455	9.68	3	0	294.7	323.1	336	319.5	388.7	262.5
Q9GZT8	Putative GTP cyclohydrolase 1 type 2 NIF3L1 OS=Homo sapiens GN=NIF3L1 PE=1 SV=2	10	3	3	3	1	377	9.6	3	0	201	240.5	250.3	250.7	229	147
P30085	UMP-CMP kinase OS=Homo sapiens GN=CMPK1 PE=1 SV=3	12	2	3	2	1	196	9.55	2	0	180.1	217.5	276.8	189.2	201.3	173.9
P51571	Translocon-associated protein subunit delta OS=Homo sapiens GN=SSR4 PE=1 SV=1	17	2	3	2	1	173	9.55	2	0	61.4	64.9	63.1	65.7	75.3	62
P52888	Thimet oligopeptidase OS=Homo sapiens GN=THOP1 PE=1 SV=2	4	3	3	3	1	689	9.53	3	0	149	170.5	181.3	181.2	199.2	136
O95299	NADH dehydrogenase [ubiquinone] 1 alpha subcomplex subunit 10, mitochondrial OS=Homo sapiens GN=NDUFA10 PE=1 SV=1	10	3	3	3	1	355	9.49	3	0	164.4	160.9	190.9	151.8	204.4	156.5
Q6FI81	Anamorsin OS=Homo sapiens GN=CIAPIN1 PE=1 SV=2	7	2	3	2	1	312	9.46	2	0	138.4	168.6	158.7	135.2	149.3	123.1
P54709	Sodium/potassium-transporting ATPase subunit beta-3 OS=Homo sapiens GN=ATP1B3 PE=1 SV=1	8	2	3	2	1	279	9.46	2	0	159.9	165.6	181.5	181.1	220.1	165.2
P12081	Histidine--tRNA ligase, cytoplasmic OS=Homo sapiens GN=HARS PE=1 SV=2	4	2	3	2	1	509	9.45	2	0	132.7	186.5	164.2	161.1	211.4	141.5
Q13367	AP-3 complex subunit beta-2 OS=Homo sapiens GN=AP3B2 PE=1 SV=2	4	3	3	2	1	1082	9.43	3	0	28.1	25.9	33.4	28.2	33.1	19
Q9BV20	Methylthioribose-1-phosphate isomerase OS=Homo sapiens GN=MRI1 PE=1 SV=1	8	3	4	3	1	369	9.39	3	0	41.8	55.9	54.6	53.4	74.1	46.5
Q96JJ7	Protein disulfide-isomerase TMX3 OS=Homo sapiens GN=TMX3 PE=1 SV=2	9	4	4	4	1	454	9.38	4	0	139.4	141.3	155.4	150.5	180.9	127.8
Q9NVA2	Septin-11 OS=Homo sapiens GN=SEPT11 PE=1 SV=3	6	3	4	3	1	429	9.37	3	0	183.2	235	243.1	221.9	265.7	174.8
Q9H269	Vacuolar protein sorting-associated protein 16 homolog OS=Homo sapiens GN=VPS16 PE=1 SV=2	3	2	3	2	1	839	9.34	2	0	76.3	90.8	93.4	86.7	104.3	125.9
Q9Y4W6	AFG3-like protein 2 OS=Homo sapiens GN=AFG3L2 PE=1 SV=2	2	2	4	2	1	797	9.31	2	0	155.1	183	176.5	152.8	190.4	121.6
O75153	Clustered mitochondria protein homolog OS=Homo sapiens GN=CLUH PE=1 SV=2	3	3	3	3	1	1309	9.3	3	0	60.4	83.4	76.3	92.5	78	55.2
Q9HAV7	GrpE protein homolog 1, mitochondrial OS=Homo sapiens GN=GRPEL1 PE=1 SV=2	9	2	3	2	1	217	9.3	2	0	114.3	131.9	126.4	121.3	128.7	100.1
O95817	BAG family molecular chaperone regulator 3 OS=Homo sapiens GN=BAG3 PE=1 SV=3	4	2	4	2	1	575	9.29	2	0	86	97.8	99.2	91.7	107.3	79.9
Q9UNF1	Melanoma-associated antigen D2 OS=Homo sapiens GN=MAGED2 PE=1 SV=2	6	3	3	3	1	606	9.27	3	0	280.9	320.7	317.6	315.5	330.3	254
Q9H9Q2	COP9 signalosome complex subunit 7b OS=Homo sapiens GN=COPS7B PE=1 SV=1	13	2	2	2	1	264	9.2	2	0	47.7	52.8	56.8	61.4	67.4	61.6
Q16513	Serine/threonine-protein kinase N2 OS=Homo sapiens GN=PKN2 PE=1 SV=1	2	2	3	2	1	984	9.19	2	0	78.5	93.3	87.6	82.3	89	73.4
P46063	ATP-dependent DNA helicase Q1 OS=Homo sapiens GN=RECQL PE=1 SV=3	3	2	3	1	1	649	9.17	2	0
O00203	AP-3 complex subunit beta-1 OS=Homo sapiens GN=AP3B1 PE=1 SV=3	4	3	3	2	1	1094	9.12	3	0	136.2	159.9	164.9	150.7	175.5	100.9
Q99497	Protein DJ-1 OS=Homo sapiens GN=PARK7 PE=1 SV=2	12	2	3	2	1	189	9.1	2	0	114.6	191.7	158.2	156.2	178.5	122.4
Q99598	Translin-associated protein X OS=Homo sapiens GN=TSNAX PE=1 SV=1	10	2	3	2	1	290	9.02	2	0	75.1	110.3	120	94.8	107.2	61.1
Q13616	Cullin-1 OS=Homo sapiens GN=CUL1 PE=1 SV=2	3	2	2	2	1	776	9	2	0	53	64	62.7	63.7	70.2	44.7
O60884	DnaJ homolog subfamily A member 2 OS=Homo sapiens GN=DNAJA2 PE=1 SV=1	4	2	3	2	1	412	8.97	2	0	171.7	187	210.8	162.3	208.7	142.1
Q96SB4	SRSF protein kinase 1 OS=Homo sapiens GN=SRPK1 PE=1 SV=2	3	2	3	2	1	655	8.93	2	0	82.4	103.9	96.1	96.8	108	64.3
P10155	60 kDa SS-A/Ro ribonucleoprotein OS=Homo sapiens GN=TROVE2 PE=1 SV=2	3	2	4	2	1	538	8.93	2	0	273.4	302.3	296.6	296.8	392.3	269.2
Q16795	NADH dehydrogenase [ubiquinone] 1 alpha subcomplex subunit 9, mitochondrial OS=Homo sapiens GN=NDUFA9 PE=1 SV=2	8	2	2	2	1	377	8.91	2	0	73.3	83.5	94.4	84.4	101.6	83.2
Q9NR46	Endophilin-B2 OS=Homo sapiens GN=SH3GLB2 PE=1 SV=1	7	3	3	2	1	395	8.91	3	0	132.9	178.6	142.7	154.5	159.2	120.5
Q9Y657	Spindlin-1 OS=Homo sapiens GN=SPIN1 PE=1 SV=3	8	2	3	2	1	262	8.89	2	0	26.9	23	31.3	25.8	28.5	19.1
Q8N1F7	Nuclear pore complex protein Nup93 OS=Homo sapiens GN=NUP93 PE=1 SV=2	4	3	4	3	1	819	8.83	3	0	96.1	119.4	109.6	102.9	115.8	79.8
P00374	Dihydrofolate reductase OS=Homo sapiens GN=DHFR PE=1 SV=2	16	3	3	3	1	187	8.77	3	0	113.5	111.8	121.2	111.4	141.5	80.3
P61956	Small ubiquitin-related modifier 2 OS=Homo sapiens GN=SUMO2 PE=1 SV=3	23	2	2	2	1	95	8.75	2	0	286.7	347.3	357.7	279.1	407.9	290.1
Q8WXX5	DnaJ homolog subfamily C member 9 OS=Homo sapiens GN=DNAJC9 PE=1 SV=1	8	2	3	2	1	260	8.7	2	0	289.7	305.7	335.5	283.1	339.2	217.5
Q13148	TAR DNA-binding protein 43 OS=Homo sapiens GN=TARDBP PE=1 SV=1	4	2	3	2	1	414	8.67	2	0	260.2	281.8	296.1	226.9	290.8	213.9
Q15750	TGF-beta-activated kinase 1 and MAP3K7-binding protein 1 OS=Homo sapiens GN=TAB1 PE=1 SV=1	7	3	3	3	1	504	8.62	3	0	74.9	113.1	106.8	107.5	95.8	70.7
P78346	Ribonuclease P protein subunit p30 OS=Homo sapiens GN=RPP30 PE=1 SV=1	11	2	2	2	1	268	8.61	2	0	114.7	116.6	135.7	97.9	124.2	83.2
Q9ULC4	Malignant T-cell-amplified sequence 1 OS=Homo sapiens GN=MCTS1 PE=1 SV=1	15	2	2	2	1	181	8.61	2	0	47	47.8	50.8	35.9	49.7	31.5
O75718	Cartilage-associated protein OS=Homo sapiens GN=CRTAP PE=1 SV=1	7	3	4	3	1	401	8.59	3	0	143.8	177.3	219.7	218.1	327.9	252.2
Q96EB6	NAD-dependent protein deacetylase sirtuin-1 OS=Homo sapiens GN=SIRT1 PE=1 SV=2	4	3	3	3	1	747	8.55	3	0	70.6	85.9	79.7	73	78.4	53.8
Q8WUY1	Protein THEM6 OS=Homo sapiens GN=THEM6 PE=1 SV=2	7	2	3	2	1	208	8.54	2	0	251.8	281.9	303	272	339.4	222.3
O96000	NADH dehydrogenase [ubiquinone] 1 beta subcomplex subunit 10 OS=Homo sapiens GN=NDUFB10 PE=1 SV=3	14	2	2	2	1	172	8.52	2	0	49.2	46.1	45.7	50.4	46.7	42.4
P40222	Alpha-taxilin OS=Homo sapiens GN=TXLNA PE=1 SV=3	4	3	4	3	1	546	8.5	3	0	106.9	162.4	107.7	108	130.8	90.6
Q9NXH9	tRNA (guanine(26)-N(2))-dimethyltransferase OS=Homo sapiens GN=TRMT1 PE=1 SV=1	3	2	5	2	1	659	8.49	2	0	69.8	67.9	74.1	58.4	72.3	47
Q9Y678	Coatomer subunit gamma-1 OS=Homo sapiens GN=COPG1 PE=1 SV=1	2	2	3	1	1	874	8.48	2	0	146.5	134.3	183.6	154.6	276.1	178.4
P42166	Lamina-associated polypeptide 2, isoform alpha OS=Homo sapiens GN=TMPO PE=1 SV=2	5	3	3	3	1	694	8.43	3	0	297.3	309	329.7	264.6	385.8	238.6
Q16740	Putative ATP-dependent Clp protease proteolytic subunit, mitochondrial OS=Homo sapiens GN=CLPP PE=1 SV=1	7	2	3	2	1	277	8.42	2	0
O95155	Ubiquitin conjugation factor E4 B OS=Homo sapiens GN=UBE4B PE=1 SV=1	1	2	3	2	1	1302	8.26	2	0	97.7	108.8	124.5	122.9	126	89.9
P37837	Transaldolase OS=Homo sapiens GN=TALDO1 PE=1 SV=2	6	2	3	2	1	337	8.24	2	0	54.3	71.3	63.1	64.4	68.7	44.5
P62424	60S ribosomal protein L7a OS=Homo sapiens GN=RPL7A PE=1 SV=2	7	2	3	2	1	266	8.22	2	0	101.2	93.2	107	90.6	106.4	73.3
Q99436	Proteasome subunit beta type-7 OS=Homo sapiens GN=PSMB7 PE=1 SV=1	10	2	2	2	1	277	8.21	2	0	177.5	201.4	209.9	204.4	267.9	185.1
P31944	Caspase-14 OS=Homo sapiens GN=CASP14 PE=1 SV=2	11	2	2	2	1	242	8.2	2	0	139.1	194.3	85.6	66.6	82.7	99.1
P27482	Calmodulin-like protein 3 OS=Homo sapiens GN=CALML3 PE=1 SV=2	13	2	3	1	1	149	8.13	2	0	17.9	35.2	17.4	18.6	21.5	19.2
P21912	Succinate dehydrogenase [ubiquinone] iron-sulfur subunit, mitochondrial OS=Homo sapiens GN=SDHB PE=1 SV=3	6	2	3	2	1	280	8.12	2	0	49.7	70.6	58.9	64.9	64.3	43.2
Q9BTW9	Tubulin-specific chaperone D OS=Homo sapiens GN=TBCD PE=1 SV=2	3	2	2	2	1	1192	8.05	2	0	35.3	49.1	41.7	31.7	38.9	32.6
Q92974	Rho guanine nucleotide exchange factor 2 OS=Homo sapiens GN=ARHGEF2 PE=1 SV=4	3	3	3	3	1	986	8.03	3	0	109.5	132.8	135.9	112	130.3	100.3
Q9NZL4	Hsp70-binding protein 1 OS=Homo sapiens GN=HSPBP1 PE=1 SV=1	9	3	3	3	1	362	8.02	3	0	194.9	224.6	243.6	199.4	254.5	176.1
O95831	Apoptosis-inducing factor 1, mitochondrial OS=Homo sapiens GN=AIFM1 PE=1 SV=1	5	3	4	3	1	613	8.01	3	0	135.3	169	158.1	156.1	176.2	121.7
Q14696	LDLR chaperone MESD OS=Homo sapiens GN=MESDC2 PE=1 SV=2	13	2	2	2	1	234	7.99	2	0	14.9	19.8	26.2	26.9	50.6	33.4
P55809	Succinyl-CoA:3-ketoacid coenzyme A transferase 1, mitochondrial OS=Homo sapiens GN=OXCT1 PE=1 SV=1	5	2	3	2	1	520	7.98	2	0	247.5	254.4	273.9	234.6	283.8	194.7
Q9UNS2	COP9 signalosome complex subunit 3 OS=Homo sapiens GN=COPS3 PE=1 SV=3	6	3	3	3	1	423	7.96	3	0	295.6	277.1	320.1	244.1	396.6	245.4
P18858	DNA ligase 1 OS=Homo sapiens GN=LIG1 PE=1 SV=1	2	2	4	2	1	919	7.94	2	0	148.8	169.4	172.1	175.8	189.1	120.3
Q14573	Inositol 1,4,5-trisphosphate receptor type 3 OS=Homo sapiens GN=ITPR3 PE=1 SV=2	1	3	3	3	1	2671	7.89	3	0	89.2	98.2	98.3	99.4	101.9	63.3
P62136	Serine/threonine-protein phosphatase PP1-alpha catalytic subunit OS=Homo sapiens GN=PPP1CA PE=1 SV=1	8	2	2	1	1	330	7.87	2	0	53	57.5	60.8	46.9	52.2	39.8
Q8WWM7	Ataxin-2-like protein OS=Homo sapiens GN=ATXN2L PE=1 SV=2	2	2	3	2	1	1075	7.87	2	0	105	130	129.6	121	131.6	102.6
P00505	Aspartate aminotransferase, mitochondrial OS=Homo sapiens GN=GOT2 PE=1 SV=3	8	3	3	3	1	430	7.87	3	0	230.9	262.7	260.1	242.4	279.4	197.9
Q02952	A-kinase anchor protein 12 OS=Homo sapiens GN=AKAP12 PE=1 SV=4	1	2	4	2	1	1782	7.82	2	0	92.3	92.2	99.6	93.6	125.8	79.4
O95163	Elongator complex protein 1 OS=Homo sapiens GN=IKBKAP PE=1 SV=3	3	2	2	2	1	1332	7.8	2	0	30.4	26.3	30.4	33.6	34.7	25.1
O14979	Heterogeneous nuclear ribonucleoprotein D-like OS=Homo sapiens GN=HNRNPDL PE=1 SV=3	4	2	5	2	1	420	7.78	2	0	105.6	121.9	107.5	87.8	129.8	86
Q9Y3B4	Pre-mRNA branch site protein p14 OS=Homo sapiens GN=SF3B14 PE=1 SV=1	18	2	3	2	1	125	7.76	2	0	111.3	126.9	145.1	102	134.3	90.2
P13674	Prolyl 4-hydroxylase subunit alpha-1 OS=Homo sapiens GN=P4HA1 PE=1 SV=2	4	2	3	2	1	534	7.76	2	0	65.6	87.7	118.3	96.6	158.7	126.9
Q9Y276	Mitochondrial chaperone BCS1 OS=Homo sapiens GN=BCS1L PE=1 SV=1	7	2	2	2	1	419	7.76	2	0	12.3	13.9	17	13.9	15	16.1
P20020	Plasma membrane calcium-transporting ATPase 1 OS=Homo sapiens GN=ATP2B1 PE=1 SV=3	2	2	3	2	1	1258	7.69	2	0	125.8	146	151.6	151.6	157.4	117.4
P51532	Transcription activator BRG1 OS=Homo sapiens GN=SMARCA4 PE=1 SV=2	2	3	3	3	1	1647	7.67	3	0	104.8	113.6	123	106	142	91.9
P00441	Superoxide dismutase [Cu-Zn] OS=Homo sapiens GN=SOD1 PE=1 SV=2	16	2	3	2	1	154	7.67	2	0	185.4	261.2	236.8	246.4	267.9	187.9
O75844	CAAX prenyl protease 1 homolog OS=Homo sapiens GN=ZMPSTE24 PE=1 SV=2	6	2	2	2	1	475	7.66	2	0	25.3	35.6	40.2	35.1	40.3	34.6
P26358	DNA (cytosine-5)-methyltransferase 1 OS=Homo sapiens GN=DNMT1 PE=1 SV=2	2	3	3	3	1	1616	7.64	3	0	96.1	112.2	118.4	111.5	114	84.1
P36405	ADP-ribosylation factor-like protein 3 OS=Homo sapiens GN=ARL3 PE=1 SV=2	13	2	2	2	1	182	7.52	2	0	56.2	43.9	52.8	46.2	52.4	42.9
O00139	Kinesin-like protein KIF2A OS=Homo sapiens GN=KIF2A PE=1 SV=3	2	2	3	2	1	706	7.49	2	0	106.6	125.9	122	109.3	128	95.3
Q15392	Delta(24)-sterol reductase OS=Homo sapiens GN=DHCR24 PE=1 SV=2	3	2	3	2	1	516	7.48	2	0	158.7	191.1	181.2	159	204.7	137.9
Q9NV70	Exocyst complex component 1 OS=Homo sapiens GN=EXOC1 PE=1 SV=4	2	2	3	2	1	894	7.44	2	0	82.9	94.4	96.2	90.4	95.9	61.8
Q9UPY3	Endoribonuclease Dicer OS=Homo sapiens GN=DICER1 PE=1 SV=3	1	2	3	2	1	1922	7.43	2	0	45.9	52.8	59.3	52	54.9	38.5
P07942	Laminin subunit beta-1 OS=Homo sapiens GN=LAMB1 PE=1 SV=2	1	2	3	2	1	1786	7.38	2	0	31.4	41.4	71.1	39.6	63.5	47.8
Q9BW92	Threonine--tRNA ligase, mitochondrial OS=Homo sapiens GN=TARS2 PE=1 SV=1	5	3	3	3	1	718	7.37	3	0	46.5	60.2	56.8	56.3	66.2	40.4
Q9Y5B9	FACT complex subunit SPT16 OS=Homo sapiens GN=SUPT16H PE=1 SV=1	2	2	2	2	1	1047	7.35	2	0	132.2	145.6	161.9	135.7	189.9	126.9
P35613	Basigin OS=Homo sapiens GN=BSG PE=1 SV=2	5	2	3	2	1	385	7.33	2	0	170.5	195.5	196.9	211.1	205.4	142.6
Q8TC12	Retinol dehydrogenase 11 OS=Homo sapiens GN=RDH11 PE=1 SV=2	8	2	2	2	1	318	7.31	2	0	47	56.4	54.4	60.2	53.8	47.8
P11310	Medium-chain specific acyl-CoA dehydrogenase, mitochondrial OS=Homo sapiens GN=ACADM PE=1 SV=1	4	2	3	2	1	421	7.2	2	0	227.9	279.9	282.1	241.1	283.6	184.8
Q08945	FACT complex subunit SSRP1 OS=Homo sapiens GN=SSRP1 PE=1 SV=1	4	2	2	2	1	709	7.2	2	0	65.9	70.3	72.1	76.6	90.6	64
P23258	Tubulin gamma-1 chain OS=Homo sapiens GN=TUBG1 PE=1 SV=2	4	2	3	2	1	451	7.18	2	0	197.5	203.9	201.7	161.4	232.9	149.5
O75223	Gamma-glutamylcyclotransferase OS=Homo sapiens GN=GGCT PE=1 SV=1	11	2	2	2	1	188	7.18	2	0	178.8	279.6	183.2	141.2	197.6	145.4
P50570	Dynamin-2 OS=Homo sapiens GN=DNM2 PE=1 SV=2	3	3	4	3	1	870	7.15	3	0	232.2	275.1	278.4	256.1	290.3	198.9
P61626	Lysozyme C OS=Homo sapiens GN=LYZ PE=1 SV=1	11	2	3	2	1	148	7.14	2	0	87.8	99.8	93.7	99.3	111.4	63
Q13247	Serine/arginine-rich splicing factor 6 OS=Homo sapiens GN=SRSF6 PE=1 SV=2	7	3	3	3	1	344	7.07	3	0	369	437.8	424	356.9	465.6	324.4
O95218	Zinc finger Ran-binding domain-containing protein 2 OS=Homo sapiens GN=ZRANB2 PE=1 SV=2	5	2	3	2	1	330	7.05	2	0	88.3	95.9	97.2	90.1	111.3	68.7
Q96AE4	Far upstream element-binding protein 1 OS=Homo sapiens GN=FUBP1 PE=1 SV=3	2	2	3	1	1	644	7.04	2	0
A5YKK6	CCR4-NOT transcription complex subunit 1 OS=Homo sapiens GN=CNOT1 PE=1 SV=2	1	2	3	2	1	2376	6.94	2	0	103.7	124.9	127.2	125	141.5	98
O43148	mRNA cap guanine-N7 methyltransferase OS=Homo sapiens GN=RNMT PE=1 SV=1	4	2	2	2	1	476	6.84	2	0	246.1	237.4	265.8	196.4	284.1	184.3
Q9NSK0	Kinesin light chain 4 OS=Homo sapiens GN=KLC4 PE=1 SV=3	4	2	3	1	1	619	6.82	2	0	35.7	38.4	44.7	35.1	39.3	30.4
Q03252	Lamin-B2 OS=Homo sapiens GN=LMNB2 PE=1 SV=3	5	3	3	2	1	600	6.8	3	0	42.3	68.6	63.4	59.9	77.4	52
Q99986	Serine/threonine-protein kinase VRK1 OS=Homo sapiens GN=VRK1 PE=1 SV=1	5	3	3	3	1	396	6.8	3	0	241.5	291.9	274.7	247.1	285.5	194.9
P06314	Ig kappa chain V-IV region B17 OS=Homo sapiens PE=2 SV=1	12	2	3	2	1	134	6.8	2	0	235.6	223.1	207.4	167.8	191.6	123.8
P04792	Heat shock protein beta-1 OS=Homo sapiens GN=HSPB1 PE=1 SV=2	13	2	2	2	1	205	6.74	2	0	99.2	205.5	102.7	101.7	115.3	83.8
Q9Y4P3	Transducin beta-like protein 2 OS=Homo sapiens GN=TBL2 PE=1 SV=1	5	2	2	2	1	447	6.72	2	0	149.6	192.7	178.5	170.7	201.3	121.9
O94832	Unconventional myosin-Id OS=Homo sapiens GN=MYO1D PE=1 SV=2	2	2	3	2	1	1006	6.7	2	0	60.1	72.3	72.9	65.1	68.3	52.5
P61619	Protein transport protein Sec61 subunit alpha isoform 1 OS=Homo sapiens GN=SEC61A1 PE=1 SV=2	4	2	2	2	1	476	6.67	2	0	234.7	274.4	271.8	249.5	307.2	215.7
Q13835	Plakophilin-1 OS=Homo sapiens GN=PKP1 PE=1 SV=2	3	3	3	3	1	747	6.62	3	0	65	207.2	58.3	39.4	73.5	51.2
Q06203	Amidophosphoribosyltransferase OS=Homo sapiens GN=PPAT PE=1 SV=1	4	2	2	2	1	517	6.6	2	0	50.8	63	67.9	69.3	71.5	47.4
Q9NR31	GTP-binding protein SAR1a OS=Homo sapiens GN=SAR1A PE=1 SV=1	14	3	3	3	1	198	6.58	3	0	160.9	167.4	186.8	172.5	202.2	147.3
Q8TAQ2	SWI/SNF complex subunit SMARCC2 OS=Homo sapiens GN=SMARCC2 PE=1 SV=1	2	3	5	3	1	1214	6.55	3	0	90	94.8	95.8	95.2	93.2	63.9
Q9Y2B0	Protein canopy homolog 2 OS=Homo sapiens GN=CNPY2 PE=1 SV=1	14	2	2	2	1	182	6.55	2	0	186	228.9	249	200.1	286	216.8
Q9Y4X5	E3 ubiquitin-protein ligase ARIH1 OS=Homo sapiens GN=ARIH1 PE=1 SV=2	3	2	3	2	1	557	6.48	2	0	137.9	110	125.5	85.8	131.1	88.3
Q9Y2A7	Nck-associated protein 1 OS=Homo sapiens GN=NCKAP1 PE=1 SV=1	3	3	3	3	1	1128	6.45	3	0	164.9	169.5	180.8	156.1	218.5	163.4
P46940	Ras GTPase-activating-like protein IQGAP1 OS=Homo sapiens GN=IQGAP1 PE=1 SV=1	1	2	2	2	1	1657	6.45	2	0	179.6	214.3	192.6	184.2	216.3	138.2
P38159	RNA-binding motif protein, X chromosome OS=Homo sapiens GN=RBMX PE=1 SV=3	4	2	4	2	1	391	6.38	2	0	89.8	103.9	111.7	102.8	121.4	85.8
Q9UHI6	Probable ATP-dependent RNA helicase DDX20 OS=Homo sapiens GN=DDX20 PE=1 SV=2	2	2	3	2	1	824	6.37	2	0	108.7	118.2	116.4	103.3	116	74.4
Q05682	Caldesmon OS=Homo sapiens GN=CALD1 PE=1 SV=3	2	2	2	2	1	793	6.33	2	0	80.8	62.8	72.9	65.7	82	45.9
O75663	TIP41-like protein OS=Homo sapiens GN=TIPRL PE=1 SV=2	8	2	2	2	1	272	6.3	2	0	376.2	375	439.9	373	458.3	315.5
Q15436	Protein transport protein Sec23A OS=Homo sapiens GN=SEC23A PE=1 SV=2	4	3	3	2	1	765	6.29	3	1	168.6	181.4	196.9	196.2	227.1	175.1
P35237	Serpin B6 OS=Homo sapiens GN=SERPINB6 PE=1 SV=3	7	2	2	2	1	376	6.18	2	0	25.3	31.3	40.6	43	49	29.2
Q14839	Chromodomain-helicase-DNA-binding protein 4 OS=Homo sapiens GN=CHD4 PE=1 SV=2	2	3	3	3	1	1912	6.17	3	0	123.5	137.8	142.5	123.3	148.8	101.1
Q9Y3Z3	Deoxynucleoside triphosphate triphosphohydrolase SAMHD1 OS=Homo sapiens GN=SAMHD1 PE=1 SV=2	4	2	2	2	1	626	6.16	2	0	39.4	57.1	50.8	55.4	64.7	48.5
P08621	U1 small nuclear ribonucleoprotein 70 kDa OS=Homo sapiens GN=SNRNP70 PE=1 SV=2	3	2	3	2	1	437	6.15	2	0	138.4	156.4	145.3	137.7	162.6	124.7
Q96CS2	HAUS augmin-like complex subunit 1 OS=Homo sapiens GN=HAUS1 PE=1 SV=1	7	2	3	2	1	278	6.14	2	0	98.1	111.2	116.2	97.2	110.3	80.4
Q05655	Protein kinase C delta type OS=Homo sapiens GN=PRKCD PE=1 SV=2	4	2	2	2	1	676	6.1	2	0	55.5	59.8	64.5	62.2	66.1	53.8
Q6SZW1	Sterile alpha and TIR motif-containing protein 1 OS=Homo sapiens GN=SARM1 PE=1 SV=1	4	2	2	2	1	724	6.06	2	0	79.6	87.7	85.6	93.5	97.9	66.3
Q9BWF3	RNA-binding protein 4 OS=Homo sapiens GN=RBM4 PE=1 SV=1	9	3	3	3	1	364	6.06	3	0	57.3	77.1	69	69	84.2	60.5
Q12906	Interleukin enhancer-binding factor 3 OS=Homo sapiens GN=ILF3 PE=1 SV=3	2	2	2	2	1	894	6.05	2	0	169.8	174.7	195.3	169.8	204.9	131.2
Q2T9J0	Peroxisomal leader peptide-processing protease OS=Homo sapiens GN=TYSND1 PE=1 SV=3	3	2	3	2	1	566	6.03	2	0	80.4	97.1	100.4	99.6	115.3	80
Q9H9A6	Leucine-rich repeat-containing protein 40 OS=Homo sapiens GN=LRRC40 PE=1 SV=1	3	2	2	2	1	602	6	2	0	76.3	89.2	83.4	77.1	90.5	63.8
Q9H3G5	Probable serine carboxypeptidase CPVL OS=Homo sapiens GN=CPVL PE=1 SV=2	4	2	2	2	1	476	5.96	2	0	148.5	174.7	172.1	160.4	191.9	253.1
P56537	Eukaryotic translation initiation factor 6 OS=Homo sapiens GN=EIF6 PE=1 SV=1	7	2	2	2	1	245	5.96	2	0	167.6	181	179.8	149.4	195.5	158.7
Q9Y3A5	Ribosome maturation protein SBDS OS=Homo sapiens GN=SBDS PE=1 SV=4	6	2	2	2	1	250	5.94	2	0	267.7	281.6	298.4	278.3	344.2	241.2
P11274	Breakpoint cluster region protein OS=Homo sapiens GN=BCR PE=1 SV=2	2	2	3	2	1	1271	5.91	2	0	38.3	40.9	46.5	38.6	46.2	29.5
Q9BV68	E3 ubiquitin-protein ligase RNF126 OS=Homo sapiens GN=RNF126 PE=1 SV=1	7	2	3	2	1	326	5.89	2	0	141.5	146	137.3	108.1	126	100.9
Q7L2E3	Putative ATP-dependent RNA helicase DHX30 OS=Homo sapiens GN=DHX30 PE=1 SV=1	3	2	2	2	1	1194	5.87	2	0
Q6WKZ4	Rab11 family-interacting protein 1 OS=Homo sapiens GN=RAB11FIP1 PE=1 SV=3	2	2	3	2	1	1283	5.87	2	0	62.2	65	69.3	67.6	72.7	51.4
Q9BSJ2	Gamma-tubulin complex component 2 OS=Homo sapiens GN=TUBGCP2 PE=1 SV=2	2	2	3	2	1	902	5.84	2	0	46.9	62.9	61.9	51.7	59.7	38.9
P50995	Annexin A11 OS=Homo sapiens GN=ANXA11 PE=1 SV=1	4	2	2	2	1	505	5.84	2	0	69	83.2	80.7	60.8	75.7	63.6
O43432	Eukaryotic translation initiation factor 4 gamma 3 OS=Homo sapiens GN=EIF4G3 PE=1 SV=2	1	2	2	1	1	1585	5.79	2	0	37.4	60.8	41.7	50.3	55.9	31.4
P51149	Ras-related protein Rab-7a OS=Homo sapiens GN=RAB7A PE=1 SV=1	12	2	2	2	1	207	5.78	2	0	89.2	95.6	99.7	87.8	106.4	73.1
Q9HC35	Echinoderm microtubule-associated protein-like 4 OS=Homo sapiens GN=EML4 PE=1 SV=3	3	2	2	2	1	981	5.74	2	0	36.6	44	49	44.1	62.3	35.3
Q9Y5M8	Signal recognition particle receptor subunit beta OS=Homo sapiens GN=SRPRB PE=1 SV=3	6	2	2	2	1	271	5.72	2	0	281.9	298.8	331.3	289.6	347.7	250.7
O43815	Striatin OS=Homo sapiens GN=STRN PE=1 SV=4	3	2	2	2	1	780	5.72	2	0
P78344	Eukaryotic translation initiation factor 4 gamma 2 OS=Homo sapiens GN=EIF4G2 PE=1 SV=1	2	2	2	2	1	907	5.71	2	0	159.9	183.1	198	176.9	287.1	189.8
Q9NR30	Nucleolar RNA helicase 2 OS=Homo sapiens GN=DDX21 PE=1 SV=5	3	3	4	3	1	783	5.63	3	0	53.3	81.4	64.5	55.4	67.9	54.8
Q15382	GTP-binding protein Rheb OS=Homo sapiens GN=RHEB PE=1 SV=1	8	2	2	2	1	184	5.61	2	0	182.8	181.6	228.3	191.2	228.1	157.3
Q53GQ0	Estradiol 17-beta-dehydrogenase 12 OS=Homo sapiens GN=HSD17B12 PE=1 SV=2	5	2	2	2	1	312	5.54	2	0	164.4	140.8	171.5	143.6	175.1	129.6
Q9UJS0	Calcium-binding mitochondrial carrier protein Aralar2 OS=Homo sapiens GN=SLC25A13 PE=1 SV=2	4	3	3	3	1	675	5.53	3	0	147.3	173.9	172.1	153.5	178.9	123.7
Q9Y6U3	Adseverin OS=Homo sapiens GN=SCIN PE=1 SV=4	2	2	2	2	1	715	5.53	2	0	194.1	175.5	212.9	149.1	200.1	124.4
Q92747	Actin-related protein 2/3 complex subunit 1A OS=Homo sapiens GN=ARPC1A PE=1 SV=2	5	2	2	2	1	370	5.5	2	0	140.5	170.9	154.9	140.9	153	110.9
A0AVT1	Ubiquitin-like modifier-activating enzyme 6 OS=Homo sapiens GN=UBA6 PE=1 SV=1	2	2	2	2	1	1052	5.44	2	0	21.4	24.5	24	25.5	33.4	24.2
Q6P1M0	Long-chain fatty acid transport protein 4 OS=Homo sapiens GN=SLC27A4 PE=1 SV=1	3	2	2	2	1	643	5.28	2	0	93.5	117.7	116.2	125.2	126.7	87.7
O00330	Pyruvate dehydrogenase protein X component, mitochondrial OS=Homo sapiens GN=PDHX PE=1 SV=3	4	2	2	2	1	501	5.26	2	0	65.1	66.1	66.5	64.2	80.5	62
P31939	Bifunctional purine biosynthesis protein PURH OS=Homo sapiens GN=ATIC PE=1 SV=3	3	2	2	2	1	592	5.22	2	0	39.6	61.4	51.4	48.9	56.8	37.6
P50748	Kinetochore-associated protein 1 OS=Homo sapiens GN=KNTC1 PE=1 SV=1	1	2	3	2	1	2209	5.21	2	0	125.5	149.6	134.8	133.4	144.2	120.3
Q9UGP8	Translocation protein SEC63 homolog OS=Homo sapiens GN=SEC63 PE=1 SV=2	2	2	2	2	1	760	5.11	2	0	70.5	82.5	83.5	92.4	102.9	66.5
P00491	Purine nucleoside phosphorylase OS=Homo sapiens GN=PNP PE=1 SV=2	7	2	2	2	1	289	5.09	2	0	88.8	126.1	113	106.1	113.4	84
P05387	60S acidic ribosomal protein P2 OS=Homo sapiens GN=RPLP2 PE=1 SV=1	18	2	2	2	1	115	5.09	2	0
Q96JB5	CDK5 regulatory subunit-associated protein 3 OS=Homo sapiens GN=CDK5RAP3 PE=1 SV=2	3	2	2	2	1	506	5.08	2	0	136	148.7	148.6	129	143.3	109.7
P49748	Very long-chain specific acyl-CoA dehydrogenase, mitochondrial OS=Homo sapiens GN=ACADVL PE=1 SV=1	3	2	2	2	1	655	5.08	2	0	77.8	117	91.9	86.4	103.9	76.8
P07384	Calpain-1 catalytic subunit OS=Homo sapiens GN=CAPN1 PE=1 SV=1	4	3	3	3	1	714	5.04	3	0	118.1	212.4	147.7	148.6	153.2	95.3
Q96P63	Serpin B12 OS=Homo sapiens GN=SERPINB12 PE=1 SV=1	4	2	2	2	1	405	5	2	0	99.4	195.9	100.4	63.1	99.3	76.4
O75683	Surfeit locus protein 6 OS=Homo sapiens GN=SURF6 PE=1 SV=3	6	2	2	2	1	361	4.99	2	0	226.5	262.1	264.7	200.7	240.2	165
O75400	Pre-mRNA-processing factor 40 homolog A OS=Homo sapiens GN=PRPF40A PE=1 SV=2	2	2	2	2	1	957	4.94	2	0	46.3	56.9	54.8	46.1	53.1	37.7
A0MZ66	Shootin-1 OS=Homo sapiens GN=KIAA1598 PE=1 SV=4	4	2	2	2	1	631	4.91	2	0	43.2	47.4	47.6	46.1	51.9	37.3
P50851	Lipopolysaccharide-responsive and beige-like anchor protein OS=Homo sapiens GN=LRBA PE=1 SV=4	1	3	3	3	1	2863	4.91	3	0	88.1	95.5	94.9	89.4	117.8	80.7
Q15075	Early endosome antigen 1 OS=Homo sapiens GN=EEA1 PE=1 SV=2	2	2	3	2	1	1411	4.89	2	0	108.4	124.3	129.4	115.5	134	90.4
O43865	Putative adenosylhomocysteinase 2 OS=Homo sapiens GN=AHCYL1 PE=1 SV=2	3	2	2	2	1	530	4.89	2	0	94	92.1	106.1	90.5	104.6	75.2
Q9NUJ1	Mycophenolic acid acyl-glucuronide esterase, mitochondrial OS=Homo sapiens GN=ABHD10 PE=1 SV=1	6	2	2	2	1	306	4.85	2	0	35.5	37.8	50.9	45.2	49.2	37.2
Q9BVK6	Transmembrane emp24 domain-containing protein 9 OS=Homo sapiens GN=TMED9 PE=1 SV=2	10	2	2	2	1	235	4.84	2	0	39.7	55.7	48.4	45.5	51.5	37.3
Q9P260	LisH domain and HEAT repeat-containing protein KIAA1468 OS=Homo sapiens GN=KIAA1468 PE=1 SV=2	2	2	3	2	1	1216	4.82	2	0	66.9	81.2	64.7	69.7	85.7	55.6
O94927	HAUS augmin-like complex subunit 5 OS=Homo sapiens GN=HAUS5 PE=1 SV=2	5	3	3	3	1	633	4.79	3	0	119.9	155.6	166.9	206.2	150.9	135.7
P49792	E3 SUMO-protein ligase RanBP2 OS=Homo sapiens GN=RANBP2 PE=1 SV=2	1	2	2	2	1	3224	4.79	2	0	37	26.8	29.1	20.8	29.2	17.1
O00567	Nucleolar protein 56 OS=Homo sapiens GN=NOP56 PE=1 SV=4	3	2	2	2	1	594	4.7	2	0	53.7	72.2	74	70.1	107.6	68.7
Q9NZW5	MAGUK p55 subfamily member 6 OS=Homo sapiens GN=MPP6 PE=1 SV=2	4	2	2	2	1	540	4.7	2	0	54.1	72.7	65.3	63.1	68.9	46.3
Q9NRF8	CTP synthase 2 OS=Homo sapiens GN=CTPS2 PE=1 SV=1	3	2	2	2	1	586	4.65	2	0
Q9NPF4	Probable tRNA N6-adenosine threonylcarbamoyltransferase OS=Homo sapiens GN=OSGEP PE=1 SV=1	5	2	2	2	1	335	4.65	2	0	118	124.5	131.3	136.6	146.4	102.6
Q14126	Desmoglein-2 OS=Homo sapiens GN=DSG2 PE=1 SV=2	2	2	2	2	1	1118	4.61	2	0	42.5	63.7	65.4	71.5	90.8	60.3
Q13895	Bystin OS=Homo sapiens GN=BYSL PE=1 SV=3	5	2	3	2	1	437	4.61	2	0	53.9	73.6	75.3	79.6	88.9	67.7
P56381	ATP synthase subunit epsilon, mitochondrial OS=Homo sapiens GN=ATP5E PE=1 SV=2	29	2	2	2	1	51	4.6	2	0	214.7	273.7	479.2	238.5	250.1	181.2
Q9Y3A3	MOB-like protein phocein OS=Homo sapiens GN=MOB4 PE=1 SV=1	14	2	2	2	1	225	4.6	2	0
Q15120	[Pyruvate dehydrogenase (acetyl-transferring)] kinase isozyme 3, mitochondrial OS=Homo sapiens GN=PDK3 PE=1 SV=1	4	2	2	2	1	406	4.56	2	0	50.9	52.7	56.4	66.5	61.2	45.9
Q8N8S7	Protein enabled homolog OS=Homo sapiens GN=ENAH PE=1 SV=2	3	2	2	2	1	591	4.52	2	0	13.9	13.8	16.1	17.6	19	11.9
Q8TF05	Serine/threonine-protein phosphatase 4 regulatory subunit 1 OS=Homo sapiens GN=PPP4R1 PE=1 SV=1	2	2	2	2	1	950	4.48	2	0	90	103.4	103.5	94.3	105.1	66.6
Q13330	Metastasis-associated protein MTA1 OS=Homo sapiens GN=MTA1 PE=1 SV=2	3	2	2	1	1	715	4.48	2	0	37.3	44.7	48	38.5	58.1	29.7
Q6PFW1	Inositol hexakisphosphate and diphosphoinositol-pentakisphosphate kinase 1 OS=Homo sapiens GN=PPIP5K1 PE=1 SV=1	1	2	2	2	1	1433	4.43	2	0
P52298	Nuclear cap-binding protein subunit 2 OS=Homo sapiens GN=NCBP2 PE=1 SV=1	12	2	2	2	1	156	4.21	2	0
Q10567	AP-1 complex subunit beta-1 OS=Homo sapiens GN=AP1B1 PE=1 SV=2	2	3	3	3	1	949	4.17	3	0	108.8	125.8	119.5	112.6	140.2	96.4
Q5JRX3	Presequence protease, mitochondrial OS=Homo sapiens GN=PITRM1 PE=1 SV=3	2	2	2	2	1	1037	4.13	2	0	52.1	85.5	62.4	65.9	80.2	55
Q15833	Syntaxin-binding protein 2 OS=Homo sapiens GN=STXBP2 PE=1 SV=2	4	2	2	2	1	593	4	2	0	59.5	52.1	59.4	55.9	59.1	40.4
Q8IYI6	Exocyst complex component 8 OS=Homo sapiens GN=EXOC8 PE=1 SV=2	3	2	2	2	1	725	4	2	0
P30046	D-dopachrome decarboxylase OS=Homo sapiens GN=DDT PE=1 SV=3	14	2	2	2	1	118	3.97	2	0	22.3	30.9	30.9	30.2	39.6	24.2
P78347	General transcription factor II-I OS=Homo sapiens GN=GTF2I PE=1 SV=2	2	2	2	2	1	998	3.86	2	0	53.7	63.9	52.6	46.4	62.3	42.9
Q9UKV3	Apoptotic chromatin condensation inducer in the nucleus OS=Homo sapiens GN=ACIN1 PE=1 SV=2	2	2	2	2	1	1341	3.85	2	0	34.3	37.2	38	21.5	38.3	23.7
Q04726	Transducin-like enhancer protein 3 OS=Homo sapiens GN=TLE3 PE=1 SV=2	3	2	2	2	1	772	3.8	2	0	6	12.5	8.9	10.3	18.8	10.1
O43795	Unconventional myosin-Ib OS=Homo sapiens GN=MYO1B PE=1 SV=3	1	2	2	2	1	1136	3.69	2	0	14.7	13.3	10.2	10.4	16.7	8.6
P42356	Phosphatidylinositol 4-kinase alpha OS=Homo sapiens GN=PI4KA PE=1 SV=3	1	2	2	2	1	2044	3.49	2	0	87.9	81	83.8	70.2	83	55.3
Q02750	Dual specificity mitogen-activated protein kinase kinase 1 OS=Homo sapiens GN=MAP2K1 PE=1 SV=2	5	2	2	2	1	393	3.45	2	0	124.8	129.7	144.4	128.9	141.9	96.5
Q15437	Protein transport protein Sec23B OS=Homo sapiens GN=SEC23B PE=1 SV=2	3	2	2	1	1	767	3.45	2	0	41.5	47.4	50.4	46.2	44.4	71.8
P43243	Matrin-3 OS=Homo sapiens GN=MATR3 PE=1 SV=2	2	2	2	2	1	847	3.11	2	0	43.2	49.1	47.4	30.3	57.2	38.3
Q8IWS0	PHD finger protein 6 OS=Homo sapiens GN=PHF6 PE=1 SV=1	4	2	2	2	1	365	3.08	2	0	206.9	171.4	216.3	151.5	194.5	136.8
O43837	Isocitrate dehydrogenase [NAD] subunit beta, mitochondrial OS=Homo sapiens GN=IDH3B PE=1 SV=2	4	2	2	2	1	385	2.93	2	0	136	139.6	152.2	143.5	164.4	110.2
P49721	Proteasome subunit beta type-2 OS=Homo sapiens GN=PSMB2 PE=1 SV=1	9	2	2	2	1	201	2.75	2	0	85.6	83.2	86.6	78.3	90.4	72.4
P30876	DNA-directed RNA polymerase II subunit RPB2 OS=Homo sapiens GN=POLR2B PE=1 SV=1	1	2	3	2	1	1174	2.61	2	0	222.3	272.6	285.5	258.3	298.2	219.7
Q6P2E9	Enhancer of mRNA-decapping protein 4 OS=Homo sapiens GN=EDC4 PE=1 SV=1	1	2	2	2	1	1401	2.31	2	0	17.2	23.3	22	21.9	19.6	17.5
Q16181	Septin-7 OS=Homo sapiens GN=SEPT7 PE=1 SV=2	4	2	3	2	1	437	2.02	2	0	92	131.3	116	93.8	111.7	78
P22570	NADPH:adrenodoxin oxidoreductase, mitochondrial OS=Homo sapiens GN=FDXR PE=1 SV=3	3	2	2	2	1	491	1.98	2	0	104.2	127.1	116.2	92.7	108.7	100.6
O75179	Ankyrin repeat domain-containing protein 17 OS=Homo sapiens GN=ANKRD17 PE=1 SV=3	1	2	3	2	1	2603	1.6	2	0	13.9	13.2	13	15	12.2	27.1
Q8WWY3	U4/U6 small nuclear ribonucleoprotein Prp31 OS=Homo sapiens GN=PRPF31 PE=1 SV=2	3	2	8	2	1	499	1.33	2	0	325	413.5	427.3	411.1	437.4	314.2
Q9BYN8	28S ribosomal protein S26, mitochondrial OS=Homo sapiens GN=MRPS26 PE=1 SV=1	7	2	2	2	1	205	0	2	0	35.9	44.6	43.2	48.9	49.3	28.7

## Sheet: Batch 4
Accession	Description	Coverage [%]	# Peptides	# PSMs	# Unique Peptides	# Protein Groups	# AAs	Score Sequest HT: Sequest HT	# Peptides (by Search Engine): Sequest HT	# Razor Peptides	tdTomato	tdTomato	WT	G2341R	L2284P	C1264R
											Abundances (Grouped): F1, 126	Abundances (Grouped): F1, 127	Abundances (Grouped): F1, 128	Abundances (Grouped): F1, 129	Abundances (Grouped): F1, 130	Abundances (Grouped): F1, 131
P01266	Thyroglobulin OS=Homo sapiens GN=TG PE=1 SV=5	14	25	761	25	1	2768	2037.6	25	0	712.9	647.6	4072.1	6231.2	12144.9	8149.3
P11021	78 kDa glucose-regulated protein OS=Homo sapiens GN=HSPA5 PE=1 SV=2	11	6	701	5	1	654	1606.92	6	1	777.9	830.5	2601.1	5920	11073.3	5768
P04264	Keratin, type II cytoskeletal 1 OS=Homo sapiens GN=KRT1 PE=1 SV=6	21	10	353	7	1	644	688.79	10	3	4306.4	2873.6	2990	4775.7	3488	5081.9
P08107	Heat shock 70 kDa protein 1A/1B OS=Homo sapiens GN=HSPA1A PE=1 SV=5	14	6	224	4	1	641	493.98	6	1	878.6	934.5	808	931.2	1255.8	861.1
P04259	Keratin, type II cytoskeletal 6B OS=Homo sapiens GN=KRT6B PE=1 SV=5	15	8	270	1	1	564	490.98	8	0	155.8	89	86.3	122.1	111.7	88.6
P11142	Heat shock cognate 71 kDa protein OS=Homo sapiens GN=HSPA8 PE=1 SV=1	16	6	223	4	1	646	477.3	6	0	680.3	685.7	573.2	604.3	761.4	548.4
Q9BQE3	Tubulin alpha-1C chain OS=Homo sapiens GN=TUBA1C PE=1 SV=1	12	4	181	1	1	449	424.26	4	3	1134.3	1226.6	946.2	1014.6	1201.8	838.3
P68363	Tubulin alpha-1B chain OS=Homo sapiens GN=TUBA1B PE=1 SV=1	12	4	180	1	1	451	422.42	4	0
P02538	Keratin, type II cytoskeletal 6A OS=Homo sapiens GN=KRT6A PE=1 SV=3	15	8	227	1	1	564	410.56	8	4	1000.7	497.2	518.9	741.4	667.8	749.5
P52732	Kinesin-like protein KIF11 OS=Homo sapiens GN=KIF11 PE=1 SV=2	14	12	124	12	1	1056	358.62	12	0	2385.7	2405.5	1482.5	1089.2	1136.9	899
P14625	Endoplasmin OS=Homo sapiens GN=HSP90B1 PE=1 SV=1	10	8	125	8	1	803	314.11	8	0	279.8	303.4	814.5	1876.5	3836.7	1770.8
Q9UBS4	DnaJ homolog subfamily B member 11 OS=Homo sapiens GN=DNAJB11 PE=1 SV=1	21	5	130	5	1	358	276.03	5	0	101.8	120.9	288.8	668	1266.4	738.1
P14618	Pyruvate kinase PKM OS=Homo sapiens GN=PKM PE=1 SV=4	13	5	101	5	1	531	275.66	5	0	1111.6	1220.6	832.7	862.3	1045.7	698.1
P08758	Annexin A5 OS=Homo sapiens GN=ANXA5 PE=1 SV=2	37	8	97	8	1	320	274.05	8	0	704.9	1085.3	739.6	640.6	334.1	1069.9
P04083	Annexin A1 OS=Homo sapiens GN=ANXA1 PE=1 SV=2	21	6	101	6	1	346	268.27	6	0	1122.1	1273.4	965.9	851.2	688.6	1513.6
P08779	Keratin, type I cytoskeletal 16 OS=Homo sapiens GN=KRT16 PE=1 SV=4	25	11	130	7	1	473	259.39	11	4	2428	1633.7	1498.8	2181.1	1662.9	2328.4
P02533	Keratin, type I cytoskeletal 14 OS=Homo sapiens GN=KRT14 PE=1 SV=4	17	8	124	2	1	472	255.67	8	1	282	200.4	177.6	299.9	202.5	396.4
P13667	Protein disulfide-isomerase A4 OS=Homo sapiens GN=PDIA4 PE=1 SV=2	17	7	93	7	1	645	255.46	7	0	153.3	180.6	524.5	1350.8	2542.2	1197
P20073	Annexin A7 OS=Homo sapiens GN=ANXA7 PE=1 SV=3	22	10	149	10	1	488	248.16	10	0	899.6	1192.4	907.1	839.8	482.9	939.9
Q9ULV0	Unconventional myosin-Vb OS=Homo sapiens GN=MYO5B PE=1 SV=3	9	12	96	12	1	1848	235.94	12	0	1540.3	1322	825.3	939.2	1342.5	556.1
P58107	Epiplakin OS=Homo sapiens GN=EPPK1 PE=1 SV=2	11	23	104	23	1	5090	220.83	23	0	1331.3	1508.4	1061.8	1164.6	1275.5	1051.5
P12429	Annexin A3 OS=Homo sapiens GN=ANXA3 PE=1 SV=3	20	6	99	6	1	323	217.64	6	0	1298.1	1599.8	1212.2	992	566.1	1172.1
P60709	Actin, cytoplasmic 1 OS=Homo sapiens GN=ACTB PE=1 SV=1	13	4	99	4	1	375	216.73	4	0	1419.7	1416	1022.2	1036.2	1322	1071.2
P08133	Annexin A6 OS=Homo sapiens GN=ANXA6 PE=1 SV=3	22	11	99	11	1	673	209.49	11	0	1058.2	1256.6	1139.9	974.7	604.8	1066.6
Q04695	Keratin, type I cytoskeletal 17 OS=Homo sapiens GN=KRT17 PE=1 SV=2	17	8	107	3	1	432	205.08	8	2	446.7	293.1	284.1	478.9	489.2	510.8
P49327	Fatty acid synthase OS=Homo sapiens GN=FASN PE=1 SV=3	9	15	91	15	1	2511	204.53	15	0	1160	1322.8	811.9	922.7	1042.2	654.6
Q15084	Protein disulfide-isomerase A6 OS=Homo sapiens GN=PDIA6 PE=1 SV=1	17	6	86	6	1	440	193.08	6	0	114.5	136.5	521.3	1024.4	2218	972.1
P35527	Keratin, type I cytoskeletal 9 OS=Homo sapiens GN=KRT9 PE=1 SV=3	17	8	100	8	1	623	189.24	8	0	1705.6	1059.8	1041.5	1824.6	1337	1547.1
Q15323	Keratin, type I cuticular Ha1 OS=Homo sapiens GN=KRT31 PE=2 SV=3	15	6	83	1	1	416	175.09	6	4	33.9	50.7	39.6	59.3	1350.7	68.8
P09525	Annexin A4 OS=Homo sapiens GN=ANXA4 PE=1 SV=4	37	10	67	10	1	319	167.22	10	0	817.7	1004.8	947.1	747	386.4	783.1
P05783	Keratin, type I cytoskeletal 18 OS=Homo sapiens GN=KRT18 PE=1 SV=2	14	7	85	6	1	430	166.97	7	0	262.7	347.5	318.9	324.6	419.3	335.5
O14744	Protein arginine N-methyltransferase 5 OS=Homo sapiens GN=PRMT5 PE=1 SV=4	10	6	70	6	1	637	164.47	6	0	1309	1244	888.8	785	953.6	576.7
P07900	Heat shock protein HSP 90-alpha OS=Homo sapiens GN=HSP90AA1 PE=1 SV=5	10	6	72	3	1	732	164.45	6	3	1216.3	1165.5	1001.8	867.7	1215.4	843.1
P08238	Heat shock protein HSP 90-beta OS=Homo sapiens GN=HSP90AB1 PE=1 SV=4	9	5	66	2	1	724	161.84	5	0	497.8	471.5	450.3	368.9	519	374.2
Q14525	Keratin, type I cuticular Ha3-II OS=Homo sapiens GN=KRT33B PE=2 SV=3	12	5	74	1	1	404	148.7	5	0	13.3	19.4	9.2	14	303.5	12.9
P07355	Annexin A2 OS=Homo sapiens GN=ANXA2 PE=1 SV=2	32	9	66	9	1	339	144.43	9	0	590.5	622.8	561.1	626.4	597.1	827.8
P61978	Heterogeneous nuclear ribonucleoprotein K OS=Homo sapiens GN=HNRNPK PE=1 SV=1	14	6	65	6	1	463	138.26	6	0	949.6	1132.7	810.7	701.1	779.9	757
O76013	Keratin, type I cuticular Ha6 OS=Homo sapiens GN=KRT36 PE=1 SV=1	5	3	71	1	1	467	135.41	3	0	10.3	17.1	9	12	489.3	15.1
P50995	Annexin A11 OS=Homo sapiens GN=ANXA11 PE=1 SV=1	16	7	67	7	1	505	135.24	7	0	743.4	843.5	666	641.7	411.1	664.9
Q9NYU2	UDP-glucose:glycoprotein glucosyltransferase 1 OS=Homo sapiens GN=UGGT1 PE=1 SV=3	6	7	62	7	1	1555	133.4	7	0	98.3	145.3	401.5	772.2	1314.8	725.7
Q00610	Clathrin heavy chain 1 OS=Homo sapiens GN=CLTC PE=1 SV=5	7	8	55	8	1	1675	124.78	8	0	551.7	601.8	394.9	422.7	463.2	318.8
P21333	Filamin-A OS=Homo sapiens GN=FLNA PE=1 SV=4	5	10	54	10	1	2647	122.98	10	0	675.9	710.9	470.2	520.8	558.8	375.1
P22234	Multifunctional protein ADE2 OS=Homo sapiens GN=PAICS PE=1 SV=3	16	5	44	5	1	425	122.15	5	0	472.1	472.8	318.4	334.5	426.9	256.8
P30101	Protein disulfide-isomerase A3 OS=Homo sapiens GN=PDIA3 PE=1 SV=4	11	5	58	5	1	505	121.37	5	0	131	182	372.9	799.3	1599.4	873.8
P15924	Desmoplakin OS=Homo sapiens GN=DSP PE=1 SV=3	8	21	64	21	1	2871	118.17	21	0	1003.2	815.1	705	932.7	746.4	1354.7
P68371	Tubulin beta-4B chain OS=Homo sapiens GN=TUBB4B PE=1 SV=1	7	2	40	1	1	445	113.55	2	0	86.3	102.4	81.9	90	101.9	79.4
P35579	Myosin-9 OS=Homo sapiens GN=MYH9 PE=1 SV=4	11	16	52	16	1	1960	111.74	16	0	499.2	492.9	329.5	343.5	382.7	326
P78527	DNA-dependent protein kinase catalytic subunit OS=Homo sapiens GN=PRKDC PE=1 SV=3	5	19	69	19	1	4128	111.17	19	0	1064.1	1134.6	776.2	800.4	905.8	655.1
P78371	T-complex protein 1 subunit beta OS=Homo sapiens GN=CCT2 PE=1 SV=4	8	3	33	3	1	535	109.33	3	0	158.5	167.2	127.8	160.3	219.5	108.2
Q8IXB1	DnaJ homolog subfamily C member 10 OS=Homo sapiens GN=DNAJC10 PE=1 SV=2	8	5	44	5	1	793	108.69	5	0	81.8	97.2	358.9	676.1	1217.5	772.7
P35232	Prohibitin OS=Homo sapiens GN=PHB PE=1 SV=1	26	6	43	6	1	272	105.99	6	0	628.3	696.5	527.6	513.3	573.8	518.3
Q13509	Tubulin beta-3 chain OS=Homo sapiens GN=TUBB3 PE=1 SV=2	7	2	37	1	1	450	103.79	2	0	83.7	106.4	73.9	94.1	110.1	74
P41252	Isoleucine--tRNA ligase, cytoplasmic OS=Homo sapiens GN=IARS PE=1 SV=2	5	5	42	5	1	1262	97.56	5	0	699.7	658.4	442.3	423.8	487.5	367
P62258	14-3-3 protein epsilon OS=Homo sapiens GN=YWHAE PE=1 SV=1	24	5	43	4	1	255	97.3	5	1	516.5	500.4	394.4	374.5	472.3	407.3
Q8N1N4	Keratin, type II cytoskeletal 78 OS=Homo sapiens GN=KRT78 PE=2 SV=2	14	7	42	5	1	520	96.42	7	1	256.1	156.9	168.3	268.9	208.1	290
P50991	T-complex protein 1 subunit delta OS=Homo sapiens GN=CCT4 PE=1 SV=4	12	6	43	6	1	539	95.59	6	0	626.6	649.8	495.2	607.7	761.9	437.5
Q6KB66	Keratin, type II cytoskeletal 80 OS=Homo sapiens GN=KRT80 PE=1 SV=2	7	3	54	2	1	452	92.86	3	0	28.6	25.1	23.6	28.5	23.2	41.6
O00571	ATP-dependent RNA helicase DDX3X OS=Homo sapiens GN=DDX3X PE=1 SV=3	9	6	46	6	1	662	91.98	6	0	799.4	898.2	621.3	638.4	692.8	531.9
Q9P2J5	Leucine--tRNA ligase, cytoplasmic OS=Homo sapiens GN=LARS PE=1 SV=2	8	6	27	6	1	1176	91.1	6	0	207.7	227.1	161.3	178.8	212.2	127.5
P17987	T-complex protein 1 subunit alpha OS=Homo sapiens GN=TCP1 PE=1 SV=1	13	4	27	4	1	556	90.39	4	0	248.4	302.2	213	282.5	379.3	178
P12277	Creatine kinase B-type OS=Homo sapiens GN=CKB PE=1 SV=1	18	4	36	4	1	381	88.71	4	0	299.9	381	332.2	308.2	370.7	350.1
P25705	ATP synthase subunit alpha, mitochondrial OS=Homo sapiens GN=ATP5A1 PE=1 SV=1	15	6	38	6	1	553	86.27	6	0	386.2	453	336.6	288.4	363.9	341.2
P07237	Protein disulfide-isomerase OS=Homo sapiens GN=P4HB PE=1 SV=3	8	4	37	4	1	508	84.4	4	0	175.7	181	270	470.6	901.7	509.2
P27348	14-3-3 protein theta OS=Homo sapiens GN=YWHAQ PE=1 SV=1	21	4	38	3	1	245	84.08	4	0	142.7	167.2	107.4	120.7	145.6	124.6
P50990	T-complex protein 1 subunit theta OS=Homo sapiens GN=CCT8 PE=1 SV=4	8	4	39	4	1	548	82.54	4	0	616.5	641.3	517.4	571.7	776.5	387.7
Q14697	Neutral alpha-glucosidase AB OS=Homo sapiens GN=GANAB PE=1 SV=3	6	5	39	5	1	944	81.91	5	0	134.5	166	328.8	485.3	830.6	518.6
P14868	Aspartate--tRNA ligase, cytoplasmic OS=Homo sapiens GN=DARS PE=1 SV=2	19	8	48	8	1	501	79.52	8	0	860.5	831.5	559.3	569.8	640.2	495.4
P14314	Glucosidase 2 subunit beta OS=Homo sapiens GN=PRKCSH PE=1 SV=2	11	5	36	5	1	528	79	5	0	148.5	183.6	368.7	423.4	732.2	579
P19474	E3 ubiquitin-protein ligase TRIM21 OS=Homo sapiens GN=TRIM21 PE=1 SV=1	10	5	34	5	1	475	78.7	5	0	601.6	591.2	395.7	379.2	449.2	338.4
P27708	CAD protein OS=Homo sapiens GN=CAD PE=1 SV=3	4	7	31	7	1	2225	78.43	7	0	490.8	488.1	333.5	351.6	450	259.7
Q9Y4L1	Hypoxia up-regulated protein 1 OS=Homo sapiens GN=HYOU1 PE=1 SV=1	5	3	29	3	1	999	76.8	3	0	23.3	31.3	99	251.7	562	194.2
P10809	60 kDa heat shock protein, mitochondrial OS=Homo sapiens GN=HSPD1 PE=1 SV=2	6	2	17	2	1	573	74.74	2	0	141.9	157.6	116.9	130.2	183.1	134.5
P48643	T-complex protein 1 subunit epsilon OS=Homo sapiens GN=CCT5 PE=1 SV=1	11	3	25	3	1	541	74.63	3	0	251.4	247.8	189.9	221.8	289.1	199.7
P61247	40S ribosomal protein S3a OS=Homo sapiens GN=RPS3A PE=1 SV=2	11	2	27	2	1	264	74.31	2	0	88.5	84.9	62.7	64.3	80.2	60.3
P27797	Calreticulin OS=Homo sapiens GN=CALR PE=1 SV=1	5	2	41	2	1	417	73.01	2	0	82.9	111.9	357.3	682	1345.5	825.6
P63244	Guanine nucleotide-binding protein subunit beta-2-like 1 OS=Homo sapiens GN=GNB2L1 PE=1 SV=3	7	2	34	2	1	317	72.01	2	0	345.9	335.5	250.8	249.2	339.8	240.5
P08670	Vimentin OS=Homo sapiens GN=VIM PE=1 SV=4	18	9	37	8	1	466	71.45	9	1	577.9	666.3	580.4	546.6	790.3	611.8
P13639	Elongation factor 2 OS=Homo sapiens GN=EEF2 PE=1 SV=4	3	3	51	3	1	858	71.01	3	0	1029.4	1070.6	785.8	740.6	839.7	631.7
Q9BQA1	Methylosome protein 50 OS=Homo sapiens GN=WDR77 PE=1 SV=1	12	2	31	2	1	342	69.35	2	0	311	308.3	220.2	208.2	288.7	163.1
Q06210	Glutamine--fructose-6-phosphate aminotransferase [isomerizing] 1 OS=Homo sapiens GN=GFPT1 PE=1 SV=3	9	4	20	4	1	699	64.66	4	0	222.1	258.5	175.8	215.5	235	147.2
P38646	Stress-70 protein, mitochondrial OS=Homo sapiens GN=HSPA9 PE=1 SV=2	8	4	25	4	1	679	63.81	4	0	288.8	352.2	276.2	281.3	395.1	303.8
P34897	Serine hydroxymethyltransferase, mitochondrial OS=Homo sapiens GN=SHMT2 PE=1 SV=3	11	4	23	4	1	504	62.91	4	0	127.5	165	106.8	124.8	151.9	91.6
O95433	Activator of 90 kDa heat shock protein ATPase homolog 1 OS=Homo sapiens GN=AHSA1 PE=1 SV=1	11	4	31	4	1	338	62.42	4	0	469.2	520.1	381.1	361.6	428.7	352.3
P49368	T-complex protein 1 subunit gamma OS=Homo sapiens GN=CCT3 PE=1 SV=4	10	6	32	6	1	545	61.18	6	0	438.5	505.9	370.6	470.8	596	332.3
P12956	X-ray repair cross-complementing protein 6 OS=Homo sapiens GN=XRCC6 PE=1 SV=2	5	3	24	3	1	609	60.06	3	0	314.8	310	228.3	212.8	250.6	212.4
P17980	26S protease regulatory subunit 6A OS=Homo sapiens GN=PSMC3 PE=1 SV=3	18	5	21	5	1	439	57.41	5	0	107.4	126.7	82.9	111.8	141.6	93.5
P11586	C-1-tetrahydrofolate synthase, cytoplasmic OS=Homo sapiens GN=MTHFD1 PE=1 SV=3	6	5	31	5	1	935	57.36	5	0	468.4	472.7	350.9	337.8	403.1	268.7
P19338	Nucleolin OS=Homo sapiens GN=NCL PE=1 SV=3	7	5	28	5	1	710	56.39	5	0	401.6	466.8	457.4	388.5	424.4	377.5
Q08380	Galectin-3-binding protein OS=Homo sapiens GN=LGALS3BP PE=1 SV=1	8	4	25	4	1	585	56.18	4	0	106	120.6	198.2	297.9	455.4	338.5
P60842	Eukaryotic initiation factor 4A-I OS=Homo sapiens GN=EIF4A1 PE=1 SV=1	8	2	27	2	1	406	54.29	2	0	209.1	259.7	168.9	191	196.7	159.9
P62805	Histone H4 OS=Homo sapiens GN=HIST1H4A PE=1 SV=2	17	2	56	2	1	103	53.96	2	0	664.3	711.7	555.2	509.1	819.7	518.3
P07814	Bifunctional glutamate/proline--tRNA ligase OS=Homo sapiens GN=EPRS PE=1 SV=5	4	5	24	5	1	1512	53.31	5	0	475.3	402.5	294.7	263.4	262.5	179.5
P68366	Tubulin alpha-4A chain OS=Homo sapiens GN=TUBA4A PE=1 SV=1	5	2	29	1	1	448	52.35	2	0
P84098	60S ribosomal protein L19 OS=Homo sapiens GN=RPL19 PE=1 SV=1	13	2	18	2	1	196	52.26	2	0	227	271.6	184.7	234.8	228.4	209.1
P63104	14-3-3 protein zeta/delta OS=Homo sapiens GN=YWHAZ PE=1 SV=1	16	3	26	2	1	245	51.53	3	0	78.9	96.3	59	60.3	76.9	100.6
Q01813	6-phosphofructokinase type C OS=Homo sapiens GN=PFKP PE=1 SV=2	9	5	21	5	1	784	51.47	5	0	176.5	195.8	124.8	155.5	193.6	121.8
P33176	Kinesin-1 heavy chain OS=Homo sapiens GN=KIF5B PE=1 SV=1	5	3	18	3	1	963	50.58	3	0	171.7	153.3	117.8	89.6	109.8	90.4
P16615	Sarcoplasmic/endoplasmic reticulum calcium ATPase 2 OS=Homo sapiens GN=ATP2A2 PE=1 SV=1	6	5	21	5	1	1042	50.39	5	0	244.7	267.7	175.9	213.2	254.3	174.4
P55072	Transitional endoplasmic reticulum ATPase OS=Homo sapiens GN=VCP PE=1 SV=4	9	6	36	6	1	806	49.82	6	0	255.4	279.1	272.1	453.2	840.3	392.2
Q12931	Heat shock protein 75 kDa, mitochondrial OS=Homo sapiens GN=TRAP1 PE=1 SV=3	6	3	21	2	1	704	48.69	3	0	23.5	33.5	26	32.1	42.9	24.8
P55884	Eukaryotic translation initiation factor 3 subunit B OS=Homo sapiens GN=EIF3B PE=1 SV=3	5	4	21	4	1	814	48.64	4	0	273.3	327.8	212.4	217.8	246.9	178.4
P06753	Tropomyosin alpha-3 chain OS=Homo sapiens GN=TPM3 PE=1 SV=2	12	3	20	2	1	285	48.55	3	1	267.3	292.2	209.9	238.8	294.9	290.2
P49411	Elongation factor Tu, mitochondrial OS=Homo sapiens GN=TUFM PE=1 SV=2	9	3	18	3	1	452	48.2	3	0	168.1	174.6	127.7	138.4	172.4	119.4
P05023	Sodium/potassium-transporting ATPase subunit alpha-1 OS=Homo sapiens GN=ATP1A1 PE=1 SV=1	9	6	24	6	1	1023	47.72	6	0	234.4	249	171.6	190.7	238.9	171.9
O00148	ATP-dependent RNA helicase DDX39A OS=Homo sapiens GN=DDX39A PE=1 SV=2	9	3	21	1	1	427	47.57	3	0
P54136	Arginine--tRNA ligase, cytoplasmic OS=Homo sapiens GN=RARS PE=1 SV=2	10	6	26	6	1	660	47	6	0	524.8	545.1	342.7	372.6	386.2	258
Q13838	Spliceosome RNA helicase DDX39B OS=Homo sapiens GN=DDX39B PE=1 SV=1	9	3	21	1	1	428	46.6	3	2	296.6	318.5	217.2	227.1	264.1	215.1
Q08211	ATP-dependent RNA helicase A OS=Homo sapiens GN=DHX9 PE=1 SV=4	4	5	17	5	1	1270	46.25	5	0	343.5	391.5	276.4	292.7	374.3	266.7
Q9BS26	Endoplasmic reticulum resident protein 44 OS=Homo sapiens GN=ERP44 PE=1 SV=1	13	5	28	5	1	406	46.08	5	0	169.9	183.5	210.4	317.5	597.6	349.7
P49257	Protein ERGIC-53 OS=Homo sapiens GN=LMAN1 PE=1 SV=2	5	3	18	3	1	510	45.43	3	0	145.6	152.2	289.3	384	651.4	420.6
Q9BXJ9	N-alpha-acetyltransferase 15, NatA auxiliary subunit OS=Homo sapiens GN=NAA15 PE=1 SV=1	6	5	22	5	1	866	45.03	5	0	239.8	238	168.7	175.6	206.8	145.1
Q92598	Heat shock protein 105 kDa OS=Homo sapiens GN=HSPH1 PE=1 SV=1	9	6	24	5	1	858	44.89	6	1	284.8	304.5	237	234.1	389.7	222.3
Q02809	Procollagen-lysine,2-oxoglutarate 5-dioxygenase 1 OS=Homo sapiens GN=PLOD1 PE=1 SV=2	6	4	23	4	1	727	44.71	4	0	46.2	46.6	77.3	153.3	303.6	138.1
P40227	T-complex protein 1 subunit zeta OS=Homo sapiens GN=CCT6A PE=1 SV=3	3	2	21	2	1	531	44.31	2	0	316.5	319.1	236.9	282	382.6	197.1
Q99623	Prohibitin-2 OS=Homo sapiens GN=PHB2 PE=1 SV=2	21	5	18	5	1	299	44.11	5	0	275	306.3	207.8	224.6	246.7	247.8
P04843	Dolichyl-diphosphooligosaccharide--protein glycosyltransferase subunit 1 OS=Homo sapiens GN=RPN1 PE=1 SV=1	8	5	26	5	1	607	44.1	5	0	258.4	263.3	279.3	354.5	644.2	334.2
Q14257	Reticulocalbin-2 OS=Homo sapiens GN=RCN2 PE=1 SV=1	18	3	16	3	1	317	43.29	3	0	11.3	9.1	38	77.6	121.7	61
P78385	Keratin, type II cuticular Hb3 OS=Homo sapiens GN=KRT83 PE=1 SV=2	10	6	30	6	1	493	43.24	6	0	93.7	114.4	83.8	120.7	1687.4	115.2
Q15366	Poly(rC)-binding protein 2 OS=Homo sapiens GN=PCBP2 PE=1 SV=1	15	4	21	2	1	365	42.45	4	2	193	220.1	158.5	168.4	184	162.2
P62195	26S protease regulatory subunit 8 OS=Homo sapiens GN=PSMC5 PE=1 SV=1	8	2	14	2	1	406	42.2	2	0	98.9	102.5	77.6	94.9	122.6	85.7
P26641	Elongation factor 1-gamma OS=Homo sapiens GN=EEF1G PE=1 SV=3	9	2	22	2	1	437	41.99	2	0	124.5	132.6	90.5	97.6	116	78.1
P62857	40S ribosomal protein S28 OS=Homo sapiens GN=RPS28 PE=1 SV=1	30	2	21	2	1	69	41.96	2	0	295.7	289	243.4	228.8	313.1	287
P39019	40S ribosomal protein S19 OS=Homo sapiens GN=RPS19 PE=1 SV=2	15	2	18	2	1	145	41.73	2	0	250.4	298.2	216.8	208.7	261.7	266.7
P27824	Calnexin OS=Homo sapiens GN=CANX PE=1 SV=2	4	3	26	3	1	592	41.44	3	0	185.7	194.1	277.1	382.6	636.9	376
P51151	Ras-related protein Rab-9A OS=Homo sapiens GN=RAB9A PE=1 SV=1	16	3	17	3	1	201	40.59	3	0	177	184.5	181.7	180.9	192.6	150.1
P62829	60S ribosomal protein L23 OS=Homo sapiens GN=RPL23 PE=1 SV=1	12	2	23	2	1	140	39.51	2	0	149.7	196	137.3	145.7	191.9	148.4
P17844	Probable ATP-dependent RNA helicase DDX5 OS=Homo sapiens GN=DDX5 PE=1 SV=1	3	2	16	2	1	614	39.39	2	0	312.3	316.7	239	206.4	212.4	202.2
P67936	Tropomyosin alpha-4 chain OS=Homo sapiens GN=TPM4 PE=1 SV=3	12	3	15	2	1	248	39.21	3	0	114.2	159.5	151.9	108.2	92.8	101.5
P28072	Proteasome subunit beta type-6 OS=Homo sapiens GN=PSMB6 PE=1 SV=4	13	3	19	3	1	239	38.94	3	0	80.8	85	79.7	98.3	130	107.3
P47897	Glutamine--tRNA ligase OS=Homo sapiens GN=QARS PE=1 SV=1	7	4	18	4	1	775	38.33	4	0	122.2	113.9	72.1	78.2	84.1	49.6
Q06830	Peroxiredoxin-1 OS=Homo sapiens GN=PRDX1 PE=1 SV=1	8	2	19	1	1	199	38.3	2	1	239.6	255.1	197	186.2	236.8	206.6
Q99426	Tubulin-folding cofactor B OS=Homo sapiens GN=TBCB PE=1 SV=2	20	4	22	4	1	244	38.3	4	0	277.5	298.4	230.1	207.5	229	196.8
P19367	Hexokinase-1 OS=Homo sapiens GN=HK1 PE=1 SV=3	7	6	17	6	1	917	38.17	6	0	235.4	261.2	168.7	190.4	228.6	173.2
Q8NBJ5	Procollagen galactosyltransferase 1 OS=Homo sapiens GN=COLGALT1 PE=1 SV=1	7	4	16	4	1	622	38.1	4	0	93.4	110.4	177	296.4	566.5	289
P51148	Ras-related protein Rab-5C OS=Homo sapiens GN=RAB5C PE=1 SV=2	19	3	18	2	1	216	37.98	3	1	228.6	252.4	178.1	200.1	230.1	204.4
Q8NBS9	Thioredoxin domain-containing protein 5 OS=Homo sapiens GN=TXNDC5 PE=1 SV=2	4	2	20	2	1	432	37.72	2	0	102.5	113.6	205.1	423.2	769.6	436.9
O43242	26S proteasome non-ATPase regulatory subunit 3 OS=Homo sapiens GN=PSMD3 PE=1 SV=2	6	3	15	3	1	534	36.95	3	0	287.7	267	235.4	214.4	286.2	209.2
P62899	60S ribosomal protein L31 OS=Homo sapiens GN=RPL31 PE=1 SV=1	29	4	19	4	1	125	36.89	4	0	247.1	246.1	188.8	201.3	282.4	216.4
P22314	Ubiquitin-like modifier-activating enzyme 1 OS=Homo sapiens GN=UBA1 PE=1 SV=3	8	6	16	6	1	1058	36.87	6	0	97	131.1	91.9	117	132.7	112.3
O76009	Keratin, type I cuticular Ha3-I OS=Homo sapiens GN=KRT33A PE=2 SV=2	12	5	19	1	1	404	36.35	5	0	24.4	29.9	20.7	33.5	665.2	33.6
Q04917	14-3-3 protein eta OS=Homo sapiens GN=YWHAH PE=1 SV=4	16	3	18	2	1	246	36.22	3	0	76.8	94.6	59.5	75.6	70.8	64
Q02790	Peptidyl-prolyl cis-trans isomerase FKBP4 OS=Homo sapiens GN=FKBP4 PE=1 SV=3	10	3	18	3	1	459	35.92	3	0	127.5	148	111.8	116	138.2	103.8
P81605	Dermcidin OS=Homo sapiens GN=DCD PE=1 SV=2	26	3	24	3	1	110	35.86	3	0	206.5	244.8	148.8	182.9	144	324.5
P62753	40S ribosomal protein S6 OS=Homo sapiens GN=RPS6 PE=1 SV=1	11	3	15	3	1	249	35.52	3	0	276	268.9	193.7	217.9	260.3	211
P23396	40S ribosomal protein S3 OS=Homo sapiens GN=RPS3 PE=1 SV=2	9	2	14	2	1	243	34.63	2	0	170.3	177.1	130.7	129.9	171.4	142.4
P43246	DNA mismatch repair protein Msh2 OS=Homo sapiens GN=MSH2 PE=1 SV=1	8	7	19	7	1	934	34.59	7	0	197.2	199.3	148.5	161.2	213.7	133.4
Q9UJZ1	Stomatin-like protein 2, mitochondrial OS=Homo sapiens GN=STOML2 PE=1 SV=1	13	3	16	3	1	356	34.52	3	0	173.9	201.9	174.5	173.5	175.6	210.3
P35998	26S protease regulatory subunit 7 OS=Homo sapiens GN=PSMC2 PE=1 SV=3	9	3	15	3	1	433	34.2	3	0	118.6	128.7	102.4	128.4	175.2	107.7
P23284	Peptidyl-prolyl cis-trans isomerase B OS=Homo sapiens GN=PPIB PE=1 SV=2	13	3	15	3	1	216	33.94	3	0	80.5	94.6	167.9	287.7	537	337.8
P46060	Ran GTPase-activating protein 1 OS=Homo sapiens GN=RANGAP1 PE=1 SV=1	6	3	16	3	1	587	33.83	3	0	250.9	248.2	197.9	165.8	186.2	166
Q9P035	Very-long-chain (3R)-3-hydroxyacyl-[acyl-carrier protein] dehydratase 3 OS=Homo sapiens GN=PTPLAD1 PE=1 SV=2	7	2	13	2	1	362	32.96	2	0	202.1	219.8	165.8	194.3	238.4	153
P62263	40S ribosomal protein S14 OS=Homo sapiens GN=RPS14 PE=1 SV=3	21	2	11	2	1	151	32.34	2	0	58.1	55.8	47.7	51.7	60.4	39.3
Q13217	DnaJ homolog subfamily C member 3 OS=Homo sapiens GN=DNAJC3 PE=1 SV=1	8	4	17	4	1	504	31.7	4	0	98.2	135.6	290	341.8	724.6	326.7
Q99470	Stromal cell-derived factor 2 OS=Homo sapiens GN=SDF2 PE=1 SV=2	15	2	9	2	1	211	31.56	2	0	11.9	15.3	29.4	73	135.2	96.5
P53396	ATP-citrate synthase OS=Homo sapiens GN=ACLY PE=1 SV=3	5	5	19	5	1	1101	31.51	5	0	280.5	295.8	229.4	215.8	259	170.8
Q99832	T-complex protein 1 subunit eta OS=Homo sapiens GN=CCT7 PE=1 SV=2	8	4	17	4	1	543	31.14	4	0	251.4	308	211.6	289.9	404	181.1
P13010	X-ray repair cross-complementing protein 5 OS=Homo sapiens GN=XRCC5 PE=1 SV=3	7	3	13	3	1	732	30.88	3	0	269	225.9	187.3	162.8	180	133.3
P62937	Peptidyl-prolyl cis-trans isomerase A OS=Homo sapiens GN=PPIA PE=1 SV=2	13	2	18	2	1	165	30.5	2	0	160.4	214.8	182.7	217.1	335.8	227.9
Q9BT78	COP9 signalosome complex subunit 4 OS=Homo sapiens GN=COPS4 PE=1 SV=1	10	3	14	3	1	406	30.4	3	0	146.4	157.6	91.6	109.5	109.8	81.4
P04075	Fructose-bisphosphate aldolase A OS=Homo sapiens GN=ALDOA PE=1 SV=2	6	2	11	2	1	364	30.21	2	0	97.9	131.6	105	126.5	152.8	110
Q14152	Eukaryotic translation initiation factor 3 subunit A OS=Homo sapiens GN=EIF3A PE=1 SV=1	3	5	15	5	1	1382	30.21	5	0	217.2	228.4	174	174.1	202.9	155.9
Q15008	26S proteasome non-ATPase regulatory subunit 6 OS=Homo sapiens GN=PSMD6 PE=1 SV=1	10	4	16	4	1	389	29.43	4	0	264.9	264.6	203.2	227.8	302.3	191.3
P08134	Rho-related GTP-binding protein RhoC OS=Homo sapiens GN=RHOC PE=1 SV=1	13	2	13	2	1	193	29.28	2	0	131.3	144.5	98.3	110.2	133.9	103.9
O75821	Eukaryotic translation initiation factor 3 subunit G OS=Homo sapiens GN=EIF3G PE=1 SV=2	10	3	19	3	1	320	28.85	3	0	353.7	383.5	286.7	271.9	298.1	247.4
Q01518	Adenylyl cyclase-associated protein 1 OS=Homo sapiens GN=CAP1 PE=1 SV=5	8	3	14	3	1	475	28.55	3	0	149	158	120.6	128	145.7	96.3
Q99615	DnaJ homolog subfamily C member 7 OS=Homo sapiens GN=DNAJC7 PE=1 SV=2	9	4	12	4	1	494	27.94	4	0	220	226.6	170	191.7	228.5	167.5
Q08188	Protein-glutamine gamma-glutamyltransferase E OS=Homo sapiens GN=TGM3 PE=1 SV=4	5	3	13	3	1	693	27.49	3	0	59.4	51	43.5	44.9	38.8	57.9
P26373	60S ribosomal protein L13 OS=Homo sapiens GN=RPL13 PE=1 SV=4	13	3	15	3	1	211	27.31	3	0	293.9	281	226.8	232.8	296.9	236.5
P55060	Exportin-2 OS=Homo sapiens GN=CSE1L PE=1 SV=3	4	3	10	3	1	971	27.23	3	0	149	143.8	110.4	102.9	123.9	108.6
[truncated: 346 more rows]

## Sheet: Batch 5
Accession	Description	Coverage [%]	# Peptides	# PSMs	# Unique Peptides	# Protein Groups	# AAs	Score Sequest HT: Sequest HT	# Peptides (by Search Engine): Sequest HT	# Razor Peptides	tdTomato	tdTomato	WT	G2341R	L2284P	C1264R
[truncated: 1,044 more rows]

[truncated: 8 more sheets: Batch 6, Batch 7, Batch 8, Batch 9, Batch 10, Batch 11, Batch 12, Batch 13]
