# Supplementary material for: Thyroglobulin Interactome Profiling Defines Altered Proteostasis Topology Associated With Thyroid Dyshormonogenesis
Source: Mol Cell Proteomics. 2020 Dec 8;20:100008. doi: 10.1074/mcp.RA120.002168 (PMC7950113; doi:10.1074/mcp.RA120.002168)
Supplement: Supplemental Table S7 [file mmc8.xlsx]

## Sheet: Batch 1
Annotated Sequence	Modifications	Modifications in Master Proteins	Qvality PEP	Qvality q-value	# Protein Groups	# Proteins	# PSMs	Master Protein Accessions	Positions in Master Proteins	# Missed Cleavages	Theo. MH+ [Da]	Percolator q-Value (by Search Engine): Sequest HT	Percolator PEP (by Search Engine): Sequest HT	XCorr (by Search Engine): Sequest HT
[R].GEVTAADLFNSR.[V]	1xTMT6plex [N-Term]		3.50186e-06	0	1	1	2	P58107	P58107 [1852-1863]	0	1508.79	0	2.982e-06	3.63
[R].VCTLAIIDPGDSDIIR.[S]	1xCarbamidomethyl [C2]; 1xTMT6plex [N-Term]		9.90593e-09	0	1	1	4	P62888	P62888 [91-106]	0	1987.07	0	7.477e-08	4.94
[R].LDIDPETITWQR.[V]	1xTMT6plex [N-Term]		3.65549e-05	0	1	1	3	P11586	P11586 [521-532]	0	1715.92	0	9.256e-06	3.41
[R].LDIDSPPITAR.[N]	1xTMT6plex [N-Term]		7.03014e-05	0	1	1	14	P14618	P14618 [33-43]	0	1426.81	0	1.946e-05	3.73
[R].VCDCSTPSECR.[M]	3xCarbamidomethyl [C2; C4; C10]; 1xTMT6plex [N-Term]		0.000857586	0	1	1	1	Q08554	Q08554 [664-674]	0	1599.68	0	0.0003343	2.33
[K].IDMNLTDLLGELQR.[D]	1xTMT6plex [N-Term]		8.39834e-08	0	1	1	5	Q15436	Q15436 [236-249]	0	1860.01	0	9.429e-09	4.05
[R].IDNDGDGFVTTEELK.[T]	1xTMT6plex [K15]; 1xTMT6plex [N-Term]		7.37228e-11	0	1	1	6	Q15293	Q15293 [91-105]	0	2111.09	0	3.233e-12	4.8
[R].LDNYDAPDIANIAISNELFEEAFAIFR.[K]	1xTMT6plex [N-Term]		2.57625e-08	0	1	1	3	Q00610	Q00610 [1047-1073]	0	3300.66	0	2.477e-09	5.06
[K].IDPENAEFLTALCELR.[L]	1xCarbamidomethyl [C13]; 1xTMT6plex [N-Term]		8.27748e-07	0	1	1	1	Q13325	Q13325 [464-479]	0	2120.09	0	1.265e-07	4.99
[R].LDGLVETPTGYIESLPR.[V]	1xTMT6plex [N-Term]		7.26538e-06	0	1	1	3	P55209	P55209 [56-72]	0	2089.14	0	0.0002121	4.08
[K].LDPGSEETQTLVR.[E]	1xTMT6plex [N-Term]		2.01403e-07	0	1	1	10	P26641	P26641 [402-414]	0	1673.89	0	2.236e-07	3.4
[R].LDQAVLDLQR.[C]	1xTMT6plex [N-Term]		9.06761e-05	0	1	1	2	Q9H3U1	Q9H3U1 [108-117]	0	1399.81	0	2.584e-05	3.66
[K].LDQEDALLGSYPVDDGCR.[I]	1xCarbamidomethyl [C17]; 1xTMT6plex [N-Term]		2.34144e-09	0	1	1	2	Q99426	Q99426 [67-84]	0	2252.07	0	1.637e-10	5.62
[R].LDQVEQELNELR.[E]	1xTMT6plex [N-Term]		9.2663e-06	0	1	1	2	Q9UQE7	Q9UQE7 [840-851]	0	1714.92	0	1.955e-06	4.73
[R].LDSIVIQQGR.[L]	1xTMT6plex [N-Term]		0.000553366	0	1	1	2	O60264	O60264 [627-636]	0	1357.8	0	0.0002028	2.71
[K].LDSSAQFGYYFR.[V]	1xTMT6plex [N-Term]		0.000345819	0	1	1	2	P43246	P43246 [513-524]	0	1682.84	0	0.0001183	2.15
[R].LDTETEGVPSTAIR.[E]	1xTMT6plex [N-Term]		0.000165387	0	1	1	1	P24941	P24941 [37-50]	0	1717.92	0	5.106e-05	3.13
[R].VAVQGDVVR.[E]	1xTMT6plex [N-Term]		0.000315422	0	1	1	14	P07814	P07814 [757-765]	0	1171.7	0.0001324	0.0009368	3.1
[K].VAVTEGCQPSR.[V]	1xCarbamidomethyl [C7]; 1xTMT6plex [N-Term]		0.000191059	0	1	1	3	O75369	O75369 [1320-1330]	0	1432.74	0	0.000331	2.89
[K].IDTIEIITDR.[Q]	1xTMT6plex [N-Term]		0.000157012	0	1	1	5	P22626	P22626 [138-147]	0	1417.81	0	7.626e-05	3.58
[K].IDGLLIDQIQR.[D]	1xTMT6plex [N-Term]		1.73202e-05	0	1	1	2	P82650	P82650 [281-291]	0	1512.89	0	3.968e-06	3.25
[K].VDAQFGGIDQR.[K]	1xTMT6plex [N-Term]		7.87906e-06	0	1	1	3	P54577	P54577 [179-189]	0	1434.75	0	1.618e-06	3.28
[R].LDALVAEEHLTVDAR.[V]	1xTMT6plex [N-Term]		8.75837e-05	0	1	1	1	Q9UKK9	Q9UKK9 [182-196]	0	1881.03	0	2.491e-05	3.39
[K].IDATSASVLASR.[F]	1xTMT6plex [N-Term]		6.58408e-06	0	1	1	5	P13667	P13667 [120-131]	0	1419.8	0	1.324e-06	4.08
[R].IDAVNAETIR.[E]	1xTMT6plex [N-Term]		0.000130514	0	1	1	1	O75439	O75439 [442-451]	0	1330.75	0	3.906e-05	3.27
[K].VDFPQDQLTALTGR.[I]	1xTMT6plex [N-Term]		3.4617e-08	0	1	1	14	P40926	P40926 [216-229]	0	1789.96	0	3.463e-09	4.12
[R].VDENGPELLPR.[V]	1xTMT6plex [N-Term]		0.000522617	0	1	1	3	Q92616	Q92616 [1027-1037]	0	1467.8	0	0.0001898	3.05
[K].VDELEAALR.[M]	1xTMT6plex [N-Term]		0.000649234	0	1	1	3	Q8N1N4	Q8N1N4 [375-383]	0	1244.7	0	0.0002431	3.04
[R].VDDNEETIK.[K]	1xTMT6plex [K9]; 1xTMT6plex [N-Term]		0.000960195	0	1	1	3	P00568	P00568 [139-147]	0	1520.82	0	0.0003812	3.34
[K].LDGEASINNR.[K]	1xTMT6plex [N-Term]		0.000474159	0	1	1	7	O95433	O95433 [64-73]	0	1317.7	0	0.00017	3.31
[K].LDEAEDDFK.[K]	1xTMT6plex [K9]; 1xTMT6plex [N-Term]		9.22629e-05	0	1	1	1	Q13217	Q13217 [121-129]	0	1539.79	0	2.64e-05	3.4
[R].VDCDQHSDIAQR.[Y]	1xCarbamidomethyl [C3]; 1xTMT6plex [N-Term]		3.29374e-05	0	1	1	1	Q9BS26	Q9BS26 [90-101]	0	1672.79	0	8.229e-06	3.86
[R].LDELEELLTNNR.[I]	1xTMT6plex [N-Term]		7.03014e-05	0	1	1	3	O75306	O75306 [255-266]	0	1687.91	0	1.945e-05	3.57
[K].VDATEESDLAQQYGVR.[G]	1xTMT6plex [N-Term]		1.00505e-09	0	1	1	3	P07237	P07237 [82-97]	0	2010	0	6.27e-11	4.66
[K].LDELYGTWR.[K]	1xTMT6plex [N-Term]		0.000531661	0	1	1	6	P36578	P36578 [260-268]	0	1381.73	0	0.0002888	3.09
[K].LDEIYVAGLVAHSDLDER.[A]	1xTMT6plex [N-Term]		1.74752e-06	0	1	1	1	O60506	O60506 [43-60]	0	2244.17	0	2.942e-07	4.02
[K].IDEPLEGSEDR.[I]	1xTMT6plex [N-Term]		4.3138e-06	0	1	1	7	P61978	P61978 [423-433]	0	1488.74	0	2.12e-06	3.52
[K].IDFDSVSSIMASSQ.[-]	1xTMT6plex [N-Term]		1.47275e-05	0	1	1	3	Q9UBQ5	Q9UBQ5 [205-218]	0	1715.84	0	3.298e-06	4.32
[R].LDFNGFYTER.[L]	1xTMT6plex [N-Term]		0.000638229	0	1	1	1	Q9BSJ2	Q9BSJ2 [859-868]	0	1490.75	0	0.0002383	2.8
[R].LDEEEEDNEGGEWER.[V]	1xTMT6plex [N-Term]		5.93268e-08	0	1	1	1	Q99613	Q99613 [289-303]	0	2064.88	0	6.383e-09	4.79
[R].LDVEEVDLSLR.[I]	1xTMT6plex [N-Term]		3.71953e-05	0	1	1	3	P57678	P57678 [662-672]	0	1516.84	0	9.447e-06	2.92
[R].LDVGNFSWGSECCTR.[K]	2xCarbamidomethyl [C12; C13]; 1xTMT6plex [N-Term]		9.02909e-09	0	1	1	9	P62241	P62241 [60-74]	0	2016.91	0	7.545e-10	5.1
[R].VALSEPQPER.[R]	1xTMT6plex [N-Term]		0.000420382	0	1	1	3	Q9BXP5	Q9BXP5 [450-459]	0	1354.75	0.0009319	0.006975	3.25
[K].VAGMDVELTVEER.[N]	1xTMT6plex [N-Term]		6.45257e-09	0	1	1	8	P62258	P62258 [30-42]	0	1676.87	0	5.136e-10	4.47
[K].LEGDNVNPESQLIQQSEQSESETAGSTK.[Y]	1xTMT6plex [K28]; 1xTMT6plex [N-Term]		7.24498e-07	0	1	1	1	Q93008	Q93008 [1835-1862]	0	3463.71	0	1.084e-07	4.52
[K].LEGELTEEVEMAK.[R]	1xTMT6plex [K13]; 1xTMT6plex [N-Term]		8.44713e-08	0	1	1	1	Q14683	Q14683 [455-467]	0	1936.03	0	9.498e-09	3.91
[R].LEGGSGGDSEVQR.[T]	1xTMT6plex [N-Term]		0.000330274	0	1	1	9	P62195	P62195 [259-271]	0	1519.75	0	0.0001124	3.37
[R].LEGLGSSEADQDGLASTVR.[S]	1xTMT6plex [N-Term]		8.49651e-12	0	1	1	2	Q07065	Q07065 [455-473]	0	2134.08	0	2.809e-13	5.39
[R].LEGLTDEINFLR.[Q]	1xTMT6plex [N-Term]		1.30809e-06	0	1	2	7	contaminant_KERATIN20	contaminant_KERATIN20 [214-225]	0	1648.91	0	5e-07	4.06
[K].LEEQDEFEK.[I]	1xTMT6plex [K9]; 1xTMT6plex [N-Term]		0.000194396	0	1	1	1	Q9NTJ5	Q9NTJ5 [424-432]	0	1624.85	0	6.148e-05	3.72
[R].LEGNTVGVEAAR.[V]	1xTMT6plex [N-Term]		4.71584e-05	0	1	1	4	P46060	P46060 [56-67]	0	1444.8	0	1.899e-05	3.98
[K].IEGYEDQVLITEHGDLGNSR.[F]	1xTMT6plex [N-Term]		2.36868e-07	0	1	1	1	P52907	P52907 [67-86]	0	2474.24	0	3.05e-08	5.02
[K].VAETANEEEVK.[K]	1xTMT6plex [K11]; 1xTMT6plex [N-Term]		6.7384e-06	0	1	1	2	P61221	P61221 [333-343]	0	1676.91	0	1.363e-06	3.32
[K].IEIDPQFQVVR.[T]	1xTMT6plex [N-Term]		0.000161611	0	1	1	2	Q8N1N4	Q8N1N4 [98-108]	0	1572.89	0	4.994e-05	2.98
[R].IEIESFYEGEDFSETLTR.[A]	1xTMT6plex [N-Term]		2.05537e-12	0	1	2	285	P11021	P11021 [307-324]	0	2394.16	0	1.08e-09	6.59
[K].IELFVGGELIDPADDR.[K]	1xTMT6plex [N-Term]		2.98631e-07	0	1	1	1	Q93008	Q93008 [932-947]	0	1988.05	0	3.977e-08	4.1
[R].LELLAAYEEVIR.[E]	1xTMT6plex [N-Term]		4.77426e-07	0	1	1	10	Q16643	Q16643 [11-22]	0	1647.95	0	5.042e-07	4.48
[R].LELQSALEAEIR.[A]	1xTMT6plex [N-Term]		7.11195e-05	0	1	1	1	Q9Y5S2	Q9Y5S2 [877-888]	0	1600.91	0	1.966e-05	3.18
[K].LEGTEDLSDVLVR.[Q]	1xTMT6plex [N-Term]		5.29894e-07	0	1	1	3	Q15003	Q15003 [726-738]	0	1674.91	0	7.615e-08	4.41
[K].IEELDQENEAALENGIK.[N]	1xTMT6plex [K17]; 1xTMT6plex [N-Term]		1.04964e-06	0	1	1	1	P43243	P43243 [720-736]	0	2373.25	0	1.655e-07	3.71
[R].VAVEEVDEEGK.[F]	1xTMT6plex [K11]; 1xTMT6plex [N-Term]		8.15769e-06	0	1	1	1	P02545	P02545 [440-450]	0	1661.9	0	1.686e-06	4.11
[R].LDVTVQSFGWSDR.[A]	1xTMT6plex [N-Term]		1.46876e-06	0	1	1	5	Q52LJ0	Q52LJ0 [229-241]	0	1738.9	0	5.577e-06	3.72
[R].IDYIAGLDSR.[G]	1xTMT6plex [N-Term]		2.10893e-05	0	1	1	6	P07741	P07741 [58-67]	0	1351.74	0	0.0003107	3.07
[K].LEAAEDIAYQLSR.[S]	1xTMT6plex [N-Term]		2.85107e-07	0	1	1	7	P35232	P35232 [241-253]	0	1707.91	0	7.901e-05	4.71
[K].LEAAETLEECALR.[S]	1xCarbamidomethyl [C10]; 1xTMT6plex [N-Term]		6.01339e-05	0	1	1	1	Q9NSK0	Q9NSK0 [480-492]	0	1733.89	0	1.63e-05	3.22
[K].VASTENGIIFGNIVYDVSGAASDR.[N]	1xTMT6plex [N-Term]		3.11894e-08	0	1	1	1	P53618	P53618 [791-814]	0	2684.37	0	3.067e-09	6.61
[K].LEAEIATYR.[R]	1xTMT6plex [N-Term]		0.000537775	0	1	2	3	P05783	P05783 [373-381]	0	1294.72	0	0.0001963	2.8
[K].VASQGEVVR.[K]	1xTMT6plex [N-Term]		0.000917799	0	1	1	8	P07814	P07814 [908-916]	0	1173.68	0	0.000361	2.95
[R].LEALDANSR.[K]	1xTMT6plex [N-Term]		0.000516672	0	1	1	1	P09496	P09496 [121-129]	0	1217.67	0	0.0001871	2.44
[R].LEDAADVYR.[G]	1xTMT6plex [N-Term]		0.00109288	0	1	1	3	Q9BXJ9	Q9BXJ9 [240-248]	0	1280.67	0.000239	0.002353	2.47
[K].VANVELYYR.[A]	1xTMT6plex [N-Term]		0.000589246	0	1	1	4	Q00610	Q00610 [1398-1406]	0	1355.75	0	0.0002177	2.82
[R].VANPSGNLTETYVQDR.[G]	1xTMT6plex [N-Term]		7.78928e-10	0	1	1	11	P21333	P21333 [1297-1312]	0	1993.02	0	3.076e-10	5.39
[R].LEDETILEYPIDVQR.[N]	1xTMT6plex [N-Term]		2.47388e-08	0	1	1	14	Q9ULV0	Q9ULV0 [42-56]	0	2062.09	0	7.258e-08	5.43
[R].LEDFLDNQR.[H]	1xTMT6plex [N-Term]		0.000892228	0	1	1	1	Q16513	Q16513 [451-459]	0	1378.72	0	0.0003503	2.6
[R].IEDGNNFGVSIQEETVAELR.[T]	1xTMT6plex [N-Term]		2.90111e-09	0	1	1	1	P61289	P61289 [147-166]	0	2449.24	0	2.077e-10	4.21
[R].IEDLEEGQQVIR.[S]	1xTMT6plex [N-Term]		2.72977e-06	0	1	1	3	Q14008	Q14008 [1655-1666]	0	1657.9	0	2.194e-06	3.43
[R].IEDVTPIPSDSTR.[R]	1xTMT6plex [N-Term]		1.44739e-05	0	1	1	9	P62263	P62263 [129-141]	0	1658.88	0	5.06e-06	3.97
[K].IEEEEQEPEPPEPFEYIDD.[-]	1xTMT6plex [N-Term]		1.65875e-06	0	1	1	1	Q99460	Q99460 [935-953]	0	2563.14	0	2.784e-07	2.96
[K].LEEEQIILEDQNCK.[L]	1xCarbamidomethyl [C13]; 1xTMT6plex [K14]; 1xTMT6plex [N-Term]		0.000114932	0	1	1	1	P35579	P35579 [976-989]	0	2219.16	0	3.393e-05	3.29
[R].VDIGDTIIYLVH.[-]	1xTMT6plex [N-Term]		8.22967e-07	0	1	1	13	Q9P2J5	Q9P2J5 [1165-1176]	0	1586.9	0	1.764e-06	4.19
[R].LELTTYLFGQDP.[-]	1xTMT6plex [N-Term]		0.00057924	0	1	1	1	Q99720	Q99720 [212-223]	0	1625.86	0	0.0002134	2.74
[R].VDILDPALLR.[S]	1xTMT6plex [N-Term]		0.00118874	0	1	1	1	P17980	P17980 [335-344]	0	1353.83	0	0.0004869	2.51
[R].IDAAEGPSDIPD.[-]	1xTMT6plex [N-Term]		0.0011303	0	1	1	1	P42771	P42771 [145-156]	0	1428.71	0	0.0004582	2.55
[K].VEDVSAVEIVGGATR.[I]	1xTMT6plex [N-Term]		1.91121e-05	0	1	1	2	Q92598	Q92598 [332-346]	0	1730.95	0	4.429e-06	4.23
[R].LAAEATEWQR.[S]	1xTMT6plex [N-Term]		0.000792181	0	1	1	3	Q96SB4	Q96SB4 [231-240]	0	1403.75	0	0.000304	3.44
[K].LAAELSATLEQAAATAR.[V]	1xTMT6plex [N-Term]		8.92487e-07	0	1	1	10	P58107	P58107 [541-557]	0	1916.07	0	1.483e-05	5.14
[R].LAAIAESGVER.[Q]	1xTMT6plex [N-Term]		3.91846e-05	0	1	1	4	P28072	P28072 [210-220]	0	1344.77	0	1.003e-05	4.08
[R].LACDVDQVTR.[Q]	1xCarbamidomethyl [C3]; 1xTMT6plex [N-Term]		0.000284383	0	1	1	4	P78527	P78527 [972-981]	0	1405.73	0.000354	0.003499	2.93
[R].VEDVEALDR.[K]	1xTMT6plex [N-Term]		0.000634602	0	1	1	1	P11216	P11216 [716-724]	0	1274.68	0	0.0002365	3.07
[R].LADGGATNQGR.[V]	1xTMT6plex [N-Term]		0.000707108	0	1	1	3	Q08380	Q08380 [26-36]	0	1288.68	0	0.0002683	2.92
[R].IADGYEQAAR.[V]	1xTMT6plex [N-Term]		0.000219429	0	1	1	8	P48643	P48643 [133-142]	0	1322.69	0	0.0004604	3.31
[K].VEEAEPEEFVVEK.[V]	1xTMT6plex [K13]; 1xTMT6plex [N-Term]		2.02573e-07	0	1	1	2	Q13185	Q13185 [22-34]	0	1992.06	0	2.553e-08	4.97
[K].LADIQIEQLNR.[T]	1xTMT6plex [N-Term]		5.07337e-06	0	1	1	6	O60925	O60925 [29-39]	0	1541.88	0	9.872e-07	3.85
[K].LADQSGLDVIR.[I]	1xTMT6plex [N-Term]		6.55862e-05	0	1	1	2	Q8N983	Q8N983 [104-114]	0	1415.81	0	1.792e-05	2.73
[R].VEAAATWYYSLEHSTDDYASFSR.[A]	1xTMT6plex [N-Term]		2.17167e-13	0	1	1	35	P01266	P01266 [2556-2578]	0	2898.34	0	1.816e-11	7.04
[R].IAEFAFEYAR.[N]	1xTMT6plex [N-Term]		4.91083e-05	0	1	1	12	P50213	P50213 [179-188]	0	1445.76	0	1.855e-05	3.33
[R].IAEFTTNLTEEEEK.[S]	1xTMT6plex [K14]; 1xTMT6plex [N-Term]		2.02573e-07	0	1	1	4	P35579	P35579 [1001-1014]	0	2112.11	0	2.561e-08	4.09
[K].VDVTEQPGLSGR.[F]	1xTMT6plex [N-Term]		0.000239249	0	1	1	4	Q9H3N1	Q9H3N1 [83-94]	0	1486.81	0	7.809e-05	3.48
[K].IAEQYESYYDYR.[N]	1xTMT6plex [N-Term]		3.12795e-07	0	1	1	1	Q8N1I0	Q8N1I0 [1279-1290]	0	1828.86	0	4.202e-08	3.79
[R].IAEVDASVVR.[E]	1xTMT6plex [N-Term]		0.000242023	0	1	1	3	P31930	P31930 [433-442]	0	1287.75	0	0.0001894	3.4
[K].VECTYISIDQVPR.[T]	1xCarbamidomethyl [C3]; 1xTMT6plex [N-Term]		8.94981e-06	0	1	1	1	Q12765	Q12765 [52-64]	0	1808.94	0	1.881e-06	3.24
[K].IAEVDCTAER.[N]	1xCarbamidomethyl [C6]; 1xTMT6plex [N-Term]		6.18991e-05	0	1	1	3	Q8NBS9	Q8NBS9 [376-385]	0	1392.7	0	2.09e-05	3.64
[R].GYSYDLEVEQAYDLAR.[R]	1xTMT6plex [N-Term]		1.26712e-09	0	1	1	5	P28074	P28074 [201-216]	0	2121.03	0	8.123e-11	4.7
[R].GYNFEDLTDR.[N]	1xTMT6plex [N-Term]		0.000134339	0	1	1	1	Q9H7D7	Q9H7D7 [511-520]	0	1458.71	0	4.053e-05	3.54
[K].GVGIISEGNETVEDIAAR.[L]	1xTMT6plex [N-Term]		2.20974e-13	0	1	3	5	P05023	P05023 [630-647]	0	2059.09	0	8.344e-13	5.73
[R].VEFMDDTSR.[S]	1xTMT6plex [N-Term]		0.000166344	0	1	1	9	P62857	P62857 [32-40]	0	1328.64	0.000239	0.001957	3.27
[K].GVLSAFNFGTVPSNN.[-]	1xTMT6plex [N-Term]		2.80081e-05	0	1	1	2	O15397	O15397 [1023-1037]	0	1752.91	0	6.856e-06	3.73
[K].GVQLDSAGLER.[L]	1xTMT6plex [N-Term]		0.000215665	0	1	1	1	Q5JTZ9	Q5JTZ9 [461-471]	0	1373.76	0	6.929e-05	2.89
[R].GVSAVVVGADR.[V]	1xTMT6plex [N-Term]		2.73669e-05	0	1	1	6	Q9BV20	Q9BV20 [239-249]	0	1258.73	0	6.082e-05	3.57
[R].VEFEELCADLFER.[V]	1xCarbamidomethyl [C7]; 1xTMT6plex [N-Term]		7.39346e-08	0	1	1	3	Q9Y4L1	Q9Y4L1 [346-358]	0	1885.92	0	8.171e-09	4.45
[K].VEEVVYDLSIR.[G]	1xTMT6plex [N-Term]		1.28908e-05	0	1	1	3	Q15631	Q15631 [205-215]	0	1550.86	0	2.275e-05	3.87
[R].GYSFTTTAER.[E]	1xTMT6plex [N-Term]		3.39047e-05	0	1	2	38	P60709	P60709 [197-206]	0	1361.69	0	3.531e-05	4.06
[R].GVVDSEDLPLNISR.[E]	1xTMT6plex [N-Term]		1.2525e-07	0	3	3	28	P07900; P08238; Q12931	P07900 [387-400]; P08238 [379-392]; Q12931 [389-402]	0	1742.95	0	2.963e-07	4.48
[K].GVVPLAGTNGETTTQGLDGLSER.[C]	1xTMT6plex [N-Term]		3.71089e-08	0	1	1	1	P04075	P04075 [112-134]	0	2501.3	0	3.732e-09	5.07
[R].GWTGQESLSDSDPEMWELLQR.[E]	1xTMT6plex [N-Term]		6.85727e-10	0	1	1	3	P34897	P34897 [42-62]	0	2693.27	0	4.062e-11	6.05
[K].GYAVEVLLEQNR.[S]	1xTMT6plex [N-Term]		0.000425232	0	1	1	2	Q96EK7	Q96EK7 [820-831]	0	1619.9	0	0.0001503	2.38
[K].GYEEWLLNEIR.[R]	1xTMT6plex [N-Term]		1.97878e-05	0	2	3	2	P12814; O43707	P12814 [377-387]; O43707 [396-406]	0	1650.87	0	4.615e-06	3.25
[R].GYEIDEDIVSR.[V]	1xTMT6plex [N-Term]		1.10888e-05	0	1	1	2	O14656	O14656 [289-299]	0	1524.77	0	2.397e-06	3.2
[RC].GYFDEEMNR.[VI]	1xTMT6plex [N-Term]		0.000224549	0	1	2	4	P58107	P58107 [1708-1716]; [2366-2374]; [2900-2908]; [3434-3442]; [3968-3976]; [4502-4510]; [5036-5044]	0	1389.63	0	7.27e-05	3.39
[K].GYNDDYYEESYFTTR.[T]	1xTMT6plex [N-Term]		7.65495e-08	0	1	1	2	P50402	P50402 [89-103]	0	2151.93	0	1.558e-07	5.23
[K].GVVDSDDLPLNVSR.[E]	1xTMT6plex [N-Term]		2.01982e-06	0	1	1	19	P14625	P14625 [435-448]	0	1714.92	0	5.263e-07	4.61
[K].LAGESESNLR.[K]	1xTMT6plex [N-Term]		0.000192165	0	1	1	5	P55072	P55072 [278-287]	0	1304.7	0	0.0002297	3.54
[K].LASEEPPDDEEALATIR.[L]	1xTMT6plex [N-Term]		1.77305e-07	0	1	1	3	Q9UBB4	Q9UBB4 [289-305]	0	2085.05	0	2.206e-08	4.88
[K].LASEILMQNWDAAMEDLTR.[L]	1xTMT6plex [N-Term]		7.90283e-09	0	1	1	3	P60228	P60228 [173-191]	0	2436.21	0	1.596e-06	4.25
[K].VDNSSLTGESEPQTR.[S]	1xTMT6plex [N-Term]		4.49259e-08	0	1	4	6	P05023	P05023 [213-227]	0	1848.91	0	4.651e-09	4.56
[K].LASQADSTEQVDDTILT.[-]	1xTMT6plex [N-Term]		7.19471e-05	0	1	1	1	Q92616	Q92616 [2655-2671]	0	2036.02	0	1.998e-05	2.84
[K].IASQMITEGR.[M]	1xTMT6plex [N-Term]		0.000415586	0	1	1	3	Q9BT78	Q9BT78 [338-347]	0	1334.73	0	0.0001463	3.63
[K].VDNIQAGELTEGIWR.[R]	1xTMT6plex [N-Term]		2.47388e-08	0	1	1	3	Q08945	Q08945 [40-54]	0	1930.02	0	2.368e-09	4.78
[K].LASAFTEEQAVLYNQR.[V]	1xTMT6plex [N-Term]		1.92286e-09	0	1	1	3	Q9UHB9	Q9UHB9 [221-236]	0	2069.09	0	1.309e-10	5
[K].IAVAVLEETTR.[E]	1xTMT6plex [N-Term]		0.000315422	0	1	1	1	P49792	P49792 [2467-2477]	0	1430.84	0	0.0001064	3.37
[K].LAVEALSSLDGDLAGR.[Y]	1xTMT6plex [N-Term]		1.5564e-08	0	1	1	21	P12277	P12277 [157-172]	0	1816	0	2.45e-07	5.05
[K].VDINTEDLEDGTCR.[V]	1xCarbamidomethyl [C13]; 1xTMT6plex [N-Term]		1.54259e-05	0	1	1	2	P21333	P21333 [2090-2103]	0	1865.87	0	3.475e-06	3.83
[R].LCAGASEDIR.[E]	1xCarbamidomethyl [C2]; 1xTMT6plex [N-Term]		0.000243422	0	1	1	1	Q9UM54	Q9UM54 [251-260]	0	1320.68	0	7.958e-05	2.26
[R].ICDECNYGSYQGR.[C]	2xCarbamidomethyl [C2; C5]; 1xTMT6plex [N-Term]		0.000326497	0	1	1	1	Q7RTV0	Q7RTV0 [45-57]	0	1850.8	0	0.0001107	2.36
[R].VDIIENQVMDFR.[T]	1xTMT6plex [N-Term]		7.03815e-07	0	1	1	2	P21266	P21266 [101-112]	0	1707.89	0	1.052e-07	4.03
[R].LCTSATESEVAR.[G]	1xCarbamidomethyl [C2]; 1xTMT6plex [N-Term]		1.71208e-05	0	1	1	1	P31930	P31930 [379-390]	0	1552.78	0	3.923e-06	4.24
[K].VDNDENEHQLSLR.[T]	1xTMT6plex [N-Term]		3.86424e-06	0	1	1	4	P06748	P06748 [33-45]	0	1797.89	0	7.341e-05	4.28
[R].VDQLTAQLADLAAR.[G]	1xTMT6plex [N-Term]		5.7968e-08	0	1	1	4	P18206	P18206 [548-561]	0	1713.97	0	6.204e-09	4.83
[K].LAQQSQALQELISELDR.[R]	1xTMT6plex [N-Term]		5.66413e-10	0	1	1	5	P19474	P19474 [218-234]	0	2171.19	0	9.88e-09	6.78
[K].LAGFLDLTEQEFR.[I]	1xTMT6plex [N-Term]		1.52075e-08	0	1	1	10	Q9Y262	Q9Y262 [475-487]	0	1767.95	0	4.769e-08	5.12
[K].VDVEALENSAGATYIR.[K]	1xTMT6plex [N-Term]		1.46425e-05	0	1	1	1	O76094	O76094 [516-531]	0	1937.02	0	3.278e-06	4.33
[R].LALADAGDTVEDANFVEAMADAGILR.[L]	1xTMT6plex [N-Term]		1.88432e-12	0	1	1	12	Q9P2J5	Q9P2J5 [741-766]	0	2877.45	0	3.595e-11	7.83
[K].LALDIEIATYR.[KT]	1xTMT6plex [N-Term]		5.20765e-07	0	4	8	834	contaminant_KERATIN20; P04264; Q6KB66; contaminant_KERATIN16	contaminant_KERATIN20 [382-392]; P04264 [473-483]; Q6KB66 [374-384]; contaminant_KERATIN16 [444-454]	0	1506.87	0	3.308e-05	4.46
[K].LALDVEIATYR.[K]	1xTMT6plex [N-Term]		6.34126e-07	0	5	15	450	contaminant_KERATIN17; P04259; P02538; contaminant_KERATIN22; contaminant_KERATIN18	contaminant_KERATIN17 [461-471]; P04259 [456-466]; P02538 [456-466]; contaminant_KERATIN22 [477-487]; contaminant_KERATIN18 [454-464]	0	1492.86	0	1.686e-06	4.25
[K].LALETTVLVESYTLPDGR.[I]	1xTMT6plex [N-Term]		4.10683e-09	0	1	1	7	P61160	P61160 [233-250]	0	2206.22	0	9.178e-06	5.11
[R].LALQTIPEDLDLR.[D]	1xTMT6plex [N-Term]		0.00111144	0	1	1	1	P51003	P51003 [173-185]	0	1725.99	0	0.0004512	2.59
[K].LANLINAEER.[R]	1xTMT6plex [N-Term]		6.04829e-05	0	1	1	2	P52701	P52701 [1015-1024]	0	1371.78	0	1.639e-05	3.08
[R].IANLQTDLSDGLR.[L]	1xTMT6plex [N-Term]		1.13177e-08	0	1	1	7	P21333	P21333 [64-76]	0	1644.91	0	9.746e-10	4.2
[K].IANPVEGSSGR.[Q]	1xTMT6plex [N-Term]		0.00113665	0	1	1	9	Q15365	Q15365 [315-325]	0	1315.72	0.000239	0.002221	3.14
[K].IANPVEGSTDR.[Q]	1xTMT6plex [N-Term]		1.23787e-05	0	1	1	7	Q15366	Q15366 [323-333]	0	1387.74	0	2.7e-06	3.38
[R].LAPEYEAAATR.[L]	1xTMT6plex [N-Term]		0.000213192	0	1	1	13	P30101	P30101 [63-73]	0	1420.76	0	0.0001754	2.99
[R].VDSAATSGYEIGNPPDYR.[G]	1xTMT6plex [N-Term]		5.61517e-11	0	1	1	1	P24666	P24666 [42-59]	0	2141.03	0	2.379e-12	5.05
[R].LAQEQGGGDNSLLVR.[A]	1xTMT6plex [N-Term]		3.24785e-06	0	1	1	1	Q9UID3	Q9UID3 [356-370]	0	1785.97	0	5.933e-07	3.89
[K].LAQFDYGR.[K]	1xTMT6plex [N-Term]		0.000801218	0	1	3	5	Q5T9A4	Q5T9A4 [506-513]	0	1198.64	0.000239	0.002385	2.37
[R].IAQLEEELEEEQGNTELINDR.[L]	1xTMT6plex [N-Term]		5.3764e-10	0	1	1	4	P35579	P35579 [1731-1751]	0	2701.34	0	3.073e-11	6.43
[R].LAQQISDEASR.[Y]	1xTMT6plex [N-Term]		3.50186e-06	0	1	1	3	Q93008	Q93008 [1221-1231]	0	1446.77	0	9.176e-07	3.35
[K].LDADYPLR.[V]	1xTMT6plex [N-Term]		0.00115592	0	1	1	3	O43583	O43583 [23-30]	0	1191.66	0.000239	0.001795	3.14
[R].LENDGATALAEAFR.[V]	1xTMT6plex [N-Term]		1.55188e-07	0	1	1	1	P46060	P46060 [192-205]	0	1706.89	0	1.888e-08	3.1
[K].LENDQIESLR.[Q]	1xTMT6plex [N-Term]		0.000154315	0	1	1	2	P56192	P56192 [805-814]	0	1445.78	0	4.742e-05	3.5
[R].LENEIQTYR.[S]	1xTMT6plex [N-Term]		0.000237874	0	1	2	32	contaminant_KERATIN03	contaminant_KERATIN03 [442-450]	0	1394.75	0	9.526e-05	3.9
[R].TTPSYVAFTDTER.[L]	1xTMT6plex [N-Term]		8.44617e-06	0	3	6	20	P54652; P11142; P08107	P54652 [38-50]; P11142 [37-49]; P08107 [37-49]	0	1716.86	0	1.76e-06	4.43
[R].TTPSVVAFTADGER.[L]	1xTMT6plex [N-Term]		1.06804e-06	0	1	1	10	P38646	P38646 [86-99]	0	1679.88	0.002662	0.0276	3.83
[R].LLLAIVGQ.[-]	1xTMT6plex [N-Term]		0.000256379	0	1	1	5	P20073	P20073 [481-488]	0	1055.7	6.983e-05	0.0006379	2.88
[K].ILLDQVEEAVADFDECIR.[L]	1xCarbamidomethyl [C16]; 1xTMT6plex [N-Term]		5.50191e-06	0	1	1	1	O94826	O94826 [412-429]	0	2364.2	0	1.078e-06	5.97
[R].LLLEVTYEAIVDGGINPDSLR.[G]	1xTMT6plex [N-Term]		7.58892e-11	0	1	1	51	P49327	P49327 [81-101]	0	2516.38	0	3.343e-12	6.62
[K].IIILDEADSMTDGAQQALR.[R]	1xTMT6plex [N-Term]		1.86255e-08	0	1	1	2	P35250	P35250 [137-155]	0	2289.2	0	6.845e-06	5.25
[R].TTIFSPEGR.[L]	1xTMT6plex [N-Term]		0.00114947	0	1	1	11	P25789	P25789 [9-17]	0	1236.68	0.000239	0.001839	3.18
[R].ILGADTSVDLEETGR.[V]	1xTMT6plex [N-Term]		1.22737e-08	0	1	1	12	P25705	P25705 [59-73]	0	1804.95	0	1.248e-09	4.74
[R].ILMAIDSELVDR.[D]	1xTMT6plex [N-Term]		4.63797e-07	0	1	1	6	O43592	O43592 [145-156]	0	1603.89	0	6.537e-08	4.26
[K].TTHFVEGGDAGNR.[E]	1xTMT6plex [N-Term]		1.05255e-05	0	1	1	138	P18124	P18124 [224-236]	0	1589.79	0	2.895e-06	3.75
[R].ILQEDPTNTAAR.[K]	1xTMT6plex [N-Term]		0.00109903	0	1	1	3	Q15006	Q15006 [113-124]	0	1557.84	0	0.0004444	3.2
[R].LLQEEEQER.[R]	1xTMT6plex [N-Term]		4.99684e-05	0	1	1	4	O14654	O14654 [1074-1082]	0	1402.74	0	9.304e-05	3.66
[K].LLQLVEDR.[G]	1xTMT6plex [N-Term]		0.000683376	0	1	1	4	P17844	P17844 [471-478]	0	1214.73	0	0.0005341	3.24
[R].LLQSGNSDVVR.[S]	1xTMT6plex [N-Term]		0.000136688	0	1	1	3	Q13835	Q13835 [603-613]	0	1416.8	0	4.113e-05	2.97
[K].LLSDFLDSEVSELR.[T]	1xTMT6plex [N-Term]		6.10702e-08	0	1	1	5	Q9BPX3	Q9BPX3 [695-708]	0	1851.99	0	6.597e-09	4.55
[R].LLFEDWTYDDFR.[N]	1xTMT6plex [N-Term]		6.05411e-07	0	1	1	7	Q9BWS9	Q9BWS9 [150-161]	0	1848.9	0	1.151e-05	4.3
[K].TVAVWDSETGER.[V]	1xTMT6plex [N-Term]		0.000115598	0	1	1	2	Q96DI7	Q96DI7 [132-143]	0	1578.8	0	3.405e-05	3.67
[K].ILDVASLEVLNEVNR.[R]	1xTMT6plex [N-Term]		1.13504e-07	0	1	1	8	Q92616	Q92616 [2635-2649]	0	1913.09	0	1.324e-08	5.27
[R].IIDVVYNASNNELVR.[T]	1xTMT6plex [N-Term]		2.0853e-09	0	1	1	27	P62241	P62241 [78-92]	0	1948.07	0	1.821e-08	4.87
[K].TVAQSQQLETNSQR.[D]	1xTMT6plex [N-Term]		3.10078e-06	0	1	1	4	P40938	P40938 [114-127]	0	1818.95	0	6.366e-05	3.78
[R].LLEGEDAHLSSSQFSSGSQSSR.[D]	1xTMT6plex [N-Term]		2.32709e-05	0	1	2	8	P02533	P02533 [418-439]	0	2538.23	0	1.14e-05	4.13
[KR].LLEGEECR.[LM]	1xCarbamidomethyl [C7]; 1xTMT6plex [N-Term]		0.00066799	0	6	14	12	contaminant_KERATIN17; P04259; P02538; contaminant_KERATIN22; Q8N1N4; contaminant_KERATIN18	contaminant_KERATIN17 [473-480]; P04259 [468-475]; P02538 [468-475]; contaminant_KERATIN22 [489-496]; Q8N1N4 [416-423]; contaminant_KERATIN18 [466-473]	0	1234.63	6.983e-05	0.0008075	3.05
[K].IIENELEGFGIR.[L]	1xTMT6plex [N-Term]		6.00132e-06	0	1	1	5	Q9Y295	Q9Y295 [160-171]	0	1618.9	0	1.193e-06	3.74
[R].TTTGSYIANR.[V]	1xTMT6plex [N-Term]		0.00046077	0	1	1	6	P28072	P28072 [54-63]	0	1312.71	0.0006289	0.004898	2.87
[K].LLEQALVIEEQLR.[R]	1xTMT6plex [N-Term]		3.5307e-05	0	1	2	4	Q14839	Q14839 [1788-1800]	0	1783.05	0	8.861e-06	4.24
[K].LIESAEELIR.[D]	1xTMT6plex [N-Term]		3.82877e-05	0	1	1	6	Q13217	Q13217 [271-280]	0	1401.82	0	0.0002485	3.72
[K].TTQVPQFILDDFIQNDR.[A]	1xTMT6plex [N-Term]		0.000468758	0	1	1	4	Q08211	Q08211 [418-434]	0	2279.19	0	0.000379	3.61
[R].LLETVIDVSTADR.[A]	1xTMT6plex [N-Term]		1.98502e-06	0	1	1	6	P57678	P57678 [457-469]	0	1660.93	0	1.444e-06	4.34
[K].LIEVDDER.[K]	1xTMT6plex [N-Term]		0.00046077	0	1	1	8	P62753	P62753 [15-22]	0	1217.66	6.983e-05	0.0005679	3.2
[R].TTYLVLDEADR.[M]	1xTMT6plex [N-Term]		4.6782e-06	0	1	1	2	P17844	P17844 [242-252]	0	1524.81	0	5.992e-06	4.02
[R].LISEILSESVVPDVR.[S]	1xTMT6plex [N-Term]		6.1425e-08	0	1	1	3	Q969G3	Q969G3 [202-216]	0	1885.08	0	6.64e-09	4.39
[K].LLSSGFDIDTPDDFGR.[T]	1xTMT6plex [N-Term]		7.20329e-09	0	1	1	2	O15084	O15084 [391-406]	0	1983.99	0	5.829e-09	4.23
[K].LNIQPSEADYAVDIR.[S]	1xTMT6plex [N-Term]		2.52452e-07	0	1	1	3	Q9NYU2	Q9NYU2 [440-454]	0	1933.02	0	3.296e-08	4.4
[R].INISEGNCPER.[I]	1xCarbamidomethyl [C8]; 1xTMT6plex [N-Term]		4.32367e-05	0	2	3	5	Q15366; Q15365	Q15366 [47-57]; Q15365 [47-57]	0	1517.76	0	1.12e-05	3.42
[K].LNLVDLAGSENIGR.[S]	1xTMT6plex [N-Term]		2.10956e-07	0	1	1	3	P52732	P52732 [261-274]	0	1699.95	0	2.689e-08	3.88
[R].LNLVEAFVEDAELR.[Q]	1xTMT6plex [N-Term]		3.27638e-09	0	1	1	14	P43246	P43246 [360-373]	0	1847.01	0	2.393e-10	5.36
[K].LNPVTTDEDLEIIFSR.[F]	1xTMT6plex [N-Term]		1.54295e-09	0	1	1	3	Q8WUA2	Q8WUA2 [247-262]	0	2091.12	0	1.429e-06	4.83
[R].LNSAIIYDR.[D]	1xTMT6plex [N-Term]		0.000440118	0	1	1	9	P23921	P23921 [131-139]	0	1293.74	0	0.0001561	3.29
[K].LNTQEIFDDWAR.[K]	1xTMT6plex [N-Term]		1.15476e-05	0	1	1	1	Q14204	Q14204 [693-704]	0	1736.88	0	2.498e-06	3.93
[K].LNLAQFLNEDLS.[-]	1xTMT6plex [N-Term]		0.000468758	0	1	1	2	Q9BPX3	Q9BPX3 [1004-1015]	0	1605.87	0	0.0002924	2.67
[K].TSTVDLPIENQLLWQIDR.[E]	1xTMT6plex [N-Term]		3.30494e-08	0	1	1	1	P34932	P34932 [574-591]	0	2370.29	0	3.283e-09	4.41
[K].IPDEFDNDPILVQQLR.[R]	1xTMT6plex [N-Term]		9.70703e-08	0	1	1	8	Q3ZCQ8	Q3ZCQ8 [98-113]	0	2141.14	0	1.115e-08	5.24
[K].LPESENLQEFWDNLIGGVDMVTDDDR.[R]	1xTMT6plex [N-Term]		0.0010686	0	1	1	1	P49327	P49327 [13-38]	0	3236.53	0	0.0004297	4.57
[K].LPESENLQEFWDNLIGGVDMVTDDDRR.[W]	1xTMT6plex [N-Term]		7.61127e-16	0	1	1	37	P49327	P49327 [13-39]	1	3392.63	0	7.227e-18	7.2
[R].TSQNSELNNMQDLVEDYK.[K]	1xTMT6plex [K18]; 1xTMT6plex [N-Term]		8.37443e-13	0	1	2	7	contaminant_KERATIN22	contaminant_KERATIN22 [254-271]	0	2586.28	0	2.025e-14	5.74
[K].LPETNLFETEETR.[K]	1xTMT6plex [N-Term]		8.92487e-07	0	1	1	6	Q15046	Q15046 [408-420]	0	1807.93	0	1.372e-07	4
[R].LPLQLDDAVRPEAEGEEEGR.[A]	1xTMT6plex [N-Term]		1.40229e-08	0	1	1	33	P14868	P14868 [152-171]	0	2452.25	0	1.109e-07	4.33
[K].LPIVNEDDELVAIIAR.[T]	1xTMT6plex [N-Term]		4.70576e-10	0	1	1	10	P12268	P12268 [209-224]	0	2009.15	0	6.293e-11	5.34
[R].LPTEEEWEFAAR.[G]	1xTMT6plex [N-Term]		8.36236e-05	0	1	1	2	Q8NBJ7	Q8NBJ7 [163-174]	0	1706.86	0	2.363e-05	2.59
[R].TSTSQAVFR.[L]	1xTMT6plex [N-Term]		0.000828936	0	1	1	10	P14868	P14868 [189-197]	0	1225.67	6.983e-05	0.0007085	2.84
[K].LNGTDPEDVIR.[N]	1xTMT6plex [N-Term]		0.00011762	0	1	2	3	O14950	O14950 [94-104]	0	1457.78	0	3.479e-05	3.9
[K].INFDDNAEFR.[Q]	1xTMT6plex [N-Term]		0.000315422	0	1	1	1	Q96I99	Q96I99 [260-269]	0	1469.72	0	0.0001065	3.43
[R].LISTLENLYER.[K]	1xTMT6plex [N-Term]		9.24052e-07	0	1	1	8	P54132	P54132 [776-786]	0	1579.89	0	1.268e-06	3.54
[R].LLTETEDWLYEEGEDQAK.[Q]	1xTMT6plex [K18]; 1xTMT6plex [N-Term]		1.00211e-06	0	1	1	3	Q92598	Q92598 [668-685]	0	2627.31	0	1.564e-07	4.51
[K].ILVALCGGN.[-]	1xCarbamidomethyl [C6]; 1xTMT6plex [N-Term]		0.00123618	0	1	1	2	P04083	P04083 [338-346]	0	1145.65	0	0.0005101	3.36
[R].LIVENLSSR.[CV]	1xTMT6plex [N-Term]		0.000585892	0	3	3	4	Q13247; Q08170; Q13243	Q13247 [112-120]; Q08170 [106-114]; Q13243 [110-118]	0	1259.75	0	0.0002163	2.47
[K].LLVLYSGEDDELLQR.[A]	1xTMT6plex [N-Term]		9.99229e-08	0	1	1	4	Q9H3U1	Q9H3U1 [822-836]	0	1992.09	0	1.151e-08	5.09
[R].LLVTDMSDAEQYR.[S]	1xTMT6plex [N-Term]		5.20765e-07	0	1	1	1	O14929	O14929 [337-349]	0	1769.89	0	7.49e-08	4.22
[R].TTDGVYEGVAIGGDR.[Y]	1xTMT6plex [N-Term]		6.00181e-08	0	1	1	4	P53396	P53396 [677-691]	0	1738.88	0	4.592e-08	4.49
[K].TSYLTELIDR.[Y]	1xTMT6plex [N-Term]		8.31414e-05	0	1	1	1	Q9Y6E0	Q9Y6E0 [293-302]	0	1439.79	0	2.343e-05	3.24
[R].LMDEAVLALR.[N]	1xTMT6plex [N-Term]		9.94657e-05	0	1	1	3	Q92616	Q92616 [314-323]	0	1359.79	0	2.881e-05	2.77
[K].LMDEVAGIVAAR.[H]	1xTMT6plex [N-Term]		1.74752e-06	0	1	1	4	O00154	O00154 [253-264]	0	1473.83	0	2.954e-07	3.73
[K].TSYGWIEIVGCADR.[S]	1xCarbamidomethyl [C11]; 1xTMT6plex [N-Term]		5.98438e-07	0	1	1	4	P41250	P41250 [451-464]	0	1855.92	0	1.795e-06	4.08
[R].TSYAQLLEECPR.[D]	1xCarbamidomethyl [C10]; 1xTMT6plex [N-Term]		6.95708e-07	0	1	1	2	P58107	P58107 [1093-1104]	0	1695.86	0	1.038e-07	4.71
[R].IMNVIGEPIDER.[G]	1xTMT6plex [N-Term]		1.16146e-05	0	1	1	7	P06576	P06576 [144-155]	0	1614.87	0	1.762e-05	3.99
[K].LMTQAQLEEATR.[Q]	1xTMT6plex [N-Term]		0.000304719	0	1	1	1	P82650	P82650 [105-116]	0	1619.86	0	0.0001028	3.28
[R].INAAEIESR.[V]	1xTMT6plex [N-Term]		0.00103898	0	1	1	3	Q06124	Q06124 [221-229]	0	1231.68	0	0.0004153	3.35
[R].INDALSCEYECR.[R]	2xCarbamidomethyl [C7; C11]; 1xTMT6plex [N-Term]		3.22909e-06	0	1	1	1	Q52LJ0	Q52LJ0 [210-221]	0	1758.8	0	5.911e-07	4.07
[R].LNDSILQATEQR.[R]	1xTMT6plex [N-Term]		2.18417e-07	0	1	1	4	P15924	P15924 [1256-1267]	0	1616.88	0	1.79e-06	3.79
[K].LNEDMACSVAGITSDANVLTNELR.[L]	1xCarbamidomethyl [C7]; 1xTMT6plex [N-Term]		2.9434e-08	0	1	1	3	P25789	P25789 [68-91]	0	2822.39	0	2.885e-09	6.73
[K].LNEIVGNEDTVSR.[L]	1xTMT6plex [N-Term]		1.60641e-05	0	1	1	1	P35250	P35250 [47-59]	0	1674.89	0	3.646e-06	3.06
[R].LLDISASSTEQIL.[-]	1xTMT6plex [N-Term]		0.000493552	0	1	1	1	O43615	O43615 [440-452]	0	1618.91	0	0.000178	1.72
[R].TVESEAASYLDQISR.[Y]	1xTMT6plex [N-Term]		1.20273e-07	0	1	1	3	P61289	P61289 [167-181]	0	1897.97	0	1.422e-08	4.93
[R].IEYQFFEDR.[H]	1xTMT6plex [N-Term]		9.44219e-05	0	1	1	7	Q9NYU2	Q9NYU2 [964-972]	0	1475.74	0	2.712e-05	3.17
[K].LFADAEEEQR.[R]	1xTMT6plex [N-Term]		4.52859e-05	0	1	1	2	P46459	P46459 [305-314]	0	1436.72	0	1.178e-05	3.51
[R].IFAMDENLSSIMER.[D]	1xTMT6plex [N-Term]		7.36314e-05	0	1	1	1	Q9Y4E8	Q9Y4E8 [533-546]	0	1884.94	0	2.039e-05	3.63
[R].TYAEPLTAAMVEFYTMSQER.[F]	1xTMT6plex [N-Term]		3.71953e-05	0	1	1	1	Q14204	Q14204 [2764-2783]	0	2567.24	0	9.436e-06	3.42
[R].TWEQQQEVVSR.[N]	1xTMT6plex [N-Term]		2.96906e-07	0	1	1	2	Q9UJU6	Q9UJU6 [236-246]	0	1618.84	0	7.513e-07	3.78
[K].LFDSDPITVTVPVEVSR.[K]	1xTMT6plex [N-Term]		0.000757016	0	1	1	1	P10909	P10909 [409-425]	0	2103.15	0	0.0002893	2.22
[K].LFDVCGSQDFESDLDR.[L]	1xCarbamidomethyl [C5]; 1xTMT6plex [N-Term]		0.000547077	0	1	1	1	Q92878	Q92878 [629-644]	0	2131.98	0	0.0002	3.16
[K].LFEEPEDPSNR.[S]	1xTMT6plex [N-Term]		0.000432612	0	1	1	2	P63151	P63151 [268-278]	0	1561.77	0	0.0001527	2.74
[K].TYFYQLWYDQDYAR.[F]	1xTMT6plex [N-Term]		0.000364175	0	1	1	1	P26358	P26358 [862-875]	0	2161.02	0	0.0001253	1.64
[R].TWEGWEPWM.[-]	1xTMT6plex [N-Term]		0.000882194	0	1	1	2	P78527	P78527 [4120-4128]	0	1450.67	0	0.0003461	2.24
[R].LFGDEAAEQWR.[F]	1xTMT6plex [N-Term]		3.61341e-05	0	1	1	1	Q2T9J0	Q2T9J0 [150-160]	0	1550.78	0	9.132e-06	2.65
[K].IFLDESAPDNVLEVTAR.[A]	1xTMT6plex [N-Term]		5.25316e-08	0	1	1	3	Q9ULT8	Q9ULT8 [60-76]	0	2118.13	0	5.533e-09	4.95
[R].LFLESSDANPVR.[Y]	1xTMT6plex [N-Term]		5.19228e-06	0	1	1	3	Q9NU22	Q9NU22 [126-137]	0	1576.85	0	1.014e-06	3.49
[K].LFIGGLSFETTDDSLR.[E]	1xTMT6plex [N-Term]		1.20275e-09	0	1	1	11	P51991	P51991 [37-52]	0	2000.05	0	7.658e-11	5.34
[K].LFIGGLSFETTDESLR.[S]	1xTMT6plex [N-Term]		2.71417e-10	0	1	2	10	P09651	P09651 [16-31]	0	2014.07	0	1.421e-11	5.58
[K].IFINNEWQNSESGR.[V]	1xTMT6plex [N-Term]		0.000499234	0	1	1	1	O94788	O94788 [40-53]	0	1922.96	0	0.0001802	2.81
[R].TVYFSEQWVSSLNER.[E]	1xTMT6plex [N-Term]		2.42425e-09	0	1	1	23	P52732	P52732 [826-840]	0	2074.04	0	1.004e-08	5.38
[R].IFELGLGDDDGNLEEDFITWR.[E]	1xTMT6plex [N-Term]		8.65765e-05	0	1	1	1	P16435	P16435 [200-220]	0	2683.31	0	2.456e-05	2.95
[R].TYGEPESAGPSR.[A]	1xTMT6plex [N-Term]		0.000432612	0	1	1	5	P50402	P50402 [104-115]	0	1479.73	0.0001324	0.001398	3.17
[R].IEYDCELVPR.[R]	1xCarbamidomethyl [C5]; 1xTMT6plex [N-Term]		0.000232452	0	1	1	2	Q9P258	Q9P258 [301-310]	0	1522.78	0	0.0004672	3.55
[R].LEYCEALAMLR.[E]	1xCarbamidomethyl [C4]; 1xTMT6plex [N-Term]		5.29456e-05	0	1	1	1	P14868	P14868 [346-356]	0	1597.83	0	1.407e-05	3.46
[R].IENVVLDANCSR.[D]	1xCarbamidomethyl [C10]; 1xTMT6plex [N-Term]		4.03353e-05	0	1	1	1	Q9H074	Q9H074 [349-360]	0	1618.84	0	1.032e-05	3.77
[R].LEPVIMELER.[Q]	1xTMT6plex [N-Term]		0.000922997	0	1	1	6	Q16875	Q16875 [370-379]	0	1457.82	0.0001324	0.001108	3.06
[R].LEQDEYALR.[S]	1xTMT6plex [N-Term]		0.00109903	0	1	1	2	P55084	P55084 [239-247]	0	1365.72	0.0001942	0.001616	3.42
[R].LEQEEQQR.[L]	1xTMT6plex [N-Term]		0.00101015	0	1	1	3	Q3ZCQ8	Q3ZCQ8 [318-325]	0	1288.67	0	0.0004039	2.95
[R].LEQEIATYR.[RS]	1xTMT6plex [N-Term]		0.000949421	0	5	13	13	P02533; contaminant_KERATIN10; Q04695; contaminant_KERATIN04; P08779	P02533 [408-416]; contaminant_KERATIN10 [373-381]; Q04695 [377-385]; contaminant_KERATIN04 [398-406]; P08779 [410-418]	0	1351.74	0.0007365	0.005314	3.75
[K].LEQVSSDEGIGTLAENLLEALR.[E]	1xTMT6plex [N-Term]		2.19686e-07	0	1	1	1	Q5T4S7	Q5T4S7 [4751-4772]	0	2586.38	0	2.809e-08	4.87
[K].LESCGVTSDNCR.[D]	2xCarbamidomethyl [C4; C11]; 1xTMT6plex [N-Term]		9.1078e-08	0	1	1	2	P13489	P13489 [206-217]	0	1626.74	0	2.674e-06	3.55
[K].LESDYEILER.[F]	1xTMT6plex [N-Term]		1.3041e-05	0	1	1	12	P41252	P41252 [269-278]	0	1495.78	0	5.142e-05	4.01
[R].LESEGSPETLTNLR.[K]	1xTMT6plex [N-Term]		2.04336e-06	0	1	1	5	Q9P035	Q9P035 [133-146]	0	1774.94	0	1.979e-06	4.97
[R].LETELGQPAER.[W]	1xTMT6plex [N-Term]		0.00037264	0	1	1	2	O95248	O95248 [1660-1670]	0	1471.8	0	0.0001292	2.8
[K].IETIEVMEDR.[Q]	1xTMT6plex [N-Term]		4.22471e-05	0	1	1	3	P51991	P51991 [152-161]	0	1463.76	0	1.088e-05	3.91
[K].LEVEANNAFDQYR.[D]	1xTMT6plex [N-Term]		1.90068e-07	0	1	1	4	P47756	P47756 [96-108]	0	1797.9	0	5.831e-08	4.45
[K].IEVLEEELR.[L]	1xTMT6plex [N-Term]		0.000332178	0	1	1	6	P15924	P15924 [1034-1042]	0	1358.77	0	0.0003531	3.52
[K].IEVIEIMTDR.[G]	1xTMT6plex [N-Term]		5.57762e-05	0	1	2	12	P09651	P09651 [131-140]	0	1447.8	0	1.494e-05	3.67
[K].IEVLYEDEGFR.[S]	1xTMT6plex [N-Term]		8.30068e-06	0	1	1	2	Q99460	Q99460 [45-55]	0	1598.83	0	1.721e-06	3.5
[K].TYGNVLVLDGVIQCTER.[D]	1xCarbamidomethyl [C14]; 1xTMT6plex [N-Term]		1.06804e-06	0	1	1	4	P19623	P19623 [58-74]	0	2166.14	0	2.398e-05	4.64
[R].LFQVSTLDAALSGTLSGVEGFTSQEDQEMLSR.[I]	1xTMT6plex [N-Term]		5.44999e-05	0	1	1	1	P33992	P33992 [643-674]	0	3645.82	0	1.457e-05	4.8
[K].LFSLELVDESGEIR.[A]	1xTMT6plex [N-Term]		1.45184e-06	0	1	1	3	P27694	P27694 [221-234]	0	1836	0	2.38e-07	4.75
[K].TVIQAEIDAAAELIDFFR.[F]	1xTMT6plex [N-Term]		3.97802e-08	0	1	1	1	P30038	P30038 [154-171]	0	2251.22	0	4.042e-09	3.88
[K].TVIESSPESPVTITEPYR.[T]	1xTMT6plex [N-Term]		7.58862e-07	0	1	1	2	Q8TEQ6	Q8TEQ6 [616-633]	0	2234.18	0	1.145e-07	4.79
[K].LGSLVENNER.[V]	1xTMT6plex [N-Term]		4.52859e-05	0	1	2	8	Q99613	Q99613 [863-872]	0	1359.74	0	6.367e-05	3.57
[K].LGSSLDWDR.[A]	1xTMT6plex [N-Term]		0.000801218	0	1	1	2	P26640	P26640 [434-442]	0	1277.67	0	0.0003083	2.84
[R].LGSSSLTNIPEEVR.[E]	1xTMT6plex [N-Term]		9.21393e-08	0	1	1	18	Q6P3W7	Q6P3W7 [288-301]	0	1730.95	0	2.682e-08	4.75
[K].LGVDLDAQTWR.[I]	1xTMT6plex [N-Term]		3.46153e-06	0	1	1	9	P22102	P22102 [698-708]	0	1502.82	0	1.678e-06	3.95
[R].IGVGGGAASSVQVQGDNTSDLDFGAVQR.[G]	1xTMT6plex [N-Term]		5.63088e-06	0	1	1	1	O15067	O15067 [459-486]	0	2934.48	0	1.107e-06	6.31
[K].LGWIYEFATEDSQR.[Y]	1xTMT6plex [N-Term]		3.24785e-06	0	1	1	1	P62699	P62699 [80-93]	0	1943.97	0	5.943e-07	4
[R].TVIDYNGER.[T]	1xTMT6plex [N-Term]		0.000322763	0	1	1	6	P07237	P07237 [453-461]	0	1295.68	0	0.000166	3.36
[K].IGIIGGTGLDDPEILEGR.[T]	1xTMT6plex [N-Term]		4.41492e-06	0	1	1	2	Q13126	Q13126 [12-29]	0	2054.13	0	8.407e-07	3.89
[K].LLADQAEAR.[R]	1xTMT6plex [N-Term]		0.000168276	0	1	1	9	P84098	P84098 [154-162]	0	1215.69	0.000354	0.003694	3.72
[K].TVLDQQQTPSR.[L]	1xTMT6plex [N-Term]		0.000196652	0	1	1	7	P42704	P42704 [1129-1139]	0	1501.82	0	0.0001563	3.41
[R].TVLDPVTGDLSDTR.[T]	1xTMT6plex [N-Term]		2.93359e-05	0	1	1	2	Q15393	Q15393 [677-690]	0	1717.92	0	7.221e-06	3.37
[K].TVFGVEPDLTR.[E]	1xTMT6plex [N-Term]		0.000155209	0	1	1	4	Q96KP4	Q96KP4 [403-413]	0	1462.81	0	0.0002077	2.75
[R].LLDEEEATDNDLR.[A]	1xTMT6plex [N-Term]		9.4025e-07	0	1	1	3	Q8WUM4	Q8WUM4 [457-469]	0	1761.87	0	3.147e-07	3.82
[K].TVESQLYTNPDSR.[Y]	1xTMT6plex [N-Term]		1.66359e-07	0	1	1	4	Q8N1I0	Q8N1I0 [815-827]	0	1738.88	0	6.93e-07	4.81
[K].LIAEGPGETVLVAEEEAAR.[V]	1xTMT6plex [N-Term]		3.35144e-05	0	1	1	1	Q9H9J2	Q9H9J2 [280-298]	0	2183.18	0	8.39e-06	5.1
[K].LGLGIDEDEVAAEEPNAAVPDEIPPLEGDEDASR.[M]	1xTMT6plex [N-Term]		2.40334e-12	0	1	1	2	P08238	P08238 [686-719]	0	3761.81	0	6.688e-14	7.07
[K].LGLGIDEDDPTADDTSAAVTEEMPPLEGDDDTSR.[M]	1xTMT6plex [N-Term]		2.68275e-06	0	1	1	1	P07900	P07900 [694-727]	0	3776.7	0	4.787e-07	5.3
[K].TVLSAESEELNR.[A]	1xTMT6plex [N-Term]		4.7602e-06	0	1	1	2	Q9ULK4	Q9ULK4 [674-685]	0	1576.84	0	9.181e-07	4.03
[K].TVTAEVQPQCGR.[A]	1xCarbamidomethyl [C10]; 1xTMT6plex [N-Term]		0.00057924	0	1	1	3	Q32P28	Q32P28 [636-647]	0	1574.82	0	0.0003209	3.03
[R].IFTSIGEDYDER.[V]	1xTMT6plex [N-Term]		3.03865e-07	0	1	1	10	P35232	P35232 [106-117]	0	1673.82	0	3.698e-06	3.84
[K].LFYSTFATDDR.[K]	1xTMT6plex [N-Term]		3.13691e-06	0	1	1	5	P30084	P30084 [262-272]	0	1564.78	0	5.728e-07	3.26
[R].IGADEEIDDFK.[G]	1xTMT6plex [K11]; 1xTMT6plex [N-Term]		9.81884e-06	0	1	1	3	Q8WUA2	Q8WUA2 [191-201]	0	1709.9	0	2.077e-06	2.84
[R].TVQSLEIDLDSMR.[N]	1xTMT6plex [N-Term]		2.24835e-07	0	1	2	4	P05783	P05783 [302-314]	0	1735.91	0	6.734e-07	4.44
[R].IGASTLLSDIER.[Q]	1xTMT6plex [N-Term]		3.03729e-05	0	1	1	2	Q9Y315	Q9Y315 [288-299]	0	1503.86	0	0.0005183	2.87
[K].IGAVEEELNR.[V]	1xTMT6plex [N-Term]		3.35144e-05	0	1	1	6	P52732	P52732 [426-435]	0	1358.75	0	0.0003022	3.51
[R].IGAVNCGDDR.[M]	1xCarbamidomethyl [C6]; 1xTMT6plex [N-Term]		3.01976e-05	0	1	1	3	Q8IXB1	Q8IXB1 [181-190]	0	1305.64	0	0.0002079	3.18
[K].TVQGPPTSDDIFER.[E]	1xTMT6plex [N-Term]		2.40316e-06	0	1	1	10	P04181	P04181 [33-46]	0	1790.91	0	3.726e-06	4.85
[K].LGDDIDLIVR.[C]	1xTMT6plex [N-Term]		3.44988e-05	0	1	1	3	O15371	O15371 [365-374]	0	1357.79	0	7.94e-05	3.22
[R].LGDLYEEEMR.[E]	1xTMT6plex [N-Term]		0.000196652	0	1	1	1	P08670	P08670 [146-155]	0	1483.73	0	6.226e-05	3.34
[R].TVNTFSQSVSSLFGEDNVR.[A]	1xTMT6plex [N-Term]		6.19602e-07	0	1	1	3	Q8WY22	Q8WY22 [49-67]	0	2316.17	0	9.071e-08	4.84
[R].LGDTQQSIPGNEER.[F]	1xTMT6plex [N-Term]		2.47378e-06	0	1	1	5	P19474	P19474 [311-324]	0	1772.9	0	4.376e-07	3.71
[R].TVNLNLWDTAGQEEYDR.[L]	1xTMT6plex [N-Term]		4.42795e-07	0	1	1	1	P84095	P84095 [50-66]	0	2253.1	0	6.209e-08	3.95
[K].TVNELQNLSSAEVVVPR.[D]	1xTMT6plex [N-Term]		3.13691e-06	0	1	1	2	O00425	O00425 [509-525]	0	2084.15	0	5.713e-07	4.64
[R].LGEYEDVSR.[V]	1xTMT6plex [N-Term]		0.000399222	0	1	1	4	Q99426	Q99426 [95-103]	0	1296.66	0	0.000251	2.66
[R].LFSASEFEDPLVGEDTER.[A]	1xTMT6plex [N-Term]		3.61544e-09	0	1	1	1	P37268	P37268 [186-203]	0	2270.1	0	2.678e-10	5.98
[K].IPVIENLGATLDQFDAIDFSDNEIR.[K]	1xTMT6plex [N-Term]		1.83575e-07	0	1	1	2	P09661	P09661 [31-55]	0	3034.56	0	2.292e-08	4.86
[R].GVDLQENNPASR.[S]	1xTMT6plex [N-Term]		3.57182e-05	0	1	1	7	P51148	P51148 [199-210]	0	1528.79	0	0.0002635	4.28
[K].FGVEQDVDMVFASFIR.[K]	1xTMT6plex [N-Term]		1.46028e-06	0	1	1	10	P14618	P14618 [231-246]	0	2089.06	0	2.473e-05	3.37
[K].FLDEDFVFDIYR.[D]	1xTMT6plex [N-Term]		3.05631e-07	0	1	1	4	O75794	O75794 [225-236]	0	1807.91	0	4.093e-08	4.43
[K].VIEEEWQQVDR.[Q]	1xTMT6plex [N-Term]		0.000198934	0	1	1	1	P42166	P42166 [501-511]	0	1659.85	0	6.328e-05	3.51
[R].FLEEYLSSTPQR.[L]	1xTMT6plex [N-Term]		2.06064e-05	0	1	1	4	P61803	P61803 [12-23]	0	1698.89	0	4.835e-06	3.95
[K].FLFVDADQIVR.[T]	1xTMT6plex [N-Term]		0.000103574	0	1	1	2	Q9NYU2	Q9NYU2 [1354-1364]	0	1551.87	0	3.005e-05	2.67
[K].FGQGVDNAAGQAGNEAGR.[F]	1xTMT6plex [N-Term]		0.00102159	0	1	1	1	Q6UWP8	Q6UWP8 [152-169]	0	1947.95	0	0.0004072	2.66
[K].VIECSYTSADGQR.[H]	1xCarbamidomethyl [C4]; 1xTMT6plex [N-Term]		1.49887e-07	0	1	1	1	Q9UBM7	Q9UBM7 [377-389]	0	1714.83	0	1.823e-08	3.76
[K].FLSQIESDR.[L]	1xTMT6plex [N-Term]		0.000731646	0	1	1	7	P19367	P19367 [786-794]	0	1323.71	0.000354	0.00369	3.04
[R].FISVGYVDDTQFVR.[F]	1xTMT6plex [N-Term]		4.28922e-10	0	1	17	7	Q29865	Q29865 [46-59]	0	1874.98	0	4.092e-09	4.55
[K].FLTALAQDGVINEEALSVTELDR.[V]	1xTMT6plex [N-Term]		2.48815e-06	0	1	1	1	Q8WUM4	Q8WUM4 [584-606]	0	2733.45	0	4.385e-07	6.98
[K].VIDQQNGLYR.[C]	1xTMT6plex [N-Term]		0.000394665	0	1	1	2	P27694	P27694 [490-499]	0	1434.79	0	0.0001378	2.9
[R].FLVQLDDYR.[F]	1xTMT6plex [N-Term]		0.000349817	0	1	1	3	Q9HAD4	Q9HAD4 [48-56]	0	1397.76	0	0.0001841	3.07
[K].FNADEFEDMVAEK.[R]	1xTMT6plex [K13]; 1xTMT6plex [N-Term]		2.15905e-09	0	1	1	10	P27635	P27635 [176-188]	0	2002.98	0	1.49e-10	4.46
[K].VIDPATATSVDLR.[D]	1xTMT6plex [N-Term]		0.000513725	0	1	1	10	P50991	P50991 [194-206]	0	1586.9	0	0.0001856	2.9
[K].FNDYFEFPR.[E]	1xTMT6plex [N-Term]		0.000458137	0	1	2	5	Q93008	Q93008 [1812-1820]	0	1463.72	0	0.0003106	2.92
[K].FNSQPVGDCDFNVR.[L]	1xCarbamidomethyl [C9]; 1xTMT6plex [N-Term]		5.8082e-05	0	1	1	2	O60942	O60942 [367-380]	0	1883.89	0	1.567e-05	2.86
[R].FGQDFSTFLEAGVEMAGQAPSQEDR.[A]	1xTMT6plex [N-Term]		2.22246e-07	0	1	1	1	Q9Y490	Q9Y490 [1274-1298]	0	2946.38	0	2.851e-08	5.08
[R].FEELCSDLFR.[S]	1xCarbamidomethyl [C5]; 1xTMT6plex [N-Term]		4.27391e-05	0	1	3	10	P08107	P08107 [302-311]	0	1544.76	0	2.178e-05	3.38
[R].FEELNADLFR.[G]	1xTMT6plex [N-Term]		2.80081e-05	0	2	2	21	P54652; P11142	P54652 [305-314]; P11142 [302-311]	0	1482.78	0	9.355e-05	3.58
[K].FEELNMDLFR.[S]	1xTMT6plex [N-Term]		2.05523e-06	0	1	5	16	P11021	P11021 [327-336]	0	1542.78	0	0.0003004	3.4
[R].FEELTNLIR.[T]	1xTMT6plex [N-Term]		0.000114269	0	1	2	8	Q99613	Q99613 [57-65]	0	1363.78	0	0.0002899	3.35
[R].VIFLEDDDVAAVVDGR.[L]	1xTMT6plex [N-Term]		1.90624e-10	0	1	1	9	Q06210	Q06210 [291-306]	0	1962.04	0	9.507e-12	5.77
[R].VIEVGNNDIDDVNIIVFR.[Q]	1xTMT6plex [N-Term]		4.93933e-05	0	1	3	1	Q5JPE7	Q5JPE7 [1035-1052]	0	2273.23	0	1.298e-05	2.85
[R].VLEQLEDLDSR.[V]	1xTMT6plex [N-Term]		0.00046608	0	1	1	1	P26358	P26358 [910-920]	0	1545.83	0	0.0001665	3.07
[R].FEIGEGENLDLPYGLER.[A]	1xTMT6plex [N-Term]		1.29682e-09	0	1	1	6	Q02790	Q02790 [190-206]	0	2180.11	0	3.241e-10	5.08
[K].FEIWDTAGQER.[Y]	1xTMT6plex [N-Term]		1.0256e-06	0	3	3	8	P51148; P20339; P61020	P51148 [72-82]; P20339 [71-81]; P61020 [71-81]	0	1580.79	0	7.328e-07	4
[R].FEPQINAEESEIR.[Y]	1xTMT6plex [N-Term]		8.62001e-07	0	1	2	3	P32189	P32189 [493-505]	0	1790.91	0	2.353e-07	4.15
[R].FEVNISELPDEIDISSYIEQTR.[-]	1xTMT6plex [N-Term]		1.34269e-09	0	1	1	6	Q13838	Q13838 [407-428]	0	2826.42	0	8.71e-11	6.12
[R].FEVNVAELPEEIDISTYIEQSR.[-]	1xTMT6plex [N-Term]		1.80416e-09	0	1	1	5	O00148	O00148 [406-427]	0	2810.43	0	1.217e-10	5.61
[K].FFYSDQNVDSR.[D]	1xTMT6plex [N-Term]		0.000299504	0	1	2	3	Q9Y490	Q9Y490 [197-207]	0	1606.77	0	0.0001083	2.49
[K].VLEGMEVVR.[K]	1xTMT6plex [N-Term]		0.00040152	0	1	1	12	P23284	P23284 [172-180]	0	1260.72	0	0.000223	3.24
[R].FGGSGSQVDSAR.[M]	1xTMT6plex [N-Term]		5.1623e-06	0	1	1	5	Q13200	Q13200 [358-369]	0	1396.7	0	1.006e-06	3.63
[K].VLENAEGAR.[T]	1xTMT6plex [N-Term]		0.000440118	0	1	1	6	P38646	P38646 [77-85]	0	1187.66	0	0.0001556	3.39
[R].FNTANDDNVTQVR.[A]	1xTMT6plex [N-Term]		8.36236e-05	0	1	1	1	P04040	P04040 [432-444]	0	1722.86	0	2.362e-05	4.11
[R].FPAMSDAYDR.[T]	1xTMT6plex [N-Term]		0.000317241	0	1	1	4	P00491	P00491 [159-168]	0	1401.67	0	0.0001077	2.8
[R].VLDIPGQDSETVFDIQNDR.[N]	1xTMT6plex [N-Term]		0.000482377	0	1	1	1	Q16513	Q16513 [595-613]	0	2390.2	0	0.0001729	4.5
[R].FVEGVCPFCGYEEAR.[G]	2xCarbamidomethyl [C6; C9]; 1xTMT6plex [N-Term]		0.00013127	0	1	1	1	P56192	P56192 [400-414]	0	2048.94	0	3.934e-05	2.49
[K].FVGQDVEGER.[M]	1xTMT6plex [N-Term]		0.000144816	0	1	1	1	P17812	P17812 [499-508]	0	1364.7	0	4.413e-05	3.44
[K].FVMQEEFSR.[D]	1xTMT6plex [N-Term]		0.000151665	0	1	1	17	P30101	P30101 [336-344]	0	1401.7	0	0.0002051	3.35
[K].FVNWQVDGEYR.[G]	1xTMT6plex [N-Term]		3.07267e-05	0	1	1	3	O96008	O96008 [185-195]	0	1641.82	0	4.015e-05	3.27
[K].FVVDLSDQVAPTDIEEGMR.[V]	1xTMT6plex [N-Term]		6.79789e-09	0	1	1	5	P35998	P35998 [121-139]	0	2350.18	0	1.782e-09	6.07
[R].FVYVWDTTSR.[R]	1xTMT6plex [N-Term]		0.000250538	0	1	1	3	Q96DI7	Q96DI7 [308-317]	0	1502.78	0	8.201e-05	2.86
[K].FWEVISDEHGIDPTGTYHGDSDLQLDR.[I]	1xTMT6plex [N-Term]		3.921e-13	0	1	1	43	P07437	P07437 [20-46]	0	3331.57	0	3.824e-14	7.54
[K].FVDGVSTVAR.[F]	1xTMT6plex [N-Term]		0.000114269	0	1	1	1	O95347	O95347 [1161-1170]	0	1279.72	0	3.358e-05	3.39
[K].FWEVISDEHGIDPTGTYHGDSDLQLER.[I]	1xTMT6plex [N-Term]		1.2417e-10	0	1	2	4	P04350	P04350 [20-46]	0	3345.59	0	5.847e-12	6.17
[K].FYEEVHDLER.[K]	1xTMT6plex [N-Term]		0.000232452	0	1	1	1	P55209	P55209 [95-104]	0	1565.78	0	7.553e-05	2.81
[R].VGVDYEGGGCR.[F]	1xCarbamidomethyl [C10]; 1xTMT6plex [N-Term]		0.000153426	0	1	1	2	Q02809	Q02809 [671-681]	0	1397.67	0	5.955e-05	3.24
[K].GADIDALCVAPR.[H]	1xCarbamidomethyl [C8]; 1xTMT6plex [N-Term]		5.74136e-05	0	1	1	1	P51003	P51003 [111-122]	0	1486.79	0	1.539e-05	2.95
[K].GADIMYTGTVDCWR.[K]	1xCarbamidomethyl [C12]; 1xTMT6plex [N-Term]		1.52518e-09	0	1	2	5	P12235	P12235 [246-259]	0	1873.88	0	6.883e-07	4.33
[K].GAEEMETVIPVDVMR.[R]	1xTMT6plex [N-Term]		3.49187e-07	0	1	1	2	Q99497	Q99497 [13-27]	0	1904.97	0	2.476e-07	4.8
[R].GAEQLAEGGR.[M]	1xTMT6plex [N-Term]		0.000490734	0	1	1	3	Q08J23	Q08J23 [306-315]	0	1216.65	0	0.0001761	3.06
[R].FWTFETGCTVCDEGLR.[S]	2xCarbamidomethyl [C8; C11]; 1xTMT6plex [N-Term]		2.64426e-07	0	1	1	3	Q02809	Q02809 [260-275]	0	2207.01	0	3.455e-08	3.25
[K].VLAFFETDMER.[R]	1xTMT6plex [N-Term]		3.93198e-06	0	1	1	3	Q96EK5	Q96EK5 [432-442]	0	1586.81	0	7.361e-07	4.1
[K].FTQLDLEDVQVR.[E]	1xTMT6plex [N-Term]		3.27631e-07	0	1	1	2	Q9NTJ3	Q9NTJ3 [390-401]	0	1691.92	0	4.412e-08	4.31
[K].VLAGETLSVNDPPDVLDR.[Q]	1xTMT6plex [N-Term]		4.55488e-05	0	1	1	1	Q12906	Q12906 [183-200]	0	2139.15	0	1.187e-05	2.4
[K].FQDGDLTLYQSNTILR.[H]	1xTMT6plex [N-Term]		3.46153e-06	0	1	1	3	P09211	P09211 [56-71]	0	2113.11	0	6.395e-07	4.16
[R].FSALQQAVPTESTDNR.[R]	1xTMT6plex [N-Term]		1.57909e-07	0	1	1	4	Q04637	Q04637 [1123-1138]	0	1993.02	0	1.908e-06	4.4
[K].FSEGEATLR.[M]	1xTMT6plex [N-Term]		0.00087227	0	1	1	4	P47897	P47897 [395-403]	0	1238.66	0.002242	0.01834	2.67
[R].FSFSPEPTLEDIR.[R]	1xTMT6plex [N-Term]		0.000370506	0	1	1	1	Q9H773	Q9H773 [23-35]	0	1766.92	0	0.0001283	3.32
[K].FSLVDLAGNER.[G]	1xTMT6plex [N-Term]		0.000110374	0	1	1	3	Q99661	Q99661 [488-498]	0	1449.79	0	4.032e-05	2.09
[K].FSNQETCVEIGESVR.[G]	1xCarbamidomethyl [C7]; 1xTMT6plex [N-Term]		8.62022e-09	0	1	1	2	P60891	P60891 [35-49]	0	1983.96	0	1.841e-07	3.76
[K].FSNQETSVEIGESVR.[G]	1xTMT6plex [N-Term]		6.93718e-10	0	1	1	3	P11908	P11908 [35-49]	0	1910.97	0	4.114e-11	4.98
[R].FSPDDSAGASALLR.[S]	1xTMT6plex [N-Term]		6.26822e-07	0	1	1	22	P01266	P01266 [1010-1023]	0	1635.85	0	4.883e-07	3.43
[R].VIDFDENTALDDAEEESFRK.[L]	1xTMT6plex [K20]; 1xTMT6plex [N-Term]		0.000819595	0	1	1	4	Q14257	Q14257 [130-149]	1	2801.39	0	0.0003177	2.7
[R].FSQEVQITEAR.[C]	1xTMT6plex [N-Term]		1.02845e-05	0	1	1	1	P31350	P31350 [149-159]	0	1536.82	0	2.201e-06	3.68
[R].VIDFDENTALDDAEEESFR.[K]	1xTMT6plex [N-Term]		2.48815e-06	0	1	1	2	Q14257	Q14257 [130-148]	0	2444.13	0	4.391e-07	5.07
[K].FSSGYYDFLVEVEGDNR.[Y]	1xTMT6plex [N-Term]		1.62552e-09	0	1	1	3	P04844	P04844 [341-357]	0	2226.06	0	1.077e-10	5.99
[R].FSSSSGYGGGSSR.[V]	1xTMT6plex [N-Term]		3.63637e-07	0	1	2	40	P35527	P35527 [47-59]	0	1464.69	0	5.353e-07	3.43
[R].VLDELTLAR.[AT]	1xTMT6plex [N-Term]		5.23363e-05	0	4	11	31	P02533; contaminant_KERATIN10; Q04695; P08779	P02533 [224-232]; contaminant_KERATIN10 [189-197]; Q04695 [193-201]; P08779 [226-234]	0	1258.76	0	2.079e-05	3.71
[R].FTDEEVDELYR.[E]	1xTMT6plex [N-Term]		1.97356e-06	0	1	2	6	O14950	O14950 [134-144]	0	1644.8	0	1.972e-06	4.47
[K].VIDDTNITR.[L]	1xTMT6plex [N-Term]		0.00040152	0	1	2	3	P05783	P05783 [188-196]	0	1275.71	0	0.0001403	2.61
[R].FTGATIFEEYAR.[K]	1xTMT6plex [N-Term]		1.64406e-05	0	1	1	1	Q9BZQ6	Q9BZQ6 [242-253]	0	1633.84	0	3.734e-06	3.58
[R].FTLEDSYDLNSILQDMGITDIFDETR.[A]	1xTMT6plex [N-Term]		0.000106612	0	1	1	1	Q96P63	Q96P63 [302-327]	0	3280.58	0	3.111e-05	4.82
[K].FEEESKEPVADEEEEDSDDDVEPITEFR.[F]	1xTMT6plex [K6]; 1xTMT6plex [N-Term]		3.39231e-11	0	1	1	1	P54105	P54105 [86-113]	1	3772.71	0	1.342e-12	5.61
[R].GAFGEATLYR.[R]	1xTMT6plex [N-Term]		0.00106261	0	1	1	1	Q8TD19	Q8TD19 [61-70]	0	1313.71	0	0.0004263	1.87
[R].FECGEGEEAAETE.[-]	1xCarbamidomethyl [C3]; 1xTMT6plex [N-Term]		2.46582e-05	0	1	1	1	P43897	P43897 [313-325]	0	1686.7	0	5.929e-06	3.63
[K].EVIDAFISENGWVEDY.[-]	1xTMT6plex [N-Term]		0.000317241	0	1	1	1	Q9UNE7	Q9UNE7 [288-303]	0	2115.01	0	0.0001072	2.51
[K].EVLDSFLDLAR.[N]	1xTMT6plex [N-Term]		9.48349e-06	0	1	1	4	Q15758	Q15758 [179-189]	0	1506.84	0	2.008e-06	3.56
[R].EVLELDSIR.[S]	1xTMT6plex [N-Term]		0.000917799	0	1	1	2	P36404	P36404 [140-148]	0	1302.75	0.0001942	0.001555	3.21
[R].EVILDLIPYESIVVTR.[A]	1xTMT6plex [N-Term]		0.000341866	0	1	1	1	Q6ZRP7	Q6ZRP7 [225-240]	0	2088.22	0	0.0001169	2.78
[R].VISFEEQVASIR.[Q]	1xTMT6plex [N-Term]		7.90264e-07	0	1	1	10	Q9BT78	Q9BT78 [96-107]	0	1606.9	0	1.199e-07	4.13
[R].EVNEVIQNPATITR.[I]	1xTMT6plex [N-Term]		0.000302971	0	1	1	1	Q9Y4X5	Q9Y4X5 [119-132]	0	1813	0	0.0001016	3.51
[R].VISESPPDQWEAR.[C]	1xTMT6plex [N-Term]		0.000165387	0	1	1	2	Q92616	Q92616 [1222-1234]	0	1742.89	0	5.123e-05	4.51
[K].EVQDLFEAQGNDR.[L]	1xTMT6plex [N-Term]		5.42315e-07	0	1	1	2	Q9H3U1	Q9H3U1 [807-819]	0	1749.86	0	7.818e-08	4.45
[R].EVQLEELEAAR.[D]	1xTMT6plex [N-Term]		5.79634e-06	0	1	1	2	P51570	P51570 [257-267]	0	1515.82	0	1.144e-06	3.58
[R].EVQQGEEFER.[R]	1xTMT6plex [N-Term]		3.41016e-05	0	1	1	5	P00568	P00568 [98-107]	0	1479.73	0	8.564e-06	3.29
[K].EVSCPMSSSQEVVSCLR.[Q]	2xCarbamidomethyl [C4; C15]; 1xTMT6plex [N-Term]		3.70026e-11	0	1	1	13	P01266	P01266 [2439-2455]	0	2184.03	0	2.187e-08	5.8
[R].VLQQFADNDVSR.[F]	1xTMT6plex [N-Term]		3.57182e-05	0	1	1	3	P51659	P51659 [544-555]	0	1620.85	0	0.0001256	4.38
[R].VLNTNIDGR.[R]	1xTMT6plex [N-Term]		0.000153426	0	1	1	9	P62269	P62269 [15-23]	0	1230.7	0	0.0001497	3.07
[K].EVTWEVLEGEVEK.[E]	1xTMT6plex [K13]; 1xTMT6plex [N-Term]		1.4477e-09	0	1	1	4	P05455	P05455 [300-312]	0	2005.09	0	9.501e-11	4.97
[R].EVVDPEVFFNATGCLR.[K]	1xCarbamidomethyl [C14]; 1xTMT6plex [N-Term]		0.000357952	0	1	1	2	Q13835	Q13835 [396-411]	0	2082.05	0	0.0001235	3.5
[K].EVVIVSATR.[T]	1xTMT6plex [N-Term]		0.000748465	0	1	1	6	P24752	P24752 [41-49]	0	1202.73	0	0.000285	3.1
[K].EVYQQQQYGSGGR.[G]	1xTMT6plex [N-Term]		4.87178e-06	0	1	1	2	Q99729	Q99729 [233-245]	0	1728.85	0	9.396e-07	4.57
[K].VLQSDEYEEVEDK.[T]	1xTMT6plex [K13]; 1xTMT6plex [N-Term]		8.34998e-10	0	1	1	3	O15397	O15397 [592-604]	0	2041.04	0	5.066e-11	5.33
[R].EWGSGSDTLR.[C]	1xTMT6plex [N-Term]		0.000138276	0	1	1	3	P16615	P16615 [550-559]	0	1336.67	0.001777	0.01267	2.42
[R].EVFTSSSSSSSR.[Q]	1xTMT6plex [N-Term]		4.215e-06	0	1	1	5	P08779	P08779 [442-453]	0	1489.73	0	8.002e-07	3.24
[R].ETTDTDTADQVIASFK.[V]	1xTMT6plex [K16]; 1xTMT6plex [N-Term]		3.12801e-09	0	1	1	3	O43707	O43707 [838-853]	0	2200.14	0	2.405e-06	4.97
[K].ETTIDGEELVK.[I]	1xTMT6plex [K11]; 1xTMT6plex [N-Term]		7.05798e-06	0	1	1	11	P52732	P52732 [247-257]	0	1691.95	0	9.287e-05	4.56
[K].ETTNIFSNCGCVR.[A]	2xCarbamidomethyl [C9; C11]; 1xTMT6plex [N-Term]		2.68956e-05	0	1	1	1	Q9UBB4	Q9UBB4 [346-358]	0	1786.84	0	6.53e-06	2.34
[R].ETWYLSWALDTNQEER.[D]	1xTMT6plex [N-Term]		2.21605e-08	0	1	2	6	P15170	P15170 [119-134]	0	2270.09	0	2.087e-09	5.38
[R].ETYGDMADCCEK.[Q]	2xCarbamidomethyl [C9; C10]; 1xTMT6plex [K12]; 1xTMT6plex [N-Term]		4.97183e-07	0	1	1	1	contaminant_INT-STD1	contaminant_INT-STD1 [106-117]	0	1936.85	0	7.1e-08	3.61
[R].ETYGDMADCCEK.[Q]	2xCarbamidomethyl [C9; C10]; 1xOxidation [M6]; 1xTMT6plex [K12]; 1xTMT6plex [N-Term]		0.000155209	0	1	1	1	contaminant_INT-STD1	contaminant_INT-STD1 [106-117]	0	1952.84	0	4.781e-05	2.28
[R].EVAAFAQFGSDLDAATQQLLSR.[G]	1xTMT6plex [N-Term]		1.20279e-13	0	1	1	25	P25705	P25705 [442-463]	0	2567.33	0	1.396e-09	7.03
[K].EVASNSELVQSSR.[S]	1xTMT6plex [N-Term]		1.69276e-07	0	1	2	5	P08779	P08779 [318-330]	0	1634.85	0	3.058e-07	4.44
[K].EVFEDAAEIR.[L]	1xTMT6plex [N-Term]		0.000801218	0	1	1	2	P19338	P19338 [411-420]	0	1407.73	0	0.0003083	3.14
[R].VISTTDAER.[Q]	1xTMT6plex [N-Term]		0.00101586	0	1	1	1	O95394	O95394 [461-469]	0	1220.67	0	0.0004069	2.14
[K].EVDDLTAELK.[S]	1xTMT6plex [K10]; 1xTMT6plex [N-Term]		7.97086e-06	0	1	1	1	Q9NTJ3	Q9NTJ3 [954-963]	0	1590.9	0	1.647e-06	3.34
[R].VLSTPDLEVR.[K]	1xTMT6plex [N-Term]		0.000857586	0	1	1	7	P53618	P53618 [328-337]	0	1357.79	0	0.0003338	3.43
[K].EVEEDEYK.[A]	1xTMT6plex [K8]; 1xTMT6plex [N-Term]		0.000299504	0	1	1	10	P14625	P14625 [349-356]	0	1498.77	0.0001324	0.001064	3.52
[K].EVEETATAK.[N]	1xTMT6plex [K9]; 1xTMT6plex [N-Term]		0.000308246	0	1	1	2	Q9BPX3	Q9BPX3 [682-690]	0	1435.8	0	0.0001036	3.26
[R].EVENSEDPK.[F]	1xTMT6plex [K9]; 1xTMT6plex [N-Term]		0.000133565	0	1	1	2	P18206	P18206 [770-778]	0	1504.79	0	4.012e-05	2.32
[R].EVCGFAPYER.[R]	1xCarbamidomethyl [C3]; 1xTMT6plex [N-Term]		3.35144e-05	0	1	1	3	Q9Y3U8	Q9Y3U8 [46-55]	0	1456.71	0	8.394e-06	3.1
[K].EWQELDDAEK.[V]	1xTMT6plex [K10]; 1xTMT6plex [N-Term]		4.82629e-05	0	1	1	2	Q13200	Q13200 [169-178]	0	1720.88	0	0.0002919	3.31
[K].EWSGLLEELAR.[N]	1xTMT6plex [N-Term]		2.98499e-05	0	1	1	6	Q01813	Q01813 [140-150]	0	1531.83	0	0.000213	3.19
[R].EWTLEAGALVLADR.[G]	1xTMT6plex [N-Term]		6.21408e-08	0	1	1	12	P49736	P49736 [568-581]	0	1772.97	0	5.641e-08	4.94
[K].FAMEPEEFDSDTLR.[E]	1xTMT6plex [N-Term]		4.81599e-08	0	1	1	7	P13667	P13667 [486-499]	0	1915.89	0	3.414e-08	4.5
[R].FASEIAGVDDLGTTGR.[G]	1xTMT6plex [N-Term]		4.50557e-07	0	1	1	1	P28331	P28331 [185-200]	0	1837.95	0	6.335e-08	4.41
[R].FCIDSENR.[I]	1xCarbamidomethyl [C2]; 1xTMT6plex [N-Term]		0.000719275	0	1	1	3	Q9Y2H1	Q9Y2H1 [361-368]	0	1269.61	0	0.0002734	2.8
[R].VLGTPVETIELTEDR.[R]	1xTMT6plex [N-Term]		5.72958e-06	0	1	1	5	P27708	P27708 [501-515]	0	1901.04	0	1.134e-06	4.19
[R].FDAGELITQR.[E]	1xTMT6plex [N-Term]		9.01532e-05	0	1	1	11	P35232	P35232 [134-143]	0	1378.75	0	0.0001303	3.46
[K].FDDESAEEIR.[D]	1xTMT6plex [N-Term]		5.51344e-05	0	1	1	2	Q5SWX8	Q5SWX8 [362-371]	0	1439.69	0	6.859e-05	3.23
[R].FDDGAGGDNEVQR.[T]	1xTMT6plex [N-Term]		2.59871e-07	0	1	1	1	P35998	P35998 [285-297]	0	1608.75	0	3.404e-08	3.58
[K].FDDGDVTECK.[M]	1xCarbamidomethyl [C9]; 1xTMT6plex [K10]; 1xTMT6plex [N-Term]		0.00106261	0	1	2	1	Q93008	Q93008 [1900-1909]	0	1643.8	0	0.0004278	3.25
[R].VLGTSPEAIDSAENR.[F]	1xTMT6plex [N-Term]		1.41859e-06	0	1	1	6	P27708	P27708 [1034-1048]	0	1787.93	0.0001942	0.001591	5.04
[R].VIGSGCNLDSAR.[F]	1xCarbamidomethyl [C6]; 1xTMT6plex [N-Term]		2.80999e-06	0	1	2	8	P00338	P00338 [158-169]	0	1477.76	0	1.316e-06	3.67
[R].FDEILEASDGIMVAR.[G]	1xOxidation [M12]; 1xTMT6plex [N-Term]		1.74752e-06	0	1	1	5	P14618	P14618 [280-294]	0	1910.97	0	7.472e-07	3.62
[R].FDEISFVNFAR.[G]	1xTMT6plex [N-Term]		0.00018996	0	1	1	5	Q08945	Q08945 [371-381]	0	1573.82	0	5.982e-05	3.33
[R].FDFDSDEDFNAFFNSSR.[A]	1xTMT6plex [N-Term]		3.32398e-06	0	1	1	4	Q9HAV4	Q9HAV4 [424-440]	0	2288.99	0	4.093e-06	3.79
[R].FDLLFIMLDQMDPEQDR.[E]	1xTMT6plex [N-Term]		0.000308246	0	1	1	1	P25205	P25205 [479-495]	0	2355.16	0	0.0001036	3.73
[R].VLGIQVDTDGSGR.[S]	1xTMT6plex [N-Term]		3.41016e-05	0	1	1	5	P33992	P33992 [296-308]	0	1545.84	0	8.529e-06	3.58
[R].FDSDAASQR.[M]	1xTMT6plex [N-Term]		0.000531661	0	2	17	3	P16190; P04439	P16190 [60-68]; P04439 [60-68]	0	1225.6	0	0.0001937	3.08
[K].VLFYEEELVR.[R]	1xTMT6plex [N-Term]		0.00013127	0	1	1	1	Q9Y5S2	Q9Y5S2 [694-703]	0	1525.85	0	3.944e-05	3.4
[R].FDTEEEFK.[K]	1xTMT6plex [K8]; 1xTMT6plex [N-Term]		0.000656674	0	1	1	13	P54136	P54136 [280-287]	0	1502.78	0.000239	0.001841	3.03
[K].FEAAETLEEAAMR.[S]	1xTMT6plex [N-Term]		1.17499e-05	0	1	1	2	Q07866	Q07866 [480-492]	0	1696.84	0	2.553e-06	4.14
[R].FDEILEASDGIMVAR.[G]	1xTMT6plex [N-Term]		5.6806e-11	0	1	1	8	P14618	P14618 [280-294]	0	1894.98	0	2.414e-12	5.21
[R].FAGSGNEENR.[N]	1xTMT6plex [N-Term]		0.000819595	0	1	1	2	Q8NBF2	Q8NBF2 [390-399]	0	1309.63	6.983e-05	0.0007192	3.02
[K].FAGGDYTTTIEAFISASGR.[A]	1xTMT6plex [N-Term]		1.02863e-11	0	1	1	25	P07814	P07814 [1216-1234]	0	2193.1	0	8.891e-10	6.07
[R].VILEIDNAR.[L]	1xTMT6plex [N-Term]		0.000602851	0	1	4	7	contaminant_KERATIN04	contaminant_KERATIN04 [176-184]	0	1271.75	6.983e-05	0.0006363	3.2
[K].VLISDSLDPCCR.[K]	2xCarbamidomethyl [C10; C11]; 1xTMT6plex [N-Term]		5.76286e-06	0	1	1	3	O43175	O43175 [9-20]	0	1663.83	0	1.14e-06	3.89
[K].EYAMVDPEDISITELYR.[L]	1xTMT6plex [N-Term]		4.14239e-06	0	1	1	2	Q8N1I0	Q8N1I0 [166-182]	0	2273.12	0	7.823e-07	3.44
[K].EYEATLEECCAK.[D]	2xCarbamidomethyl [C9; C10]; 1xTMT6plex [K12]; 1xTMT6plex [N-Term]		1.62513e-05	0	1	1	4	contaminant_INT-STD1	contaminant_INT-STD1 [375-386]	0	1960.94	0	0.0002438	4.22
[K].EYEEDGAR.[S]	1xTMT6plex [N-Term]		0.000965625	0	1	1	5	P61163	P61163 [362-369]	0	1197.56	0	0.0003834	2.94
[K].EYELLSDELNQK.[S]	1xTMT6plex [K12]; 1xTMT6plex [N-Term]		2.98499e-05	0	1	1	2	P33176	P33176 [515-526]	0	1939.04	0	7.348e-06	3.1
[K].EYIPTVFDNYSAQSAVDGR.[T]	1xTMT6plex [N-Term]		2.47378e-06	0	1	1	1	P84095	P84095 [31-49]	0	2361.16	0	4.365e-07	4.41
[R].EYIVGLSVETER.[K]	1xTMT6plex [N-Term]		0.000185626	0	1	1	3	P53621	P53621 [1059-1070]	0	1623.88	0	5.845e-05	3.08
[R].VLLQEEGTR.[K]	1xTMT6plex [N-Term]		0.000383496	0	1	1	6	P15924	P15924 [1176-1184]	0	1273.73	0.000239	0.002326	2.91
[R].EYQLNDSASYYLNDLDR.[I]	1xTMT6plex [N-Term]		1.93403e-09	0	1	1	1	P08754	P08754 [145-161]	0	2308.09	0	1.314e-10	5.27
[R].VLIGGDETPEGQR.[A]	1xTMT6plex [N-Term]		0.000296076	0	1	1	2	O60701	O60701 [178-190]	0	1599.85	0	9.898e-05	4.17
[KR].EYTDVYPEIIER.[A]	1xTMT6plex [N-Term]		0.000158836	0	2	2	1	Q9UNF1; Q9Y5V3	Q9UNF1 [312-323]; Q9Y5V3 [504-515]	0	1755.9	0	4.886e-05	2.91
[K].EYTEEIER.[L]	1xTMT6plex [N-Term]		0.00059601	0	1	1	9	P52732	P52732 [377-384]	0	1297.65	0	0.0004518	3.16
[K].EYVDPNNIFGNR.[N]	1xTMT6plex [N-Term]		1.25229e-05	0	1	1	2	O00116	O00116 [644-655]	0	1666.84	0	6.951e-05	2.66
[R].EYVESQLQR.[T]	1xTMT6plex [N-Term]		0.00066799	0	1	1	3	Q8NBS9	Q8NBS9 [288-296]	0	1380.73	0	0.0002502	3.07
[R].FADDQLIIDFDNFVR.[C]	1xTMT6plex [N-Term]		0.000157921	0	1	1	1	P17655	P17655 [650-664]	0	2057.05	0	4.846e-05	2.61
[K].FADLSEAANR.[N]	1xTMT6plex [N-Term]		0.000394665	0	1	1	4	P08670	P08670 [295-304]	0	1322.69	0	0.0001775	3.61
[K].FADQDDIGNVSFDR.[V]	1xTMT6plex [N-Term]		2.42335e-05	0	1	1	1	Q5H9R7	Q5H9R7 [569-582]	0	1827.87	0	5.803e-06	3.75
[K].FAEAFEAIPR.[A]	1xTMT6plex [N-Term]		0.000250538	0	1	1	3	P50990	P50990 [441-450]	0	1379.75	0	0.0001085	3.35
[K].VIFVDDYAVGCR.[K]	1xCarbamidomethyl [C11]; 1xTMT6plex [N-Term]		0.00059601	0	1	1	1	Q9NR09	Q9NR09 [126-137]	0	1642.85	0	0.0002199	2.39
[K].GAGTDDSTLVR.[I]	1xTMT6plex [N-Term]		2.07261e-05	0	1	1	2	P20073	P20073 [431-441]	0	1320.7	0	4.849e-06	3.29
[R].GNAGQSNYGFANSAMER.[I]	1xTMT6plex [N-Term]		6.71217e-05	0	1	1	2	P49327	P49327 [2027-2043]	0	2002.92	0	1.84e-05	2.47
[R].GNDTFVTLDEILR.[L]	1xTMT6plex [N-Term]		1.13831e-06	0	1	1	4	P49959	P49959 [33-45]	0	1721.93	0	3.297e-05	3.31
[R].GNEVLYNGFTGR.[K]	1xTMT6plex [N-Term]		0.000819595	0	1	1	2	P30876	P30876 [1024-1035]	0	1555.81	0	0.0003179	2.96
[K].VETDIIVADFSSGR.[E]	1xTMT6plex [N-Term]		0.00066799	0	1	1	1	Q3SXM5	Q3SXM5 [117-130]	0	1737.92	0	0.0002501	2.94
[R].VESVFETLVEDSAEEESTLTK.[L]	1xTMT6plex [K21]; 1xTMT6plex [N-Term]		2.36189e-10	0	1	1	12	Q9Y4L1	Q9Y4L1 [556-576]	0	2800.44	0	2.852e-09	5.94
[K].GNNVYCLDR.[E]	1xCarbamidomethyl [C6]; 1xTMT6plex [N-Term]		0.000562933	0	1	1	1	P53621	P53621 [575-583]	0	1339.66	0	0.0002068	2.63
[K].GNSLQEILER.[T]	1xTMT6plex [N-Term]		0.000317241	0	1	1	3	Q00341	Q00341 [315-324]	0	1387.77	0	0.0001076	3.1
[K].GNSPPSSGEACR.[E]	1xCarbamidomethyl [C11]; 1xTMT6plex [N-Term]		0.000330274	0	1	1	7	P41227	P41227 [184-195]	0	1447.68	0	0.0001127	3.26
[K].GIYLWDVEGR.[K]	1xTMT6plex [N-Term]		5.31399e-06	0	1	1	16	P04181	P04181 [67-76]	0	1436.77	0	1.038e-06	4.03
[R].VEQIAAIAQELNELDYYDSPSVNAR.[C]	1xTMT6plex [N-Term]		3.96655e-09	0	1	1	1	P12814	P12814 [451-475]	0	3037.53	0	2.977e-10	4.89
[R].GPGLYYVDSEGNR.[I]	1xTMT6plex [N-Term]		9.05409e-06	0	1	1	5	P28074	P28074 [167-179]	0	1655.82	0	3.493e-05	3.93
[K].GPSGCVESLEVTCR.[R]	2xCarbamidomethyl [C5; C13]; 1xTMT6plex [N-Term]		2.34139e-07	0	1	1	6	P47897	P47897 [653-666]	0	1779.86	0	3.02e-08	4.2
[K].GPTEQLVSPEPEVYEILR.[A]	1xTMT6plex [N-Term]		1.87829e-05	0	1	1	2	O75688	O75688 [214-231]	0	2285.22	0	6.452e-05	4.43
[K].GPVEGYEENEEFLR.[T]	1xTMT6plex [N-Term]		4.11878e-10	0	1	1	2	Q9UI30	Q9UI30 [69-82]	0	1896.92	0	5.313e-10	5.06
[R].VEQIAAIAQELNELDYYDSHNVNTR.[C]	1xTMT6plex [N-Term]		3.35318e-09	0	1	1	1	O43707	O43707 [470-494]	0	3134.56	0	2.457e-10	6.51
[K].GQAVDYEGSR.[T]	1xTMT6plex [N-Term]		0.00013127	0	1	1	4	P13667	P13667 [146-155]	0	1310.65	0	3.939e-05	2.74
[R].GQDIEYIEIR.[S]	1xTMT6plex [N-Term]		9.33362e-05	0	1	1	2	Q92878	Q92878 [1157-1166]	0	1464.79	0	9.8e-05	3.15
[K].VESLDVDSEAK.[K]	1xTMT6plex [K11]; 1xTMT6plex [N-Term]		3.5512e-05	0	1	1	2	P49321	P49321 [34-44]	0	1649.9	0	8.959e-06	3.61
[K].GQFEMVIPTEDSVITEMTSTLR.[D]	1xTMT6plex [N-Term]		0.000270021	0	1	1	1	Q8N1I0	Q8N1I0 [73-94]	0	2713.36	0	8.95e-05	3.49
[K].GLVYETSVLDPDEGIR.[F]	1xTMT6plex [N-Term]		2.19052e-08	0	1	1	3	O75390	O75390 [77-92]	0	1992.05	0	2.055e-09	4.47
[K].GLVVDMDGFEEER.[K]	1xTMT6plex [N-Term]		1.84642e-07	0	1	1	1	P49588	P49588 [433-445]	0	1724.84	0	2.311e-08	4.09
[K].GLGTDEDTLIEILASR.[T]	1xTMT6plex [N-Term]		4.54502e-10	0	1	1	14	P04083	P04083 [129-144]	0	1932.05	0	7.971e-11	5.23
[K].GLGTDEESILTLLTSR.[S]	1xTMT6plex [N-Term]		2.44529e-06	0	1	1	3	P08758	P08758 [30-45]	0	1934.06	0	1.45e-06	4.75
[R].GLLEDVQEGR.[T]	1xTMT6plex [N-Term]		0.000276313	0	1	1	2	P58107	P58107 [1160-1169]	0	1344.73	0	9.18e-05	3.07
[K].GILEQGWQADSTTR.[M]	1xTMT6plex [N-Term]		1.12196e-07	0	1	1	9	Q99627	Q99627 [147-160]	0	1790.92	0	1.337e-08	4.8
[K].VEYTLGEESEAPGQR.[A]	1xTMT6plex [N-Term]		1.78854e-08	0	1	1	2	Q04637	Q04637 [1422-1436]	0	1893.94	0	3.491e-09	4.43
[R].GILSGTSDLLLTFDEAEVR.[K]	1xTMT6plex [N-Term]		1.30053e-06	0	1	1	3	P18206	P18206 [114-132]	0	2265.22	0	1.372e-06	5.21
[K].VEYSEEELK.[T]	1xTMT6plex [K9]; 1xTMT6plex [N-Term]		8.55808e-05	0	1	1	8	P12956	P12956 [557-565]	0	1583.86	0	0.0002582	3.94
[K].VEWSAFLEAADNLR.[L]	1xTMT6plex [N-Term]		3.05631e-07	0	1	1	9	Q9UI30	Q9UI30 [49-62]	0	1849.96	0	4.072e-08	4.13
[R].GIVVYTGDR.[T]	1xTMT6plex [N-Term]		0.00122929	0	1	1	7	P05023	P05023 [256-264]	0	1208.68	0.0005276	0.003802	3.08
[K].GLQEEPVEGFR.[V]	1xTMT6plex [N-Term]		0.000783243	0	1	1	1	P49427	P49427 [19-29]	0	1489.78	0	0.0003005	3.37
[K].GLQTSQDAR.[F]	1xTMT6plex [N-Term]		0.000463418	0	1	1	4	P27797	P27797 [65-73]	0	1204.65	6.983e-05	0.0006357	2.96
[R].GISDPLTVFEQTEAAAR.[E]	1xTMT6plex [N-Term]		1.26709e-07	0	1	1	4	O00116	O00116 [587-603]	0	2034.07	0	1.501e-08	4.71
[K].GLSEDTTEETLK.[E]	1xTMT6plex [K12]; 1xTMT6plex [N-Term]		1.33106e-08	0	1	1	7	P19338	P19338 [578-589]	0	1780.96	0	7.1e-07	4.18
[K].GISQEQMNEFR.[A]	1xTMT6plex [N-Term]		2.62798e-05	0	1	1	1	P12814	P12814 [742-752]	0	1567.77	0	6.339e-06	2.86
[K].GISQEQMQEFR.[A]	1xTMT6plex [N-Term]		1.55155e-05	0	1	1	5	O43707	O43707 [761-771]	0	1581.79	0	1.533e-05	4.12
[K].GIVDLIEER.[A]	1xTMT6plex [N-Term]		0.00105073	0	1	1	1	Q96RP9	Q96RP9 [213-221]	0	1272.74	0	0.000422	2.92
[R].GIVDSITGQR.[L]	1xTMT6plex [N-Term]		0.000707108	0	1	1	3	P15924	P15924 [2640-2649]	0	1274.73	6.983e-05	0.0005395	2.59
[K].GLVEPVDVVDNADGTQTVNYVPSR.[E]	1xTMT6plex [N-Term]		1.08679e-08	0	1	1	2	P21333	P21333 [1492-1515]	0	2773.42	0	9.274e-10	4.92
[R].GLQEGYENSR.[C]	1xTMT6plex [N-Term]		0.000589246	0	1	1	2	Q9C0C9	Q9C0C9 [1089-1098]	0	1381.69	0	0.0002178	3.19
[K].GQLCELSCSTDYR.[M]	2xCarbamidomethyl [C4; C8]; 1xTMT6plex [N-Term]		4.1546e-07	0	1	1	4	Q99873	Q99873 [347-359]	0	1817.84	0	6.67e-08	3.89
[R].VEPYVDFAEFYR.[L]	1xTMT6plex [N-Term]		0.000487933	0	1	1	2	Q15750	Q15750 [478-489]	0	1763.88	0	0.0001751	2.34
[R].GQTGGDVNVEMDAAPGVDLSR.[I]	1xTMT6plex [N-Term]		7.58906e-13	0	1	2	3	P08779	P08779 [264-284]	0	2317.13	0	3.814e-12	6.39
[K].VELQELNDR.[F]	1xTMT6plex [N-Term]		0.00018778	0	1	1	3	P08670	P08670 [105-113]	0	1344.73	0	9.974e-05	3.33
[R].GSSSGGGYSSGSSSYGSGGR.[Q]	1xTMT6plex [N-Term]		6.37836e-11	0	1	2	2	contaminant_KERATIN22	contaminant_KERATIN22 [531-550]	0	1969.87	0	2.757e-12	5.15
[RK].VEIIANDQGNR.[TI]	1xTMT6plex [N-Term]		4.28889e-06	0	4	11	76	P54652; P11142; P11021; P08107	P54652 [27-37]; P11142 [26-36]; P11021 [50-60]; P08107 [26-36]	0	1457.79	0	2.225e-06	4.17
[R].GSTDNLMDDIER.[A]	1xTMT6plex [N-Term]		2.84273e-06	0	1	1	5	P50990	P50990 [379-390]	0	1594.76	0	5.099e-07	3.49
[R].GSTTATFAAVVLYVENER.[W]	1xTMT6plex [N-Term]		8.70786e-05	0	1	1	2	P11413	P11413 [331-348]	0	2157.14	0	2.466e-05	3.64
[K].GTDIMYTGTLDCWR.[K]	1xCarbamidomethyl [C12]; 1xTMT6plex [N-Term]		4.36441e-10	0	1	1	10	P05141	P05141 [246-259]	0	1917.9	0	2.241e-10	4.33
[K].GTDVNVFNTILTTR.[S]	1xTMT6plex [N-Term]		1.90621e-08	0	1	1	6	P04083	P04083 [215-228]	0	1779.98	0	1.698e-08	4.21
[R].GTGEAEEEYVGPR.[L]	1xTMT6plex [N-Term]		4.3138e-06	0	1	1	1	Q13895	Q13895 [41-53]	0	1622.79	0	8.187e-07	3.17
[R].GSSGVGLTAAVTTDQETGER.[R]	1xTMT6plex [N-Term]		2.73778e-07	0	1	1	2	P25205	P25205 [372-391]	0	2165.09	0	3.614e-08	4.5
[R].GTGGVDTAATGGVFDISNLDR.[L]	1xTMT6plex [N-Term]		1.88419e-06	0	1	1	1	P12532	P12532 [354-374]	0	2252.14	0	3.212e-07	5.09
[R].GTGQSDDSDIWDDTALIK.[A]	1xTMT6plex [K18]; 1xTMT6plex [N-Term]		6.08952e-11	0	1	1	2	Q16637	Q16637 [24-41]	0	2395.2	0	2.613e-12	4.49
[K].GTGVVTSVPSDSPDDIAALR.[D]	1xTMT6plex [N-Term]		2.13418e-09	0	1	1	10	Q9P2J5	Q9P2J5 [385-404]	0	2186.15	0	8.911e-10	6.31
[R].GTQSIPNDSPAR.[G]	1xTMT6plex [N-Term]		0.000347812	0	1	1	9	Q9NQ92	Q9NQ92 [58-69]	0	1471.77	6.983e-05	0.0008939	3.12
[R].GTVTDFPGFDER.[A]	1xTMT6plex [N-Term]		0.000862454	0	1	1	1	P08758	P08758 [7-18]	0	1569.77	0	0.0003354	2.9
[R].GTVVTGTLER.[G]	1xTMT6plex [N-Term]		0.000165387	0	1	1	10	P49411	P49411 [272-281]	0	1261.73	0	0.000275	4.03
[K].GVDEVTIVNILTNR.[S]	1xTMT6plex [N-Term]		8.89919e-08	0	1	1	12	P07355	P07355 [50-63]	0	1772.01	0	1.006e-08	4.42
[R].GTGGVDTAAVGGVFDVSNADR.[L]	1xTMT6plex [N-Term]		6.95748e-13	0	1	1	7	P12277	P12277 [321-341]	0	2194.09	0	4.597e-13	7.26
[K].GSSGLGGGSSR.[T]	1xTMT6plex [N-Term]		0.000219429	0	1	2	5	Q04695	Q04695 [16-26]	0	1150.6	0	0.0004995	3.19
[K].GSPFPEVAESVQQELESYR.[A]	1xTMT6plex [N-Term]		3.1919e-06	0	1	1	2	Q8WVM8	Q8WVM8 [331-349]	0	2381.18	0	5.841e-07	5.65
[K].VEMLDNLLDIEVAYSLLR.[G]	1xTMT6plex [N-Term]		1.54292e-07	0	1	1	2	P09874	P09874 [762-779]	0	2335.28	0	1.879e-08	4.07
[R].GQTGGDVNVEMDAAPGVDLSR.[I]	1xOxidation [M11]; 1xTMT6plex [N-Term]		6.28649e-08	0	1	2	3	P08779	P08779 [264-284]	0	2333.12	0	7.419e-08	4.55
[R].GQVGGDVNVEMDAAPGVDLSR.[I]	1xTMT6plex [N-Term]		3.921e-13	0	1	2	5	P02533	P02533 [262-282]	0	2315.15	0	4.571e-13	6.4
[R].GQVGGDVNVEMDAAPGVDLSR.[I]	1xOxidation [M11]; 1xTMT6plex [N-Term]		5.05909e-09	0	1	2	5	P02533	P02533 [262-282]	0	2331.14	0	3.909e-10	5.09
[R].GQVGGEINVEMDAAPGVDLSR.[I]	1xTMT6plex [N-Term]		7.35076e-08	0	1	2	1	Q04695	Q04695 [231-251]	0	2343.18	0	8.1e-09	4.18
[K].VEPGLGADNSVVR.[F]	1xTMT6plex [N-Term]		0.000315422	0	1	1	6	P21333	P21333 [1020-1032]	0	1541.85	0	0.000107	2.97
[R].VENQENVSNLVIEDTELK.[Q]	1xTMT6plex [K18]; 1xTMT6plex [N-Term]		3.85331e-09	0	1	1	8	Q01518	Q01518 [331-348]	0	2531.36	0	2.969e-10	5.9
[K].GSDFDCELR.[L]	1xCarbamidomethyl [C6]; 1xTMT6plex [N-Term]		0.000322763	0	1	1	9	P61978	P61978 [140-148]	0	1327.61	6.983e-05	0.0006102	2.57
[R].VENMVDQLLR.[N]	1xTMT6plex [N-Term]		2.02515e-05	0	1	1	8	P41252	P41252 [419-428]	0	1445.8	0	2.094e-05	3.47
[R].GSDIIVDLEVTLEEVYAGNFVEVVR.[N]	1xTMT6plex [N-Term]		2.15282e-10	0	1	1	4	Q9UBS4	Q9UBS4 [131-155]	0	2994.59	0	1.092e-11	6.88
[K].GSDQAIITLR.[V]	1xTMT6plex [N-Term]		0.0004351	0	1	1	4	P35613	P35613 [308-317]	0	1302.76	0	0.0001539	2.07
[K].GSEEELADIK.[Q]	1xTMT6plex [K10]; 1xTMT6plex [N-Term]		6.67345e-05	0	1	1	5	Q8WXX5	Q8WXX5 [122-131]	0	1548.85	0	4.161e-05	3.06
[K].GSFSEQGINEFLR.[E]	1xTMT6plex [N-Term]		6.89699e-08	0	1	1	18	Q15084	Q15084 [374-386]	0	1712.88	0	1.641e-07	4.5
[R].GSGGGSSGGSIGGR.[G]	1xTMT6plex [N-Term]		0.000254906	0	1	1	31	P04264	P04264 [603-616]	0	1321.67	0	8.376e-05	3.35
[K].GSGIFDESTPVQTR.[Q]	1xTMT6plex [N-Term]		5.08838e-07	0	1	1	1	Q9H910	Q9H910 [68-81]	0	1722.89	0	7.252e-08	4.22
[R].GSGSGQSPSYGR.[H]	1xTMT6plex [N-Term]		9.33362e-05	0	1	1	7	Q86YZ3	Q86YZ3 [897-908]	0	1368.67	0	8.674e-05	2.83
[R].GSGTASDDEFENLR.[I]	1xTMT6plex [N-Term]		7.12016e-07	0	1	1	2	Q7Z6Z7	Q7Z6Z7 [1902-1915]	0	1726.81	0	2.066e-06	3.31
[R].GSGVNAAGDGTIR.[E]	1xTMT6plex [N-Term]		3.96409e-05	0	1	1	2	P22735	P22735 [94-106]	0	1403.74	0	1.011e-05	3.07
[K].GLGTDEDSLIEIICSR.[T]	1xCarbamidomethyl [C14]; 1xTMT6plex [N-Term]		2.91791e-07	0	1	2	8	P07355	P07355 [120-135]	0	2007.03	0	3.866e-08	5.01
[R].VFDLQFSTDSPR.[L]	1xTMT6plex [N-Term]		2.19617e-05	0	1	1	1	Q15003	Q15003 [72-83]	0	1640.85	0	5.19e-06	3.25
[R].GLGLDDALEPR.[Q]	1xTMT6plex [N-Term]		1.56963e-05	0	1	1	1	Q9Y230	Q9Y230 [30-40]	0	1384.76	0	3.555e-06	3.17
[K].VGDPQELNGITR.[A]	1xTMT6plex [N-Term]		0.000200085	0	1	1	18	P49327	P49327 [299-310]	0	1527.83	0.0001324	0.001307	3.12
[R].GDTGGEDTAAPGR.[F]	1xTMT6plex [N-Term]		1.25611e-06	0	1	1	4	Q9H773	Q9H773 [10-22]	0	1432.69	0	0.000191	3.08
[R].GDTVATLSER.[V]	1xTMT6plex [N-Term]		0.000262355	0	1	1	3	P22102	P22102 [966-975]	0	1277.69	0	0.0001041	2.85
[R].GDTVIDGWQWLINDTLR.[H]	1xTMT6plex [N-Term]		0.000193277	0	1	1	1	Q9BTW9	Q9BTW9 [696-712]	0	2231.17	0	6.125e-05	2.44
[K].GDYPLEAVR.[M]	1xTMT6plex [N-Term]		0.000270021	0	1	1	7	P14618	P14618 [368-376]	0	1248.68	0	0.0001371	3.23
[R].GEAEAFAIGAR.[A]	1xTMT6plex [N-Term]		0.000468758	0	1	1	1	O75955	O75955 [320-330]	0	1320.71	0	0.0001677	3.04
[R].GEAIESDDTMGGIPAVNGR.[G]	1xTMT6plex [N-Term]		2.07929e-10	0	1	1	2	O60331	O60331 [368-386]	0	2118.03	0	1.051e-11	5.7
[R].GDSVSDSGSDALR.[S]	1xTMT6plex [N-Term]		7.83356e-06	0	1	1	5	Q53EL6	Q53EL6 [74-86]	0	1494.72	0	2.244e-06	2.98
[K].GEDEEENNLEVR.[E]	1xTMT6plex [N-Term]		1.12196e-07	0	1	1	8	P04843	P04843 [90-101]	0	1661.78	0	2.469e-07	4.44
[K].GEEDTFSDLIWSNPR.[Y]	1xTMT6plex [N-Term]		8.87332e-07	0	1	1	1	Q86XL3	Q86XL3 [320-334]	0	1994.97	0	1.362e-07	3.78
[R].GEEILSGAQR.[I]	1xTMT6plex [N-Term]		0.000168276	0	1	1	7	P14868	P14868 [422-431]	0	1288.71	0	0.0001425	3.47
[K].GEETPVIVGSALCALEGR.[D]	1xCarbamidomethyl [C13]; 1xTMT6plex [N-Term]		2.94345e-10	0	1	1	10	P49411	P49411 [210-227]	0	2087.1	0	1.415e-06	5.16
[K].GEFVTTVQQR.[G]	1xTMT6plex [N-Term]		0.00108676	0	1	1	5	P40925	P40925 [221-230]	0	1393.76	0.000239	0.001798	3.77
[R].GEGGILINSQGER.[F]	1xTMT6plex [N-Term]		7.6327e-07	0	1	1	2	P31040	P31040 [313-325]	0	1558.84	0	1.152e-07	4.34
[K].GEGQLGPAER.[A]	1xTMT6plex [N-Term]		0.00117551	0	1	1	10	P13639	P13639 [240-249]	0	1242.66	0	0.0004799	2.91
[R].GEILLTELQGDSR.[S]	1xTMT6plex [N-Term]		0.000162547	0	1	1	1	Q16513	Q16513 [8-20]	0	1659.91	0	5.012e-05	3.35
[K].GESDPAYQQYQDAANNLR.[E]	1xTMT6plex [N-Term]		5.86455e-12	0	1	1	12	P13667	P13667 [314-331]	0	2269.07	0	2.438e-12	5.21
[K].GEDLTEEEDGGIIR.[R]	1xTMT6plex [N-Term]		9.87719e-08	0	1	1	4	Q02790	Q02790 [139-152]	0	1761.87	0	9.273e-08	3.64
[R].GDQESAEANK.[F]	1xTMT6plex [K10]; 1xTMT6plex [N-Term]		2.36787e-05	0	1	1	1	Q9Y3T9	Q9Y3T9 [186-195]	0	1506.78	0	5.637e-06	2.49
[K].VGDQVWLFIDEPR.[R]	1xTMT6plex [N-Term]		8.08789e-07	0	1	1	3	P49588	P49588 [585-597]	0	1802.96	0	8.06e-07	4.03
[R].GALIVLEGVDR.[A]	1xTMT6plex [N-Term]		0.000166344	0	1	1	3	P23919	P23919 [6-16]	0	1370.82	0	5.455e-05	2.23
[R].GALTGGYYDTR.[K]	1xTMT6plex [N-Term]		0.0004228	0	1	1	1	Q9UQE7	Q9UQE7 [662-672]	0	1402.72	0	0.0001491	2.35
[R].GANDFMCDEMER.[S]	1xCarbamidomethyl [C7]; 1xTMT6plex [N-Term]		6.97735e-08	0	1	1	2	P17987	P17987 [379-390]	0	1703.7	0	7.648e-09	3.97
[K].GAPEGVIDR.[C]	1xTMT6plex [N-Term]		0.00111769	0	1	2	8	P16615	P16615 [515-523]	0	1142.64	0.0002977	0.003325	2.9
[R].GAQAAIVVYDITNEESFAR.[A]	1xTMT6plex [N-Term]		3.55308e-07	0	1	1	5	P20339	P20339 [92-110]	0	2283.18	0	4.827e-08	6.48
[R].GAQAAIVVYDITNQETFAR.[A]	1xTMT6plex [N-Term]		4.8299e-07	0	1	1	2	P61020	P61020 [92-110]	0	2296.21	0	7.42e-07	4.88
[R].GAQAAIVVYDITNTDTFAR.[A]	1xTMT6plex [N-Term]		7.28736e-11	0	1	1	11	P51148	P51148 [93-111]	0	2255.19	0	1.558e-06	5.71
[K].VGIPVTDENGNR.[L]	1xTMT6plex [N-Term]		0.000160681	0	1	1	8	Q9H9B4	Q9H9B4 [203-214]	0	1499.8	0.0001324	0.0009677	2.85
[K].GAVAIADAIR.[G]	1xTMT6plex [N-Term]		0.000357952	0	1	1	3	P46060	P46060 [280-289]	0	1185.72	0	0.0001232	2.67
[K].GCTPSGEGADSEPR.[A]	1xCarbamidomethyl [C2]; 1xTMT6plex [N-Term]		0.00066799	0	1	1	2	Q92917	Q92917 [136-149]	0	1648.74	0.0001324	0.0009966	2.93
[R].GDADQASNILASFGLSAR.[D]	1xTMT6plex [N-Term]		3.19205e-08	0	1	1	6	P43243	P43243 [103-120]	0	2022.05	0	3.162e-09	4.57
[R].GDECGLALGR.[L]	1xCarbamidomethyl [C4]; 1xTMT6plex [N-Term]		0.000353861	0	1	1	2	P54886	P54886 [85-94]	0	1276.65	0	0.0001218	3.02
[K].GDFIALDLGGSSFR.[I]	1xTMT6plex [N-Term]		8.11146e-08	0	1	1	12	P19367	P19367 [78-91]	0	1683.89	0	5.419e-08	4.09
[R].VGEPVALSEEER.[L]	1xTMT6plex [N-Term]		2.01346e-05	0	1	1	1	Q13435	Q13435 [135-146]	0	1543.82	0	4.702e-06	3.18
[K].VFSDEVQQQAQLSTIR.[S]	1xTMT6plex [N-Term]		4.77436e-09	0	1	1	9	Q9Y262	Q9Y262 [446-461]	0	2078.11	0	1.554e-09	5.66
[K].GESPVDYDGGR.[T]	1xTMT6plex [N-Term]		0.000132031	0	1	1	12	Q15084	Q15084 [246-256]	0	1380.66	0.0001942	0.001548	3.08
[R].GGSGGGGGGSSGGR.[G]	1xTMT6plex [N-Term]		5.43855e-06	0	1	2	4	P04264	P04264 [589-602]	0	1235.59	0	1.066e-06	3.01
[R].GGSGGSYGGGGSGGGYGGGSGSR.[G]	1xTMT6plex [N-Term]		2.29451e-12	0	1	2	78	P35527	P35527 [491-513]	0	2020.89	0	3.291e-13	6.74
[K].GGSGSGPTIEEVD.[-]	1xTMT6plex [N-Term]		4.24924e-05	0	1	1	4	P08107	P08107 [629-641]	0	1433.7	0	1.093e-05	3.08
[R].VFLALVEEVEDR.[G]	1xTMT6plex [N-Term]		4.57134e-08	0	1	1	7	Q9H3U1	Q9H3U1 [670-681]	0	1647.92	0	4.742e-09	4.35
[R].GGVEEGPTVLR.[K]	1xTMT6plex [N-Term]		0.000376945	0	1	1	4	P05089	P05089 [22-32]	0	1342.75	0	0.0002781	3.34
[R].GGYIGSTYFER.[C]	1xTMT6plex [N-Term]		2.09675e-05	0	1	1	4	P61081	P61081 [170-180]	0	1478.75	0	8.209e-06	3.41
[K].GGQSAESEEEELTAGSGLR.[E]	1xTMT6plex [N-Term]		5.40782e-14	0	1	1	39	P01266	P01266 [2734-2752]	0	2136.03	0	9.117e-16	6.61
[K].GHYTEGAELVDAVLDVVR.[K]	1xTMT6plex [N-Term]		4.02437e-08	0	2	2	1	P04350; Q9BUF5	P04350 [104-121]; Q9BUF5 [104-121]	0	2172.15	0	4.105e-09	4.7
[K].GLAEDIENEVVQITWNR.[K]	1xTMT6plex [N-Term]		6.66079e-06	0	1	1	3	Q15029	Q15029 [695-711]	0	2215.16	0	1.338e-06	4.49
[R].GLAGLGDVAEVR.[K]	1xTMT6plex [N-Term]		9.33362e-05	0	1	1	2	P11216	P11216 [18-29]	0	1385.79	0	2.67e-05	2.98
[R].VFEVSLADLQNDEVAFR.[K]	1xTMT6plex [N-Term]		3.98966e-11	0	1	1	42	P61247	P61247 [66-82]	0	2181.14	0	2.732e-11	5.56
[K].VFEVMLATDR.[S]	1xTMT6plex [N-Term]		0.000108477	0	1	1	8	P22061	P22061 [28-37]	0	1409.77	0	9.034e-05	3.41
[R].GLDPVEILQER.[E]	1xTMT6plex [N-Term]		9.01532e-05	0	1	1	3	P51532	P51532 [360-370]	0	1497.85	0	0.0003199	2.81
[K].GLEDNQGGQYESWNYYR.[Y]	1xTMT6plex [N-Term]		5.01537e-10	0	1	1	1	Q8IXB1	Q8IXB1 [103-119]	0	2308.05	0	2.847e-11	5.34
[R].GLELIASENFCSR.[A]	1xCarbamidomethyl [C11]; 1xTMT6plex [N-Term]		5.20765e-07	0	1	1	5	P34897	P34897 [70-82]	0	1724.88	0	7.463e-08	4.44
[K].GHYTEGAELVDSVLDVVR.[K]	1xTMT6plex [N-Term]		6.68101e-13	0	1	5	188	P07437	P07437 [104-121]	0	2188.14	0	7.812e-08	6.52
[R].GGNIGDGGGAADR.[V]	1xTMT6plex [N-Term]		4.91456e-07	0	1	1	4	P55072	P55072 [587-599]	0	1345.67	0	6.98e-08	4.13
[R].GGNFGFGDSR.[G]	1xTMT6plex [N-Term]		0.00018139	0	1	1	9	P22626	P22626 [204-213]	0	1242.61	0	5.672e-05	2.5
[R].GGIVDEGALLR.[A]	1xTMT6plex [N-Term]		3.1919e-06	0	1	1	15	O43175	O43175 [237-247]	0	1328.77	0	1.871e-06	3.99
[K].SVNESLNNLFITEEDYQALR.[T]	1xTMT6plex [N-Term]		1.56547e-10	0	1	1	4	Q00610	Q00610 [1462-1481]	0	2584.31	0	2.292e-08	6.81
[K].GEVVEGDPDK.[V]	1xTMT6plex [K10]; 1xTMT6plex [N-Term]		0.000360014	0	1	1	2	O43615	O43615 [406-415]	0	1502.81	0	0.0001241	2.77
[K].VFPGSTTEDYNLIVIER.[G]	1xTMT6plex [N-Term]		7.94855e-07	0	1	1	4	Q13263	Q13263 [508-524]	0	2182.16	0	7.617e-07	6.08
[R].VFIMDSCDELIPEYLNFIR.[G]	1xCarbamidomethyl [C7]; 1xTMT6plex [N-Term]		1.431e-07	0	1	1	3	P08238	P08238 [360-378]	0	2603.31	0	1.724e-08	3.67
[R].GFGFVEFEDPR.[D]	1xTMT6plex [N-Term]		1.8892e-05	0	1	1	4	Q13243	Q13243 [38-48]	0	1528.76	0	4.371e-06	3.27
[K].GFGTDEQAIVDVVANR.[S]	1xTMT6plex [N-Term]		1.2525e-07	0	1	1	2	P20073	P20073 [200-215]	0	1920	0	1.033e-05	4.61
[K].GFGYAEFEDLDSLLSALSLNEESLGNR.[R]	1xTMT6plex [N-Term]		1.10586e-10	0	1	1	6	P23588	P23588 [138-164]	0	3175.56	0	5.125e-12	6.84
[R].GFQEDSEIR.[A]	1xTMT6plex [N-Term]		0.000928225	0	1	1	2	Q9HD20	Q9HD20 [208-216]	0	1309.66	6.983e-05	0.0007877	2.23
[R].GFSAEQIAR.[W]	1xTMT6plex [N-Term]		0.000392406	0	1	1	9	Q9H0U3	Q9H0U3 [160-168]	0	1207.66	0	0.0001369	2.46
[R].GFSSGSAVVSGGSR.[R]	1xTMT6plex [N-Term]		1.73742e-06	0	1	2	10	contaminant_KERATIN22	contaminant_KERATIN22 [21-34]	0	1483.77	0	4.617e-05	4
[K].GFTLNDAANSR.[L]	1xTMT6plex [N-Term]		3.05493e-05	0	1	1	10	P42704	P42704 [1099-1109]	0	1394.72	0	2.017e-05	3.67
[R].GFVLQDTVEQLR.[C]	1xTMT6plex [N-Term]		1.8897e-07	0	1	1	8	P56192	P56192 [377-388]	0	1633.91	0	6.127e-08	4.25
[R].GFVQVDDGR.[K]	1xTMT6plex [N-Term]		0.000101793	0	1	1	5	P54136	P54136 [353-361]	0	1221.64	0.000239	0.002378	3.36
[R].GFWYDAEISR.[K]	1xTMT6plex [N-Term]		0.000723376	0	1	1	1	Q96T88	Q96T88 [236-245]	0	1472.74	0	0.000274	3.16
[R].GGAEQFMEETER.[S]	1xTMT6plex [N-Term]		4.215e-06	0	1	1	3	Q99832	Q99832 [376-387]	0	1612.75	0	8.804e-07	3.14
[K].GGDIFLDQLAR.[L]	1xTMT6plex [N-Term]		0.000310025	0	1	1	2	Q9ULT8	Q9ULT8 [607-617]	0	1433.79	0	0.0001044	3.34
[R].GGDLMAYDR.[R]	1xTMT6plex [N-Term]		0.000606301	0	1	1	6	P61978	P61978 [317-325]	0	1226.6	0	0.0002245	2.72
[R].IQAEVEAQLAR.[Q]	1xTMT6plex [N-Term]		3.65549e-05	0	1	1	4	Q9UM54	Q9UM54 [981-991]	0	1456.83	0	9.227e-06	3.82
[K].LQDFNVGDYIEAVLDR.[N]	1xTMT6plex [N-Term]		2.17779e-06	0	1	1	1	P11216	P11216 [255-270]	0	2096.09	0	3.78e-07	3.09
[R].SAEEVEEIK.[A]	1xTMT6plex [K9]; 1xTMT6plex [N-Term]		0.000843143	0	1	1	1	Q8WUA2	Q8WUA2 [204-212]	0	1491.83	0	0.0003276	3.21
[K].SAEIDSDDTGGSAAQK.[Q]	1xTMT6plex [K16]; 1xTMT6plex [N-Term]		3.48193e-12	0	1	1	4	P33176	P33176 [814-829]	0	2010	0	3.521e-12	5.57
[R].SAEYGSSLQSSR.[S]	1xTMT6plex [N-Term]		9.21279e-06	0	1	1	3	Q6KB66	Q6KB66 [285-296]	0	1500.75	0	1.472e-05	3.07
[R].SALDVASEQR.[R]	1xTMT6plex [N-Term]		0.000304719	0	1	1	1	O95248	O95248 [722-731]	0	1304.7	0	0.0001029	2.27
[R].TEIIILATR.[T]	1xTMT6plex [N-Term]		0.0012641	0	1	1	10	P23396	P23396 [46-54]	0	1258.79	0.000354	0.003519	2.92
[R].SALNDVTAAR.[K]	1xTMT6plex [N-Term]		6.67345e-05	0	1	1	1	O95801	O95801 [135-144]	0	1246.7	0	1.83e-05	2.86
[R].SAINEVVTR.[E]	1xTMT6plex [N-Term]		0.000537775	0	1	1	6	P62899	P62899 [15-23]	0	1217.71	0	0.000204	3.11
[K].TELEDTLDSTAAQQELR.[S]	1xTMT6plex [N-Term]		9.73545e-11	0	1	1	2	P35579	P35579 [1146-1162]	0	2149.08	0	4.447e-12	5.23
[K].TEGSDLCDR.[V]	1xCarbamidomethyl [C7]; 1xTMT6plex [N-Term]		0.000679498	0	1	1	2	P04843	P04843 [539-547]	0	1281.59	0	0.0002565	2.68
[K].TEEDSEEVR.[E]	1xTMT6plex [N-Term]		0.000179308	0	1	1	6	Q16543	Q16543 [136-144]	0	1322.63	0	0.0002744	2.81
[R].TEDGDWYGK.[A]	1xTMT6plex [K9]; 1xTMT6plex [N-Term]		0.00059601	0	1	1	2	Q7Z7L1	Q7Z7L1 [675-683]	0	1528.77	0	0.0002203	2.52
[K].SATYVNTEGR.[A]	1xTMT6plex [N-Term]		0.000311813	0	1	1	3	P28331	P28331 [593-602]	0	1326.69	0	0.0001724	3.17
[K].SAVESGQADDER.[V]	1xTMT6plex [N-Term]		0.00025935	0	1	1	1	P78318	P78318 [177-188]	0	1492.71	0	8.514e-05	2.7
[K].SAQSLEYCAELLGLDQDDLR.[V]	1xCarbamidomethyl [C8]; 1xTMT6plex [N-Term]		1.43903e-05	0	1	1	1	Q9UM54	Q9UM54 [368-387]	0	2525.24	0	3.217e-06	4.84
[K].TEALTQAFR.[R]	1xTMT6plex [N-Term]		0.000960195	0	1	1	5	Q9Y230	Q9Y230 [116-124]	0	1265.71	0.0001324	0.001189	2.95
[R].SACDTVDTWLDDTAK.[G]	1xCarbamidomethyl [C3]; 1xTMT6plex [K15]; 1xTMT6plex [N-Term]		6.81691e-06	0	1	1	2	Q14204	Q14204 [4214-4228]	0	2156.06	0	1.381e-06	3.94
[K].QVISTSSDAESR.[E]	1xTMT6plex [N-Term]		0.000998839	0	1	1	1	Q96EK7	Q96EK7 [327-338]	0	1508.78	0	0.0003979	3.1
[R].QVSDDLTER.[A]	1xTMT6plex [N-Term]		0.000155209	0	1	1	7	P35232	P35232 [149-157]	0	1291.67	0	0.0001795	3.06
[R].QVSTEEAQAWCR.[D]	1xCarbamidomethyl [C11]; 1xTMT6plex [N-Term]		9.59398e-06	0	1	1	1	P51151	P51151 [132-143]	0	1693.82	0	2.027e-06	3.83
[R].TEVEENQK.[Y]	1xTMT6plex [K8]; 1xTMT6plex [N-Term]		0.00127828	0	1	1	7	Q9NYU2	Q9NYU2 [371-378]	0	1434.78	0.0006289	0.004203	2.87
[R].QVTQEEGQQLAR.[Q]	1xTMT6plex [N-Term]		9.18714e-07	0	1	1	1	P62070	P62070 [136-147]	0	1615.86	0	1.421e-07	3.39
[K].TETVEEPMEEEEAAK.[E]	1xTMT6plex [K15]; 1xTMT6plex [N-Term]		1.34659e-10	0	1	1	1	P14625	P14625 [286-300]	0	2180.07	0	6.416e-12	5.35
[R].QVVSAVTALVEAAER.[Q]	1xTMT6plex [N-Term]		1.8897e-07	0	1	1	11	P58107	P58107 [1500-1514]	0	1772.01	0	3.307e-06	5.03
[R].SAATSGAGSTTSGVVSGSLGSR.[E]	1xTMT6plex [N-Term]		4.70537e-06	0	1	1	3	Q7Z6Z7	Q7Z6Z7 [1844-1865]	0	2126.09	0	3.888e-06	5.15
[K].QWLQEIDR.[YH]	1xTMT6plex [N-Term]		0.000765661	0	1	3	10	P62820	P62820 [104-111]	0	1316.72	0	0.0002932	2.69
[R].QYATLDVYNPFETR.[E]	1xTMT6plex [N-Term]		8.87332e-07	0	1	1	1	O14828	O14828 [34-47]	0	1945.99	0	1.362e-07	4.43
[R].QYDQEIENLEK.[Q]	1xTMT6plex [K11]; 1xTMT6plex [N-Term]		3.5222e-06	0	1	1	1	Q9H2G2	Q9H2G2 [873-883]	0	1866.98	0	6.504e-07	3.74
[K].QYDTYGEEGLK.[D]	1xTMT6plex [K11]; 1xTMT6plex [N-Term]		3.35311e-07	0	1	1	6	Q9UBS4	Q9UBS4 [85-95]	0	1760.91	0	3.472e-06	3.72
[R].QYEMGECTR.[G]	1xCarbamidomethyl [C7]; 1xTMT6plex [N-Term]		0.000379117	0	1	1	2	Q01081	Q01081 [157-165]	0	1402.63	0.0001324	0.001251	3.42
[K].QYPLVTPNEER.[N]	1xTMT6plex [N-Term]		0.000319071	0	1	1	4	P35606	P35606 [823-833]	0	1574.84	0	0.0001084	3.05
[R].QYQIDAAIVR.[I]	1xTMT6plex [N-Term]		0.000243422	0	1	1	3	Q13620	Q13620 [847-856]	0	1405.8	0	7.94e-05	3.2
[K].TESAVSQMQSVIELGR.[V]	1xTMT6plex [N-Term]		4.28922e-10	0	1	1	7	P41252	P41252 [818-833]	0	1964.03	0	2.952e-09	4.78
[K].TEMSEVLTEILR.[V]	1xTMT6plex [N-Term]		1.0049e-05	0	1	1	2	O43615	O43615 [294-305]	0	1649.9	0	2.132e-06	3.59
[K].TEMQDNTYPEILR.[S]	1xTMT6plex [N-Term]		7.03014e-05	0	1	1	1	O43143	O43143 [492-504]	0	1838.92	0	1.945e-05	3.13
[K].SCDPGLEDPCGLNR.[A]	2xCarbamidomethyl [C2; C10]; 1xTMT6plex [N-Term]		0.000220698	0	1	1	2	Q9HAV4	Q9HAV4 [705-718]	0	1818.83	0	7.105e-05	2.25
[R].TEAAAAAPQR.[S]	1xTMT6plex [N-Term]		0.00125006	0	1	1	1	O95817	O95817 [124-133]	0	1214.67	0	0.0005151	2.43
[R].SCTVLNVEGDALGAGLLQNYVDR.[T]	1xCarbamidomethyl [C2]; 1xTMT6plex [N-Term]		1.97363e-08	0	1	1	3	Q15758	Q15758 [466-488]	0	2693.38	0	1.827e-09	6.09
[K].SEAPSGESR.[K]	1xTMT6plex [N-Term]		0.00127117	0	1	2	3	Q99613	Q99613 [201-209]	0	1148.57	0	0.0005269	2.89
[R].SEAVVEYVFSGSR.[L]	1xTMT6plex [N-Term]		0.000645545	0	1	1	1	Q7KZF4	Q7KZF4 [527-539]	0	1658.86	0	0.0002406	2.77
[K].SEDDESGAGELTR.[E]	1xTMT6plex [N-Term]		2.41721e-08	0	1	1	6	P33993	P33993 [309-321]	0	1594.74	0	2.303e-09	3.93
[R].SEDFGVNEDLADSDAR.[A]	1xTMT6plex [N-Term]		3.94371e-11	0	1	1	5	P04083	P04083 [189-204]	0	1968.9	0	6.861e-11	4.94
[K].SEDFSLPAYMDR.[R]	1xTMT6plex [N-Term]		0.000143153	0	1	1	3	P13073	P13073 [30-41]	0	1659.79	0	4.358e-05	3.7
[R].SEDLLDYGPFR.[D]	1xTMT6plex [N-Term]		2.95063e-05	0	1	1	10	P04843	P04843 [194-204]	0	1540.78	0	5.613e-05	3.5
[R].SEDPDQQYLILNTAR.[K]	1xTMT6plex [N-Term]		2.4667e-07	0	1	1	2	Q96QK1	Q96QK1 [500-514]	0	1992.02	0	3.201e-08	3.47
[K].SEDPPGQEAGSEEEGSSASGLAK.[V]	1xTMT6plex [K23]; 1xTMT6plex [N-Term]		4.968e-05	0	1	1	1	O75153	O75153 [654-676]	0	2677.28	0	1.306e-05	4.09
[K].SEAAGSPDQGSTYSPAR.[G]	1xTMT6plex [N-Term]		7.83439e-08	0	1	1	4	Q96S66	Q96S66 [519-535]	0	1909.91	0	4.496e-08	4.75
[R].SEDYVDIVQGR.[R]	1xTMT6plex [N-Term]		6.86932e-05	0	1	1	3	Q02809	Q02809 [431-441]	0	1509.77	0	1.892e-05	3.65
[R].TDTGEPMGR.[G]	1xTMT6plex [N-Term]		0.000683376	0	1	1	6	P07900	P07900 [174-182]	0	1192.58	0	0.0002597	2.55
[K].TDTESELDLISR.[L]	1xTMT6plex [N-Term]		1.09943e-06	0	1	1	2	P11586	P11586 [761-772]	0	1607.83	0	1.74e-07	4
[R].SEIQAEQDR.[K]	1xTMT6plex [N-Term]		0.000119677	0	1	1	3	Q16891	Q16891 [458-466]	0	1304.66	0	0.0003386	2.82
[K].SEISENTDASGK.[I]	1xTMT6plex [K12]; 1xTMT6plex [N-Term]		1.56056e-05	0	1	1	3	Q9UHB6	Q9UHB6 [175-186]	0	1695.88	0	3.533e-06	3.82
[K].SELVANNVTLPAGEQR.[K]	1xTMT6plex [N-Term]		3.76498e-07	0	1	1	5	P42166	P42166 [18-33]	0	1927.04	0	1.528e-05	5.14
[K].SEMEVQDAELK.[A]	1xTMT6plex [K11]; 1xTMT6plex [N-Term]		1.63017e-06	0	1	1	3	Q9UQ80	Q9UQ80 [345-355]	0	1736.91	0	6.828e-07	4.04
[R].SENEEFVEVGR.[L]	1xTMT6plex [N-Term]		0.000427678	0	1	1	2	P10644	P10644 [307-317]	0	1523.75	0	0.0001508	2.86
[K].SEEEIDFLR.[S]	1xTMT6plex [N-Term]		0.000191059	0	1	1	6	Q9Y262	Q9Y262 [208-216]	0	1366.71	0	6.014e-05	2.61
[R].SDYSEAAK.[Q]	1xTMT6plex [K8]; 1xTMT6plex [N-Term]		0.000965625	0	1	1	11	P78527	P78527 [2963-2970]	0	1328.71	6.983e-05	0.0008535	3.23
[K].SDYDMVDYLNELR.[E]	1xTMT6plex [N-Term]		6.66139e-08	0	1	1	2	Q14974	Q14974 [750-762]	0	1861.88	0	7.283e-09	4.41
[R].SDYDGIGSR.[G]	1xTMT6plex [N-Term]		0.000897286	0	1	1	5	O00571	O00571 [102-110]	0	1198.59	0	0.0003528	2.95
[R].SDADENVSASDK.[R]	1xTMT6plex [K12]; 1xTMT6plex [N-Term]		3.58394e-06	0	1	1	2	Q92878	Q92878 [1167-1178]	0	1695.84	0	6.661e-07	3.05
[K].TDYTLSIANR.[L]	1xTMT6plex [N-Term]		6.98958e-05	0	1	1	2	Q96P63	Q96P63 [108-117]	0	1382.75	0	4.717e-05	3.4
[R].SDATADDLIDVVEGNR.[V]	1xTMT6plex [N-Term]		1.2598e-09	0	1	1	3	Q9Y295	Q9Y295 [223-238]	0	1918.96	0	1.744e-09	5.06
[R].SDDELLDDFFHDQSTATSQAGTLSSIPTALTR.[W]	1xTMT6plex [N-Term]		2.26791e-06	0	1	1	1	Q7Z6Z7	Q7Z6Z7 [2619-2650]	0	3668.78	0	3.944e-07	5.3
[R].TDYNASVSVPDSSGPER.[I]	1xTMT6plex [N-Term]		5.36069e-07	0	1	1	5	P61978	P61978 [70-86]	0	2009.96	0	1.472e-07	5.41
[R].SDGALLLGASSLSGR.[C]	1xTMT6plex [N-Term]		3.10988e-07	0	1	1	4	Q9BQA1	Q9BQA1 [38-52]	0	1632.91	0	3.855e-05	3.9
[K].SDGGYTYDTSDLAAIK.[Q]	1xTMT6plex [K16]; 1xTMT6plex [N-Term]		5.93289e-12	0	1	1	14	P54136	P54136 [378-393]	0	2135.09	0	2.001e-13	6.34
[K].SDIDEIVLVGGSTR.[I]	1xTMT6plex [N-Term]		2.84273e-06	0	1	5	29	P11021	P11021 [354-367]	0	1689.92	0	2.769e-06	4.15
[K].SDIGEVILVGGMTR.[M]	1xTMT6plex [N-Term]		4.215e-06	0	1	1	8	P38646	P38646 [378-391]	0	1675.93	0	1.073e-06	3.91
[R].SDLGPSYGGWQVLDATPQER.[S]	1xTMT6plex [N-Term]		1.31573e-08	0	1	1	3	Q08188	Q08188 [341-360]	0	2405.19	0	1.157e-09	4.42
[K].SDLLLEGFNNYR.[F]	1xTMT6plex [N-Term]		0.000220698	0	1	1	1	P35580	P35580 [297-308]	0	1669.87	0	7.119e-05	2.17
[K].TDTVLILCR.[K]	1xCarbamidomethyl [C8]; 1xTMT6plex [N-Term]		0.000715197	0	1	1	4	Q9HB71	Q9HB71 [147-155]	0	1319.76	0	0.0002705	3.25
[R].SDPDLVAQNIDVVLNR.[R]	1xTMT6plex [N-Term]		2.32709e-05	0	1	1	2	Q9UBU9	Q9UBU9 [234-249]	0	1997.09	0	5.531e-06	5.46
[K].SDPVVSYR.[E]	1xTMT6plex [N-Term]		0.000513725	0	1	1	12	P13639	P13639 [573-580]	0	1151.63	0	0.0001857	2.16
[K].SDQNLQTALELTR.[R]	1xTMT6plex [N-Term]		1.09627e-07	0	1	1	5	O95373	O95373 [490-502]	0	1717.93	0	1.273e-08	4.44
[R].SDSAFFWEER.[D]	1xTMT6plex [N-Term]		0.000949421	0	2	2	2	O75116; Q13464	O75116 [132-141]; Q13464 [116-125]	0	1502.71	0	0.0003762	2.33
[R].SDVLETVVLINPSDEAVSTEVR.[L]	1xTMT6plex [N-Term]		1.86797e-09	0	1	1	1	P46821	P46821 [104-125]	0	2601.38	0	1.265e-10	6.44
[K].SDYAQLLEDMQNAFR.[S]	1xTMT6plex [N-Term]		8.94981e-06	0	1	1	1	P38606	P38606 [599-613]	0	2029.99	0	1.87e-06	2.88
[K].TEVETFVSLVR.[K]	1xTMT6plex [N-Term]		0.000679498	0	1	1	2	Q14573	Q14573 [613-623]	0	1508.85	6.983e-05	0.0006123	2.53
[K].SENENQEQIEESK.[E]	1xTMT6plex [K13]; 1xTMT6plex [N-Term]		2.01982e-06	0	1	1	1	Q96JJ7	Q96JJ7 [415-427]	0	2022	0	3.48e-07	2.7
[R].QVLEDFPTISLEFR.[N]	1xTMT6plex [N-Term]		0.00020833	0	1	1	1	P37268	P37268 [120-133]	0	1923.04	0	6.644e-05	2.83
[R].QVEVINFGDCLVR.[S]	1xCarbamidomethyl [C10]; 1xTMT6plex [N-Term]		3.97779e-06	0	1	1	3	P46060	P46060 [265-277]	0	1777.95	0	7.459e-07	4
[K].QIGLDQIWDDLR.[A]	1xTMT6plex [N-Term]		3.33375e-07	0	1	1	2	Q13616	Q13616 [14-25]	0	1700.92	0	4.502e-08	4.18
[R].QLLDEVEVATEPAGSR.[I]	1xTMT6plex [N-Term]		5.79634e-06	0	1	1	1	P78318	P78318 [21-36]	0	1943.03	0	1.146e-06	3.37
[R].QLLEEMLTSYR.[L]	1xTMT6plex [N-Term]		2.59773e-05	0	1	1	8	O75688	O75688 [409-419]	0	1611.86	0	2.304e-05	3.54
[K].QLIIEDPYYGNDSDFETVYQQCVR.[C]	1xCarbamidomethyl [C22]; 1xTMT6plex [N-Term]		8.01803e-08	0	1	1	1	P24666	P24666 [125-148]	0	3181.5	0	8.978e-09	4.84
[R].QLLLTADDR.[V]	1xTMT6plex [N-Term]		9.01532e-05	0	1	1	7	P04075	P04075 [61-69]	0	1273.73	0	5.824e-05	3.4
[K].QLIVANAGDSR.[C]	1xTMT6plex [N-Term]		6.98958e-05	0	1	1	5	O15355	O15355 [340-350]	0	1372.77	0	7.318e-05	3.58
[R].QINDIQLSR.[D]	1xTMT6plex [N-Term]		0.000341866	0	1	1	14	Q13347	Q13347 [190-198]	0	1315.75	0	0.000117	3.21
[R].QLGEANEEFALR.[V]	1xTMT6plex [N-Term]		5.83001e-06	0	1	1	3	Q9Y679	Q9Y679 [298-309]	0	1605.84	0	1.157e-06	4.01
[R].QIQAAYSILSEVQQAVSQGSSDSQILDLSNR.[F]	1xTMT6plex [N-Term]		8.84779e-08	0	1	1	1	P09874	P09874 [705-735]	0	3564.83	0	1e-08	4.9
[K].QLQDIATLADQR.[R]	1xTMT6plex [N-Term]		9.34819e-07	0	1	1	6	O95373	O95373 [991-1002]	0	1600.89	0	1.446e-07	4.11
[R].QLQFYTEAAR.[R]	1xTMT6plex [N-Term]		0.000562933	0	1	1	1	Q6P1N0	Q6P1N0 [912-921]	0	1455.78	0	0.0002069	1.99
[R].QLQLEAEEQR.[K]	1xTMT6plex [N-Term]		0.000203578	0	1	1	3	Q8N1G4	Q8N1G4 [415-424]	0	1472.79	0	0.0001472	3.89
[K].QISNLQQSISDAEQR.[G]	1xTMT6plex [N-Term]		1.62552e-09	0	1	2	41	P04264	P04264 [418-432]	0	1946.01	0	2.342e-09	5.99
[K].QITSISIEPGVEVEVTIADA.[-]	1xTMT6plex [N-Term]		0.000572662	0	1	1	4	P60866	P60866 [100-119]	0	2300.24	0.0001324	0.00104	2.5
[K].QLVAEQVTYQR.[N]	1xTMT6plex [N-Term]		2.09675e-05	0	1	1	10	P49736	P49736 [838-848]	0	1563.87	0	1.075e-05	3.88
[K].QLQDELEMLVER.[L]	1xTMT6plex [N-Term]		4.59761e-06	0	1	1	1	Q13200	Q13200 [51-62]	0	1731.91	0	8.81e-07	3.35
[R].QLYEEEIR.[E]	1xTMT6plex [N-Term]		0.000645545	0	1	2	3	contaminant_KERATIN20	contaminant_KERATIN20 [226-233]	0	1308.7	0.001981	0.01567	3.33
[K].QLETVLDDLDPENALLPAGFR.[Q]	1xTMT6plex [N-Term]		4.44057e-06	0	1	1	1	Q9NYL9	Q9NYL9 [31-51]	0	2555.36	0	8.499e-07	3.02
[R].QLDMILDEQR.[R]	1xTMT6plex [N-Term]		7.62319e-05	0	1	1	3	P49257	P49257 [351-360]	0	1489.79	0	2.129e-05	3.8
[R].QLDNIVGER.[G]	1xTMT6plex [N-Term]		0.000406155	0	1	1	3	P04259	P04259 [224-232]	0	1272.71	0	0.0001426	3.19
[K].TGGLEIDSDFGGFR.[V]	1xTMT6plex [N-Term]		9.4025e-07	0	1	1	2	O95831	O95831 [409-422]	0	1699.85	0	1.456e-07	4.02
[R].QLDSIVGER.[G]	1xTMT6plex [N-Term]		6.63495e-05	0	3	6	10	contaminant_KERATIN17; P02538; contaminant_KERATIN18	contaminant_KERATIN17 [229-237]; P02538 [224-232]; contaminant_KERATIN18 [222-230]	0	1245.7	0	0.000211	3.3
[K].TGGAYGEDLGADYNLSQVCDGK.[V]	1xCarbamidomethyl [C19]; 1xTMT6plex [K22]; 1xTMT6plex [N-Term]		5.86455e-12	0	1	1	10	P49327	P49327 [2450-2471]	0	2748.32	0	2.745e-10	5.86
[R].QLEAEADAIIQMVR.[E]	1xTMT6plex [N-Term]		0.000339906	0	1	1	2	Q7Z6Z7	Q7Z6Z7 [3767-3780]	0	1815.98	0	0.000116	3.71
[R].QLEDGDQPESK.[K]	1xTMT6plex [K11]; 1xTMT6plex [N-Term]		0.000228466	0	1	1	3	Q92945	Q92945 [111-121]	0	1703.89	0	7.377e-05	2.95
[R].QLEDLVIEAVYADVLR.[G]	1xTMT6plex [N-Term]		0.000292687	0	1	1	3	Q9UBW8	Q9UBW8 [127-142]	0	2075.16	0	0.00043	3.85
[R].QLEVYTSGGDPESVAGEYGR.[H]	1xTMT6plex [N-Term]		6.12479e-09	0	1	1	3	Q9Y262	Q9Y262 [243-262]	0	2343.13	0	4.856e-10	5.18
[R].QLEEAEEEAQR.[A]	1xTMT6plex [N-Term]		1.13486e-05	0	1	1	4	P35579	P35579 [1878-1888]	0	1560.77	0	5.641e-06	3.98
[K].QIEEINEQIR.[K]	1xTMT6plex [N-Term]		0.000286025	0	1	1	1	Q99543	Q99543 [414-423]	0	1500.82	0	9.574e-05	3.45
[R].QLEESVDALSEELVQLR.[A]	1xTMT6plex [N-Term]		1.4435e-08	0	1	1	7	P33176	P33176 [659-675]	0	2187.17	0	1.285e-09	5.13
[R].QLELENLTTQETR.[E]	1xTMT6plex [N-Term]		5.19228e-06	0	1	1	2	P18031	P18031 [157-169]	0	1803.96	0	6.354e-05	4.24
[R].TGEAIVDAALSALR.[Q]	1xTMT6plex [N-Term]		4.62431e-06	0	1	1	33	Q15084	Q15084 [119-132]	0	1615.92	0	4.267e-06	4.46
[R].TGDAISVMSEVAQTLLTQDVR.[V]	1xTMT6plex [N-Term]		3.46153e-06	0	1	1	3	Q99943	Q99943 [152-172]	0	2463.3	0	5.882e-06	4.33
[K].QLEQLQGER.[G]	1xTMT6plex [N-Term]		0.000147347	0	1	1	2	Q8N1N4	Q8N1N4 [172-180]	0	1329.73	0	4.483e-05	2.91
[R].TGAVGDLVIIGDR.[Q]	1xTMT6plex [N-Term]		0.0011303	0	1	1	1	Q5JTZ9	Q5JTZ9 [757-769]	0	1514.87	0	0.0004588	3.51
[R].TGAIVDVPVGEELLGR.[V]	1xTMT6plex [N-Term]		2.69845e-08	0	1	1	18	P25705	P25705 [134-149]	0	1854.05	0	2.607e-09	4.79
[R].QLEEAEEEATR.[A]	1xTMT6plex [N-Term]		4.0805e-05	0	1	1	1	P35580	P35580 [1885-1895]	0	1533.76	0	1.05e-05	1.87
[R].QMAEIAVNAVLTVADMER.[R]	1xTMT6plex [N-Term]		2.62904e-09	0	1	1	9	P48643	P48643 [184-201]	0	2190.15	0	1.217e-08	5.9
[R].QMAEIAVNAVLTVADMER.[R]	1xOxidation [M16]; 1xTMT6plex [N-Term]		0.000496385	0	1	1	1	P48643	P48643 [184-201]	0	2206.14	0	0.0001792	2.71
[R].QSGEAFVELGSEDDVK.[M]	1xTMT6plex [K16]; 1xTMT6plex [N-Term]		6.70021e-10	0	1	1	3	P52597	P52597 [53-68]	0	2168.11	0	9.474e-09	4.23
[K].QSGESIDIITR.[A]	1xTMT6plex [N-Term]		0.000944079	0	1	1	2	Q16531	Q16531 [93-103]	0	1447.8	6.983e-05	0.0006904	2.97
[K].QSLEASLAETEGR.[Y]	1xTMT6plex [N-Term]		2.14035e-08	0	1	2	36	contaminant_KERATIN03	contaminant_KERATIN03 [387-399]	0	1619.84	0	0.0002849	4.88
[K].QSLQVIESAMER.[D]	1xTMT6plex [N-Term]		1.31167e-05	0	1	1	3	Q16740	Q16740 [215-226]	0	1619.86	0	2.262e-05	4.04
[K].TEYEEAQDAIVK.[E]	1xTMT6plex [K12]; 1xTMT6plex [N-Term]		2.355e-07	0	1	1	1	P43246	P43246 [568-579]	0	1853.99	0	3.045e-08	4.01
[R].QSQLAQDER.[V]	1xTMT6plex [N-Term]		0.000237874	0	1	1	2	O95155	O95155 [1073-1081]	0	1303.68	0	7.749e-05	2.86
[R].QSVEADINGLR.[KR]	1xTMT6plex [N-Term]		3.66795e-06	0	2	5	32	contaminant_KERATIN03; contaminant_KERATIN04	contaminant_KERATIN03 [246-256]; contaminant_KERATIN04 [202-212]	0	1430.78	0	2.715e-06	4.28
[R].QTEDVAEVLNR.[C]	1xTMT6plex [N-Term]		9.44219e-05	0	1	1	2	O75122	O75122 [651-661]	0	1502.8	0	2.92e-05	3.56
[R].TEVIQLEDTLAQVR.[K]	1xTMT6plex [N-Term]		3.69806e-05	0	2	2	2	Q5VTR2; O75150	Q5VTR2 [436-449]; O75150 [443-456]	0	1844.03	0	5.198e-05	3.6
[K].QTQIFTTYSDNQPGVLIQVYEGER.[A]	1xTMT6plex [N-Term]		4.13069e-09	0	1	2	5	P08107	P08107 [424-447]	0	3015.53	0	3.098e-10	6.2
[K].QTQTFTTYSDNQPGVLIQVYEGER.[A]	1xTMT6plex [N-Term]		2.00823e-08	0	1	1	17	P11142	P11142 [424-447]	0	3003.49	0	3.209e-09	6.14
[K].QTSLDAVAQAVVDR.[V]	1xTMT6plex [N-Term]		1.0961e-05	0	1	1	1	Q15750	Q15750 [320-333]	0	1701.93	0	2.366e-06	4.16
[R].QTVEADVNGLR.[R]	1xTMT6plex [N-Term]		1.34242e-05	0	1	2	5	P08779	P08779 [214-224]	0	1430.78	0	1.249e-05	3
[K].QVAQQEAER.[A]	1xTMT6plex [N-Term]		0.000292687	0	1	1	7	P35232	P35232 [187-195]	0	1287.69	0	0.0001371	3
[K].QVDLIDLVR.[W]	1xTMT6plex [N-Term]		0.000223258	0	1	1	2	Q9UKN8	Q9UKN8 [536-544]	0	1299.78	0	0.0003136	2.81
[K].QVEDGEVFDFR.[G]	1xTMT6plex [N-Term]		5.19228e-06	0	1	1	2	Q9Y2A7	Q9Y2A7 [474-484]	0	1569.77	0	4.476e-06	3.29
[K].QVELALWDTAGQEDYDR.[L]	1xTMT6plex [N-Term]		2.73778e-07	0	1	2	8	P08134	P08134 [52-68]	0	2238.09	0	4.423e-06	5.05
[R].TEYLSNADER.[L]	1xTMT6plex [N-Term]		8.70786e-05	0	1	1	2	Q14204	Q14204 [3550-3559]	0	1426.7	0	0.000214	2.51
[K].QQVPSGESAILDR.[V]	1xTMT6plex [N-Term]		2.0375e-07	0	1	1	4	P09874	P09874 [270-282]	0	1628.88	0	2.574e-08	4.11
[K].QMFLTQTDTGDDR.[V]	1xTMT6plex [N-Term]		1.19578e-07	0	1	1	3	P78527	P78527 [394-406]	0	1756.84	0	7.142e-08	4.59
[R].QMQLENVSVALEFLDR.[E]	1xTMT6plex [N-Term]		1.18201e-07	0	2	2	7	P21333; O75369	P21333 [101-116]; O75369 [74-89]	0	2121.12	0	1.395e-08	5.54
[R].TFLLDSDYER.[I]	1xTMT6plex [N-Term]		5.48163e-05	0	1	1	2	O95248	O95248 [1522-1531]	0	1487.76	0	1.467e-05	3.21
[K].QNASLQAAITDAEQR.[G]	1xTMT6plex [N-Term]		1.86255e-08	0	1	1	3	Q8N1N4	Q8N1N4 [349-363]	0	1844.97	0	1.707e-09	5.6
[R].QNLFQEAEEFLYR.[F]	1xTMT6plex [N-Term]		3.21059e-08	0	1	1	4	Q9UL46	Q9UL46 [22-34]	0	1915.98	0	3.179e-09	4.67
[K].QNLLSVGDYR.[H]	1xTMT6plex [N-Term]		0.0012641	0	1	1	2	O60264	O60264 [133-142]	0	1393.76	0	0.0005209	1.63
[K].QPEGTGMIDEEFTVAR.[L]	1xTMT6plex [N-Term]		4.42804e-09	0	1	1	1	P33176	P33176 [576-591]	0	2008.98	0	3.355e-10	5
[R].QPVVDTFDIR.[I]	1xTMT6plex [N-Term]		0.00018778	0	1	1	3	Q86X55	Q86X55 [337-346]	0	1418.78	0	5.926e-05	3.11
[R].TFHVDSPDER.[E]	1xTMT6plex [N-Term]		0.000474159	0	1	1	1	P31751	P31751 [87-96]	0	1431.71	0	0.0001693	2.03
[R].QQGEPPSCAEGQSCASER.[Q]	2xCarbamidomethyl [C8; C14]; 1xTMT6plex [N-Term]		5.94994e-09	0	1	1	13	P01266	P01266 [351-368]	0	2206.97	0	3.737e-06	4.9
[R].QQLEEQTVELSTEVQSLYR.[E]	1xTMT6plex [N-Term]		4.78817e-08	0	1	1	1	Q92878	Q92878 [885-903]	0	2509.3	0	4.993e-09	6.36
[K].TFEVCDLPVR.[A]	1xCarbamidomethyl [C5]; 1xTMT6plex [N-Term]		0.000156108	0	1	1	2	P35606	P35606 [52-61]	0	1464.77	0	4.808e-05	3.14
[K].QQQDQVDR.[N]	1xTMT6plex [N-Term]		0.00077002	0	1	1	4	Q15233	Q15233 [280-287]	0	1245.64	0	0.0003853	2.75
[K].QQQLLNEENLR.[K]	1xTMT6plex [N-Term]		6.26196e-05	0	1	2	7	Q5T9A4	Q5T9A4 [147-157]	0	1613.88	0	7.284e-05	4.17
[R].QVGVGYVDSIQR.[K]	1xTMT6plex [N-Term]		6.64204e-07	0	1	1	3	P43246	P43246 [160-171]	0	1549.85	0	9.842e-08	3.75
[K].SENEPIENEAAK.[Y]	1xTMT6plex [K12]; 1xTMT6plex [N-Term]		0.000322763	0	1	1	2	Q96I99	Q96I99 [280-291]	0	1788.94	0	0.0002792	2.47
[K].SENGLEFTSSGSANTETTK.[V]	1xTMT6plex [K19]; 1xTMT6plex [N-Term]		4.74669e-07	0	1	1	2	P21796	P21796 [35-53]	0	2418.2	0	6.703e-08	4.71
[K].SEQDQAENEGEDSAVLMER.[L]	1xTMT6plex [N-Term]		1.13834e-08	0	1	2	2	Q99613	Q99613 [532-550]	0	2366.06	0	9.773e-10	4.1
[R].TAAELAAIVGEDELSASLALR.[C]	1xTMT6plex [N-Term]		1.1889e-09	0	1	1	5	Q8TEQ6	Q8TEQ6 [1070-1090]	0	2329.28	0	2.361e-10	5.45
[R].SQNIVTDSSSLSAEAIR.[Q]	1xTMT6plex [N-Term]		3.04736e-06	0	1	1	1	Q01082	Q01082 [1548-1564]	0	2007.06	0	5.545e-07	3.96
[R].SQSAAVTPSSTTSSTR.[A]	1xTMT6plex [N-Term]		0.000528629	0	1	1	4	Q16186	Q16186 [211-226]	0	1796.92	0	0.0004973	3.34
[R].SQVVFSAEELIYPDR.[R]	1xTMT6plex [N-Term]		9.96348e-09	0	1	1	2	Q02809	Q02809 [122-136]	0	1982.04	0	8.428e-10	4.79
[R].SQYEQLAEQNR.[K]	1xTMT6plex [N-Term]		1.26341e-06	0	1	2	20	contaminant_KERATIN03	contaminant_KERATIN03 [323-333]	0	1594.8	0	1.839e-05	4.53
[R].SQYEVMAEQNR.[K]	1xTMT6plex [N-Term]		8.45966e-05	0	1	2	3	contaminant_KERATIN10	contaminant_KERATIN10 [254-264]	0	1583.77	0	2.39e-05	2.68
[K].SSAEVIAQAR.[K]	1xTMT6plex [N-Term]		0.00116894	0	1	1	2	Q16555	Q16555 [259-268]	0	1260.71	0.0009319	0.006973	2.94
[R].SSDPLGDTASNLGSAVDELMR.[H]	1xTMT6plex [N-Term]		0.00019779	0	1	1	1	Q7Z6Z7	Q7Z6Z7 [648-668]	0	2364.16	0	6.269e-05	3.03
[K].SQLSCVVVDDIER.[L]	1xCarbamidomethyl [C5]; 1xTMT6plex [N-Term]		4.92888e-08	0	1	1	2	P46459	P46459 [595-607]	0	1748.91	0	5.505e-08	4.41
[R].SSEAVIWEVLR.[K]	1xTMT6plex [N-Term]		0.000347812	0	1	1	1	Q9UNF1	Q9UNF1 [386-396]	0	1517.85	0	0.0001194	3.27
[K].SSEMNILIPQDGDYR.[E]	1xTMT6plex [N-Term]		7.7665e-07	0	1	1	2	P40123	P40123 [437-451]	0	1966.97	0	3.64e-07	4.59
[R].SSENPNEVFR.[F]	1xTMT6plex [N-Term]		0.000339906	0	1	1	2	P45974	P45974 [453-462]	0	1407.71	0	0.0003305	3.32
[K].SSEPVQLTEAETEYFVR.[C]	1xTMT6plex [N-Term]		0.00101015	0	1	1	1	Q9UBF2	Q9UBF2 [630-646]	0	2214.11	0	0.0004024	4.19
[R].TAAANAAAGAAENAFR.[A]	1xTMT6plex [N-Term]		6.69948e-06	0	1	1	6	O14828	O14828 [330-345]	0	1705.88	0	2.022e-05	4.48
[R].SYSTTYEER.[N]	1xTMT6plex [N-Term]		5.05501e-05	0	1	1	3	Q15758	Q15758 [203-211]	0	1364.65	0	0.0001779	3.62
[K].SSMNVDEAFSSLAR.[D]	1xTMT6plex [N-Term]		3.75393e-06	0	1	1	1	P51153	P51153 [154-167]	0	1742.86	0	7.005e-07	4.25
[K].SYSSGGEDGYVR.[I]	1xTMT6plex [N-Term]		3.84213e-08	0	1	1	15	Q13347	Q13347 [299-310]	0	1505.71	0	1.65e-08	3.76
[R].SSQGTSYDSYR.[L]	1xTMT6plex [N-Term]		1.58791e-05	0	1	1	2	P57678	P57678 [337-347]	0	1479.69	0	3.585e-06	3.25
[R].SSSDNNTNTLGR.[N]	1xTMT6plex [N-Term]		0.00077002	0	1	1	1	Q9ULT8	Q9ULT8 [1569-1580]	0	1494.73	0	0.0002951	2.32
[R].SSSFSDTLEESSPIAAIFDTENLEK.[I]	1xTMT6plex [K25]; 1xTMT6plex [N-Term]		1.17857e-06	0	1	1	2	P15924	P15924 [2606-2630]	0	3175.59	0	1.89e-07	5.66
[K].SQLLSYIDR.[L]	1xTMT6plex [N-Term]		0.000282751	0	1	1	6	P33993	P33993 [388-396]	0	1323.75	0	0.0001013	3.16
[K].SQGDMQDLNGNNQSVTR.[Q]	1xTMT6plex [N-Term]		3.1919e-06	0	1	1	2	P40763	P40763 [181-197]	0	2092.99	0	5.84e-07	3.73
[R].SNMDNMFESYINNLR.[R]	1xTMT6plex [N-Term]		2.32787e-07	0	1	2	2	contaminant_KERATIN20	contaminant_KERATIN20 [134-148]	0	2076.97	0	3.005e-08	4.68
[K].SNNIINETTTR.[N]	1xTMT6plex [N-Term]		0.000247667	0	1	1	3	Q9NTJ3	Q9NTJ3 [435-445]	0	1491.8	0	8.084e-05	3.58
[K].SNPETDDYR.[Y]	1xTMT6plex [N-Term]		0.00106261	0	1	1	3	Q8WVM8	Q8WVM8 [559-567]	0	1325.62	0	0.0004265	2.47
[K].SNSAQLLVEAR.[V]	1xTMT6plex [N-Term]		7.07092e-05	0	1	1	4	O95376	O95376 [111-121]	0	1416.8	0	8.608e-05	3.43
[K].SNTAGSQSQVETEA.[-]	1xTMT6plex [N-Term]		3.3709e-05	0	1	1	2	Q02790	Q02790 [446-459]	0	1637.78	0	0.0003269	3.42
[R].SPAISWVNNLEVDSR.[Y]	1xTMT6plex [N-Term]		0.000196652	0	1	1	1	Q9NYU2	Q9NYU2 [455-469]	0	1916.01	0	6.23e-05	2.62
[R].SPDEEDYDYESYEK.[T]	1xTMT6plex [K14]; 1xTMT6plex [N-Term]		0.000215665	0	1	1	1	P46821	P46821 [1881-1894]	0	2227	0	6.93e-05	3.06
[R].SPDFTNENPLETR.[N]	1xTMT6plex [N-Term]		2.14588e-05	0	1	1	3	P05023	P05023 [228-240]	0	1748.87	0	5.059e-06	3.6
[K].SQGGEPTYNVAVGR.[A]	1xTMT6plex [N-Term]		1.46876e-06	0	1	1	3	P35080	P35080 [92-105]	0	1663.86	0	2.41e-07	4.41
[K].SPDTNYLFMGDYVDR.[G]	1xTMT6plex [N-Term]		4.40237e-07	0	1	2	2	P62714	P62714 [75-89]	0	2021.95	0	7.939e-07	4.72
[R].SPNEEYTWEEDPLAGIIPR.[T]	1xTMT6plex [N-Term]		1.83046e-08	0	1	1	9	P52732	P52732 [120-138]	0	2445.21	0	1.268e-08	5.51
[R].SPSDSSTASTPVAEQIER.[A]	1xTMT6plex [N-Term]		2.64431e-09	0	1	1	2	Q16643	Q16643 [337-354]	0	2091.04	0	1.869e-10	5.59
[R].SPSETSEQPR.[Y]	1xTMT6plex [N-Term]		0.0011821	0	1	1	6	O60331	O60331 [539-548]	0	1346.67	0.000239	0.002412	2.36
[R].SPSWISASVTEPLEQVEAEAALLTEEVLER.[E]	1xTMT6plex [N-Term]		4.70568e-08	0	1	1	3	Q02952	Q02952 [910-939]	0	3512.82	0	1.879e-05	4.91
[R].SQASADEYSYVA.[-]	1xTMT6plex [N-Term]		0.000202407	0	1	1	1	Q13617	Q13617 [734-745]	0	1519.71	0	6.461e-05	2.03
[K].SQDDEIGDGTTGVVVLAGALLEEAEQLLDR.[G]	1xTMT6plex [N-Term]		4.26445e-10	0	1	1	3	P48643	P48643 [97-126]	0	3342.71	0	2.369e-11	8.5
[K].TAEAQLAYELQGAR.[E]	1xTMT6plex [N-Term]		1.80367e-05	0	1	1	1	Q14254	Q14254 [234-247]	0	1749.93	0	4.159e-06	3.59
[R].SQDSMSSDTAR.[T]	1xTMT6plex [N-Term]		3.69806e-05	0	1	1	3	P25205	P25205 [599-609]	0	1413.65	0	9.36e-06	2.59
[K].SPEYESLGFELTVER.[L]	1xTMT6plex [N-Term]		7.3294e-07	0	1	1	8	P49902	P49902 [62-76]	0	1985.01	0	1.102e-07	4.57
[R].SSSMADGDNSYCLEAIIR.[Q]	1xCarbamidomethyl [C12]; 1xTMT6plex [N-Term]		2.38253e-11	0	1	1	1	Q9ULV0	Q9ULV0 [1642-1659]	0	2218.03	0	9e-13	4.74
[K].SSSPAPADIAQTVQEDLR.[T]	1xTMT6plex [N-Term]		5.89794e-06	0	1	1	1	Q13283	Q13283 [230-247]	0	2114.09	0	1.171e-06	3.95
[R].SSTVTEAPIAVVTSR.[T]	1xTMT6plex [N-Term]		1.53368e-05	0	1	1	2	Q8TD19	Q8TD19 [331-345]	0	1746.98	0	3.454e-06	3.9
[K].SVTEQGAELSNEER.[N]	1xTMT6plex [N-Term]		2.995e-08	0	1	1	8	P63104	P63104 [28-41]	0	1777.88	0	2.925e-09	4.79
[K].SVSTPSEAGSQDSGDGAVGSR.[T]	1xTMT6plex [N-Term]		8.08789e-07	0	1	1	1	Q13409	Q13409 [92-112]	0	2180.03	0	1.226e-07	3.3
[K].SVDEVFDEVVQIFDK.[E]	1xTMT6plex [K15]; 1xTMT6plex [N-Term]		3.58413e-08	0	1	1	4	P30085	P30085 [180-194]	0	2227.19	0	3.205e-07	3.67
[R].SVDFLLDSSLR.[K]	1xTMT6plex [N-Term]		0.000102977	0	1	1	2	Q9UDX5	Q9UDX5 [144-154]	0	1480.82	0	0.0002862	3
[R].SVDVILDDDLVDK.[A]	1xTMT6plex [K13]; 1xTMT6plex [N-Term]		9.32147e-10	0	1	1	8	P25205	P25205 [216-228]	0	1904.06	0	5.767e-11	4.81
[R].STVDAPTAAGR.[G]	1xTMT6plex [N-Term]		0.000652944	0	1	1	2	Q99832	Q99832 [525-535]	0	1274.69	0	0.0002451	2.92
[K].SVEEVASEIQPFLR.[G]	1xTMT6plex [N-Term]		0.00018139	0	1	1	1	P15924	P15924 [2000-2013]	0	1833	0	5.682e-05	3.14
[R].SVEPQDAGPLER.[S]	1xTMT6plex [N-Term]		0.000540858	0	1	1	2	Q9NZT2	Q9NZT2 [349-360]	0	1526.8	0	0.000197	3.08
[K].SVFPEQANNNEWAR.[Y]	1xTMT6plex [N-Term]		5.05501e-05	0	1	1	8	O43242	O43242 [274-287]	0	1890.93	0	1.339e-05	3.53
[R].SVGDGETVEFDVVEGEK.[G]	1xTMT6plex [K17]; 1xTMT6plex [N-Term]		3.27638e-09	0	1	1	1	P67809	P67809 [102-118]	0	2254.15	0	2.394e-10	4.3
[R].SVGDNSSDLSNVAVIDGNR.[V]	1xTMT6plex [N-Term]		1.9967e-12	0	1	1	1	O95163	O95163 [380-398]	0	2148.07	0	5.425e-14	5.28
[K].SVIDTSTIVR.[K]	1xTMT6plex [N-Term]		0.000198934	0	1	1	1	O43815	O43815 [259-268]	0	1319.77	0	6.297e-05	3.42
[R].SVNGLAFYDWDNTELIR.[R]	1xTMT6plex [N-Term]		1.30815e-10	0	1	1	6	P35606	P35606 [443-459]	0	2242.13	0	6.218e-12	5.44
[K].SVEGYYQESGR.[A]	1xTMT6plex [N-Term]		1.52483e-05	0	1	1	3	P54132	P54132 [969-979]	0	1503.73	0	1.002e-05	3.96
[R].STTQVADSGYQR.[G]	1xTMT6plex [N-Term]		4.73271e-06	0	1	1	1	Q96A65	Q96A65 [314-325]	0	1541.78	0	9.114e-07	3.46
[K].SVVYQETNGETR.[V]	1xTMT6plex [N-Term]		0.000129014	0	1	1	2	Q14558	Q14558 [37-48]	0	1611.82	0	3.865e-05	3.55
[R].SVYSWDIVVQR.[V]	1xTMT6plex [N-Term]		1.2132e-06	0	1	1	13	O15371	O15371 [261-271]	0	1580.86	0	1.65e-06	3.84
[K].SSVLENFVGR.[D]	1xTMT6plex [N-Term]		0.000273149	0	1	3	3	P50570	P50570 [45-54]	0	1336.74	0	9.08e-05	3.24
[K].SSVLESLVGR.[D]	1xTMT6plex [N-Term]		0.000239249	0	1	1	2	O00429	O00429 [39-48]	0	1275.75	0	7.788e-05	2.36
[R].SSYYVVSGNDPAAEEPSR.[A]	1xTMT6plex [N-Term]		1.4435e-08	0	1	1	2	P46821	P46821 [2382-2399]	0	2157.03	0	1.284e-09	5.17
[K].STAGDTHLGGEDFDNR.[M]	1xTMT6plex [N-Term]		1.05272e-09	0	2	2	30	P54652; P11142	P54652 [224-239]; P11142 [221-236]	0	1920.89	0	7.633e-11	5.51
[K].SYSPYDMLESIR.[K]	1xTMT6plex [N-Term]		0.000121068	0	1	2	1	P07355	P07355 [234-245]	0	1689.84	0	3.601e-05	3.96
[K].STESLQANVQR.[L]	1xTMT6plex [N-Term]		2.62798e-05	0	1	1	4	P26373	P26373 [106-116]	0	1461.79	0	6.372e-06	4.21
[R].STFVLSNLAEVVER.[V]	1xTMT6plex [N-Term]		9.21393e-08	0	1	1	5	Q8NEZ5	Q8NEZ5 [19-32]	0	1793	0	1.045e-08	4.53
[R].SYGATATSPGER.[F]	1xTMT6plex [N-Term]		0.000744225	0	1	1	1	Q8TB61	Q8TB61 [137-148]	0	1425.72	0	0.0002831	3.59
[K].STIGVEFATR.[S]	1xTMT6plex [N-Term]		0.000143982	0	1	2	8	Q15907	Q15907 [42-51]	0	1309.73	0	4.447e-05	3.04
[R].STIIGESISR.[L]	1xTMT6plex [N-Term]		0.000266928	0	1	1	13	P54136	P54136 [214-223]	0	1291.74	0	0.0004936	3.4
[K].STIQTAEALR.[L]	1xTMT6plex [N-Term]		0.000550213	0	1	1	2	Q16875	Q16875 [303-312]	0	1318.75	0	0.0005092	3.64
[R].STLQTMESDIYTEVR.[E]	1xTMT6plex [N-Term]		3.31456e-09	0	1	1	2	Q07065	Q07065 [312-326]	0	2002	0	2.417e-10	5.23
[KR].SYELPDGQVITIGNER.[F]	1xTMT6plex [N-Term]		6.62304e-10	0	1	10	68	P60709	P60709 [239-254]	0	2020.05	0	1.252e-10	5.13
[K].STMQELNSR.[L]	1xTMT6plex [N-Term]		0.000385704	0	1	2	20	P35527	P35527 [155-163]	0	1294.66	0	0.0001743	3.14
[R].SWTAADTAAQITQR.[K]	1xTMT6plex [N-Term]		6.39669e-08	0	1	17	4	Q29865	Q29865 [156-169]	0	1748.91	0	1.412e-08	4.59
[K].STNGDTFLGGEDFDQALLR.[H]	1xTMT6plex [N-Term]		3.47189e-13	0	1	1	6	P38646	P38646 [266-284]	0	2285.12	0	1.66e-12	5.47
[K].STSLDVEPIYTFR.[A]	1xTMT6plex [N-Term]		3.80667e-05	0	1	1	1	O43815	O43815 [501-513]	0	1756.93	0	9.657e-06	3.79
[R].STSSFSCLSR.[H]	1xCarbamidomethyl [C7]; 1xTMT6plex [N-Term]		0.000273149	0	1	2	13	contaminant_KERATIN22	contaminant_KERATIN22 [36-45]	0	1360.67	0.002162	0.01737	2.99
[R].SNLVDNTNQVEVLQR.[D]	1xTMT6plex [N-Term]		6.4153e-09	0	1	2	2	Q9UMR2	Q9UMR2 [68-82]	0	1958.05	0	5.107e-10	4.67
[K].SNILEAWSEGVALLQDVR.[A]	1xTMT6plex [N-Term]		2.28109e-06	0	1	1	3	Q9BUA3	Q9BUA3 [126-143]	0	2229.21	0	3.973e-07	4.51
[K].TAENATSGETLEENEAGD.[-]	1xTMT6plex [N-Term]		7.92483e-06	0	1	1	1	Q9UQ80	Q9UQ80 [377-394]	0	2066.92	0	1.635e-06	3.61
[R].SGNPNYPYEFSR.[K]	1xTMT6plex [N-Term]		1.23787e-05	0	1	1	48	P01266	P01266 [2665-2676]	0	1659.8	0	5.711e-06	3.95
[K].SGSWAAIYQDIR.[H]	1xTMT6plex [N-Term]		7.09898e-06	0	1	1	2	P18031	P18031 [13-24]	0	1595.84	0	1.439e-06	3.83
[R].SGTDVDAANLR.[E]	1xTMT6plex [N-Term]		4.34877e-05	0	1	1	2	P42574	P42574 [65-75]	0	1347.71	0	1.125e-05	2.64
[R].SGVEVLFNELEIPVEEYSFGR.[S]	1xTMT6plex [N-Term]		1.45611e-09	0	1	1	1	O43795	O43795 [662-682]	0	2642.36	0	9.554e-11	4.39
[K].SGVSITIDDPVR.[T]	1xTMT6plex [N-Term]		0.000109105	0	1	1	1	Q9UKV3	Q9UKV3 [987-998]	0	1487.83	0	3.203e-05	2.82
[K].SIAEGIGPEER.[R]	1xTMT6plex [N-Term]		0.000360014	0	1	1	1	P57678	P57678 [1037-1047]	0	1386.74	0	0.0001237	3.82
[K].SLAMEMVLTGDR.[I]	1xTMT6plex [N-Term]		2.03691e-05	0	1	1	8	P30084	P30084 [186-197]	0	1551.81	0	5.491e-06	3.41
[K].SICEVLDLER.[S]	1xCarbamidomethyl [C3]; 1xTMT6plex [N-Term]		0.000917799	0	1	1	2	P35659	P35659 [159-168]	0	1462.78	0.000783	0.005424	2.66
[R].TDAISEEK.[L]	1xTMT6plex [K8]; 1xTMT6plex [N-Term]		0.00116242	0	1	1	7	Q9NR31	Q9NR31 [139-146]	0	1350.75	0	0.0004732	3.18
[R].SIDDEITEAK.[S]	1xTMT6plex [K10]; 1xTMT6plex [N-Term]		0.0010686	0	1	1	1	Q13131	Q13131 [476-485]	0	1578.86	0	0.0004304	3.38
[K].TCSPASLSQASADLEATLR.[H]	1xCarbamidomethyl [C2]; 1xTMT6plex [N-Term]		0.000132796	0	1	1	1	Q14258	Q14258 [185-203]	0	2207.12	0	3.983e-05	3.27
[K].TCNCETEDYGEK.[F]	2xCarbamidomethyl [C2; C4]; 1xTMT6plex [K12]; 1xTMT6plex [N-Term]		5.13284e-08	0	1	1	2	Q00839	Q00839 [388-399]	0	1963.88	0	5.409e-09	3.55
[K].TAVVVGTITDDVR.[V]	1xTMT6plex [N-Term]		2.16529e-08	0	1	1	22	Q07020	Q07020 [79-91]	0	1574.9	0	3.246e-07	4.94
[K].SLDLFNCEVTNLNDYR.[E]	1xCarbamidomethyl [C7]; 1xTMT6plex [N-Term]		5.64769e-09	0	1	1	1	P39687	P39687 [117-132]	0	2202.07	0	4.417e-10	5.06
[K].SLDLIESLLR.[L]	1xTMT6plex [N-Term]		9.01532e-05	0	1	1	3	A5YKK6	A5YKK6 [450-459]	0	1387.84	0	2.575e-05	3.29
[K].SLDQDPVVR.[A]	1xTMT6plex [N-Term]		0.000299504	0	1	1	3	Q92598	Q92598 [773-781]	0	1257.7	0	0.0001004	2.91
[K].SIDSNPYDTDK.[M]	1xTMT6plex [K11]; 1xTMT6plex [N-Term]		2.31366e-05	0	1	1	1	P46459	P46459 [106-116]	0	1712.87	0	5.514e-06	2.81
[K].SIDTGMGLER.[L]	1xTMT6plex [N-Term]		0.000374787	0	1	1	1	P49588	P49588 [237-246]	0	1307.68	0	0.00013	3
[K].SLEAEILQLQEELASSER.[A]	1xTMT6plex [N-Term]		1.32333e-06	0	1	1	2	P35580	P35580 [1684-1701]	0	2274.2	0	2.154e-07	4.46
[K].SIDDTSNFDDFPESDILQPVPNTTEPDYK.[S]	1xTMT6plex [K29]; 1xTMT6plex [N-Term]		2.1969e-09	0	1	1	1	Q9Y2H1	Q9Y2H1 [404-432]	0	3757.8	0	1.515e-10	5.2
[R].SGMVQTEAQYR.[F]	1xTMT6plex [N-Term]		8.21852e-05	0	1	1	1	Q06124	Q06124 [506-516]	0	1498.75	0	2.31e-05	3.37
[R].SGGMSNELNNIISR.[T]	1xTMT6plex [N-Term]		1.78335e-07	0	1	1	3	P53396	P53396 [663-676]	0	1720.88	0	2.22e-08	4.18
[R].TDAVDSVVR.[D]	1xTMT6plex [N-Term]		0.000723376	0	1	1	4	Q7KZF4	Q7KZF4 [811-819]	0	1190.66	0	0.0002747	2.37
[K].TDPTTLTDEEINR.[F]	1xTMT6plex [N-Term]		2.89257e-06	0	1	1	5	P11586	P11586 [505-517]	0	1733.88	0	3.919e-06	3.29
[R].SESELIDELSEDFDR.[S]	1xTMT6plex [N-Term]		1.57909e-07	0	1	1	8	P20810	P20810 [364-378]	0	2012.95	0	1.931e-08	5.17
[K].SESEVEEAAAIIAQRPDNPR.[E]	1xTMT6plex [N-Term]		1.75773e-08	0	1	1	1	Q16643	Q16643 [272-291]	0	2411.24	0	1.607e-09	3.86
[K].TDMDNQIVVSDYAQMDR.[V]	1xTMT6plex [N-Term]		7.65495e-08	0	1	1	2	P50991	P50991 [258-274]	0	2230.03	0	2.588e-08	3.82
[K].SETDTSLIR.[G]	1xTMT6plex [N-Term]		0.000161611	0	1	1	3	P40227	P40227 [200-208]	0	1250.68	0	4.99e-05	3.17
[K].SEVSSDEDIQFR.[L]	1xTMT6plex [N-Term]		3.22909e-06	0	1	1	2	P40939	P40939 [665-676]	0	1640.8	0	5.924e-07	2.82
[K].TDLNPDNLQGGDDLDPNYVLSSR.[V]	1xTMT6plex [N-Term]		1.9737e-12	0	1	1	2	P12277	P12277 [108-130]	0	2747.33	0	2.618e-11	5.43
[R].SFAGAVSPQEEEEFR.[R]	1xTMT6plex [N-Term]		6.68063e-07	0	1	1	1	P33992	P33992 [309-323]	0	1911.93	0	9.911e-08	4.31
[K].SFFDNISCDDNR.[E]	1xCarbamidomethyl [C8]; 1xTMT6plex [N-Term]		2.12791e-06	0	1	1	3	Q8ND56	Q8ND56 [368-379]	0	1718.76	0	3.676e-07	3.69
[R].SFITTDVNPYYDSFVR.[W]	1xTMT6plex [N-Term]		8.87354e-09	0	1	1	7	Q9P2J5	Q9P2J5 [204-219]	0	2153.08	0	2.225e-07	4.99
[K].SFQQELDAR.[H]	1xTMT6plex [N-Term]		0.000320912	0	1	1	1	Q99598	Q99598 [41-49]	0	1322.69	0	0.0001086	2.8
[R].TDDEVVQREEEAIQLDGLNASQIR.[E]	1xTMT6plex [N-Term]		7.26635e-12	0	1	1	1	P14625	P14625 [44-67]	1	2957.5	0	2.347e-13	4.84
[K].SFSTALYGESDL.[-]	1xTMT6plex [N-Term]		0.000987647	0	1	1	1	O43707	O43707 [900-911]	0	1518.75	0	0.0003919	2.6
[R].SGATAGAAGGR.[G]	1xTMT6plex [N-Term]		0.000326497	0	1	1	7	P50991	P50991 [9-19]	0	1104.6	0.0001324	0.001276	3.19
[R].SGEGEVSGLMR.[K]	1xTMT6plex [N-Term]		4.59761e-06	0	1	1	4	Q13263	Q13263 [473-483]	0	1350.69	0	1.327e-05	3.34
[R].SGFSSISVSR.[S]	1xTMT6plex [N-Term]		0.000317241	0	2	3	3	P04259; contaminant_KERATIN18	P04259 [31-40]; contaminant_KERATIN18 [30-39]	0	1255.68	0	0.0001715	2.49
[R].SIEALLEAGQAR.[D]	1xTMT6plex [N-Term]		0.000109105	0	1	1	1	Q9P2E9	Q9P2E9 [959-970]	0	1486.84	0	3.187e-05	3.38
[K].QLDDEEVSEFALDGLK.[Q]	1xTMT6plex [K16]; 1xTMT6plex [N-Term]		5.69703e-10	0	1	1	2	Q92616	Q92616 [2051-2066]	0	2266.19	0	6.576e-09	4.68
[R].SLEDALAEAQR.[V]	1xTMT6plex [N-Term]		0.000112305	0	1	1	1	O95347	O95347 [298-308]	0	1431.76	0	3.3e-05	3.23
[K].SLEDQVEMLR.[T]	1xTMT6plex [N-Term]		1.08348e-05	0	1	1	4	P14314	P14314 [168-177]	0	1448.76	0	5.972e-05	3.73
[R].TAIEEVQAER.[K]	1xTMT6plex [N-Term]		0.000227153	0	1	1	2	Q32P28	Q32P28 [570-579]	0	1374.74	0	0.0002593	3.55
[R].SISADDDLQESSR.[R]	1xTMT6plex [N-Term]		0.000134339	0	1	1	1	P18615	P18615 [113-125]	0	1651.8	0	4.057e-05	3.49
[K].SISNGFFECER.[R]	1xCarbamidomethyl [C9]; 1xTMT6plex [N-Term]		2.18349e-05	0	1	1	11	P01266	P01266 [1988-1998]	0	1574.75	0	6.169e-06	3.56
[R].SLSYSEILR.[L]	1xTMT6plex [N-Term]		0.000214425	0	1	1	6	Q96JJ3	Q96JJ3 [501-509]	0	1296.74	0	0.0001766	3.1
[K].SLTANPELIDR.[L]	1xTMT6plex [N-Term]		0.000824253	0	1	1	3	Q9Y2L1	Q9Y2L1 [200-210]	0	1457.82	0	0.000319	4.24
[R].SITVLVEGENTR.[I]	1xTMT6plex [N-Term]		0.000140693	0	1	1	3	P33993	P33993 [252-263]	0	1546.86	0	9.616e-05	3.71
[K].SLVDLTAVDVPTR.[Q]	1xTMT6plex [N-Term]		3.66795e-06	0	1	1	3	O75489	O75489 [110-122]	0	1614.93	0	1.594e-06	3.9
[R].SIVEEIEDLVAR.[L]	1xTMT6plex [N-Term]		3.94356e-07	0	1	1	7	P04844	P04844 [179-190]	0	1601.89	0	1.04e-06	4.45
[K].SLVFEDDLR.[F]	1xTMT6plex [N-Term]		0.000897286	0	1	1	4	Q8NBJ5	Q8NBJ5 [431-439]	0	1322.72	0	0.0003513	3.05
[R].SLQTLALETEWELR.[Q]	1xTMT6plex [N-Term]		1.2525e-07	0	1	1	5	Q8N766	Q8N766 [244-257]	0	1918.05	0	1.481e-08	5.51
[R].SLVLTGQWEALYDEIR.[Q]	1xTMT6plex [N-Term]		0.00129261	0	1	1	1	Q9Y315	Q9Y315 [161-176]	0	2122.14	6.983e-05	0.0005367	3.06
[R].SLWVEVDLLIGSSQDDGLINR.[A]	1xTMT6plex [N-Term]		4.19098e-10	0	1	1	105	P01266	P01266 [2499-2519]	0	2558.37	0	2.319e-11	6.11
[K].SLYDEVAAQGEVVR.[K]	1xTMT6plex [N-Term]		0.000157012	0	1	1	2	P07814	P07814 [825-838]	0	1764.93	0	0.0001198	4.21
[K].TAFDEAIAELDTLSEESYK.[D]	1xTMT6plex [K19]; 1xTMT6plex [N-Term]		1.14167e-11	0	1	1	6	P63104	P63104 [194-212]	0	2590.32	0	4.175e-10	4.76
[K].SMEEDPQTSR.[E]	1xTMT6plex [N-Term]		0.000399222	0	1	1	4	P78527	P78527 [237-246]	0	1408.66	0	0.0001397	2.09
[K].TAFDEAIAELDTLNEDSYK.[D]	1xTMT6plex [K19]; 1xTMT6plex [N-Term]		4.51885e-12	0	1	1	11	P27348	P27348 [194-212]	0	2603.31	0	9.836e-12	6.05
[K].TAFDDAIAELDTLNEDSYK.[D]	1xTMT6plex [K19]; 1xTMT6plex [N-Term]		1.93403e-09	0	1	1	1	P61981	P61981 [199-217]	0	2589.3	0	1.315e-10	4.9
[R].SMVEDITGLR.[L]	1xTMT6plex [N-Term]		0.000139883	0	1	1	1	P15924	P15924 [2792-2801]	0	1349.73	0	4.229e-05	2.71
[K].SNDEEAFTFAR.[M]	1xTMT6plex [N-Term]		6.63495e-05	0	1	1	1	P35520	P35520 [326-336]	0	1515.73	0	1.815e-05	2.83
[K].TAFYQALQNSLGGEDSDAR.[V]	1xTMT6plex [N-Term]		7.85746e-13	0	1	1	27	P01266	P01266 [2537-2555]	0	2272.1	0	6.681e-12	6.93
[R].SLQSVAEER.[A]	1xTMT6plex [N-Term]		0.000332178	0	1	1	6	P61313	P61313 [97-105]	0	1247.68	0	0.0003249	3.55
[R].SLQQLAEER.[S]	1xTMT6plex [N-Term]		0.000479622	0	1	1	1	Q13813	Q13813 [1217-1225]	0	1302.72	0	0.0001717	2.62
[K].SLQLEAQTYQR.[I]	1xTMT6plex [N-Term]		0.000599421	0	1	1	2	O95376	O95376 [378-388]	0	1565.85	0	0.0002214	2.55
[K].TAVDGPDLEMLTGQER.[V]	1xTMT6plex [N-Term]		5.48163e-05	0	1	1	1	Q14318	Q14318 [202-217]	0	1960.98	0	1.461e-05	2.89
[R].SIGEYDVLR.[G]	1xTMT6plex [N-Term]		0.000123186	0	1	1	3	P78527	P78527 [2932-2940]	0	1280.7	0	3.665e-05	2.49
[R].SLGGDVASDGDFLIFEGNR.[Y]	1xTMT6plex [N-Term]		8.6703e-09	0	1	1	1	O00267	O00267 [347-365]	0	2198.09	0	7.2e-10	5.02
[K].TASEMVLADDNFSTIVAAVEEGR.[A]	1xTMT6plex [N-Term]		1.99663e-08	0	1	2	1	P16615	P16615 [728-750]	0	2654.32	0	1.855e-09	5.55
[R].SLGPPQGEEDSVPR.[D]	1xTMT6plex [N-Term]		2.94327e-06	0	1	1	4	P78527	P78527 [2107-2120]	0	1696.87	0	7.44e-07	4.28
[R].SLGYAYVNFQQPADAER.[A]	1xTMT6plex [N-Term]		2.37561e-10	0	2	2	4	Q13310; P11940	Q13310 [51-67]; P11940 [51-67]	0	2158.08	0	1.223e-11	5.54
[R].TAQEVETYR.[R]	1xTMT6plex [N-Term]		0.00108068	0	1	1	4	P17844	P17844 [69-77]	0	1325.69	6.983e-05	0.0006425	3.28
[K].SILDWTSFNQER.[I]	1xTMT6plex [N-Term]		2.53825e-05	0	1	1	5	P06280	P06280 [241-252]	0	1724.88	0	6.116e-06	3.29
[K].SLIEEGGDWDR.[R]	1xTMT6plex [N-Term]		9.64971e-06	0	1	1	2	Q15008	Q15008 [166-176]	0	1505.74	0	0.0001412	3.64
[R].SLLEGEGSSGGGGR.[G]	1xTMT6plex [N-Term]		2.95197e-09	0	1	2	39	contaminant_KERATIN03	contaminant_KERATIN03 [451-464]	0	1491.76	0.0001324	0.001192	4.54
[R].TALFEEISR.[S]	1xTMT6plex [N-Term]		0.000711141	0	1	1	2	Q14683	Q14683 [152-160]	0	1294.72	0	0.0002703	3.43
[R].SIPLDEGEDEAQR.[R]	1xTMT6plex [N-Term]		8.89813e-06	0	1	1	4	Q14204	Q14204 [2384-2396]	0	1687.83	0	0.0001078	3.72
[K].SLQALGEVIEAELR.[S]	1xTMT6plex [N-Term]		3.12801e-09	0	1	1	14	Q9Y285	Q9Y285 [43-56]	0	1757	0	7.959e-10	5.68
[K].SLQEEPVEGFR.[I]	1xTMT6plex [N-Term]		3.57182e-05	0	1	1	1	Q712K3	Q712K3 [19-29]	0	1519.8	0	9.004e-06	3.87
[K].SLQENEEEEIGNLELAWDMLDLAK.[I]	1xTMT6plex [K24]; 1xTMT6plex [N-Term]		3.41196e-09	0	1	1	2	P49321	P49321 [503-526]	0	3247.64	0	1.443e-09	5.47
[K].SLEDLQDEYDFK.[C]	1xTMT6plex [K12]; 1xTMT6plex [N-Term]		8.92487e-07	0	1	1	2	P42224	P42224 [162-173]	0	1960	0	1.379e-07	3.42
[K].QIAVEAQEILR.[T]	1xTMT6plex [N-Term]		1.01073e-05	0	1	1	2	Q14254	Q14254 [267-277]	0	1498.88	0	2.159e-06	3.16
[R].TNAIDFLMDR.[N]	1xTMT6plex [N-Term]		0.000928225	0	1	1	1	Q9NYU1	Q9NYU1 [666-675]	0	1424.74	0	0.0003669	2.72
[K].LVPLLDTGDIIIDGGNSEYR.[D]	1xTMT6plex [N-Term]		8.97694e-09	0	1	1	10	P52209	P52209 [88-107]	0	2389.28	0	6.067e-09	5.11
[K].LVPLNQESVEER.[V]	1xTMT6plex [N-Term]		0.000691199	0	1	1	3	Q8N1F7	Q8N1F7 [719-730]	0	1641.9	0	0.0002606	3.11
[K].LVQDVANNTNEEAGDGTTTATVLAR.[S]	1xTMT6plex [N-Term]		2.08537e-13	0	1	1	7	P10809	P10809 [97-121]	0	2789.41	0	9.733e-14	7.37
[R].LVSASYDGTAQVWDALR.[E]	1xTMT6plex [N-Term]		2.7063e-09	0	1	1	8	Q8TEQ6	Q8TEQ6 [655-671]	0	2081.09	0	1.921e-10	5.87
[K].LVTDQNISENWR.[V]	1xTMT6plex [N-Term]		4.32653e-07	0	1	1	4	P24666	P24666 [30-41]	0	1703.89	0	1.046e-06	4.01
[K].LVVSTQTALA.[-]	1xTMT6plex [N-Term]		0.000575941	0	1	1	20	contaminant_INT-STD1	contaminant_INT-STD1 [598-607]	0	1231.75	0	0.0002663	2.92
[R].IVPEWVEYDAEIR.[Q]	1xTMT6plex [N-Term]		5.48163e-05	0	1	1	1	Q9NYU1	Q9NYU1 [1484-1496]	0	1847.97	0	1.463e-05	3.65
[R].TMQNTSDLDTAR.[C]	1xOxidation [M2]; 1xTMT6plex [N-Term]		0.000922997	0	1	1	2	P14923	P14923 [192-203]	0	1597.77	0	0.0003625	2.68
[R].TMQNTSDLDTAR.[C]	1xTMT6plex [N-Term]		8.39739e-06	0	1	1	2	P14923	P14923 [192-203]	0	1581.77	0	1.892e-06	3.82
[R].LWVDEAVR.[A]	1xTMT6plex [N-Term]		0.000928225	0	1	1	4	P58107	P58107 [337-344]	0	1216.69	6.983e-05	0.000585	3.06
[K].IYDALDVSLIER.[G]	1xTMT6plex [N-Term]		1.17857e-06	0	1	1	3	P54136	P54136 [322-333]	0	1635.92	0	1.888e-07	3.84
[R].IYDDDFFQNLDGVANALDNVDAR.[M]	1xTMT6plex [N-Term]		1.32724e-11	0	1	2	5	P22314	P22314 [559-581]	0	2829.35	0	1.048e-09	6.44
[K].LYDNLLEQNLIR.[V]	1xTMT6plex [N-Term]		6.23202e-07	0	1	1	6	O00231	O00231 [326-337]	0	1732.98	0	2.977e-07	4.2
[K].LYEIGAGTSEVR.[R]	1xTMT6plex [N-Term]		5.38728e-05	0	1	1	1	P26440	P26440 [399-410]	0	1523.83	0	1.432e-05	3.21
[K].LYGDADYLEER.[H]	1xTMT6plex [N-Term]		2.32709e-05	0	1	1	2	P17812	P17812 [467-477]	0	1572.77	0	5.55e-06	3.87
[R].TMLELLNQLDGFDSR.[G]	1xTMT6plex [N-Term]		2.13418e-09	0	1	1	10	P62191	P62191 [308-322]	0	1981.03	0	1.473e-10	5.14
[R].LWDLTTGTTTR.[R]	1xTMT6plex [N-Term]		4.05695e-05	0	1	1	15	P63244	P63244 [89-99]	0	1493.82	0	3.264e-05	3.3
[R].TMAAEVLSR.[R]	1xTMT6plex [N-Term]		0.00120885	0	1	1	2	Q969V3	Q969V3 [74-82]	0	1206.67	6.983e-05	0.0006247	2.85
[R].IVLVDDSIVR.[G]	1xTMT6plex [N-Term]		1.45579e-05	0	1	1	4	Q06203	Q06203 [385-394]	0	1357.83	0	1.834e-05	3.55
[K].LVEALDLFER.[Q]	1xTMT6plex [N-Term]		0.000198934	0	1	1	2	O75127	O75127 [152-161]	0	1433.82	0	6.299e-05	2.37
[K].TPAFAESVTEGDVR.[W]	1xTMT6plex [N-Term]		8.20508e-06	0	1	1	2	P36957	P36957 [75-88]	0	1707.88	0	2.406e-06	4.08
[R].TNVLYELAQYASEPSEQELLR.[K]	1xTMT6plex [N-Term]		1.86255e-08	0	1	1	2	P16435	P16435 [383-403]	0	2682.38	0	1.718e-09	5.44
[R].LVEGESDNR.[N]	1xTMT6plex [N-Term]		0.000944079	0	1	1	2	O94776	O94776 [161-169]	0	1247.64	0	0.0003726	3.04
[K].LVEGLQGQTWAPDWVEELR.[E]	1xTMT6plex [N-Term]		0.000496385	0	1	1	1	A1L0T0	A1L0T0 [405-423]	0	2455.28	0	0.0001782	1.97
[R].TNQELQEINR.[V]	1xTMT6plex [N-Term]		3.19976e-05	0	1	2	7	P07355	P07355 [136-145]	0	1473.79	0	5.177e-05	3.49
[K].IVNGWQVEEADDWLR.[Y]	1xTMT6plex [N-Term]		2.81829e-09	0	1	1	1	P11216	P11216 [171-185]	0	2059.04	0	2.019e-10	5.49
[R].IVGELEQMVSEDVPLDHR.[V]	1xTMT6plex [N-Term]		0.00019552	0	1	1	1	Q00341	Q00341 [1120-1137]	0	2295.19	0	6.21e-05	3.17
[R].LVGEIMQETGTR.[I]	1xTMT6plex [N-Term]		9.55202e-05	0	1	1	4	Q00341	Q00341 [244-255]	0	1562.84	0	4.556e-05	3.25
[K].LVGILDILDEENR.[L]	1xTMT6plex [N-Term]		2.9434e-08	0	1	1	5	Q9UM54	Q9UM54 [522-534]	0	1727.97	0	2.883e-09	4.9
[R].LVLDTVNEVSR.[A]	1xTMT6plex [N-Term]		1.61574e-05	0	1	1	2	Q9UPN3	Q9UPN3 [5617-5627]	0	1473.85	0	5.124e-05	3.15
[K].LVIEEAER.[S]	1xTMT6plex [N-Term]		0.000843143	0	1	1	9	P50991	P50991 [396-403]	0	1187.68	0.001403	0.01001	3.42
[K].LVILDEADAMTQDAQNALR.[R]	1xTMT6plex [N-Term]		1.06187e-06	0	1	1	1	P40937	P40937 [121-139]	0	2316.21	0	1.673e-07	4.25
[K].LVIIEGDLER.[T]	1xTMT6plex [N-Term]		1.70219e-05	0	1	1	4	P06753	P06753 [170-179]	0	1385.82	0	8.741e-06	3.81
[K].LVILEGELER.[AS]	1xTMT6plex [N-Term]		1.0961e-05	0	1	2	7	P67936	P67936 [133-142]	0	1399.84	0	3.785e-06	3.94
[K].TNIAIFCETR.[A]	1xCarbamidomethyl [C7]; 1xTMT6plex [N-Term]		0.000907486	0	1	1	2	O95573	O95573 [160-169]	0	1453.77	0	0.0003556	2.41
[K].LVGDVDFEGVR.[Q]	1xTMT6plex [N-Term]		2.31366e-05	0	1	1	2	P13995	P13995 [289-299]	0	1434.78	0	5.515e-06	3.65
[K].IYIDSNNNPER.[F]	1xTMT6plex [N-Term]		4.71584e-05	0	1	1	5	Q00610	Q00610 [882-892]	0	1563.8	0	4.256e-05	3.76
[R].LYLEDDDPVQAEAYINR.[A]	1xTMT6plex [N-Term]		1.13834e-08	0	1	1	4	Q9BT78	Q9BT78 [154-170]	0	2253.12	0	9.833e-10	5.85
[R].IYLTADNLVLNLQDESFTR.[G]	1xTMT6plex [N-Term]		4.63815e-11	0	1	1	23	Q99623	Q99623 [271-289]	0	2454.31	0	1.644e-10	6.77
[R].TLSSSSMDLSR.[R]	1xTMT6plex [N-Term]		5.50191e-06	0	1	1	1	Q9H0B6	Q9H0B6 [606-616]	0	1412.73	0	1.083e-06	2.96
[R].MEVQEQEEDISSLIR.[S]	1xTMT6plex [N-Term]		5.32972e-07	0	1	1	8	P78527	P78527 [3218-3232]	0	2035.02	0	0.0005038	4.46
[K].MFVLDEADEMLSR.[G]	1xTMT6plex [N-Term]		2.36868e-07	0	1	2	5	P60842	P60842 [178-190]	0	1784.88	0	3.056e-08	4.56
[K].MFVLDEADEMLSR.[G]	1xOxidation [M]; 1xTMT6plex [N-Term]		0.000159755	0	1	2	5	P60842	P60842 [178-190]	0	1800.87	0	5.35e-05	2.67
[K].MGITEYNNQCR.[A]	1xCarbamidomethyl [C10]; 1xTMT6plex [N-Term]		5.66359e-06	0	1	1	5	P41252	P41252 [111-121]	0	1614.76	0	1.116e-06	3
[R].TLSGMESYCVR.[A]	1xCarbamidomethyl [C9]; 1xTMT6plex [N-Term]		1.37388e-05	0	1	1	3	P50991	P50991 [442-452]	0	1531.74	0	2.152e-05	3.18
[R].MGNTPDSASDNLGFR.[C]	1xTMT6plex [N-Term]		0.000262355	0	1	1	2	Q8NBJ7	Q8NBJ7 [275-289]	0	1810.86	0	8.642e-05	2.94
[R].TLSFGSDLNYATR.[E]	1xTMT6plex [N-Term]		3.59449e-07	0	1	1	11	Q14152	Q14152 [490-502]	0	1673.87	0	4.631e-06	3.92
[R].TIQVSDFVR.[Y]	1xTMT6plex [N-Term]		0.000882194	0	1	1	1	O95302	O95302 [162-170]	0	1293.74	0	0.0003458	2.64
[K].MEGNAEESTLFCFAVR.[G]	1xCarbamidomethyl [C12]; 1xTMT6plex [N-Term]		0.000102383	0	1	1	1	Q00610	Q00610 [206-221]	0	2089.99	0	2.965e-05	3.09
[K].TLQEVTQLSQEAQR.[I]	1xTMT6plex [N-Term]		6.17818e-08	0	1	1	3	P40939	P40939 [112-125]	0	1860	0	4.845e-05	5.28
[K].MIEEAGAIISTR.[H]	1xTMT6plex [N-Term]		3.49005e-05	0	1	1	6	O00154	O00154 [79-90]	0	1519.84	0	8.77e-06	2.95
[K].TLPSGLDDYPR.[A]	1xTMT6plex [N-Term]		0.000731646	0	1	1	4	Q13724	Q13724 [577-587]	0	1462.77	0.002117	0.01695	3.25
[R].MIETAQVDER.[A]	1xTMT6plex [N-Term]		0.000311813	0	1	1	2	Q9UL25	Q9UL25 [180-189]	0	1420.73	0	0.0001228	2.95
[K].MINLSVPDTIDER.[TA]	1xTMT6plex [N-Term]		5.01493e-06	0	2	2	6	P13796; P13797	P13796 [166-178]; P13797 [169-181]	0	1731.91	0	4.417e-06	4.72
[K].MLSCAGADR.[L]	1xCarbamidomethyl [C4]; 1xTMT6plex [N-Term]		0.000664197	0	1	2	5	P27635	P27635 [102-110]	0	1209.59	0.0006289	0.004792	2.4
[K].MMDYLQGSGETPQTDVR.[W]	1xTMT6plex [N-Term]		2.51724e-08	0	1	1	1	Q14697	Q14697 [338-354]	0	2157.02	0	2.413e-09	4.27
[K].MNVSPDVNYEELAR.[C]	1xTMT6plex [N-Term]		1.04648e-05	0	1	1	3	P17980	P17980 [373-386]	0	1865.93	0	2.244e-06	4.48
[R].MPIIPFLL.[-]	1xTMT6plex [N-Term]		0.000239249	0	1	1	4	Q9NZ01	Q9NZ01 [301-308]	0	1172.73	0.000239	0.003294	2.25
[R].TIQAQLQER.[N]	1xTMT6plex [N-Term]		0.000193277	0	1	1	5	Q9ULV0	Q9ULV0 [1796-1804]	0	1315.75	0	0.0004811	3.5
[K].MEEANIQPNR.[V]	1xTMT6plex [N-Term]		0.000319071	0	1	1	2	P42704	P42704 [188-197]	0	1430.73	6.983e-05	0.0008485	3.57
[K].MDVAQSELDIYLSR.[H]	1xTMT6plex [N-Term]		2.24835e-07	0	1	1	1	Q9NTJ3	Q9NTJ3 [499-512]	0	1868.96	0	2.879e-08	2.84
[R].MDSTNADALYVR.[G]	1xTMT6plex [N-Term]		4.46636e-06	0	1	1	1	Q99615	Q99615 [205-216]	0	1584.79	0	8.545e-07	3.28
[R].TLYLQSVTSIEER.[T]	1xTMT6plex [N-Term]		2.62899e-07	0	1	1	3	Q8TBC4	Q8TBC4 [412-424]	0	1767.97	0	3.446e-08	4.28
[K].LYQEVEIASVDAFQGR.[E]	1xTMT6plex [N-Term]		1.00211e-06	0	1	1	2	Q92900	Q92900 [828-843]	0	2054.08	0	1.395e-06	4.46
[K].IYQIYEGTSQIQR.[L]	1xTMT6plex [N-Term]		0.000862454	0	1	1	1	P11310	P11310 [396-408]	0	1827.98	0	0.0003365	2.55
[K].LYQPEYQEVSTEEQR.[E]	1xTMT6plex [N-Term]		1.95089e-08	0	1	1	4	Q9Y4L1	Q9Y4L1 [754-768]	0	2128.04	0	3.175e-07	3.85
[K].LYTDFDEIR.[Q]	1xTMT6plex [N-Term]		0.00066799	0	1	1	2	O00429	O00429 [100-108]	0	1400.73	6.983e-05	0.0005723	3.05
[R].IYYGTEAQIGER.[T]	1xTMT6plex [N-Term]		2.5236e-05	0	1	1	1	P22735	P22735 [275-286]	0	1628.85	0	6.066e-06	3.77
[K].MALDIEIATYR.[K]	1xTMT6plex [N-Term]		0.000118987	0	1	1	4	P08670	P08670 [391-401]	0	1524.83	0	3.535e-05	3.21
[R].MCINTEWGAFGDDGSLEDIR.[T]	1xCarbamidomethyl [C2]; 1xTMT6plex [N-Term]		8.62022e-09	0	1	1	1	P19367	P19367 [255-274]	0	2515.14	0	7.137e-10	4.17
[K].MDATANDVPSDR.[Y]	1xTMT6plex [N-Term]		4.90008e-06	0	1	1	7	P13667	P13667 [583-594]	0	1520.72	0	1.603e-05	3.22
[R].TLTGTAALTVQSQEDNLR.[S]	1xTMT6plex [N-Term]		4.22471e-05	0	1	1	1	P09960	P09960 [34-51]	0	2147.15	0	1.087e-05	4.89
[K].MDATANDVPSPYEVR.[G]	1xTMT6plex [N-Term]		3.55308e-07	0	1	1	6	P30101	P30101 [434-448]	0	1893.92	0	2.172e-07	5.19
[K].MDCQECPEGYR.[V]	2xCarbamidomethyl [C3; C6]; 1xTMT6plex [N-Term]		7.75663e-05	0	1	1	2	P21333	P21333 [2474-2484]	0	1673.69	0	2.667e-05	3.1
[K].MDDPTVNWSNER.[Y]	1xTMT6plex [N-Term]		0.00102736	0	1	1	1	P15170	P15170 [222-233]	0	1692.78	0	0.0004119	2.64
[K].MDETDASSAVK.[V]	1xTMT6plex [K11]; 1xTMT6plex [N-Term]		0.000134339	0	1	1	2	Q13148	Q13148 [85-95]	0	1611.83	0	4.043e-05	3.48
[K].TLTDEELADWK.[R]	1xTMT6plex [K11]; 1xTMT6plex [N-Term]		1.26341e-06	0	1	1	2	P40763	P40763 [234-244]	0	1778.96	0	2.033e-07	3.89
[K].MDPMNIWDDIITNR.[C]	1xTMT6plex [N-Term]		0.000357952	0	1	1	3	P78527	P78527 [3173-3186]	0	1962.96	0	0.0001234	1.99
[R].TLSSSTQASIEIDSLYEGIDFYTSITR.[A]	1xTMT6plex [N-Term]		6.85739e-12	0	1	1	21	P11142	P11142 [273-299]	0	3226.62	0	2.202e-13	7.55
[R].TLSSSTQASLEIDSLFEGIDFYTSITR.[A]	1xTMT6plex [N-Term]		2.38253e-11	0	1	1	14	P08107	P08107 [273-299]	0	3210.63	0	1.263e-09	6.97
[K].LVDFGVSAQLDR.[T]	1xTMT6plex [N-Term]		0.000174207	0	1	1	1	Q9UKE5	Q9UKE5 [169-180]	0	1548.86	0	5.434e-05	2.81
[R].LQSIGTENTEENRR.[F]	1xTMT6plex [N-Term]		3.16292e-05	0	1	1	4	P04075	P04075 [44-57]	1	1875.97	0	6.467e-05	2.52
[R].TQYELIAQR.[S]	1xTMT6plex [N-Term]		0.000606301	0	1	1	3	Q7Z794	Q7Z794 [340-348]	0	1350.76	0	0.0002248	3.27
[K].IQVLQQQADDAEER.[A]	1xTMT6plex [N-Term]		4.85796e-07	0	1	1	2	A6NL28	A6NL28 [14-27]	0	1871.97	0	6.881e-08	5.32
[K].IREEYPDR.[I]	1xTMT6plex [N-Term]		0.000228466	0	1	6	104	P07437	P07437 [155-162]	1	1306.7	0	7.384e-05	3.38
[K].LSAAVTEAFVR.[L]	1xTMT6plex [N-Term]		0.000229787	0	1	1	2	P26640	P26640 [451-461]	0	1392.8	0	7.446e-05	3.32
[R].LSAEDLVLEGAGLR.[V]	1xTMT6plex [N-Term]		3.1644e-07	0	1	1	2	P11047	P11047 [590-603]	0	1671.95	0	4.242e-08	3.93
[R].LSAETLQQVNR.[L]	1xTMT6plex [N-Term]		0.000161611	0	1	1	2	Q9Y606	Q9Y606 [224-234]	0	1487.84	0	0.0002	2.88
[K].ISANENSLAVR.[S]	1xTMT6plex [N-Term]		8.94981e-06	0	1	1	3	Q9UHB6	Q9UHB6 [325-335]	0	1402.79	0	1.878e-06	3.24
[R].LQSIGTENTEENR.[R]	1xTMT6plex [N-Term]		1.72739e-06	0	1	1	2	P04075	P04075 [44-56]	0	1719.87	0	5.382e-07	4.62
[R].ISAVSVAER.[V]	1xTMT6plex [N-Term]		0.00114947	0	1	1	8	Q08211	Q08211 [448-456]	0	1160.68	0	0.0004666	3.15
[K].LSDGFNGADLR.[N]	1xTMT6plex [N-Term]		2.28702e-05	0	1	1	1	P62333	P62333 [334-344]	0	1393.73	0	5.442e-06	2.87
[R].ISDGVVLFIDAAEGVMLNTER.[L]	1xTMT6plex [N-Term]		1.77261e-05	0	1	1	1	Q15029	Q15029 [221-241]	0	2478.31	0	4.068e-06	4.07
[R].TQSDAGEFQLPFDPR.[N]	1xTMT6plex [N-Term]		6.60368e-07	0	1	1	3	P22735	P22735 [226-240]	0	1936.96	0	9.8e-08	2.59
[R].LSEEASQALIEAYVDMR.[K]	1xTMT6plex [N-Term]		2.16529e-08	0	1	1	1	P33991	P33991 [702-718]	0	2154.09	0	2.027e-09	4.15
[K].LSEEEILENPDLFLTSEATDYGR.[Q]	1xTMT6plex [N-Term]		2.71417e-10	0	1	1	7	Q14257	Q14257 [283-305]	0	2870.41	0	1.421e-11	6.3
[K].LSELEAALQR.[A]	1xTMT6plex [N-Term]		8.96334e-05	0	1	2	7	contaminant_KERATIN20	contaminant_KERATIN20 [353-362]	0	1358.78	0	3.378e-05	3.33
[K].TQPYDVYDQVEFDVPVGSR.[G]	1xTMT6plex [N-Term]		2.90116e-11	0	1	1	2	O75306	O75306 [305-323]	0	2443.2	0	1.423e-06	4.53
[R].LSDETLIDIMTR.[F]	1xTMT6plex [N-Term]		2.87586e-06	0	1	1	4	P19367	P19367 [31-42]	0	1635.88	0	5.185e-07	3.74
[K].LQQTEAELR.[K]	1xTMT6plex [N-Term]		0.000534709	0	1	1	2	P26640	P26640 [1243-1251]	0	1316.74	0	0.0001948	3.09
[K].TSDIFGSPVTATSR.[L]	1xTMT6plex [N-Term]		0.000396937	0	1	1	2	Q9H910	Q9H910 [91-104]	0	1667.88	0	0.0001382	3.61
[R].TSIDAYDNFDNISLAQR.[L]	1xTMT6plex [N-Term]		7.85746e-13	0	1	1	6	Q00610	Q00610 [1482-1498]	0	2172.08	0	2.544e-05	5.76
[K].IQEENVIPR.[E]	1xTMT6plex [N-Term]		0.0010686	0	1	1	6	P42704	P42704 [981-989]	0	1326.76	0	0.0004293	3.37
[R].LQEEVESLR.[T]	1xTMT6plex [N-Term]		0.000987647	0	1	1	7	Q9ULV0	Q9ULV0 [981-989]	0	1331.74	6.983e-05	0.000565	3.5
[R].IQEIIEQLDVTTSEYEK.[E]	1xTMT6plex [K17]; 1xTMT6plex [N-Term]		3.38241e-08	0	1	1	3	P10809	P10809 [371-387]	0	2496.35	0	3.358e-09	5.05
[R].TSFLDDAFR.[K]	1xTMT6plex [N-Term]		0.000471451	0	1	1	4	Q14204	Q14204 [3612-3620]	0	1300.67	0	0.0003176	3.01
[R].LQETLSAADR.[C]	1xTMT6plex [N-Term]		8.21852e-05	0	1	1	4	P78527	P78527 [15-24]	0	1332.73	0	2.321e-05	3.68
[R].IQETQAELPR.[G]	1xTMT6plex [N-Term]		0.000143982	0	1	1	5	Q14566	Q14566 [208-217]	0	1413.79	0.0001324	0.001004	4.06
[R].IQGLTVEQAEAVVR.[L]	1xTMT6plex [N-Term]		1.15161e-08	0	1	1	5	Q14204	Q14204 [3924-3937]	0	1742	0	4.162e-08	4.67
[K].LQLANEEIAQVR.[S]	1xTMT6plex [N-Term]		8.13488e-07	0	1	1	3	Q9Y6A5	Q9Y6A5 [775-786]	0	1612.92	0	1.239e-07	3.9
[R].IQLVEEELDR.[A]	1xTMT6plex [N-Term]		6.10651e-06	0	2	4	7	P67936; P06753	P67936 [56-65]; P06753 [93-102]	0	1472.82	0	1.19e-05	3.73
[K].LQLWDTAGQER.[FY]	1xTMT6plex [N-Term]		4.57105e-06	0	3	11	68	P62820; P61106; Q15286	P62820 [62-72]; P61106 [62-72]; Q15286 [59-69]	0	1545.82	0	9.95e-07	3.62
[R].LQMFDDPR.[N]	1xTMT6plex [N-Term]		0.00122929	0	1	1	10	P52732	P52732 [182-189]	0	1250.64	6.983e-05	0.0008922	2.6
[K].LQPFATEADVEEALR.[L]	1xTMT6plex [N-Term]		8.54572e-10	0	1	1	5	P33992	P33992 [628-642]	0	1918.01	0	1.18e-08	4.66
[R].LQQELDDLLVDLDHQR.[Q]	1xTMT6plex [N-Term]		3.63644e-09	0	1	1	21	P35579	P35579 [1418-1433]	0	2179.16	0	2.695e-10	5.18
[R].LQQELDDLTVDLDHQR.[Q]	1xTMT6plex [N-Term]		0.000301232	0	1	1	1	P35580	P35580 [1425-1440]	0	2167.12	0	0.0001014	4.06
[K].TQMLDQEELLASTR.[R]	1xTMT6plex [N-Term]		2.90105e-07	0	1	1	3	P33176	P33176 [451-464]	0	1863.97	0	3.859e-08	5
[K].MPPYDEQTQAFIDAAQEAR.[N]	1xTMT6plex [N-Term]		1.01087e-07	0	1	1	6	P14314	P14314 [356-374]	0	2410.15	0	2.446e-08	4.98
[R].TQIVTEIISEIR.[A]	1xTMT6plex [N-Term]		4.3138e-06	0	1	1	6	Q9BPX3	Q9BPX3 [459-470]	0	1630.96	0	5.491e-06	4.43
[R].LSFYETGEIPR.[K]	1xTMT6plex [N-Term]		4.7602e-06	0	1	1	3	O00567	O00567 [405-415]	0	1540.82	0	9.192e-07	3.6
[K].LTFVDFLTYDILDQNR.[I]	1xTMT6plex [N-Term]		6.07125e-06	0	1	1	7	P21266	P21266 [157-172]	0	2202.16	6.983e-05	0.0008839	3.24
[R].LTLEDLEDSWDR.[G]	1xTMT6plex [N-Term]		1.44346e-06	0	1	1	4	Q6P2Q9	Q6P2Q9 [1403-1414]	0	1720.86	0	2.378e-07	3.85
[K].ITLETDEDMVTEIR.[L]	1xTMT6plex [N-Term]		5.66359e-06	0	1	1	1	Q15393	Q15393 [313-326]	0	1893.97	0	1.115e-06	3.32
[K].ITITNDQNR.[L]	1xTMT6plex [N-Term]		0.000169251	0	1	6	20	P11021	P11021 [524-532]	0	1303.72	0	5.259e-05	3.52
[R].ITPSYVAFTPEGER.[L]	1xTMT6plex [N-Term]		9.81884e-06	0	1	5	9	P11021	P11021 [61-74]	0	1795.94	0	2.076e-06	3.98
[R].LTQNADCVVVLDNTALNR.[I]	1xCarbamidomethyl [C7]; 1xTMT6plex [N-Term]		9.90569e-07	0	1	1	2	P23258	P23258 [195-212]	0	2245.18	0	3.394e-06	5.1
[R].LTELETAVR.[C]	1xTMT6plex [N-Term]		0.000516672	0	1	1	3	Q13561	Q13561 [231-239]	0	1260.74	0	0.0001876	3.25
[R].TPEEGGYSYDISEK.[T]	1xTMT6plex [K14]; 1xTMT6plex [N-Term]		2.43116e-06	0	1	1	5	P46821	P46821 [1949-1962]	0	2033.01	0	4.27e-07	4.75
[R].LTTLELLEVR.[R]	1xTMT6plex [N-Term]		6.71217e-05	0	1	1	2	Q01082	Q01082 [2079-2088]	0	1415.87	0	6.324e-05	2.8
[R].LTVEDPVTVEYITR.[Y]	1xTMT6plex [N-Term]		5.89794e-06	0	1	1	6	O14818	O14818 [96-109]	0	1864.03	0	0.0003835	4.03
[R].TPDGTENGDFLALDLGGTNFR.[V]	1xTMT6plex [N-Term]		3.71096e-10	0	1	1	5	P19367	P19367 [519-539]	0	2439.2	0	4.239e-08	5.08
[R].LTVVDTPGYGDAINCR.[D]	1xCarbamidomethyl [C15]; 1xTMT6plex [N-Term]		5.77468e-05	0	1	1	2	Q15019	Q15019 [97-112]	0	1980.01	0	1.549e-05	3.1
[K].LTWFVNEGLVDGWDDPR.[F]	1xTMT6plex [N-Term]		1.17862e-10	0	1	1	23	P07814	P07814 [438-454]	0	2248.12	0	5.534e-12	5.64
[R].LTYEIEDEK.[R]	1xTMT6plex [K9]; 1xTMT6plex [N-Term]		3.5512e-05	0	1	1	8	P15924	P15924 [1114-1122]	0	1597.87	0	4.226e-05	3.67
[K].IVAFENAFER.[L]	1xTMT6plex [N-Term]		0.000104778	0	1	1	2	O60763	O60763 [203-212]	0	1424.77	0	0.0001609	2.52
[R].LVAGEMGQNEPDQGGQR.[G]	1xTMT6plex [N-Term]		1.2968e-07	0	1	1	2	Q99714	Q99714 [131-147]	0	2014.98	0	1.432e-07	5.54
[K].TPAQFDADELR.[A]	1xTMT6plex [N-Term]		3.61341e-05	0	1	1	5	P04083	P04083 [114-124]	0	1491.76	0	1.893e-05	3.65
[K].TPYTDVNIVTIR.[E]	1xTMT6plex [N-Term]		0.000550213	0	1	1	3	P50213	P50213 [135-146]	0	1620.92	0	0.000201	3.67
[R].LTDYVAFLEN.[-]	1xTMT6plex [N-Term]		0.000616765	0	1	1	4	Q99627	Q99627 [200-209]	0	1413.75	0	0.0002297	2.62
[R].ITDVALDFWR.[S]	1xTMT6plex [N-Term]		5.1734e-05	0	1	1	3	O14656	O14656 [214-223]	0	1464.8	0	1.867e-05	3.39
[R].ISGLIYEETR.[G]	1xTMT6plex [N-Term]		5.9442e-05	0	1	1	14	P62805	P62805 [47-56]	0	1409.78	0	0.0001062	3.66
[K].LSLAQEDLISNR.[N]	1xTMT6plex [N-Term]		1.58791e-05	0	1	1	2	Q15075	Q15075 [1056-1067]	0	1587.89	0	3.58e-06	3.11
[K].LSLDVEIATYR.[QR]	1xTMT6plex [N-Term]		2.72089e-05	0	2	2	6	Q7Z794; Q8N1N4	Q7Z794 [457-467]; Q8N1N4 [404-414]	0	1508.85	0	1.125e-05	3.83
[K].ISITEGIER.[G]	1xTMT6plex [N-Term]		0.000892228	0	1	1	2	P15924	P15924 [2631-2639]	0	1246.72	0	0.0005118	2.92
[R].TQIVSADQR.[R]	1xTMT6plex [N-Term]		0.000566157	0	1	1	2	Q9ULV0	Q9ULV0 [1266-1274]	0	1246.7	0	0.0002071	3.06
[RK].TQLEELEDELQATEDAK.[L]	1xTMT6plex [K17]; 1xTMT6plex [N-Term]		1.70755e-08	0	2	3	2	P35580; P35579	P35580 [1546-1562]; P35579 [1539-1555]	0	2420.24	0	1.555e-09	5.07
[R].LSQEQVDNFTLDINTAYAR.[L]	1xTMT6plex [N-Term]		6.48991e-07	0	1	1	1	Q16891	Q16891 [527-545]	0	2427.24	0	9.551e-08	6.36
[R].LSQLEGVNVER.[Y]	1xTMT6plex [N-Term]		1.48131e-05	0	1	1	4	Q96QK1	Q96QK1 [227-237]	0	1472.83	0	3.314e-06	3.56
[R].LSQSDEDVIR.[L]	1xTMT6plex [N-Term]		5.08435e-05	0	1	1	1	Q9H7D7	Q9H7D7 [120-129]	0	1390.74	0	1.339e-05	3.53
[R].LSSEMNTSTVNSAR.[E]	1xTMT6plex [N-Term]		1.79326e-05	0	1	1	1	P20700	P20700 [277-290]	0	1725.86	0	4.122e-06	3.01
[R].LSSETGGMGSS.[-]	1xTMT6plex [N-Term]		0.000351833	0	1	1	3	Q15366	Q15366 [355-365]	0	1241.59	0	0.0001211	3
[K].LSTDVDLIVEVLR.[S]	1xTMT6plex [N-Term]		2.21597e-06	0	1	1	2	Q92615	Q92615 [203-215]	0	1701	0	3.864e-07	4.03
[K].LSVDEAVDVGLVNEELR.[E]	1xTMT6plex [N-Term]		3.16446e-09	0	1	1	3	P58107	P58107 [1949-1965]	0	2086.12	0	5.919e-10	5.66
[R].LSVEADINGLR.[R]	1xTMT6plex [N-Term]		9.32013e-06	0	1	2	10	Q04695	Q04695 [181-191]	0	1415.81	0	1.172e-05	3.67
[K].LSVEESEAAGDGVDTK.[V]	1xTMT6plex [K16]; 1xTMT6plex [N-Term]		9.34842e-09	0	1	1	1	P49321	P49321 [427-442]	0	2065.07	0	7.822e-10	4.43
[R].TQAPAVATT.[-]	1xTMT6plex [N-Term]		0.000761326	0	1	1	34	P15880	P15880 [285-293]	0	1088.61	0	0.0003709	2.78
[K].LTAELIEQAAQYTNAVR.[D]	1xTMT6plex [N-Term]		7.67722e-09	0	1	1	11	P09661	P09661 [4-20]	0	2120.15	0	1.235e-07	5.63
[K].ITALEDISTEDGDR.[L]	1xTMT6plex [N-Term]		2.20892e-05	0	1	1	2	O43264	O43264 [668-681]	0	1763.89	0	1.104e-05	3.58
[R].LTDEEVEMTR.[M]	1xTMT6plex [N-Term]		0.000224549	0	1	1	2	Q10713	Q10713 [176-185]	0	1451.72	0	7.238e-05	3.2
[R].TQADLDSLVR.[E]	1xTMT6plex [N-Term]		5.70823e-05	0	1	1	2	Q7Z4W1	Q7Z4W1 [40-49]	0	1346.75	0	3.375e-05	3.6
[R].ISEYSEAAITIR.[G]	1xTMT6plex [N-Term]		1.82469e-05	0	1	1	2	Q7L014	Q7L014 [958-969]	0	1581.87	0	4.207e-06	2.42
[K].MQQNIQELEEQLEEEESAR.[Q]	1xTMT6plex [N-Term]		1.27816e-08	0	1	1	2	P35579	P35579 [941-959]	0	2562.22	0	1.347e-08	6.86
[K].MSQEEVNVFR.[L]	1xTMT6plex [N-Term]		0.000616765	0	1	1	2	Q7L014	Q7L014 [345-354]	0	1467.75	0	0.0002339	3.28
[R].NVIEAVYSR.[L]	1xTMT6plex [N-Term]		0.000306478	0	1	1	12	O75688	O75688 [361-369]	0	1279.72	0.000239	0.002738	3.4
[K].NVQDAIADAEQR.[G]	1xTMT6plex [N-Term]		1.27446e-07	0	1	2	30	contaminant_KERATIN22	contaminant_KERATIN22 [425-436]	0	1558.8	0	4.309e-07	4.33
[R].NVSSFPDDATSPLQENR.[N]	1xTMT6plex [N-Term]		2.48103e-07	0	1	1	3	P52292	P52292 [52-68]	0	2106.03	0	1.339e-07	5.72
[K].NVTELNEPLSNEER.[N]	1xTMT6plex [N-Term]		2.86764e-07	0	1	1	4	P61981	P61981 [29-42]	0	1872.95	0	3.79e-08	4.62
[R].NVVVVDGVR.[T]	1xTMT6plex [N-Term]		0.000723376	0	1	1	6	P55084	P55084 [53-61]	0	1185.72	0.0001324	0.001109	2.93
[R].NVLDSEDEIEELSK.[T]	1xTMT6plex [K14]; 1xTMT6plex [N-Term]		5.43905e-10	0	1	1	1	Q9BWS9	Q9BWS9 [162-175]	0	2078.09	0	3.119e-11	4.5
[K].NYTDNELEK.[I]	1xTMT6plex [K9]; 1xTMT6plex [N-Term]		0.000163488	0	1	1	3	P00367	P00367 [192-200]	0	1583.83	0	7.658e-05	3.74
[K].QAADMILLDDNFASIVTGVEEGR.[L]	1xTMT6plex [N-Term]		2.81011e-08	0	1	4	2	P05023	P05023 [744-766]	0	2693.37	0	7.133e-08	4.61
[K].QAASGLVGQENAR.[E]	1xTMT6plex [N-Term]		9.2663e-06	0	1	1	3	Q9Y265	Q9Y265 [34-46]	0	1529.82	0	1.945e-06	3.93
[K].QADEEFQILANSWR.[Y]	1xTMT6plex [N-Term]		0.000487933	0	1	1	1	Q9H0U3	Q9H0U3 [92-105]	0	1935.98	0	0.0001754	3.7
[R].TIAMDGTEGLVR.[G]	1xOxidation [M4]; 1xTMT6plex [N-Term]		0.00116894	0	1	1	1	P06576	P06576 [110-121]	0	1507.8	0	0.0004783	1.79
[K].QADYVPQCAEDGSFQTVQCQNDGR.[S]	2xCarbamidomethyl [C8; C19]; 1xTMT6plex [N-Term]		1.45616e-13	0	1	1	10	P01266	P01266 [45-68]	0	3002.32	0	2.797e-15	6.85
[K].QADYVPSDQDLLR.[C]	1xTMT6plex [N-Term]		3.78469e-05	0	1	2	2	Q5JWF2	Q5JWF2 [830-842]	0	1748.9	0	9.586e-06	4.61
[K].QAEILQESR.[M]	1xTMT6plex [N-Term]		0.00103898	0	1	1	1	O75347	O75347 [53-61]	0	1302.72	0	0.0004174	2.72
[R].QAEPELDLR.[S]	1xTMT6plex [N-Term]		0.000471451	0	1	1	2	P20810	P20810 [302-310]	0	1299.71	0	0.0001683	2.91
[R].QAEQLSAAGEGGDAGR.[M]	1xTMT6plex [N-Term]		1.431e-07	0	1	1	1	Q9NRX1	Q9NRX1 [31-46]	0	1745.86	0	1.723e-08	4.98
[R].NVESGEEELASK.[L]	1xTMT6plex [K12]; 1xTMT6plex [N-Term]		6.85651e-06	0	1	1	3	Q96HS1	Q96HS1 [77-88]	0	1749.93	0	1.385e-06	5.06
[R].NVEDLSGGELQR.[F]	1xTMT6plex [N-Term]		2.87586e-06	0	1	1	2	P61221	P61221 [213-224]	0	1545.81	0	5.185e-07	3.6
[K].TLEDPDLNVR.[R]	1xTMT6plex [N-Term]		0.000408493	0	1	1	2	Q86VP6	Q86VP6 [1014-1023]	0	1400.76	0	0.0001435	3.22
[R].NQGGYGGSSSSSSYGSGR.[R]	1xTMT6plex [N-Term]		3.21993e-09	0	1	1	2	P09651	P09651 [353-370]	0	1923.86	0	2.655e-10	4.84
[K].TIEDDLVSALVR.[S]	1xTMT6plex [N-Term]		0.000699109	0	1	1	2	Q9Y606	Q9Y606 [111-122]	0	1559.88	0.000239	0.002999	2.84
[R].NSAPASVSPDGTR.[V]	1xTMT6plex [N-Term]		0.000351833	0	1	1	3	Q8N1I0	Q8N1I0 [1613-1625]	0	1487.77	0	0.0001328	3.23
[K].NSDDTVTWDEYNIQMYDR.[V]	1xTMT6plex [N-Term]		2.25494e-10	0	1	1	3	Q14257	Q14257 [112-129]	0	2494.1	0	1.149e-11	4.19
[K].NSDVLQSPLDSAAR.[D]	1xTMT6plex [N-Term]		1.36594e-05	0	1	1	1	Q8NBJ5	Q8NBJ5 [606-619]	0	1701.9	0	3.025e-06	4.37
[K].NSNILEDLETLR.[L]	1xTMT6plex [N-Term]		5.45466e-07	0	1	1	3	P48444	P48444 [73-84]	0	1645.9	0	4.923e-07	3.46
[R].NVELVEGEEGR.[M]	1xTMT6plex [N-Term]		2.28702e-05	0	1	1	3	P52789	P52789 [692-702]	0	1459.76	0	3.195e-05	3.79
[R].TIEDAIAVLSVAEEAADR.[H]	1xTMT6plex [N-Term]		3.46991e-05	0	1	1	1	Q96CT7	Q96CT7 [146-163]	0	2102.12	0	8.715e-06	4.34
[R].NSYVAGQYDDAASYQR.[L]	1xTMT6plex [N-Term]		1.66363e-09	0	1	1	2	P11413	P11413 [105-120]	0	2036.95	0	1.107e-10	4.39
[R].NTDEMVELR.[I]	1xTMT6plex [N-Term]		0.000917799	0	1	1	5	P61978	P61978 [38-46]	0	1335.68	0.0001324	0.001244	2.65
[R].NTIQWLENELNR.[W]	1xTMT6plex [N-Term]		6.58408e-06	0	1	1	5	P33176	P33176 [356-367]	0	1758.93	0	1.577e-05	3.88
[K].NTLTQTTENLR.[R]	1xTMT6plex [N-Term]		3.05493e-05	0	1	1	2	P15924	P15924 [1414-1424]	0	1519.83	0	0.0001037	3.59
[K].NTNEEDDEVR.[E]	1xTMT6plex [N-Term]		0.000971086	0	1	1	2	P49959	P49959 [511-520]	0	1449.67	0	0.0003863	2.44
[R].NTTAAEEAR.[Q]	1xTMT6plex [N-Term]		0.000235148	0	1	1	4	O00410	O00410 [51-59]	0	1191.62	0	7.623e-05	2.82
[K].NTVVATGGYGR.[T]	1xTMT6plex [N-Term]		5.83001e-06	0	1	1	4	P31040	P31040 [251-261]	0	1323.72	0	1.151e-06	3.68
[K].NVDLSTFYQNR.[A]	1xTMT6plex [N-Term]		2.27381e-05	0	1	1	4	O94826	O94826 [149-159]	0	1585.82	0	6.914e-06	3.33
[K].NSSQFFQSYVER.[G]	1xTMT6plex [N-Term]		0.000173204	0	1	1	2	Q14008	Q14008 [1871-1882]	0	1720.85	0	5.401e-05	2.73
[R].QAGAEALSQAVAR.[Y]	1xTMT6plex [N-Term]		2.3003e-05	0	1	1	6	Q92616	Q92616 [1177-1189]	0	1500.83	0.0006289	0.004853	3.44
[R].TIAMDGTEGLVR.[G]	1xTMT6plex [N-Term]		4.59761e-06	0	1	1	6	P06576	P06576 [110-121]	0	1491.8	0	2.532e-06	3.6
[K].TGTIVVEGHELHDEDIR.[L]	1xTMT6plex [N-Term]		7.44882e-05	0	1	1	1	P41252	P41252 [930-946]	0	2149.11	0	2.075e-05	3.84
[K].TGTLTSDSLVVR.[G]	1xTMT6plex [N-Term]		1.2132e-06	0	1	1	2	Q9HD20	Q9HD20 [535-546]	0	1477.84	0	1.944e-07	3.11
[R].QFVTATDVVR.[G]	1xTMT6plex [N-Term]		2.50903e-05	0	1	1	3	P13796	P13796 [348-357]	0	1364.77	0	6.022e-06	3.3
[RK].QFYINVER.[E]	1xTMT6plex [N-Term]		0.000949421	0	1	2	6	P60842	P60842 [248-255]	0	1297.71	0	0.0003752	2.71
[R].QGANINEIR.[Q]	1xTMT6plex [N-Term]		0.00123618	0	1	1	6	Q15365	Q15365 [298-306]	0	1243.7	0	0.0005073	2.82
[R].QGDNCDSIIR.[R]	1xCarbamidomethyl [C5]; 1xTMT6plex [N-Term]		6.63495e-05	0	1	1	3	Q9P2J5	Q9P2J5 [1089-1098]	0	1406.69	0	1.812e-05	3.21
[R].QGETLNFLEIGYSR.[C]	1xTMT6plex [N-Term]		1.97356e-06	0	1	1	2	Q16610	Q16610 [206-219]	0	1855.98	0	3.376e-07	3.53
[R].QGGAPDAGQE.[-]	1xTMT6plex [N-Term]		0.000540858	0	1	1	6	P49368	P49368 [536-545]	0	1158.56	0.0007365	0.004943	2.77
[K].QEYDESGPSIVHR.[K]	1xTMT6plex [N-Term]		1.49451e-06	0	1	7	164	P60709	P60709 [360-372]	0	1745.87	0	1.713e-05	4.34
[K].TGTAEMSSILEER.[I]	1xTMT6plex [N-Term]		8.06461e-08	0	1	1	3	P25705	P25705 [46-58]	0	1652.84	0	9.009e-09	4.71
[K].QGTQYTFSSIER.[E]	1xTMT6plex [N-Term]		0.000175215	0	1	1	2	Q08945	Q08945 [397-408]	0	1645.84	0	5.474e-05	3.45
[R].QGVDADINGLR.[Q]	1xTMT6plex [N-Term]		7.12016e-07	0	1	2	22	P35527	P35527 [251-261]	0	1386.75	0	9.263e-07	4.91
[R].QGVQVQVSTSNISSLEGAR.[G]	1xTMT6plex [N-Term]		6.23202e-07	0	1	1	1	P49327	P49327 [1935-1953]	0	2189.17	0	9.18e-08	4.2
[K].TGSGGVASSSESNR.[D]	1xTMT6plex [N-Term]		0.000385704	0	1	1	1	Q15428	Q15428 [11-24]	0	1524.75	0	0.000134	2.51
[K].QGYVLSSIEGR.[V]	1xTMT6plex [N-Term]		7.78832e-06	0	1	1	6	O43684	O43684 [192-202]	0	1437.79	0	1.597e-06	3.61
[R].TGSESSQTGTSTTSSR.[N]	1xTMT6plex [N-Term]		1.22383e-09	0	1	1	3	P23588	P23588 [420-435]	0	1802.86	0	7.848e-11	4.73
[R].QIAASSQDSVGR.[V]	1xTMT6plex [N-Term]		4.24924e-05	0	1	1	5	P54886	P54886 [442-453]	0	1447.77	0	1.093e-05	3.38
[R].QIAEEDFYEK.[L]	1xTMT6plex [K10]; 1xTMT6plex [N-Term]		1.45184e-06	0	1	1	5	P33993	P33993 [326-335]	0	1729.9	0	8.72e-07	4.22
[K].TGQEIPVNVR.[F]	1xTMT6plex [N-Term]		0.000649234	0	1	1	1	Q96KP4	Q96KP4 [150-159]	0	1341.77	0	0.0002435	2.67
[R].TGSQGQCTQVR.[V]	1xCarbamidomethyl [C7]; 1xTMT6plex [N-Term]		1.91121e-05	0	1	1	4	P62857	P62857 [21-31]	0	1450.73	0	4.442e-06	3.23
[R].QEVVDLLLAR.[G]	1xTMT6plex [N-Term]		0.00105073	0	1	1	2	Q8IWZ3	Q8IWZ3 [1135-1144]	0	1384.84	0	0.0004208	2.3
[K].TGTVSLEVR.[L]	1xTMT6plex [N-Term]		0.00128543	0	1	1	9	P49327	P49327 [928-936]	0	1190.69	0	0.0005336	2.71
[R].QEMQEVQSSR.[S]	1xTMT6plex [N-Term]		0.000134339	0	1	1	4	P22626	P22626 [191-200]	0	1450.72	0	0.0002045	3.21
[K].TIALNGVEDVR.[T]	1xTMT6plex [N-Term]		3.96409e-05	0	1	1	1	Q3ZCQ8	Q3ZCQ8 [285-295]	0	1415.81	0	1.015e-05	3.32
[R].QAYEPCLER.[Y]	1xCarbamidomethyl [C6]; 1xTMT6plex [N-Term]		0.00057924	0	1	1	1	O43795	O43795 [636-644]	0	1394.69	0	0.0002125	2.47
[K].QCANLQNAIADAEQR.[G]	1xCarbamidomethyl [C2]; 1xTMT6plex [N-Term]		1.14165e-09	0	1	2	11	contaminant_KERATIN17	contaminant_KERATIN17 [406-420]	0	1930.96	0	7.074e-10	5.74
[K].TLAETLVNLDVR.[D]	1xTMT6plex [N-Term]		6.11869e-05	0	1	1	1	Q8NB46	Q8NB46 [603-614]	0	1572.92	0	1.656e-05	3.88
[K].QDAQVVLYR.[S]	1xTMT6plex [N-Term]		0.00119541	0	1	1	3	P78527	P78527 [2765-2773]	0	1320.75	0	0.0004898	3.03
[R].QDIAFAYQR.[R]	1xTMT6plex [N-Term]		0.000229787	0	1	1	9	P07355	P07355 [69-77]	0	1340.72	0	0.0001066	3.58
[K].QDNESNVDPR.[D]	1xTMT6plex [N-Term]		0.000317241	0	1	1	1	Q93008	Q93008 [1605-1614]	0	1402.68	0	0.0001075	1.92
[R].QDTFSGTGFFPLDR.[E]	1xTMT6plex [N-Term]		0.000101793	0	1	1	1	Q9Y4E8	Q9Y4E8 [933-946]	0	1816.91	0	2.96e-05	2.56
[R].QDVDNASLAR.[L]	1xTMT6plex [N-Term]		0.000130514	0	1	1	5	P08670	P08670 [208-217]	0	1317.7	0	3.903e-05	3.44
[K].TLAAEMQELR.[V]	1xTMT6plex [N-Term]		0.00120885	0	1	1	1	Q8N163	Q8N163 [856-865]	0	1390.76	0	0.0004951	2.72
[K].QDWVDGEPTEAEK.[D]	1xTMT6plex [K13]; 1xTMT6plex [N-Term]		9.56732e-07	0	1	1	3	P78527	P78527 [2979-2991]	0	1961.99	0	3.358e-07	3.9
[R].TGYTLDVTTGQR.[K]	1xTMT6plex [N-Term]		0.000228466	0	1	1	3	O60506	O60506 [131-142]	0	1540.82	0	7.374e-05	3.12
[K].QEAGISEGQGTAGEEEEK.[K]	1xTMT6plex [K18]; 1xTMT6plex [N-Term]		8.97694e-09	0	1	1	1	O43583	O43583 [76-93]	0	2307.14	0	7.506e-10	4.16
[R].TGYGGGFNER.[E]	1xTMT6plex [N-Term]		0.000463418	0	1	1	3	O95218	O95218 [100-109]	0	1286.63	0	0.0001651	2.84
[R].TGVSVEIPPSDSISETVILR.[G]	1xTMT6plex [N-Term]		3.31286e-05	0	1	1	3	Q00341	Q00341 [325-344]	0	2328.29	0	2.822e-05	3.11
[R].QEDVIATANLSR.[KR]	1xTMT6plex [N-Term]		9.05409e-06	0	1	2	2	Q9Y490	Q9Y490 [2198-2209]	0	1545.84	0	9.295e-05	3.22
[K].QEEFESIEEALPDTDVLYMTR.[I]	1xTMT6plex [N-Term]		3.0124e-08	0	1	1	1	P27708	P27708 [2126-2146]	0	2744.32	0	2.959e-09	5.39
[K].QEFEFWYPVDLR.[V]	1xTMT6plex [N-Term]		2.16521e-06	0	1	1	13	Q9P2J5	Q9P2J5 [660-671]	0	1857.94	0	2.872e-06	4.14
[K].QEGGDNDLIER.[I]	1xTMT6plex [N-Term]		0.000111014	0	1	1	3	P30566	P30566 [416-426]	0	1474.73	0	0.0001729	3.64
[R].QEIFQEQLAAVPEFR.[G]	1xTMT6plex [N-Term]		4.36433e-08	0	1	1	1	Q9Y678	Q9Y678 [610-624]	0	2034.09	0	4.486e-09	4.77
[R].NPDDITQEEYGEFYK.[S]	1xTMT6plex [K15]; 1xTMT6plex [N-Term]		5.39204e-11	0	1	1	21	P08238	P08238 [292-306]	0	2306.12	0	2.276e-12	5.69
[R].NPDDITNEEYGEFYK.[S]	1xTMT6plex [K15]; 1xTMT6plex [N-Term]		1.4269e-10	0	1	1	15	P07900	P07900 [300-314]	0	2292.11	0	1.184e-10	6.07
[K].NNWEVSALSR.[A]	1xTMT6plex [N-Term]		9.60742e-05	0	1	1	6	P78527	P78527 [811-820]	0	1404.74	0	2.767e-05	3.29
[K].NNVNVASLTQSEIR.[D]	1xTMT6plex [N-Term]		0.00011762	0	1	1	2	Q6P2Q9	Q6P2Q9 [1995-2008]	0	1773.97	0	3.473e-05	3.28
[K].NDLAVVDVR.[I]	1xTMT6plex [N-Term]		0.000645545	0	1	1	2	P19338	P19338 [334-342]	0	1229.71	0	0.0002415	2.94
[R].TLLEEEYFR.[E]	1xTMT6plex [N-Term]		0.000244829	0	1	1	2	P52701	P52701 [636-644]	0	1428.76	0	7.996e-05	3.79
[R].NDLSPASSGNAVYDFFIGR.[E]	1xTMT6plex [N-Term]		2.26141e-07	0	1	1	2	Q14739	Q14739 [354-372]	0	2259.12	0	2.892e-08	4.39
[R].NDLYITIER.[G]	1xTMT6plex [N-Term]		0.000531661	0	1	1	2	Q8N1I0	Q8N1I0 [402-410]	0	1365.76	0	0.0001931	3.01
[K].NDVMNLLESAGFSR.[S]	1xTMT6plex [N-Term]		0.000201243	0	1	1	1	Q9UQE7	Q9UQE7 [119-132]	0	1781.91	0	6.412e-05	2.81
[R].NEAGLQCDQNGQYR.[A]	1xCarbamidomethyl [C7]; 1xTMT6plex [N-Term]		5.05909e-09	0	1	1	21	P01266	P01266 [1517-1530]	0	1881.87	0	9.617e-09	4.99
[K].NEAPEGNLGDFAEFQR.[R]	1xTMT6plex [N-Term]		0.000297785	0	1	1	1	Q9UKN8	Q9UKN8 [226-241]	0	2022.97	0	9.962e-05	3.58
[R].NEEDAAELVALAQAVNAR.[A]	1xTMT6plex [N-Term]		6.35974e-08	0	1	2	3	P22314	P22314 [351-368]	0	2113.11	0	2.141e-08	5.66
[K].NEGSESAPEGQAQQR.[R]	1xTMT6plex [N-Term]		9.24052e-07	0	1	1	2	P67809	P67809 [171-185]	0	1816.86	0	1.434e-07	4.12
[R].NEGTATYAAAVLFR.[I]	1xTMT6plex [N-Term]		1.95653e-07	0	1	1	4	P14923	P14923 [638-651]	0	1712.92	0	2.461e-08	4.53
[R].NELEIPGQYDGR.[G]	1xTMT6plex [N-Term]		3.51032e-05	0	1	1	3	P78527	P78527 [3697-3708]	0	1619.82	0	8.808e-06	3.74
[K].NEINIDTLAR.[D]	1xTMT6plex [N-Term]		4.55488e-05	0	1	1	2	Q8N766	Q8N766 [518-527]	0	1387.77	0	1.183e-05	3.17
[K].TLLADQGEIR.[V]	1xTMT6plex [N-Term]		0.000351833	0	1	1	1	O94776	O94776 [139-148]	0	1344.77	0	0.0001211	3.09
[R].NESCSENYTTDFIYQLYSEEGK.[G]	1xCarbamidomethyl [C4]; 1xTMT6plex [K22]; 1xTMT6plex [N-Term]		4.55816e-09	0	1	1	1	Q01813	Q01813 [638-659]	0	3135.45	0	3.473e-10	5.23
[K].NETDEDGWTTVR.[R]	1xTMT6plex [N-Term]		0.000126797	0	1	1	3	Q14152	Q14152 [1370-1381]	0	1651.78	0	3.795e-05	2.44
[K].TLLDIDNTR.[M]	1xTMT6plex [N-Term]		6.94926e-05	0	1	2	43	P35527	P35527 [225-233]	0	1289.73	6.983e-05	0.0006969	3.56
[R].TLLEGEESR.[M]	1xTMT6plex [N-Term]		5.64255e-05	0	1	2	49	P04264	P04264 [484-492]	0	1262.68	0	1.51e-05	3.47
[R].NCWCVDEAGQELEGMR.[S]	2xCarbamidomethyl [C2; C4]; 1xTMT6plex [N-Term]		8.42293e-11	0	1	1	12	P01266	P01266 [897-912]	0	2182.95	0	3.772e-12	5.79
[K].NAVEEYVYEMR.[D]	1xTMT6plex [N-Term]		4.45063e-05	0	1	1	2	P34932	P34932 [619-629]	0	1631.79	0	1.157e-05	4.12
[K].MSTEEIIQR.[T]	1xTMT6plex [N-Term]		0.000857586	0	1	1	1	P17980	P17980 [36-44]	0	1335.71	0	0.0003336	1.86
[R].MSVEADINGLR.[R]	1xTMT6plex [N-Term]		8.87332e-07	0	2	4	11	P02533; contaminant_KERATIN10	P02533 [212-222]; contaminant_KERATIN10 [177-187]	0	1433.76	0	3.373e-06	3.44
[R].MTDQEAIQDLWQWR.[K]	1xTMT6plex [N-Term]		0.000168276	0	1	1	3	P06748	P06748 [278-291]	0	2049.01	0	5.239e-05	4.36
[K].TLNEWDSR.[H]	1xTMT6plex [N-Term]		0.00114947	0	1	1	3	O15371	O15371 [395-402]	0	1249.64	0.000239	0.002654	2.61
[K].MTNGFSGADLTEICQR.[A]	1xCarbamidomethyl [C14]; 1xTMT6plex [N-Term]		6.71944e-07	0	1	1	1	P55072	P55072 [678-693]	0	2028.97	0	9.948e-08	2.52
[R].TINEVENQILTR.[D]	1xTMT6plex [N-Term]		2.76856e-05	0	2	2	6	P12814; O43707	P12814 [727-738]; O43707 [746-757]	0	1658.93	0	6.745e-06	3.95
[K].MVAYLQDSALDDER.[L]	1xTMT6plex [N-Term]		1.34653e-06	0	1	1	1	Q6Y7W6	Q6Y7W6 [498-511]	0	1854.91	0	2.189e-07	4.63
[K].MVFETGQFDDAED.[-]	1xTMT6plex [N-Term]		9.2798e-05	0	1	1	2	Q9NQ92	Q9NQ92 [172-184]	0	1732.76	0	2.659e-05	2.96
[K].TILTYAEEDLELR.[E]	1xTMT6plex [N-Term]		5.43855e-06	0	1	1	1	Q96N67	Q96N67 [1622-1634]	0	1794.97	0	1.065e-06	4.12
[K].MVQFEENGR.[K]	1xTMT6plex [N-Term]		0.000703098	0	1	1	6	P49368	P49368 [182-190]	0	1338.67	0	0.0002666	3.44
[K].TIISYIDEQFER.[Y]	1xTMT6plex [N-Term]		1.66838e-06	0	1	1	2	Q15019	Q15019 [117-128]	0	1742.92	0	6.312e-06	4.29
[R].TIISLDTSQMNR.[I]	1xTMT6plex [N-Term]		0.000109105	0	1	1	4	O00116	O00116 [254-265]	0	1607.86	0	3.192e-05	3.61
[R].NAFACFDEEATGTIQEDYLR.[E]	1xCarbamidomethyl [C5]; 1xTMT6plex [N-Term]		9.5398e-08	0	1	2	1	O14950	O14950 [105-124]	0	2579.19	0	1.089e-08	4.01
[R].NALLQLTDSQIADVAR.[F]	1xTMT6plex [N-Term]		1.1583e-08	0	1	1	5	O75643	O75643 [1994-2009]	0	1957.09	0	1.002e-09	4.84
[K].NAPAGQETQR.[G]	1xTMT6plex [N-Term]		0.000814963	0	1	1	2	P54132	P54132 [92-101]	0	1300.68	0	0.0003144	2.52
[R].TLLSDPTYR.[E]	1xTMT6plex [N-Term]		9.83221e-05	0	1	1	9	P31948	P31948 [145-153]	0	1294.72	6.983e-05	0.0006131	3.05
[R].NASSEEIQR.[A]	1xTMT6plex [N-Term]		0.000757016	0	1	1	2	Q9UBU9	Q9UBU9 [538-546]	0	1262.65	6.983e-05	0.000625	2.8
[K].NAVEEYVYDFR.[D]	1xTMT6plex [N-Term]		0.000103574	0	1	1	2	O95757	O95757 [622-632]	0	1633.81	0	3.013e-05	3.11
[K].NAVEEYVYEFR.[D]	1xTMT6plex [N-Term]		1.79326e-05	0	1	1	3	Q92598	Q92598 [636-646]	0	1647.82	0	4.696e-06	4.28
[K].NFEDVAFDEK.[K]	1xTMT6plex [K10]; 1xTMT6plex [N-Term]		1.71208e-05	0	1	1	2	P07237	P07237 [376-385]	0	1671.86	0	3.899e-06	2.78
[K].MSAEINEIIR.[V]	1xTMT6plex [N-Term]		0.000247667	0	1	1	2	P18206	P18206 [237-246]	0	1404.77	0	8.084e-05	2.94
[K].NFITAEELR.[R]	1xTMT6plex [N-Term]		0.000243422	0	1	1	4	O43707	O43707 [860-868]	0	1321.73	0	0.0001421	3.51
[R].NFQEEQINTR.[D]	1xTMT6plex [N-Term]		0.000139077	0	1	1	3	Q8IXB1	Q8IXB1 [757-766]	0	1507.77	0	0.0001725	3.66
[R].NLQEIQQAGER.[L]	1xTMT6plex [N-Term]		8.91165e-05	0	1	1	2	Q8N1F7	Q8N1F7 [32-42]	0	1514.81	0	5.078e-05	3.99
[K].NLQTVNVDEN.[-]	1xTMT6plex [N-Term]		9.33362e-05	0	1	1	3	P62899	P62899 [116-125]	0	1374.71	0	5.211e-05	3.27
[K].NLSPGAVESDVR.[G]	1xTMT6plex [N-Term]		6.40857e-05	0	1	1	4	P53621	P53621 [171-182]	0	1472.79	0	4.071e-05	3.53
[K].NLSSNEAISLEEIR.[I]	1xTMT6plex [N-Term]		1.06482e-05	0	1	1	1	P78527	P78527 [839-852]	0	1803.96	0	2.278e-06	4.59
[K].NITLDDASAPR.[L]	1xTMT6plex [N-Term]		2.50903e-05	0	1	1	1	O75534	O75534 [759-769]	0	1401.75	0	6.05e-06	3.27
[R].NITYLPAGQSVLLQLPQ.[-]	1xTMT6plex [N-Term]		5.29456e-05	0	1	1	5	P35232	P35232 [256-272]	0	2084.2	0	3.209e-05	3.67
[R].NLQDAMQVCR.[N]	1xCarbamidomethyl [C9]; 1xTMT6plex [N-Term]		2.65859e-05	0	1	1	4	P49368	P49368 [390-399]	0	1463.73	0	6.458e-06	3.61
[K].NLVTEDVMR.[M]	1xTMT6plex [N-Term]		0.000263871	0	1	1	3	P06744	P06744 [58-66]	0	1305.7	0.000239	0.002008	3.37
[KR].NMMAACDPR.[H]	1xCarbamidomethyl [C6]; 1xTMT6plex [N-Term]		0.000194396	0	3	9	1	P04350; Q9BUF5; P07437	P04350 [298-306]; Q9BUF5 [298-306]; P07437 [298-306]	0	1294.59	0	6.143e-05	2.33
[K].NMQDMVEDYR.[N]	1xTMT6plex [N-Term]		5.40714e-06	0	1	2	10	P04264	P04264 [258-267]	0	1529.69	0	5.613e-05	3.58
[K].NMQDMVEDYR.[N]	1xOxidation [M]; 1xTMT6plex [N-Term]		0.000341866	0	1	2	13	P04264	P04264 [258-267]	0	1545.69	0.0001942	0.001509	2.45
[K].NNALNPEEMR.[R]	1xTMT6plex [N-Term]		0.00103898	0	1	1	2	O60684	O60684 [19-28]	0	1416.71	0	0.000484	3.23
[R].NNDLCYWVPELVR.[E]	1xCarbamidomethyl [C5]; 1xTMT6plex [N-Term]		3.89584e-05	0	1	1	1	P41252	P41252 [429-441]	0	1906.97	0	9.941e-06	3
[R].NNLAGAEELFAR.[K]	1xTMT6plex [N-Term]		2.32107e-06	0	1	1	6	Q00610	Q00610 [355-366]	0	1533.82	0	4.064e-07	4.04
[K].NNSFVNEIISR.[I]	1xTMT6plex [N-Term]		9.4025e-07	0	1	1	5	P43246	P43246 [919-929]	0	1521.82	0	2.561e-05	3.01
[K].TIEESEETLK.[N]	1xTMT6plex [K10]; 1xTMT6plex [N-Term]		4.92854e-06	0	1	1	5	O95347	O95347 [751-760]	0	1636.9	0	7.627e-05	4.17
[R].NILLTNEQLESAR.[K]	1xTMT6plex [N-Term]		7.78832e-06	0	1	1	1	Q9H9B4	Q9H9B4 [36-48]	0	1729.96	0	1.602e-06	3.18
[R].TLEVEIEPGVR.[D]	1xTMT6plex [N-Term]		1.15158e-06	0	1	1	15	Q9UBS4	Q9UBS4 [207-217]	0	1470.84	0	6.659e-07	3.81
[K].NLIDAGVDGLR.[V]	1xTMT6plex [N-Term]		4.33886e-06	0	1	1	4	P20839	P20839 [312-322]	0	1371.78	0	1.825e-05	3.96
[R].TLGGLEMELR.[L]	1xTMT6plex [N-Term]		0.000368384	0	1	1	3	Q9Y4L1	Q9Y4L1 [269-278]	0	1347.75	0	0.0001773	3.29
[K].NFSGAELEGLVR.[A]	1xTMT6plex [N-Term]		1.04043e-05	0	1	1	5	P46459	P46459 [435-446]	0	1520.83	0	4.189e-06	3.92
[K].NGDGFVSLEEFLGDYR.[W]	1xTMT6plex [N-Term]		3.56349e-10	0	1	1	2	Q14257	Q14257 [201-216]	0	2047	0	2.187e-10	5.18
[K].NGSEADIDEGLYSR.[Q]	1xTMT6plex [N-Term]		6.45243e-07	0	1	2	1	P22314	P22314 [44-57]	0	1754.84	0	9.496e-08	3.99
[K].NGVYISEENFR.[V]	1xTMT6plex [N-Term]		2.13349e-05	0	1	1	3	P52732	P52732 [396-406]	0	1556.79	0	6.401e-06	3.42
[K].NHEEEMNALR.[G]	1xTMT6plex [N-Term]		0.000463418	0	2	4	3	P02533; Q04695	P02533 [252-261]; Q04695 [221-230]	0	1471.72	0	0.0001652	2.79
[K].TIGDMFQNQDR.[N]	1xTMT6plex [N-Term]		0.000184557	0	1	1	1	Q96AY3	Q96AY3 [546-556]	0	1553.76	0	5.815e-05	2.92
[R].NLCSDDTPMVR.[R]	1xCarbamidomethyl [C3]; 1xTMT6plex [N-Term]		0.000534709	0	1	1	1	P30153	P30153 [172-182]	0	1536.73	0	0.0001951	3.18
[K].NLDDGIDDER.[L]	1xTMT6plex [N-Term]		3.44988e-05	0	1	2	3	P11940	P11940 [300-309]	0	1390.66	0	1.32e-05	2.88
[R].NLDLDSIIAEVR.[A]	1xTMT6plex [N-Term]		7.566e-06	0	1	3	2	contaminant_KERATIN16	contaminant_KERATIN16 [315-326]	0	1586.9	0	1.546e-06	4.17
[K].NIDINDVTPNCR.[V]	1xCarbamidomethyl [C11]; 1xTMT6plex [N-Term]		8.41087e-05	0	1	1	1	P62195	P62195 [102-113]	0	1659.83	0	2.376e-05	2.8
[K].NLDSLEEDLDFLR.[D]	1xTMT6plex [N-Term]		7.90264e-07	0	1	1	6	P61758	P61758 [154-166]	0	1807.93	0	1.152e-06	3.99
[K].NIEIDSPYEISR.[A]	1xTMT6plex [N-Term]		3.63439e-05	0	1	1	5	P04843	P04843 [380-391]	0	1664.87	0	2.897e-05	4.12
[K].TLFATEDALEVR.[R]	1xTMT6plex [N-Term]		2.85925e-06	0	1	1	1	O00159	O00159 [722-733]	0	1593.87	0	5.13e-07	3.47
[K].NLENGALQPSDLDR.[N]	1xTMT6plex [N-Term]		0.000606301	0	1	1	1	Q9Y6E0	Q9Y6E0 [348-361]	0	1770.92	0	0.0002244	2.87
[R].NLEQENQNLR.[M]	1xTMT6plex [N-Term]		0.000420382	0	1	1	2	Q8WVV4	Q8WVV4 [428-437]	0	1486.78	0	0.0002086	3.62
[K].NLGLEELGIELDPR.[G]	1xTMT6plex [N-Term]		5.20765e-07	0	1	1	3	P09622	P09622 [321-334]	0	1797	0	9.17e-08	4.61
[K].NLIDAGVDALR.[V]	1xTMT6plex [N-Term]		3.24785e-06	0	1	1	15	P12268	P12268 [312-322]	0	1385.79	0	3.33e-06	4.04
[K].NFLVEEEQR.[Q]	1xTMT6plex [N-Term]		0.000224549	0	1	1	5	P19474	P19474 [187-195]	0	1392.73	0	0.0003973	3.81
[R].ETQSQLETER.[S]	1xTMT6plex [N-Term]		1.27424e-05	0	1	1	11	P15924	P15924 [1923-1932]	0	1449.74	0	1.831e-05	3.82
[K].SVLGGQDQLR.[V]	1xTMT6plex [N-Term]		0.000273149	0	1	1	2	Q9BV38	Q9BV38 [390-399]	0	1301.74	0	9.036e-05	2.23
[K].ETNISYSQEADDR.[V]	1xTMT6plex [N-Term]		0.000202407	0	1	1	2	O00116	O00116 [170-182]	0	1756.82	0	6.453e-05	2.94
[K].DINAVAASLR.[K]	1xTMT6plex [N-Term]		0.000349817	0	1	1	1	Q7L1Q6	Q7L1Q6 [198-207]	0	1258.73	0	0.0001196	3.03
[K].DINAYNCEEPTEK.[L]	1xCarbamidomethyl [C7]; 1xTMT6plex [K13]; 1xTMT6plex [N-Term]		6.43385e-08	0	1	1	6	P30041	P30041 [85-97]	0	2040.99	0	6.992e-09	5.32
[K].DLPDVQELITQVR.[S]	1xTMT6plex [N-Term]		1.7829e-05	0	1	1	4	Q9UHB9	Q9UHB9 [509-521]	0	1754.98	0	2.019e-05	3.36
[K].DLPELALDTPR.[A]	1xTMT6plex [N-Term]		0.000111658	0	1	1	4	Q53EL6	Q53EL6 [246-256]	0	1468.82	0	0.0004768	3.13
[K].DIPGLTDTTVPR.[R]	1xTMT6plex [N-Term]		4.73271e-06	0	1	1	21	P62753	P62753 [120-131]	0	1513.84	0	1.05e-06	3.52
[R].YAEEQQDLALLSISTFQR.[A]	1xTMT6plex [N-Term]		0.000274726	0	1	1	1	O00203	O00203 [105-122]	0	2341.22	0	9.133e-05	1.64
[K].DIPVLVATDVAAR.[G]	1xTMT6plex [N-Term]		6.62232e-06	0	1	1	4	Q86XP3	Q86XP3 [548-560]	0	1568.92	0	1.333e-06	3.55
[K].YASFQVENDQER.[F]	1xTMT6plex [N-Term]		8.47151e-07	0	1	1	1	P53992	P53992 [723-734]	0	1714.82	0	1.298e-07	3.76
[R].DIQENDEEAVQVK.[E]	1xTMT6plex [K13]; 1xTMT6plex [N-Term]		3.6575e-07	0	1	1	1	O00231	O00231 [34-46]	0	1975.04	0	5.014e-08	5.39
[R].YADGPQLYITEQTR.[S]	1xTMT6plex [N-Term]		6.48991e-07	0	1	1	4	Q96JJ3	Q96JJ3 [53-66]	0	1883.97	0	4.116e-06	4.34
[K].DLQNVNITLR.[I]	1xTMT6plex [N-Term]		0.000164435	0	1	1	3	P35232	P35232 [84-93]	0	1414.82	0	7.534e-05	2.96
[K].DISDIEGEK.[D]	1xTMT6plex [K9]; 1xTMT6plex [N-Term]		0.000516672	0	1	1	2	P52789	P52789 [338-346]	0	1463.8	0	0.0001868	3.43
[R].YAAVTQFEATDAR.[R]	1xTMT6plex [N-Term]		3.29535e-07	0	1	2	3	P55786	P55786 [173-185]	0	1671.85	0	4.459e-08	4.39
[K].DLSEVSETTESTDVK.[D]	1xTMT6plex [K15]; 1xTMT6plex [N-Term]		1.83046e-08	0	1	1	3	P41227	P41227 [211-225]	0	2098.08	0	8.692e-05	3.5
[R].DISSSLNSLADSNAR.[E]	1xTMT6plex [N-Term]		2.78464e-05	0	1	1	1	O94776	O94776 [50-64]	0	1778.91	0	6.784e-06	4.02
[K].DISTTLNADEAVAR.[G]	1xTMT6plex [N-Term]		1.69279e-09	0	2	2	2	O95757; Q92598	O95757 [361-374]; Q92598 [361-374]	0	1704.9	0	3.816e-09	4.48
[K].DITEEIMSGAR.[T]	1xTMT6plex [N-Term]		2.10893e-05	0	1	1	1	Q04637	Q04637 [191-201]	0	1450.74	0	4.97e-06	2.55
[R].DLQLQCEANVR.[E]	1xCarbamidomethyl [C6]; 1xTMT6plex [N-Term]		0.000575941	0	1	1	1	Q9H2G2	Q9H2G2 [1133-1143]	0	1574.82	0	0.0002117	3.39
[K].WVPFDGDDIQLEFVR.[I]	1xTMT6plex [N-Term]		3.36288e-08	0	1	1	8	P39656	P39656 [345-359]	0	2065.06	0	1.023e-05	4.04
[R].DILTIDIGR.[V]	1xTMT6plex [N-Term]		0.000719275	0	1	1	2	Q16610	Q16610 [408-416]	0	1244.74	0	0.0002726	2.74
[K].DIENQYETQITQIEHEVSSSGQEVQSSAK.[E]	1xTMT6plex [K29]; 1xTMT6plex [N-Term]		6.47056e-16	0	1	2	66	P35527	P35527 [340-368]	0	3722.84	0	6.499e-18	10.08
[K].YDDPPDWQEILTYFR.[G]	1xTMT6plex [N-Term]		0.000281127	0	1	1	3	P61221	P61221 [134-148]	0	2187.06	0	0.0004176	2.78
[R].DIETFYNTSIEEMPLNVADLI.[-]	1xTMT6plex [N-Term]		3.94356e-07	0	1	1	8	P60842	P60842 [386-406]	0	2656.33	0	2.132e-05	4.22
[R].DIETFYNTSIEEMPLNVADLI.[-]	1xOxidation [M13]; 1xTMT6plex [N-Term]		1.96735e-05	0	1	1	3	P60842	P60842 [386-406]	0	2672.32	0	4.566e-06	2.87
[K].DLFDPIIEDR.[H]	1xTMT6plex [N-Term]		8.20508e-06	0	1	1	3	P12277	P12277 [87-96]	0	1461.78	0	1.695e-06	3.81
[K].DLFVPACLETGEYAR.[L]	1xCarbamidomethyl [C7]; 1xTMT6plex [N-Term]		2.5027e-08	0	1	1	49	P01266	P01266 [1102-1116]	0	1969.99	0	9.663e-07	4.48
[R].DLGDVMETVLSSQTCEQTPER.[L]	1xCarbamidomethyl [C15]; 1xTMT6plex [N-Term]		6.58478e-10	0	1	1	18	P01266	P01266 [594-614]	0	2624.24	0	3.89e-11	5.88
[R].DLGDVMETVLSSQTCEQTPER.[L]	1xCarbamidomethyl [C15]; 1xOxidation [M6]; 1xTMT6plex [N-Term]		0.000277909	0	1	1	1	P01266	P01266 [594-614]	0	2640.23	0	9.228e-05	4.8
[R].YASPEMCFVFSDR.[Y]	1xCarbamidomethyl [C7]; 1xTMT6plex [N-Term]		0.000232452	0	1	1	2	P30566	P30566 [21-33]	0	1837.85	0	7.562e-05	3.26
[K].DLGTESQIFISR.[T]	1xTMT6plex [N-Term]		1.2132e-06	0	1	1	2	P50395	P50395 [391-402]	0	1594.86	0	3.703e-07	3.89
[R].DIICQIAYAR.[I]	1xCarbamidomethyl [C4]; 1xTMT6plex [N-Term]		0.000487933	0	1	1	1	P46777	P46777 [59-68]	0	1451.79	0	0.0001753	2.89
[R].DLIDFDDR.[Q]	1xTMT6plex [N-Term]		0.000765661	0	1	1	2	P15924	P15924 [2076-2083]	0	1237.63	0	0.0002932	3.13
[R].DIILDNPTLTLEVLNEAR.[V]	1xTMT6plex [N-Term]		2.42425e-09	0	1	1	4	Q08188	Q08188 [589-606]	0	2268.26	0	1.741e-06	5.01
[K].YAYYDTER.[I]	1xTMT6plex [N-Term]		0.00101015	0	1	1	3	O00303	O00303 [239-246]	0	1309.63	0	0.0004039	2.78
[R].DILNTVADR.[C]	1xTMT6plex [N-Term]		0.000715197	0	1	1	1	Q5SWX8	Q5SWX8 [308-316]	0	1245.7	0	0.0002712	2.99
[K].DIISDTSGDFR.[K]	1xTMT6plex [N-Term]		2.78464e-05	0	1	2	6	P07355	P07355 [158-168]	0	1454.73	0	6.788e-06	3.31
[R].DIISIAEDEDLR.[V]	1xTMT6plex [N-Term]		8.54556e-08	0	1	1	9	P12956	P12956 [219-230]	0	1617.85	0	4.978e-08	4.97
[K].DLGLSESGEDVNAAILDESGK.[K]	1xTMT6plex [K21]; 1xTMT6plex [N-Term]		2.69845e-08	0	1	1	1	P13667	P13667 [464-484]	0	2577.33	0	2.608e-09	5.73
[R].DLTQMADELR.[R]	1xTMT6plex [N-Term]		1.51602e-05	0	1	1	2	P41227	P41227 [150-159]	0	1420.73	0	3.417e-06	3.51
[K].DITSDTSGDFR.[N]	1xTMT6plex [N-Term]		4.11847e-06	0	1	1	6	P04083	P04083 [167-177]	0	1442.7	0	3.189e-06	3.74
[R].WQDIQNDPR.[Y]	1xTMT6plex [N-Term]		0.000362089	0	1	2	1	Q14839	Q14839 [1749-1757]	0	1400.71	0	0.0001251	2.26
[R].DNLTLWTSDMQGDGEEQNK.[E]	1xTMT6plex [K19]; 1xTMT6plex [N-Term]		5.86387e-06	0	1	1	3	P62258	P62258 [226-244]	0	2639.27	0	1.16e-06	4.7
[R].DNLTLWTSDQQDDDGGEGNN.[-]	1xTMT6plex [N-Term]		0.000105997	0	1	1	1	P61981	P61981 [228-247]	0	2423.04	0	3.092e-05	4
[R].DNLTLWTSDSAGEECDAAEGAEN.[-]	1xCarbamidomethyl [C15]; 1xTMT6plex [N-Term]		1.2062e-06	0	1	1	1	P27348	P27348 [223-245]	0	2684.15	0	1.934e-07	3.27
[R].DNIVEGIIR.[S]	1xTMT6plex [N-Term]		0.000425232	0	1	1	3	O15397	O15397 [94-102]	0	1257.74	0	0.0001556	3.42
[K].WNTDNTLGTEITVEDQLAR.[G]	1xTMT6plex [N-Term]		5.50252e-12	0	1	1	5	P21796	P21796 [75-93]	0	2405.21	0	1.717e-13	5.68
[R].WMDEAQALDTADR.[F]	1xTMT6plex [N-Term]		6.45243e-07	0	1	1	2	Q9BXJ9	Q9BXJ9 [430-442]	0	1750.83	0	9.544e-08	4.24
[K].DNNQFASASLDR.[T]	1xTMT6plex [N-Term]		1.07425e-06	0	1	1	2	P35606	P35606 [154-165]	0	1566.77	0	1.698e-07	3.85
[R].DNLAEDIMR.[L]	1xTMT6plex [N-Term]		0.00033602	0	1	1	4	P08670	P08670 [176-184]	0	1305.67	0	0.000115	2.79
[K].DNPGVVTCLDEAR.[H]	1xCarbamidomethyl [C8]; 1xTMT6plex [N-Term]		1.00503e-07	0	1	2	3	P22314	P22314 [227-239]	0	1674.83	0	1.34e-05	4.53
[R].DNVDLLGSLADLYFR.[A]	1xTMT6plex [N-Term]		7.8799e-08	0	1	1	2	Q9UJX3	Q9UJX3 [269-283]	0	1940.03	0	1.877e-05	4.22
[R].WINDVEDSYGQQWTYEQR.[K]	1xTMT6plex [N-Term]		3.6155e-11	0	1	1	3	P05023	P05023 [894-911]	0	2546.18	0	3.191e-11	4.86
[R].DPAEALQLPMDYVQR.[V]	1xTMT6plex [N-Term]		1.44739e-05	0	1	1	1	Q9Y285	Q9Y285 [281-295]	0	1975.02	0	3.24e-06	3.67
[K].DPAEGDGAQPEETPR.[D]	1xTMT6plex [N-Term]		1.89514e-06	0	1	1	5	Q14697	Q14697 [192-206]	0	1797.85	0	3.231e-07	4.52
[K].DPCAAPNEGFCSAGVQTEAGVADLTWVGER.[G]	2xCarbamidomethyl [C3; C11]; 1xTMT6plex [N-Term]		1.24168e-08	0	1	1	14	Q9BQA1	Q9BQA1 [63-92]	0	3393.57	0	1.528e-09	7.76
[R].DPDAGIDEAQVEQDAQALFQAGELK.[W]	1xTMT6plex [K25]; 1xTMT6plex [N-Term]		2.24835e-07	0	1	1	1	P08758	P08758 [162-186]	0	3116.58	0	2.882e-08	5.79
[K].DPEAEAALELALSITR.[A]	1xTMT6plex [N-Term]		1.4104e-06	0	1	1	1	P26640	P26640 [1101-1116]	0	1928.05	0	2.311e-07	4.88
[R].WIYEDVER.[Q]	1xTMT6plex [N-Term]		0.00119541	0	1	1	5	O43852	O43852 [104-111]	0	1338.69	6.983e-05	0.0008751	3.08
[K].DNGNGTYSCSYVPR.[K]	1xCarbamidomethyl [C9]; 1xTMT6plex [N-Term]		6.30478e-09	0	1	1	2	P21333	P21333 [725-738]	0	1818.83	0	5.006e-10	5.32
[R].DNGDYPYFETSAK.[D]	1xTMT6plex [K13]; 1xTMT6plex [N-Term]		1.13504e-07	0	1	1	5	P51151	P51151 [144-156]	0	1964.96	0	1.328e-08	3.73
[K].DNFTLIPEGTNGTEER.[M]	1xTMT6plex [N-Term]		0.000440118	0	1	1	1	Q16555	Q16555 [346-361]	0	2022	0	0.0001562	3.61
[K].WTSQDSLLGMEFSGR.[D]	1xTMT6plex [N-Term]		2.38248e-09	0	1	1	10	P49327	P49327 [1592-1606]	0	1942.95	0	1.054e-09	4.65
[K].DIVENYFMR.[D]	1xTMT6plex [N-Term]		0.000627407	0	1	1	3	Q13263	Q13263 [128-136]	0	1415.72	0	0.0003275	2.9
[K].DIVVQETMEDIDK.[N]	1xTMT6plex [K13]; 1xTMT6plex [N-Term]		2.24763e-05	0	1	1	3	O43852	O43852 [190-202]	0	1993.06	0	1.427e-05	3.48
[K].DLYANTVLSGGTTMYPGIADR.[M]	1xTMT6plex [N-Term]		3.39237e-13	0	1	2	20	P60709	P60709 [292-312]	0	2444.23	0	7.286e-15	7.68
[K].DLYANTVLSGGTTMYPGIADR.[M]	1xOxidation [M14]; 1xTMT6plex [N-Term]		3.15528e-08	0	1	2	5	P60709	P60709 [292-312]	0	2460.23	0	6.697e-08	5.44
[R].WSTLVEDYGMELR.[K]	1xTMT6plex [N-Term]		1.72246e-09	0	1	1	3	O00232	O00232 [317-329]	0	1827.91	0	9.89e-09	4.18
[K].DLYLSWGTVLER.[D]	1xTMT6plex [N-Term]		8.17112e-05	0	1	1	4	Q8TEQ6	Q8TEQ6 [1024-1035]	0	1680.92	0	7.601e-05	4.11
[R].DMASNEGSR.[I]	1xTMT6plex [N-Term]		0.000387926	0	1	1	1	P98175	P98175 [388-396]	0	1195.56	0	0.000135	2.03
[R].DMESDYSGQGVDQLQR.[V]	1xTMT6plex [N-Term]		5.01493e-06	0	1	1	1	P04818	P04818 [148-163]	0	2056.94	0	9.702e-07	2.48
[K].DMLLELEEQLAESR.[R]	1xTMT6plex [N-Term]		1.58829e-09	0	1	1	3	Q32MZ4	Q32MZ4 [197-210]	0	1904.98	0	1.054e-10	5.43
[R].DMLTQTYDLIER.[R]	1xTMT6plex [N-Term]		5.70823e-05	0	1	1	1	Q12789	Q12789 [367-378]	0	1726.89	0	1.529e-05	2.74
[K].WSEALVLYDR.[V]	1xTMT6plex [N-Term]		0.000322763	0	1	1	2	Q9UHB9	Q9UHB9 [479-488]	0	1480.8	0	0.0001094	3.24
[K].DMTSEQLDDILK.[Y]	1xTMT6plex [K12]; 1xTMT6plex [N-Term]		1.36222e-06	0	1	1	1	P05023	P05023 [672-683]	0	1865.99	0	2.219e-07	3.69
[K].DNALLSAIEESR.[K]	1xTMT6plex [N-Term]		1.071e-05	0	1	1	1	Q8N1F7	Q8N1F7 [107-118]	0	1546.83	0	2.292e-06	3.41
[R].DNDAFSYGYVR.[A]	1xTMT6plex [N-Term]		6.82969e-05	0	1	1	1	Q8NEW0	Q8NEW0 [92-102]	0	1535.73	0	1.873e-05	2.21
[R].ETQPSYDIDNFDIDDFDDDDDWEDIMHNLAASK.[S]	1xTMT6plex [K33]; 1xTMT6plex [N-Term]		1.90628e-12	0	1	1	2	P54132	P54132 [546-578]	0	4362.92	0	5.14e-14	5.39
[K].DIELVMSQANVSR.[A]	1xTMT6plex [N-Term]		3.27631e-07	0	1	2	4	E9PAV3	E9PAV3 [2043-2055]	0	1690.9	0	9.516e-07	4.27
[R].DLEGSDIDTR.[R]	1xTMT6plex [N-Term]		0.00013127	0	1	1	2	P55060	P55060 [373-382]	0	1349.67	0	3.935e-05	3.18
[K].DEIDSAVK.[M]	1xTMT6plex [K8]; 1xTMT6plex [N-Term]		0.000912628	0	1	1	2	P23381	P23381 [34-41]	0	1334.76	0	0.0003581	3.03
[K].DEISVDSLDFNK.[K]	1xTMT6plex [K12]; 1xTMT6plex [N-Term]		5.48635e-07	0	1	1	2	P63151	P63151 [406-417]	0	1839.97	0	7.9e-08	3.78
[K].DEPDWESLIFLAR.[L]	1xTMT6plex [N-Term]		1.13486e-05	0	1	1	4	P49915	P49915 [536-548]	0	1819.94	0	2.449e-06	3.32
[R].DEQFYWIIEALGIR.[K]	1xTMT6plex [N-Term]		2.9434e-08	0	1	1	8	P07814	P07814 [403-416]	0	1982.06	0	2.885e-09	4.18
[K].DEQLESLFQR.[T]	1xTMT6plex [N-Term]		0.00017725	0	1	1	2	P05198	P05198 [124-133]	0	1493.78	0	5.534e-05	3.29
[R].DESSPYAAMLAAQDVAQR.[C]	1xTMT6plex [N-Term]		2.46674e-09	0	1	1	4	P62263	P62263 [67-84]	0	2152.05	0	1.471e-06	5.79
[R].DETNYGIPQR.[A]	1xTMT6plex [N-Term]		0.000231116	0	1	1	7	P63244	P63244 [48-57]	0	1421.72	0	0.0002222	2.73
[K].DEVAHTVTESR.[V]	1xTMT6plex [N-Term]		0.000273149	0	1	1	2	P31751	P31751 [192-202]	0	1472.75	0	9.081e-05	3.2
[R].DELADEIANSSGK.[G]	1xTMT6plex [K13]; 1xTMT6plex [N-Term]		7.6327e-07	0	1	1	5	P35579	P35579 [1704-1716]	0	1806.95	0	3.779e-07	4.7
[R].DEVFEYIIFR.[G]	1xTMT6plex [N-Term]		0.000127532	0	1	1	4	Q8ND56	Q8ND56 [59-68]	0	1559.83	0	7.81e-05	3.23
[K].DFELDVLEEAYTTEHWLVR.[I]	1xTMT6plex [N-Term]		1.46457e-09	0	1	1	2	P46977	P46977 [672-690]	0	2594.3	0	9.608e-11	4.34
[K].DFFQSYGNVVELR.[I]	1xTMT6plex [N-Term]		4.04775e-08	0	1	1	4	Q13283	Q13283 [358-370]	0	1802.93	0	9.272e-09	4.73
[R].DFLDEYIFLAVGR.[V]	1xTMT6plex [N-Term]		1.62549e-07	0	1	2	15	O00571	O00571 [395-407]	0	1786.96	0	4.507e-06	4.95
[R].DFLDSLGFSTR.[E]	1xTMT6plex [N-Term]		3.46153e-06	0	1	1	4	P04818	P04818 [116-126]	0	1486.77	0	6.372e-07	3.83
[K].DFIIFEAAPQETR.[G]	1xTMT6plex [N-Term]		0.000101793	0	1	1	2	P60510	P60510 [282-294]	0	1765.93	0	2.961e-05	4.27
[R].DFIIQTGDPTGTGR.[G]	1xTMT6plex [N-Term]		1.11532e-05	0	1	1	1	Q8WUA2	Q8WUA2 [48-61]	0	1706.89	0	2.399e-06	3.28
[R].YDSNSGGER.[E]	1xTMT6plex [N-Term]		0.000158836	0	1	1	2	P62191	P62191 [295-303]	0	1213.56	0	4.903e-05	2.28
[R].DFAYGETDPLIR.[K]	1xTMT6plex [N-Term]		4.84364e-06	0	1	1	2	Q14166	Q14166 [241-252]	0	1625.84	0	9.37e-07	3.37
[K].YDWDLLAAR.[S]	1xTMT6plex [N-Term]		0.000262355	0	1	1	3	Q15029	Q15029 [722-730]	0	1351.72	6.983e-05	0.0007461	3
[R].DEFLIQASPR.[D]	1xTMT6plex [N-Term]		0.000304719	0	1	1	4	P51149	P51149 [104-113]	0	1404.77	0	0.0001027	3.67
[R].DEEQTAESIK.[N]	1xTMT6plex [K10]; 1xTMT6plex [N-Term]		3.69806e-05	0	1	1	2	Q14566	Q14566 [317-326]	0	1607.85	0	2.406e-05	4.46
[R].DAVQLNVIATR.[Q]	1xTMT6plex [N-Term]		0.000374787	0	1	1	2	Q8WVX9	Q8WVX9 [123-133]	0	1428.84	0	0.0001302	2.63
[R].DAVVYPILVEFTR.[E]	1xTMT6plex [N-Term]		2.83343e-05	0	1	1	10	Q9Y4L1	Q9Y4L1 [439-451]	0	1750.99	0	0.0003699	4.08
[K].DAYSSFGSR.[SD]	1xTMT6plex [N-Term]		0.000735816	0	1	2	4	O00571	O00571 [67-75]	0	1218.6	0	0.0003474	2.62
[K].DCANVNDFFMR.[H]	1xCarbamidomethyl [C2]; 1xTMT6plex [N-Term]		1.72739e-06	0	1	1	2	Q9BRS2	Q9BRS2 [360-370]	0	1617.74	0	2.901e-07	4.06
[K].DCDLQEDACYNCGR.[G]	3xCarbamidomethyl [C2; C9; C12]; 1xTMT6plex [N-Term]		1.61574e-05	0	1	1	2	P62633	P62633 [66-79]	0	2004.8	0	3.664e-06	2.57
[K].YEEIDNAPEER.[A]	1xTMT6plex [N-Term]		1.56963e-05	0	1	1	5	P49411	P49411 [92-102]	0	1593.76	0	9.185e-06	3.84
[R].YEEELEINDFPQTAR.[W]	1xTMT6plex [N-Term]		4.58455e-07	0	1	1	2	Q7L014	Q7L014 [932-946]	0	2083.02	0	6.461e-08	4.24
[K].DDANNDPQWSEEQLIAAK.[F]	1xTMT6plex [K18]; 1xTMT6plex [N-Term]		5.39204e-11	0	1	1	6	P22234	P22234 [132-149]	0	2502.25	0	2.273e-12	4.52
[R].DDEAAAVALSSLIHALDDLDMVAIVR.[Y]	1xTMT6plex [N-Term]		2.94345e-10	0	1	1	2	P13010	P13010 [369-394]	0	2952.55	0	1.56e-11	6.06
[R].DDEYDYLFK.[V]	1xTMT6plex [K9]; 1xTMT6plex [N-Term]		0.000202407	0	1	2	1	Q15907	Q15907 [5-13]	0	1665.84	0	6.453e-05	3.82
[R].DDGSWEVIEGYR.[A]	1xTMT6plex [N-Term]		9.56732e-07	0	1	2	5	P00367	P00367 [125-136]	0	1654.79	0	1.488e-07	4.1
[R].DDIIENAPTTHTEEYSGEEK.[T]	1xTMT6plex [K20]; 1xTMT6plex [N-Term]		1.85721e-11	0	1	1	24	O14744	O14744 [165-184]	0	2736.33	0	2.414e-10	6.53
[R].DDLLGFALR.[E]	1xTMT6plex [N-Term]		0.000531661	0	1	1	4	Q9Y617	Q9Y617 [214-222]	0	1248.71	0	0.0001932	3.12
[K].DDLSGADIK.[A]	1xTMT6plex [K9]; 1xTMT6plex [N-Term]		8.17112e-05	0	1	1	2	P62191	P62191 [388-396]	0	1391.78	0	2.301e-05	3.33
[R].DDIYVFEININR.[T]	1xTMT6plex [N-Term]		4.12802e-05	0	1	1	2	Q9Y4E8	Q9Y4E8 [547-558]	0	1739.92	0	0.0001004	3.04
[K].DDTDDEIAK.[Y]	1xTMT6plex [K9]; 1xTMT6plex [N-Term]		0.000253441	0	1	1	1	P27824	P27824 [91-99]	0	1479.76	0	8.335e-05	3.6
[K].DDVSISVEEGK.[E]	1xTMT6plex [K11]; 1xTMT6plex [N-Term]		8.52072e-07	0	1	1	4	P07814	P07814 [26-36]	0	1635.88	0	2.695e-07	4.19
[K].DEENNPLETEYGLSVYK.[D]	1xTMT6plex [K17]; 1xTMT6plex [N-Term]		2.76856e-05	0	1	1	1	P25205	P25205 [178-194]	0	2458.24	0	6.759e-06	2.97
[K].DFMIQGGDFTR.[G]	1xTMT6plex [N-Term]		1.0049e-05	0	1	1	5	P23284	P23284 [99-109]	0	1515.75	0	4.695e-05	3.52
[R].DPEAQFEMPYVVR.[L]	1xTMT6plex [N-Term]		1.15827e-06	0	1	1	8	O14744	O14744 [493-505]	0	1809.9	0	1.031e-05	4.28
[R].DFNVGDYIQAVLDR.[N]	1xTMT6plex [N-Term]		6.21408e-08	0	1	1	5	P06737	P06737 [257-270]	0	1853.96	0	6.699e-09	4.89
[K].DFPLSGYVELR.[Y]	1xTMT6plex [N-Term]		9.53857e-06	0	1	1	3	O75489	O75489 [201-211]	0	1524.83	0	9.719e-06	3.26
[R].DGWQVEEADDWLR.[Y]	1xTMT6plex [N-Term]		1.18888e-07	0	1	1	3	P06737	P06737 [173-185]	0	1847.88	0	1.396e-08	3.78
[K].DKPSGDTAAVFEEGGDVDDLLDMI.[-]	1xOxidation [M23]; 1xTMT6plex [K2]; 1xTMT6plex [N-Term]		1.91722e-06	0	1	1	1	P13010	P13010 [709-732]	0	2983.45	0	3.274e-07	3.92
[K].DLADELALVDVIEDK.[L]	1xTMT6plex [K15]; 1xTMT6plex [N-Term]		1.59288e-08	0	1	1	6	P00338	P00338 [43-57]	0	2116.18	0	1.439e-09	4.23
[R].DLAEITTLDR.[S]	1xTMT6plex [N-Term]		0.000142328	0	1	1	6	Q9BS26	Q9BS26 [149-158]	0	1375.76	0	8.642e-05	3.35
[R].YDLLCLEGLVR.[G]	1xCarbamidomethyl [C5]; 1xTMT6plex [N-Term]		2.32709e-05	0	1	1	1	Q9NSD9	Q9NSD9 [72-82]	0	1579.87	0	5.531e-06	3.32
[R].DIDAFWLQR.[Q]	1xTMT6plex [N-Term]		0.000237874	0	1	1	3	O75643	O75643 [262-270]	0	1392.75	0	7.725e-05	3.51
[R].DGTGVVEFVR.[K]	1xTMT6plex [N-Term]		2.65859e-05	0	1	1	4	Q07955	Q07955 [155-164]	0	1307.72	0	0.0001528	3.57
[K].DIDENAYAK.[V]	1xTMT6plex [K9]; 1xTMT6plex [N-Term]		4.63466e-05	0	1	1	8	Q13200	Q13200 [220-228]	0	1496.8	6.983e-05	0.0008786	3.82
[K].DIDIEDLEELDPDFIMAK.[Q]	1xTMT6plex [K18]; 1xTMT6plex [N-Term]		1.46457e-09	0	1	1	5	Q14152	Q14152 [655-672]	0	2579.32	0	2.537e-10	4.26
[K].YDLFVGSQATDFGEALVR.[H]	1xTMT6plex [N-Term]		1.27448e-09	0	1	1	1	O43852	O43852 [294-311]	0	2217.14	0	8.193e-11	4.16
[K].DLDITSPELR.[S]	1xTMT6plex [N-Term]		0.000114932	0	1	1	9	P19474	P19474 [261-270]	0	1387.76	6.983e-05	0.0005594	3.41
[R].YDLEQGLGDLLTER.[K]	1xTMT6plex [N-Term]		1.99027e-05	0	1	1	1	Q5VTR2	Q5VTR2 [111-124]	0	1850.97	0	4.64e-06	3
[R].YDFGIYDDDPEIITLER.[R]	1xTMT6plex [N-Term]		2.15905e-09	0	1	1	4	Q8IXB1	Q8IXB1 [120-136]	0	2303.13	0	4.387e-09	4.94
[K].DLEEALEMGVDWSLR.[E]	1xTMT6plex [N-Term]		0.000302971	0	1	1	1	Q9Y3I0	Q9Y3I0 [167-181]	0	1991.99	0	0.0001017	3.32
[K].DIEEIIDELK.[A]	1xTMT6plex [K10]; 1xTMT6plex [N-Term]		5.69649e-06	0	1	1	3	P19404	P19404 [200-209]	0	1674.96	0	1.121e-06	4.12
[R].DIDEVSSLLR.[T]	1xTMT6plex [N-Term]		2.13349e-05	0	1	1	8	P50990	P50990 [156-165]	0	1375.76	0	3.54e-05	3.24
[R].DGSDVIYPAR.[I]	1xTMT6plex [N-Term]		0.000232452	0	1	1	1	P25685	P25685 [250-259]	0	1321.69	0	7.524e-05	3.02
[K].DGNGYISAAELR.[H]	1xTMT6plex [N-Term]		4.46636e-06	0	1	1	2	P62158	P62158 [96-107]	0	1494.77	0	8.54e-07	4.01
[K].DFSALESQLQDTQELLQEENR.[Q]	1xTMT6plex [N-Term]		1.01091e-11	0	1	1	5	P35579	P35579 [1302-1322]	0	2722.34	0	3.409e-13	6.84
[K].DFSLILDDVAITELSFSR.[E]	1xTMT6plex [N-Term]		1.87879e-07	0	1	1	27	Q99623	Q99623 [174-191]	0	2270.21	0	7.419e-07	4.52
[R].YDSLGLLELDQR.[T]	1xTMT6plex [N-Term]		4.91456e-07	0	1	1	2	P31751	P31751 [456-467]	0	1650.89	0	2.284e-07	3.89
[R].DFTPVCTTELGR.[A]	1xCarbamidomethyl [C6]; 1xTMT6plex [N-Term]		2.91666e-05	0	1	1	10	P30041	P30041 [42-53]	0	1624.82	6.983e-05	0.0008848	3.04
[R].YDPSLTFSENVDLTEPIISR.[F]	1xTMT6plex [N-Term]		4.17874e-07	0	1	1	1	P49736	P49736 [637-656]	0	2525.3	0	5.835e-08	3.9
[R].DFTSLENTVEER.[L]	1xTMT6plex [N-Term]		5.26834e-07	0	1	1	2	Q07065	Q07065 [229-240]	0	1668.83	0	7.588e-08	4.79
[K].DFVEDDTTHG.[-]	1xTMT6plex [N-Term]		0.00127828	0	1	1	1	Q9UQE7	Q9UQE7 [1208-1217]	0	1364.62	0	0.0005295	2.4
[K].DFVSLYQDFENFYTR.[N]	1xTMT6plex [N-Term]		1.07425e-06	0	1	1	2	O15270	O15270 [110-124]	0	2173.04	0	0.0004655	3.54
[R].DFVTTAEDR.[S]	1xTMT6plex [N-Term]		0.000528629	0	1	1	2	Q9Y263	Q9Y263 [245-253]	0	1282.65	0	0.0001919	2.95
[K].DFYVAFQDLPTR.[H]	1xTMT6plex [N-Term]		1.51192e-06	0	1	1	3	Q14566	Q14566 [109-120]	0	1700.88	0	1.143e-06	4.12
[R].DGDSCSISPQDVYLSNFCR.[L]	2xCarbamidomethyl [C5; C18]; 1xTMT6plex [N-Term]		1.10906e-09	0	1	1	1	Q9ULV0	Q9ULV0 [345-363]	0	2449.1	0	6.981e-11	4.74
[R].DGEEAGAYDGPR.[T]	1xTMT6plex [N-Term]		3.96647e-07	0	1	1	10	P30101	P30101 [108-119]	0	1465.68	0	1.042e-06	3.4
[R].DGELPVEDDIDLSDVELDDLGK.[D]	1xTMT6plex [K22]; 1xTMT6plex [N-Term]		9.49695e-05	0	1	1	1	Q15084	Q15084 [416-437]	0	2859.44	0	2.735e-05	3.88
[R].DGELPVEDDIDLSDVELDDLGKDEL.[-]	1xTMT6plex [K22]; 1xTMT6plex [N-Term]		2.9951e-12	0	1	1	6	Q15084	Q15084 [416-440]	1	3216.59	0	8.576e-14	6.97
[R].DGENYVVLLDSTLPR.[S]	1xTMT6plex [N-Term]		4.968e-05	0	1	3	2	Q5JPE7	Q5JPE7 [1106-1120]	0	1920.03	0	0.0003795	4.09
[R].DGLGSDNIGSR.[M]	1xTMT6plex [N-Term]		3.21834e-05	0	1	1	1	P98175	P98175 [854-864]	0	1319.68	0	7.988e-06	2.79
[K].YDPPLEDGAMPSAR.[L]	1xTMT6plex [N-Term]		3.851e-05	0	1	1	2	P47756	P47756 [79-92]	0	1747.85	0	9.8e-06	3.27
[R].DGMEYPFIGEGEPHVDGEPGDLR.[F]	1xTMT6plex [N-Term]		1.33884e-12	0	1	1	8	Q9UBS4	Q9UBS4 [218-240]	0	2745.27	0	4.582e-13	6.11
[K].DFPEYTFAIADEEDYAGEVK.[D]	1xTMT6plex [K20]; 1xTMT6plex [N-Term]		6.2866e-10	0	1	1	13	P13667	P13667 [444-463]	0	2767.34	0	1.418e-06	5.56
[R].DAVLYFSESLVPTAR.[K]	1xTMT6plex [N-Term]		4.52859e-05	0	1	1	1	Q92616	Q92616 [1997-2011]	0	1897.03	0	1.179e-05	3.34
[K].DPELWGSVLLESNPYR.[R]	1xTMT6plex [N-Term]		6.33484e-05	0	1	1	3	Q00610	Q00610 [952-967]	0	2104.09	0	2.518e-05	4.09
[K].DPIVNVWYSVNGER.[L]	1xTMT6plex [N-Term]		9.67881e-07	0	1	1	16	Q13347	Q13347 [31-44]	0	1876.98	0	7.668e-07	4.58
[R].DYLDLTASNNFFVDDYAR.[F]	1xTMT6plex [N-Term]		1.97878e-05	0	1	1	1	Q9NYU2	Q9NYU2 [705-722]	0	2368.13	0	4.594e-06	2.18
[K].DYLLCDYNR.[D]	1xCarbamidomethyl [C5]; 1xTMT6plex [N-Term]		6.18991e-05	0	1	1	3	P47756	P47756 [58-66]	0	1460.7	0	0.0001194	2.92
[K].DYLLDDGTLVVSGR.[D]	1xTMT6plex [N-Term]		3.5222e-06	0	1	1	1	O75794	O75794 [36-49]	0	1751.94	0	6.516e-07	3.82
[K].DYLLMEEEFIR.[N]	1xTMT6plex [N-Term]		3.44153e-06	0	1	1	1	P62191	P62191 [70-80]	0	1686.86	0	6.353e-07	3.5
[K].DYIPVDQEELR.[D]	1xTMT6plex [N-Term]		3.71953e-05	0	1	1	3	Q14204	Q14204 [2880-2890]	0	1605.83	0	1.858e-05	3.76
[R].DYLSPVLADLAQR.[R]	1xTMT6plex [N-Term]		0.000882194	0	1	1	1	Q969S9	Q969S9 [699-711]	0	1689.94	0	0.0003452	3.19
[R].DYIWNTLNSGR.[V]	1xTMT6plex [N-Term]		0.0001867	0	1	1	3	O75390	O75390 [330-340]	0	1567.81	0	5.861e-05	3.38
[R].DYLDFLDDEEDQGIYQSK.[V]	1xTMT6plex [K18]; 1xTMT6plex [N-Term]		2.84286e-08	0	1	1	2	P25205	P25205 [18-35]	0	2651.28	0	2.259e-08	4.91
[R].DYSNFDQEFLNEK.[A]	1xTMT6plex [K13]; 1xTMT6plex [N-Term]		5.20765e-07	0	1	1	1	Q05655	Q05655 [629-641]	0	2107.04	0	7.488e-08	2.82
[R].DYTYEELLNR.[V]	1xTMT6plex [N-Term]		5.64255e-05	0	1	1	2	P20042	P20042 [173-182]	0	1544.78	0	1.511e-05	3.63
[K].VWLDPNETNEIANANSR.[Q]	1xTMT6plex [N-Term]		1.25614e-08	0	1	1	15	P84098	P84098 [22-38]	0	2172.09	0	3.119e-06	4.8
[R].DYVIEDDVNMAIR.[V]	1xTMT6plex [N-Term]		9.79159e-07	0	1	1	1	P49736	P49736 [784-796]	0	1781.89	0	1.528e-07	4.46
[R].VWDDGIIDPADTR.[L]	1xTMT6plex [N-Term]		1.14146e-05	0	1	1	1	Q9HCC0	Q9HCC0 [526-538]	0	1701.86	0	2.475e-06	3.46
[K].DYYQTLGLAR.[G]	1xTMT6plex [N-Term]		2.61281e-05	0	1	1	2	P25685	P25685 [4-13]	0	1428.77	0	6.325e-06	3.16
[R].EAADDCAK.[A]	1xCarbamidomethyl [C6]; 1xTMT6plex [K8]; 1xTMT6plex [N-Term]		0.000613258	0	1	1	2	Q92616	Q92616 [1477-1484]	0	1337.68	6.983e-05	0.0007917	2.39
[R].VWIPDPDEVWR.[S]	1xTMT6plex [N-Term]		0.000351833	0	1	1	7	Q9ULV0	Q9ULV0 [13-23]	0	1640.86	0	0.0001909	3.33
[R].VVVTVEQTEEELER.[A]	1xTMT6plex [N-Term]		2.4242e-07	0	1	1	2	O15269	O15269 [446-459]	0	1889.01	0	3.145e-08	4.34
[K].DYLALNEDLR.[S]	1xTMT6plex [N-Term]		7.60995e-06	0	3	38	6	P16190; Q29865; P04439	P16190 [146-155]; Q29865 [146-155]; P04439 [146-155]	0	1450.77	0	1.385e-05	3.49
[K].VYENYPTYDLTER.[K]	1xTMT6plex [N-Term]		9.56732e-07	0	1	1	3	P35659	P35659 [350-362]	0	1891.93	0	3.164e-06	4.26
[R].DVQGTDASLDEELDR.[V]	1xTMT6plex [N-Term]		2.62904e-09	0	1	1	3	Q9UJZ1	Q9UJZ1 [338-352]	0	1891.91	0	7.565e-10	5.33
[R].DVSELTGFPEMLGGR.[V]	1xTMT6plex [N-Term]		2.16521e-06	0	1	1	4	P31939	P31939 [50-64]	0	1836.94	0	6.849e-07	4.9
[K].DVSGPMPDSYSPR.[Y]	1xTMT6plex [N-Term]		8.70786e-05	0	1	1	2	P26640	P26640 [291-303]	0	1636.78	0	4.035e-05	2.83
[K].DVVENGETADQTLSLMEQLR.[G]	1xTMT6plex [N-Term]		1.05272e-09	0	1	1	3	P47897	P47897 [206-225]	0	2477.24	0	5.991e-08	6.77
[R].DVVGNDVATILSR.[R]	1xTMT6plex [N-Term]		4.968e-05	0	1	1	2	Q9Y6W5	Q9Y6W5 [463-475]	0	1587.89	6.983e-05	0.0007754	3.24
[R].VYDQVVEDLNSR.[E]	1xTMT6plex [N-Term]		0.000559726	0	1	1	1	Q9NP77	Q9NP77 [115-126]	0	1665.86	0	0.0002044	4.02
[K].DYGVYLEDSGHTLR.[G]	1xTMT6plex [N-Term]		2.51714e-06	0	1	1	8	Q13162	Q13162 [187-200]	0	1853.92	0	4.527e-06	3.75
[R].DVYTGDALR.[I]	1xTMT6plex [N-Term]		0.00107462	0	1	1	3	P20618	P20618 [214-222]	0	1238.66	0	0.0004335	2.47
[R].DWNEELQTTR.[E]	1xTMT6plex [N-Term]		0.000157012	0	1	1	1	O75153	O75153 [356-365]	0	1520.75	0	4.84e-05	3.41
[K].VWTANPQQFVEDEDDDTFSYTVR.[I]	1xTMT6plex [N-Term]		7.47886e-06	0	1	1	1	Q96P70	Q96P70 [377-399]	0	2991.38	0	1.526e-06	5.32
[R].DWVLNEFR.[S]	1xTMT6plex [N-Term]		0.000774404	0	1	1	4	Q92841	Q92841 [458-465]	0	1307.69	0.000783	0.005467	3.24
[R].DYEDGMEVDTTPTVAGQFEDADVDH.[-]	1xTMT6plex [N-Term]		1.12196e-07	0	1	1	1	P54105	P54105 [213-237]	0	2985.28	0	1.312e-08	6.48
[K].DYEEVGADSADGEDEGEEY.[-]	1xTMT6plex [N-Term]		3.31449e-07	0	1	1	2	Q9BQE3	Q9BQE3 [431-449]	0	2307.91	0	1.965e-07	4.42
[K].DYEEVGVDSVEGEGEEEGEEY.[-]	1xTMT6plex [N-Term]		1.73748e-08	0	1	2	3	P68363	P68363 [431-451]	0	2578.07	0	1.584e-09	5.39
[R].DYETATLSDIK.[A]	1xTMT6plex [K11]; 1xTMT6plex [N-Term]		1.21674e-07	0	1	1	6	O43707	O43707 [440-450]	0	1713.93	0	1.437e-08	4.33
[R].DYFEEYGK.[I]	1xTMT6plex [K8]; 1xTMT6plex [N-Term]		0.000396937	0	1	1	11	P22626	P22626 [130-137]	0	1508.77	0	0.0004957	3.29
[R].VYDQVGTQEFEDVSYESTLK.[A]	1xTMT6plex [K20]; 1xTMT6plex [N-Term]		5.69649e-06	0	1	1	3	P52888	P52888 [47-66]	0	2795.4	0	2.557e-05	4.26
[K].EAAEQDVEK.[K]	1xTMT6plex [K9]; 1xTMT6plex [N-Term]		7.84689e-05	0	1	1	8	P26373	P26373 [201-209]	0	1476.79	0	2.389e-05	3.61
[K].EAAEVLQNNR.[R]	1xTMT6plex [N-Term]		0.000516672	0	1	1	2	P61081	P61081 [148-157]	0	1372.74	0	0.0002235	3.64
[K].EALQDVEDENQ.[-]	1xTMT6plex [N-Term]		3.67672e-05	0	1	1	4	P62258	P62258 [245-255]	0	1518.71	0	9.308e-06	3.42
[K].EALTYDGALLGDR.[S]	1xTMT6plex [N-Term]		1.35435e-06	0	1	1	3	Q15056	Q15056 [97-109]	0	1622.86	0	2.21e-07	4.17
[K].EALVDTLTGILSPVQEVR.[A]	1xTMT6plex [N-Term]		8.9771e-11	0	1	1	6	Q96P70	Q96P70 [23-40]	0	2169.23	0	2.582e-11	5.92
[K].EAMEDGEIDGNK.[V]	1xTMT6plex [K12]; 1xTMT6plex [N-Term]		2.44529e-06	0	1	1	1	P19338	P19338 [628-639]	0	1765.87	0	4.314e-07	2.94
[K].EAPFSEFFLDPGTSVLDTCR.[K]	1xCarbamidomethyl [C19]; 1xTMT6plex [N-Term]		0.000490734	0	1	1	1	Q9Y2Z4	Q9Y2Z4 [395-414]	0	2517.22	0	0.0001759	2.39
[R].EAQNDLEQVLR.[Q]	1xTMT6plex [N-Term]		9.55202e-05	0	1	1	1	Q15075	Q15075 [506-516]	0	1543.83	0	2.752e-05	2.23
[K].EAINVEQAFQTIAR.[N]	1xTMT6plex [N-Term]		2.45949e-06	0	1	1	6	P51149	P51149 [158-171]	0	1818.99	0	4.351e-07	4.54
[R].EAQNLSAMEIR.[K]	1xTMT6plex [N-Term]		4.66157e-05	0	1	1	1	Q9NSE4	Q9NSE4 [171-181]	0	1490.78	0	1.215e-05	3.24
[R].VVLEHEEVR.[A]	1xTMT6plex [N-Term]		0.00116242	0	1	1	1	Q9Y678	Q9Y678 [480-488]	0	1338.76	0	0.0004727	3.53
[K].EASADLSPYVR.[K]	1xTMT6plex [N-Term]		0.000852746	0	1	1	1	O00203	O00203 [157-167]	0	1436.76	0	0.0003321	2.67
[K].EASDPQPEEADGGLK.[S]	1xTMT6plex [K15]; 1xTMT6plex [N-Term]		1.82515e-07	0	1	1	4	P52907	P52907 [104-118]	0	2001.02	0	3.33e-06	4.4
[R].EASIYTGITLSEYFR.[D]	1xTMT6plex [N-Term]		4.70537e-06	0	1	1	1	P38606	P38606 [324-338]	0	1979.03	0	9.055e-07	2.85
[K].EATAGNPGGQTVR.[E]	1xTMT6plex [N-Term]		3.74113e-05	0	1	1	6	P27708	P27708 [359-371]	0	1486.78	0	9.477e-06	3.7
[R].VVLENEAVR.[A]	1xTMT6plex [N-Term]		0.000379117	0	1	1	3	Q9UBF2	Q9UBF2 [480-488]	0	1257.74	6.983e-05	0.0008205	3.03
[R].EALLGVQEDVDEYVK.[L]	1xTMT6plex [K15]; 1xTMT6plex [N-Term]		7.50151e-11	0	1	1	1	Q14257	Q14257 [42-56]	0	2165.17	0	3.303e-12	5.34
[R].VVIQSNDDIASR.[A]	1xTMT6plex [N-Term]		6.69948e-06	0	1	1	1	Q93008	Q93008 [777-788]	0	1545.84	0	1.354e-06	4.23
[K].EAILDIITSR.[S]	1xTMT6plex [N-Term]		0.000164435	0	1	1	7	P08133	P08133 [41-50]	0	1359.8	0	0.0001107	3.29
[K].EAAWAITNATSGGTPEQIR.[Y]	1xTMT6plex [N-Term]		7.15321e-05	0	1	2	1	O60684	O60684 [397-415]	0	2202.14	0	1.985e-05	3.02
[K].VVTDTDETELAR.[Q]	1xTMT6plex [N-Term]		1.52071e-06	0	1	1	4	P05198	P05198 [277-288]	0	1577.82	0	5.842e-05	3.31
[R].EACPELDYFVVFSSVSCGR.[G]	2xCarbamidomethyl [C3; C17]; 1xTMT6plex [N-Term]		3.00377e-11	0	1	1	16	P49327	P49327 [2008-2026]	0	2451.15	0	1.175e-12	5.41
[R].EADIDGDGQVNYEEFVQMMTAK.[-]	1xTMT6plex [K22]; 1xTMT6plex [N-Term]		4.84405e-10	0	1	1	2	P62158	P62158 [128-149]	0	2948.41	0	2.736e-11	5.93
[K].EAEGSSAEYK.[K]	1xTMT6plex [K10]; 1xTMT6plex [N-Term]		3.50186e-06	0	1	1	6	P49321	P49321 [627-636]	0	1528.79	0	1.53e-05	4.02
[R].VVPGQFDDADSSDSENR.[D]	1xTMT6plex [N-Term]		6.39613e-06	0	1	1	2	Q9BRS2	Q9BRS2 [11-27]	0	2066.95	0	3.545e-05	3.12
[K].EAEILEVLR.[H]	1xTMT6plex [N-Term]		0.00040152	0	1	1	5	P36551	P36551 [439-447]	0	1300.77	0.0001324	0.001145	3.3
[K].EAESSPFVER.[L]	1xTMT6plex [N-Term]		0.000522617	0	1	1	9	P14625	P14625 [548-557]	0	1379.7	0	0.0005313	3.45
[R].EAFAEQFLR.[G]	1xTMT6plex [N-Term]		7.05798e-06	0	1	1	94	P01266	P01266 [980-988]	0	1339.72	0	0.0001092	3.36
[R].EAFLVNSDLTLR.[A]	1xTMT6plex [N-Term]		0.000427678	0	1	1	3	Q13416	Q13416 [522-533]	0	1606.9	0	0.000151	3.63
[R].EAGVEMGDEDDLSTPNEK.[L]	1xTMT6plex [K18]; 1xTMT6plex [N-Term]		1.64928e-12	0	1	1	3	P14868	P14868 [357-374]	0	2394.14	0	4.384e-14	5.16
[K].EALELTDTGLLSGSEER.[V]	1xTMT6plex [N-Term]		9.10668e-06	0	1	1	2	Q14204	Q14204 [1302-1318]	0	2049.05	0	1.909e-06	5.35
[K].EALEVDWSSEK.[A]	1xTMT6plex [K11]; 1xTMT6plex [N-Term]		6.77754e-06	0	1	1	2	Q9UBE0	Q9UBE0 [218-228]	0	1750.93	0	1.37e-06	3.3
[K].VVNLQYSEVQDR.[V]	1xTMT6plex [N-Term]		3.36271e-06	0	1	1	1	P62699	P62699 [48-59]	0	1678.9	0	6.194e-07	3.79
[R].EALGDAQQSVR.[L]	1xTMT6plex [N-Term]		1.17499e-05	0	1	1	3	Q99615	Q99615 [80-90]	0	1402.75	0	2.553e-06	3.35
[K].DVPFFEGLEGSIDTGITVSR.[E]	1xTMT6plex [N-Term]		1.99027e-05	0	1	1	1	Q02952	Q02952 [1277-1296]	0	2368.22	0	4.65e-06	4.83
[R].DVNGELIAVQR.[S]	1xTMT6plex [N-Term]		0.000103574	0	1	1	2	Q92878	Q92878 [88-98]	0	1442.82	0.0001942	0.001538	3.08
[K].DVNFEFPEFQL.[-]	1xTMT6plex [N-Term]		0.000236507	0	1	1	7	P62081	P62081 [184-194]	0	1613.8	0	0.000132	2.96
[R].DQYEQMAEK.[N]	1xTMT6plex [K9]; 1xTMT6plex [N-Term]		5.74136e-05	0	1	2	7	P08779	P08779 [291-299]	0	1599.81	0	4.356e-05	4.49
[R].DQYSVIFESGDR.[T]	1xTMT6plex [N-Term]		1.70749e-06	0	1	1	4	P55884	P55884 [304-315]	0	1644.81	0	2.877e-07	4.42
[K].DSDEADLVLAK.[E]	1xTMT6plex [K11]; 1xTMT6plex [N-Term]		4.47954e-07	0	1	1	5	Q13185	Q13185 [144-154]	0	1633.9	0	2.184e-07	4.2
[K].DSDMGSRPESMGCR.[K]	1xCarbamidomethyl [C13]; 1xTMT6plex [N-Term]		2.56782e-05	0	1	1	7	P01266	P01266 [1823-1836]	0	1813.78	0	0.0001401	2.62
[R].WFVLDAETR.[D]	1xTMT6plex [N-Term]		0.000130514	0	1	1	6	Q9HC35	Q9HC35 [657-665]	0	1365.74	0	0.0001091	3
[K].DSDQLDVIQENR.[Q]	1xTMT6plex [N-Term]		4.66157e-05	0	1	1	1	Q5T4S7	Q5T4S7 [1478-1489]	0	1660.83	0	1.214e-05	3.4
[K].WELLQQVDTSTR.[T]	1xTMT6plex [N-Term]		5.3763e-08	0	1	2	285	P04264	P04264 [212-223]	0	1704.91	0	5.958e-07	4.71
[K].DSETGENIR.[Q]	1xTMT6plex [N-Term]		0.000487933	0	1	1	1	P38646	P38646 [626-634]	0	1249.62	0	0.0001753	2.93
[K].DQWYNVLEFSR.[T]	1xTMT6plex [N-Term]		5.89794e-06	0	1	1	2	Q9BTE7	Q9BTE7 [195-205]	0	1685.85	0	1.169e-06	3.89
[R].DSGAALYVFSEFNR.[Y]	1xTMT6plex [N-Term]		4.46636e-06	0	1	1	3	Q9BQ52	Q9BQ52 [69-82]	0	1804.91	0	8.54e-07	4.45
[K].DSLAEVEEK.[Y]	1xTMT6plex [K9]; 1xTMT6plex [N-Term]		0.0004228	0	1	1	3	Q32MZ4	Q32MZ4 [162-170]	0	1477.82	0	0.0004659	3.99
[K].DSLIIIDELGR.[G]	1xTMT6plex [N-Term]		3.5307e-05	0	1	1	4	P43246	P43246 [742-752]	0	1472.85	0	8.905e-06	3.82
[R].DSLIQSLATQLELDGFER.[G]	1xTMT6plex [N-Term]		1.81461e-07	0	1	1	2	Q92878	Q92878 [368-385]	0	2264.2	0	1.768e-07	5.43
[K].DSLSDDVVK.[A]	1xTMT6plex [K9]; 1xTMT6plex [N-Term]		0.000292687	0	1	1	2	Q6YN16	Q6YN16 [319-327]	0	1435.8	0	9.807e-05	2.63
[K].WEAEPVYVQR.[A]	1xTMT6plex [N-Term]		0.000537775	0	1	1	2	P25311	P25311 [168-177]	0	1505.79	0	0.0001964	3.17
[R].WDLSAQQIEER.[T]	1xTMT6plex [N-Term]		0.000867349	0	1	1	1	P52888	P52888 [26-36]	0	1603.83	0	0.0003391	2.83
[R].DSLYVDGDCTMDIR.[T]	1xCarbamidomethyl [C9]; 1xTMT6plex [N-Term]		0.000128271	0	1	1	1	P35080	P35080 [76-89]	0	1888.86	0	3.832e-05	3.38
[K].WEESGPQFITNSEEVR.[L]	1xTMT6plex [N-Term]		0.000114932	0	1	1	1	Q13257	Q13257 [167-182]	0	2137.04	0	3.399e-05	3.31
[R].DQVTYQQLR.[E]	1xTMT6plex [N-Term]		0.000479622	0	1	1	2	P58107	P58107 [1410-1418]	0	1379.75	0.0005829	0.004115	3.67
[K].DQVANSAFVER.[L]	1xTMT6plex [N-Term]		6.28595e-06	0	1	1	8	P07900	P07900 [500-510]	0	1464.76	0	5.716e-06	3.93
[R].DQTPDENDQVVVK.[I]	1xTMT6plex [K13]; 1xTMT6plex [N-Term]		5.11386e-05	0	1	1	2	O00425	O00425 [526-538]	0	1945.03	0	1.355e-05	4
[R].DPSASPGDAGEQAIR.[Q]	1xTMT6plex [N-Term]		2.96906e-07	0	1	1	2	P18206	P18206 [286-300]	0	1699.84	0	3.949e-08	3.65
[R].DPTAEQFQEELEK.[F]	1xTMT6plex [K13]; 1xTMT6plex [N-Term]		4.78785e-06	0	1	1	3	P31944	P31944 [55-67]	0	2022.04	0	0.0004004	3.36
[K].DPVQEAWAEDVDLR.[V]	1xTMT6plex [N-Term]		3.49194e-09	0	1	1	29	P14618	P14618 [476-489]	0	1871.93	0	3.128e-09	5.81
[R].DQDELNPYAAWR.[L]	1xTMT6plex [N-Term]		0.00017623	0	1	1	1	O43615	O43615 [428-439]	0	1706.83	0	5.497e-05	3.38
[R].DQDLASCDR.[D]	1xCarbamidomethyl [C7]; 1xTMT6plex [N-Term]		0.000127532	0	1	1	3	Q9Y383	Q9Y383 [342-350]	0	1308.61	0	0.0003056	2.9
[R].DQDNMQAELNR.[L]	1xTMT6plex [N-Term]		1.03156e-06	0	1	1	4	P33176	P33176 [466-476]	0	1562.74	0	2.071e-05	3.56
[R].DQEGQDVLLFIDNIFR.[F]	1xTMT6plex [N-Term]		1.79371e-07	0	1	1	9	P06576	P06576 [295-310]	0	2151.13	0	3.795e-07	5.86
[R].DQFTTTEVNMAR.[V]	1xTMT6plex [N-Term]		8.13488e-07	0	1	1	2	P61758	P61758 [167-178]	0	1641.81	0	0.0001064	4.1
[R].WIDNPTVDDR.[G]	1xTMT6plex [N-Term]		3.23702e-05	0	1	1	3	P18206	P18206 [503-512]	0	1459.74	0.0001324	0.001166	3.75
[K].DQGGELLSLR.[Y]	1xTMT6plex [N-Term]		0.000519636	0	1	2	2	P12081	P12081 [119-128]	0	1316.74	0	0.0001889	3.08
[K].DQGTYEDYVEGLR.[V]	1xTMT6plex [N-Term]		1.23787e-05	0	1	1	1	P60660	P60660 [82-94]	0	1773.85	0	2.707e-06	3
[K].DQITAGNAAR.[K]	1xTMT6plex [N-Term]		8.07714e-05	0	1	1	5	P22234	P22234 [37-46]	0	1245.67	0	0.0001803	3.55
[R].WLDESDAEMELR.[A]	1xTMT6plex [N-Term]		1.17499e-05	0	1	1	2	Q9P035	Q9P035 [110-121]	0	1722.82	0	2.549e-06	4.78
[R].DQNILLGTTYR.[I]	1xTMT6plex [N-Term]		4.22471e-05	0	1	1	9	P78527	P78527 [3325-3335]	0	1522.84	0	4.215e-05	3.43
[R].DQNTVETLQR.[M]	1xTMT6plex [N-Term]		0.00115592	0	1	1	1	Q01082	Q01082 [1835-1844]	0	1432.76	0	0.0004719	2.15
[K].DQQEAALVDMVNDGVEDLR.[C]	1xTMT6plex [N-Term]		2.75374e-09	0	1	1	1	P09211	P09211 [83-101]	0	2346.14	0	1.959e-10	4.62
[R].DQTPDENDQVIVK.[I]	1xTMT6plex [K13]; 1xTMT6plex [N-Term]		1.75262e-07	0	1	1	3	Q9NZI8	Q9NZI8 [526-538]	0	1959.04	0	1.783e-07	4.47
[K].WAAVVVPSGEEQR.[Y]	1xTMT6plex [N-Term]		0.000317241	0	2	53	2	Q29865; P04439	Q29865 [268-280]; P04439 [268-280]	0	1656.89	0	0.0001656	3.74
[R].DPETLVGYSMVGCQR.[A]	1xCarbamidomethyl [C13]; 1xTMT6plex [N-Term]		1.10904e-07	0	1	1	13	P49327	P49327 [123-137]	0	1940.94	0	6.75e-07	4.92
[R].DSTEYFIVFEPR.[L]	1xTMT6plex [N-Term]		9.66313e-05	0	1	1	1	A6NHR9	A6NHR9 [1585-1596]	0	1731.88	0	2.781e-05	2.23
[R].DVAECGPQQELDLNSPR.[N]	1xCarbamidomethyl [C5]; 1xTMT6plex [N-Term]		1.90068e-07	0	1	1	2	Q9BTE3	Q9BTE3 [104-120]	0	2157.04	0.000239	0.00224	4.57
[K].DVDEAYMNK.[V]	1xTMT6plex [K9]; 1xTMT6plex [N-Term]		4.52859e-05	0	1	2	4	contaminant_KERATIN20	contaminant_KERATIN20 [199-207]	0	1542.79	6.983e-05	0.0005768	2.61
[R].DVDETGITVASLER.[F]	1xTMT6plex [N-Term]		8.17112e-05	0	1	1	1	Q8WU90	Q8WU90 [341-354]	0	1733.91	0	2.297e-05	2.5
[K].DVDFMYVELIQR.[C]	1xTMT6plex [N-Term]		4.65118e-06	0	1	1	1	P78527	P78527 [380-391]	0	1756.91	0	8.935e-07	4.52
[K].DVDGLTSINAGR.[L]	1xTMT6plex [N-Term]		2.1034e-06	0	1	1	3	P11586	P11586 [123-134]	0	1446.77	0	3.625e-07	3.59
[R].VYSLDDIR.[R]	1xTMT6plex [N-Term]		0.000814963	0	1	1	2	Q14566	Q14566 [566-573]	0	1209.67	0.000354	0.003567	2.72
[K].VYQWDDPDPR.[L]	1xTMT6plex [N-Term]		0.000101793	0	1	1	7	P49327	P49327 [958-967]	0	1519.74	0	7.879e-05	3.23
[R].VYSLFLDESR.[S]	1xTMT6plex [N-Term]		1.18182e-05	0	1	1	10	Q9Y230	Q9Y230 [429-438]	0	1457.78	0	4.145e-05	3.65
[R].DVFIDSGGVR.[R]	1xTMT6plex [N-Term]		0.000244829	0	1	1	3	Q5T6V5	Q5T6V5 [20-29]	0	1293.7	0	8.009e-05	2.97
[K].DVIELTDDSFDK.[N]	1xTMT6plex [K12]; 1xTMT6plex [N-Term]		1.88425e-08	0	1	1	10	Q15084	Q15084 [161-172]	0	1854.97	0	1.35e-08	4.87
[K].DVLLQVDDER.[R]	1xTMT6plex [N-Term]		0.00018778	0	1	1	2	P35579	P35579 [1846-1855]	0	1430.77	0	5.918e-05	3.5
[R].DVLNDTAPR.[A]	1xTMT6plex [N-Term]		0.00120885	0	1	1	5	P47897	P47897 [559-567]	0	1229.67	0.0001324	0.0009864	2.82
[K].DVLSVAFSSDNR.[Q]	1xTMT6plex [N-Term]		1.07425e-06	0	1	1	25	P63244	P63244 [107-118]	0	1538.8	0	1.694e-07	4.09
[K].DVLTGQEFDVR.[A]	1xTMT6plex [N-Term]		1.12831e-05	0	1	1	1	P43304	P43304 [272-282]	0	1507.8	0	2.439e-06	4.22
[K].DVLVGADSVR.[A]	1xTMT6plex [N-Term]		3.59255e-05	0	1	1	2	O43760	O43760 [137-146]	0	1259.72	0	9.043e-06	3.76
[R].DVIYEEESR.[H]	1xTMT6plex [N-Term]		0.000592618	0	1	1	5	Q9UPW6	Q9UPW6 [553-561]	0	1368.68	0.0001324	0.001085	3.24
[R].DVNALPETLSDALR.[Q]	1xTMT6plex [N-Term]		0.000254906	0	1	1	1	Q9NU22	Q9NU22 [5571-5584]	0	1742.95	0	8.388e-05	2.56
[K].DVFISAAER.[D]	1xTMT6plex [N-Term]		0.000485147	0	1	1	4	P20618	P20618 [205-213]	0	1236.68	6.983e-05	0.0006776	3.2
[R].DTYPEEYALR.[E]	1xTMT6plex [N-Term]		5.23363e-05	0	1	1	2	Q16875	Q16875 [339-348]	0	1485.74	0	1.39e-05	3.86
[K].DTYIENEK.[L]	1xTMT6plex [K8]; 1xTMT6plex [N-Term]		0.00057924	0	1	1	2	P04843	P04843 [580-587]	0	1469.79	0	0.0002137	2.79
[R].DTVDPVQDEMLAR.[F]	1xTMT6plex [N-Term]		2.53825e-05	0	1	1	1	P49736	P49736 [665-677]	0	1717.86	0	6.101e-06	3.64
[K].DSYLILETLPTEYDSR.[V]	1xTMT6plex [N-Term]		1.76794e-08	0	1	1	2	P17980	P17980 [156-171]	0	2144.1	0	1.616e-09	5.01
[K].DSYVGDEAQSK.[R]	1xTMT6plex [K11]; 1xTMT6plex [N-Term]		2.49544e-07	0	1	6	42	P60709	P60709 [51-61]	0	1656.85	0	2.052e-07	4.68
[R].DTASLSTTPSESPR.[A]	1xTMT6plex [N-Term]		6.97669e-06	0	1	1	3	Q9NQX3	Q9NQX3 [259-272]	0	1677.85	0	1.41e-06	4.74
[R].VYVGSIYYELGEDTIR.[Q]	1xTMT6plex [N-Term]		9.21393e-08	0	1	1	5	Q9UHX1	Q9UHX1 [131-146]	0	2106.1	0	1.048e-08	4.97
[K].DTDIVDEAIYYFK.[A]	1xTMT6plex [K13]; 1xTMT6plex [N-Term]		6.98958e-05	0	1	1	2	O15145	O15145 [38-50]	0	2050.08	0	1.933e-05	3.39
[K].DTDSEEEIR.[E]	1xTMT6plex [N-Term]		0.000157012	0	1	1	6	P62158	P62158 [79-87]	0	1322.63	0	0.0002901	3.22
[R].DTDSLQSQIEDVR.[L]	1xTMT6plex [N-Term]		0.00027158	0	1	1	1	Q9UPN3	Q9UPN3 [5156-5168]	0	1734.87	0	9.007e-05	2.69
[K].DTICNQDER.[I]	1xCarbamidomethyl [C4]; 1xTMT6plex [N-Term]		0.000833646	0	1	1	2	Q9ULV4	Q9ULV4 [453-461]	0	1379.64	0	0.0003228	1.96
[K].VYTLSVSGDR.[L]	1xTMT6plex [N-Term]		0.000627407	0	1	1	3	O43684	O43684 [140-149]	0	1325.73	0	0.0003177	2.89
[R].DTLVADNLDQATR.[V]	1xTMT6plex [N-Term]		5.45466e-07	0	1	1	2	Q9NTJ3	Q9NTJ3 [714-726]	0	1660.87	0	7.881e-08	4.36
[K].DTMSDQALEALSASLGTR.[Q]	1xTMT6plex [N-Term]		6.17766e-06	0	1	1	1	P20810	P20810 [284-301]	0	2095.05	0	1.233e-06	3.56
[K].DTNGENIAESLVAEGLATR.[R]	1xTMT6plex [N-Term]		3.4717e-07	0	1	1	1	Q7KZF4	Q7KZF4 [117-135]	0	2189.12	0	4.709e-08	5
[K].DTNYTLNTDSLDWALYDHLMDFLADR.[G]	1xTMT6plex [N-Term]		4.59761e-06	0	1	1	3	Q07021	Q07021 [221-246]	0	3347.57	0	1.743e-06	4.35
[K].DTPDEPWAFPAR.[E]	1xTMT6plex [N-Term]		0.000146499	0	1	1	1	Q7KZF4	Q7KZF4 [72-83]	0	1630.81	0	4.457e-05	3.41
[K].DTSATTALELVAGER.[L]	1xTMT6plex [N-Term]		0.00110522	0	1	1	1	O95347	O95347 [534-548]	0	1762.94	0	0.000448	3.72
[K].DTSLASFIPAVNDLTSDLFR.[T]	1xTMT6plex [N-Term]		2.3003e-05	0	1	1	1	Q96CS2	Q96CS2 [109-128]	0	2411.27	0	5.467e-06	2.87
[R].DTSNDPGQLLR.[N]	1xTMT6plex [N-Term]		0.000324625	0	1	1	2	Q96BN8	Q96BN8 [264-274]	0	1444.76	0.0001324	0.001258	3.27
[K].DSVFLSCSEDNR.[I]	1xCarbamidomethyl [C7]; 1xTMT6plex [N-Term]		6.39669e-08	0	1	1	22	Q9BQA1	Q9BQA1 [180-191]	0	1657.77	0	3.393e-08	4.09
[K].DAVEDLESVGK.[G]	1xTMT6plex [K11]; 1xTMT6plex [N-Term]		2.32787e-07	0	1	1	15	P81605	P81605 [86-96]	0	1619.89	0	1.39e-06	4.71
[K].YEELQITAGR.[H]	1xTMT6plex [N-Term]		1.10888e-05	0	2	3	110	P04264; P04259	P04264 [377-386]; P04259 [360-369]	0	1408.76	0	3.229e-05	4.46
[R].AFEVMDEFDGR.[S]	1xTMT6plex [N-Term]		0.000152543	0	1	1	1	Q9UDY2	Q9UDY2 [139-149]	0	1544.73	0	4.682e-05	3.06
[K].AFFGGPGGFSFEASGPGNFFFQFG.[-]	1xTMT6plex [N-Term]		0.000938765	0	1	1	3	Q99615	Q99615 [471-494]	0	2705.27	0.0001324	0.00125	2.82
[R].YQPLASTASDNDFVTPEPR.[R]	1xTMT6plex [N-Term]		1.12179e-05	0	1	1	1	Q15021	Q15021 [1325-1343]	0	2337.16	0	2.415e-06	2.7
[K].AFVDVDLLLGEIDPDQADITYEGR.[Q]	1xTMT6plex [N-Term]		0.000156108	0	1	1	1	Q9HD26	Q9HD26 [44-67]	0	2893.47	0	4.785e-05	3.56
[K].AFVNLPTENELTFNAEEYSDISEMR.[S]	1xTMT6plex [N-Term]		0.0004351	0	1	1	1	Q9Y2A7	Q9Y2A7 [813-837]	0	3148.5	0	0.0001542	4.61
[R].AFVSMVYSEEGAEDR.[T]	1xTMT6plex [N-Term]		1.06187e-06	0	1	1	1	Q14683	Q14683 [78-92]	0	1918.91	0	1.67e-07	4.57
[K].AFEDTLQLMER.[S]	1xTMT6plex [N-Term]		7.84689e-05	0	1	1	1	O95163	O95163 [1258-1268]	0	1581.81	0	2.194e-05	3.93
[R].YQLEIPENFTTR.[N]	1xTMT6plex [N-Term]		0.000582556	0	1	1	4	P52701	P52701 [977-988]	0	1739.92	0	0.0004469	3
[K].YQGTILSIDDNLQR.[T]	1xTMT6plex [N-Term]		4.2031e-09	0	1	1	8	Q02413	Q02413 [460-473]	0	1865	0	6.876e-10	5.19
[R].YQEQGGEASPQR.[T]	1xTMT6plex [N-Term]		0.000748465	0	1	1	1	Q9UJU6	Q9UJU6 [224-235]	0	1578.77	0	0.0002858	3.16
[R].AGAGLGDGER.[K]	1xTMT6plex [N-Term]		0.000304719	0	1	1	3	Q9BXP5	Q9BXP5 [291-300]	0	1131.6	0	0.0001029	2.94
[R].AGDMENAENILTVMR.[D]	1xTMT6plex [N-Term]		4.01277e-09	0	1	1	2	P42704	P42704 [245-259]	0	1892.94	0	3.016e-10	4.19
[R].AGEDAVWVLDSGSVR.[G]	1xTMT6plex [N-Term]		4.0009e-06	0	1	1	1	Q6ZRP7	Q6ZRP7 [58-72]	0	1789.93	0	7.527e-07	3.09
[R].AGELTEDEVER.[V]	1xTMT6plex [N-Term]		7.19471e-05	0	1	1	1	P62269	P62269 [56-66]	0	1476.74	0	1.988e-05	1.83
[R].AGEVQEPELR.[G]	1xTMT6plex [N-Term]		0.000105386	0	1	1	3	P25311	P25311 [242-251]	0	1356.73	0	3.081e-05	2.98
[K].AGFAGDDAPR.[A]	1xTMT6plex [N-Term]		1.64406e-05	0	1	10	37	P60709	P60709 [19-28]	0	1205.61	0	7.827e-06	3.32
[R].AFYVNVLNEEQR.[K]	1xTMT6plex [N-Term]		6.97669e-06	0	1	1	2	P04040	P04040 [445-456]	0	1710.9	0	1.417e-06	3.88
[K].AGFDSDYDQALADIR.[E]	1xTMT6plex [N-Term]		3.248e-08	0	1	1	1	P52701	P52701 [931-945]	0	1885.91	0	3.226e-09	4.3
[R].AFDVPDAEAR.[E]	1xTMT6plex [N-Term]		0.000687277	0	1	1	4	Q96S66	Q96S66 [444-453]	0	1319.68	0.0001324	0.001286	2.76
[K].AENNSEVGASGYGVPGPTWDR.[G]	1xTMT6plex [N-Term]		6.47122e-08	0	1	1	2	Q08211	Q08211 [121-141]	0	2392.14	0	7.039e-09	4.55
[K].YSNENLDLAR.[A]	1xTMT6plex [N-Term]		0.000229787	0	1	1	2	P36776	P36776 [473-482]	0	1423.74	0	7.462e-05	3.06
[K].YSGTLNLDR.[V]	1xTMT6plex [N-Term]		0.000613258	0	1	1	11	P49327	P49327 [1996-2004]	0	1267.68	0	0.0004815	3.07
[K].AEQLGAEGNVDESQK.[I]	1xTMT6plex [K15]; 1xTMT6plex [N-Term]		4.15198e-05	0	1	1	2	Q9NQ29	Q9NQ29 [140-154]	0	2033.06	0	1.068e-05	3.38
[R].AEQMASVQNAQR.[D]	1xTMT6plex [N-Term]		0.000954793	0	1	1	1	Q9UDY2	Q9UDY2 [665-676]	0	1561.8	0	0.0003787	2.36
[R].YSGSYNDYLR.[A]	1xTMT6plex [N-Term]		0.000118987	0	1	1	1	Q96PK6	Q96PK6 [648-657]	0	1466.71	0	3.514e-05	3.14
[K].AFDTAGNGYCR.[S]	1xCarbamidomethyl [C10]; 1xTMT6plex [N-Term]		4.63466e-05	0	1	1	6	P49327	P49327 [214-224]	0	1460.68	0	1.296e-05	2.89
[K].YQQLFEDIR.[G]	1xTMT6plex [N-Term]		6.55862e-05	0	1	1	2	P33991	P33991 [820-828]	0	1440.77	0	1.788e-05	3.12
[R].AETLVTLDFTSR.[I]	1xTMT6plex [N-Term]		0.000161611	0	1	1	3	Q15334	Q15334 [328-339]	0	1581.87	0	4.974e-05	2.81
[R].AETNTGQEPR.[G]	1xTMT6plex [N-Term]		0.0001239	0	1	1	4	Q9NP81	Q9NP81 [331-340]	0	1331.68	0	3.687e-05	2.72
[K].AEVAAEFLNDR.[V]	1xTMT6plex [N-Term]		7.11195e-05	0	1	1	2	Q8TBC4	Q8TBC4 [125-135]	0	1463.77	0	1.964e-05	3.93
[R].AEVVSLLLDR.[K]	1xTMT6plex [N-Term]		0.000129762	0	1	1	1	Q8IWZ3	Q8IWZ3 [1237-1246]	0	1343.81	0	3.892e-05	2.73
[K].AEYEGDGIPTVFVAVAGR.[S]	1xTMT6plex [N-Term]		2.43126e-08	0	1	1	14	P22234	P22234 [314-331]	0	2080.09	0	3.527e-09	5.06
[K].AFADPEVLR.[R]	1xTMT6plex [N-Term]		0.000752728	0	1	2	3	Q8IWZ3	Q8IWZ3 [165-173]	0	1246.7	0	0.0002882	2.72
[K].AFCVDGEGR.[R]	1xCarbamidomethyl [C3]; 1xTMT6plex [N-Term]		9.2798e-05	0	1	1	17	P01266	P01266 [1541-1549]	0	1239.6	0	0.0001113	3.34
[R].AETEEGPDVLR.[W]	1xTMT6plex [N-Term]		0.000294377	0	1	1	1	Q15436	Q15436 [534-544]	0	1444.75	0	9.882e-05	2.71
[R].AGFLYTGEGDTVR.[C]	1xTMT6plex [N-Term]		0.000119677	0	1	1	1	P98170	P98170 [50-62]	0	1614.83	0	3.55e-05	3.63
[R].AGGDATDSSQTALDNK.[A]	1xTMT6plex [K16]; 1xTMT6plex [N-Term]		0.000828936	0	1	1	1	O75122	O75122 [986-1001]	0	2009.02	0	0.0003216	3.69
[R].AGGIETIANEFSDR.[C]	1xTMT6plex [N-Term]		1.62549e-07	0	1	1	2	Q92598	Q92598 [20-33]	0	1708.87	0	2.001e-08	4.41
[R].AIELATTLDESLTNR.[N]	1xTMT6plex [N-Term]		4.73271e-06	0	1	1	9	Q9BXJ9	Q9BXJ9 [783-797]	0	1876.02	0	9.122e-07	4.76
[K].ALELDSNLYR.[I]	1xTMT6plex [N-Term]		2.50903e-05	0	1	1	5	P35579	P35579 [746-755]	0	1422.78	0	0.0002872	3.46
[R].YNPENLATLER.[Y]	1xTMT6plex [N-Term]		0.000164435	0	1	1	13	Q9UBQ5	Q9UBQ5 [21-31]	0	1548.82	0	5.099e-05	3.29
[R].YNISQLEEWLR.[G]	1xTMT6plex [N-Term]		1.87331e-06	0	1	1	17	Q9ULV0	Q9ULV0 [1714-1724]	0	1679.9	0	5.018e-06	4.52
[R].YNFPVEVEVPMER.[K]	1xTMT6plex [N-Term]		4.49231e-06	0	1	1	4	P78527	P78527 [1988-2000]	0	1837.94	0	1.037e-06	4.43
[R].AIETTDIISR.[H]	1xTMT6plex [N-Term]		0.000109105	0	1	1	4	Q96HS1	Q96HS1 [153-162]	0	1347.77	0	0.000391	3.36
[K].ALEVEPDNPEFNIGYAITVYR.[L]	1xTMT6plex [N-Term]		0.000174207	0	1	1	3	Q13325	Q13325 [166-186]	0	2639.36	0	5.417e-05	4.26
[R].ALEYTIYNQELNETR.[A]	1xTMT6plex [N-Term]		7.39346e-08	0	1	1	1	Q9UQE7	Q9UQE7 [222-236]	0	2086.07	0	8.149e-09	5.49
[R].ALEESNYELEGK.[I]	1xTMT6plex [K12]; 1xTMT6plex [N-Term]		1.96223e-08	0	1	2	29	contaminant_KERATIN03	contaminant_KERATIN03 [166-177]	0	1839.97	0	1.641e-07	5.14
[K].ALFAGDIEEMEER.[R]	1xTMT6plex [N-Term]		4.70537e-06	0	1	1	1	Q9BQ52	Q9BQ52 [769-781]	0	1738.85	0	9.055e-07	4.2
[K].YMWDSQSGR.[F]	1xTMT6plex [N-Term]		0.000609769	0	1	1	1	Q9UKD2	Q9UKD2 [206-214]	0	1358.64	0	0.0002264	2.43
[R].AIGDGEDEMLFTR.[R]	1xTMT6plex [N-Term]		1.3861e-06	0	1	1	1	O14654	O14654 [385-397]	0	1682.83	0	2.269e-07	4.2
[K].YLVLDEADR.[M]	1xTMT6plex [N-Term]		6.26196e-05	0	1	2	11	O00571	O00571 [343-351]	0	1322.72	0	0.0001413	3.5
[K].ALLDASETTSTR.[K]	1xTMT6plex [N-Term]		4.39941e-05	0	1	1	4	Q14258	Q14258 [250-261]	0	1493.8	0	1.137e-05	3.88
[R].YLTMDDLTTALEGNR.[V]	1xTMT6plex [N-Term]		1.64406e-05	0	1	1	1	P54687	P54687 [310-324]	0	1941.98	0	3.73e-06	3.72
[R].ALLELQLEPEELYQTFQR.[I]	1xTMT6plex [N-Term]		1.21674e-07	0	1	1	2	P13639	P13639 [163-180]	0	2449.32	0	1.436e-08	3.95
[R].AIIESDQEQGR.[K]	1xTMT6plex [N-Term]		3.87336e-05	0	1	1	2	Q12765	Q12765 [356-366]	0	1474.77	0	0.000101	3.96
[K].ALINADELASDVAGAEALLDR.[H]	1xTMT6plex [N-Term]		1.56544e-08	0	1	1	2	Q13813	Q13813 [382-402]	0	2356.26	0	1.408e-09	6.18
[R].ALFPGDSEIDQLFR.[I]	1xTMT6plex [N-Term]		9.53857e-06	0	1	1	4	P24941	P24941 [201-214]	0	1836.97	0	2.017e-06	4.42
[R].ALEAEQVEITVGR.[F]	1xTMT6plex [N-Term]		2.96037e-06	0	1	1	3	P58107	P58107 [2102-2114]	0	1643.92	0	6.292e-07	4.48
[K].ALDSNSLENDDLSAPGR.[E]	1xTMT6plex [N-Term]		2.71417e-10	0	1	1	3	Q32MZ4	Q32MZ4 [763-779]	0	2002.99	0	1.418e-11	5.51
[R].YPEAQSVASDILR.[M]	1xTMT6plex [N-Term]		1.71741e-06	0	1	1	5	Q99615	Q99615 [192-204]	0	1677.9	0	2.879e-07	3.98
[R].AGGIETIANEYSDR.[C]	1xTMT6plex [N-Term]		4.40237e-07	0	1	1	3	P34932	P34932 [20-33]	0	1724.87	0	6.164e-08	4.77
[K].AGLENTVAETECR.[Y]	1xCarbamidomethyl [C12]; 1xTMT6plex [N-Term]		9.18714e-07	0	1	2	1	contaminant_KERATIN04	contaminant_KERATIN04 [343-355]	0	1678.83	0	1.419e-07	4.98
[R].AGSISTLDSLDFAR.[Y]	1xTMT6plex [N-Term]		7.5223e-06	0	1	1	1	Q9P260	Q9P260 [178-191]	0	1681.9	0	1.539e-06	3.27
[R].AGTEPSDAIR.[V]	1xTMT6plex [N-Term]		0.00115592	0	1	1	5	Q15645	Q15645 [266-275]	0	1245.66	0	0.0004698	2.88
[R].AGTGVDNVDLEAATR.[K]	1xTMT6plex [N-Term]		4.59761e-06	0	1	1	3	O43175	O43175 [76-90]	0	1717.89	0.002427	0.02257	3.8
[K].AGTQIENIDEDFR.[D]	1xTMT6plex [N-Term]		7.47962e-08	0	1	1	2	O43707	O43707 [67-79]	0	1736.87	0	8.254e-09	4.07
[K].AGTQIENIEEDFR.[DN]	1xTMT6plex [N-Term]		2.85107e-07	0	1	2	1	P12814	P12814 [48-60]	0	1750.88	0	3.766e-08	3.8
[R].AGVVANDAGDR.[V]	1xTMT6plex [N-Term]		2.89257e-06	0	1	1	4	Q0VDF9	Q0VDF9 [23-33]	0	1273.67	0	5.211e-07	3.21
[K].ALADVEVTYTVQR.[N]	1xTMT6plex [N-Term]		7.57922e-05	0	1	1	1	P52888	P52888 [67-79]	0	1693.93	0	2.111e-05	3.22
[R].ALASNTSFFSGCSPIEEEAH.[-]	1xCarbamidomethyl [C12]; 1xTMT6plex [N-Term]		1.1889e-09	0	1	1	1	O95239	O95239 [1213-1232]	0	2383.11	0	7.556e-11	3.72
[R].YQDQLEAEIEETYANFIK.[H]	1xTMT6plex [K18]; 1xTMT6plex [N-Term]		2.69833e-06	0	1	1	1	Q8NHH9	Q8NHH9 [444-461]	0	2662.37	0	4.83e-07	3.03
[R].YQDILVFR.[S]	1xTMT6plex [N-Term]		0.000960195	0	1	1	6	P19623	P19623 [48-55]	0	1282.74	0	0.0003805	3.15
[R].ALDEGIPITSASYYATVTLDQVR.[N]	1xTMT6plex [N-Term]		6.56553e-07	0	1	1	4	Q5T6V5	Q5T6V5 [109-131]	0	2712.43	0	6.287e-07	5.13
[R].YPTGESYQDLVQR.[L]	1xTMT6plex [N-Term]		9.26746e-08	0	1	1	2	Q16875	Q16875 [357-369]	0	1784.9	0	1.055e-08	2.9
[K].ALDGAFTEENR.[A]	1xTMT6plex [N-Term]		1.26688e-05	0	1	1	2	Q9Y490	Q9Y490 [1545-1555]	0	1451.73	0	2.816e-05	3.99
[K].ALDLLEYIDEEEDININDLK.[L]	1xTMT6plex [K20]; 1xTMT6plex [N-Term]		2.70625e-07	0	1	1	2	Q8WUM0	Q8WUM0 [1051-1070]	0	2835.49	0	3.567e-08	4.26
[K].ALDPEISSGEGLR.[Y]	1xTMT6plex [N-Term]		6.75112e-05	0	1	1	2	Q08554	Q08554 [495-507]	0	1572.84	0	0.0003448	3.56
[R].YSNSEVVTGSGR.[Q]	1xTMT6plex [N-Term]		0.000113611	0	1	1	2	Q7L576	Q7L576 [366-377]	0	1484.75	0	3.354e-05	3.1
[R].AEISNAIDQYVTGTIGEDEDLIK.[W]	1xTMT6plex [K23]; 1xTMT6plex [N-Term]		3.84213e-08	0	1	1	2	P31939	P31939 [485-507]	0	2952.55	0	3.893e-09	5.23
[R].AEISELPSIVQDLANGNITWADVEAR.[Y]	1xTMT6plex [N-Term]		1.51199e-10	0	1	1	4	P41250	P41250 [697-722]	0	3040.58	0	7.331e-12	6.62
[K].AALEDTLAETEAR.[F]	1xTMT6plex [N-Term]		1.33102e-06	0	1	2	3	contaminant_KERATIN10	contaminant_KERATIN10 [318-330]	0	1618.85	0	2.17e-07	4.46
[K].YVLINWVGEDVPDAR.[K]	1xTMT6plex [N-Term]		2.89269e-08	0	1	1	7	Q16643	Q16643 [80-94]	0	1975.05	0	2.817e-09	5.5
[R].AALVDLEPGTMDSVR.[S]	1xTMT6plex [N-Term]		0.000143153	0	1	1	5	Q9BUF5	Q9BUF5 [63-77]	0	1802.95	0	0.0001627	4.09
[K].AAQELQEGQR.[C]	1xTMT6plex [N-Term]		0.000452916	0	1	1	2	P35520	P35520 [360-369]	0	1358.72	0	0.0001605	3.29
[K].AAQEQVLNASR.[A]	1xTMT6plex [N-Term]		0.000474159	0	1	1	3	Q99543	Q99543 [608-618]	0	1415.78	0	0.0001824	3.81
[R].AALEAAAAAAPER.[G]	1xTMT6plex [N-Term]		4.55488e-05	0	1	1	2	Q86UK7	Q86UK7 [12-24]	0	1440.8	0	1.186e-05	3.75
[R].AASAAFQENVGR.[Q]	1xTMT6plex [N-Term]		7.71189e-05	0	1	1	3	Q9BTW9	Q9BTW9 [509-520]	0	1449.76	0	2.149e-05	3.24
[K].YVGESEANIR.[K]	1xTMT6plex [N-Term]		0.000231116	0	1	1	2	P46459	P46459 [294-303]	0	1366.72	0	0.000182	3.58
[K].AAVELEEPEDAR.[I]	1xTMT6plex [N-Term]		0.000236507	0	1	1	1	O94906	O94906 [409-420]	0	1557.8	0	7.698e-05	2.67
[R].YVEFNLLYDR.[G]	1xTMT6plex [N-Term]		0.000260848	0	1	1	4	P36551	P36551 [392-401]	0	1560.83	0	0.0003484	3.07
[R].AAVIGDVIR.[V]	1xTMT6plex [N-Term]		7.98424e-05	0	1	1	5	Q9NR30	Q9NR30 [424-432]	0	1142.71	0	6.292e-05	2.92
[R].AASQGYTVAR.[I]	1xTMT6plex [N-Term]		0.000801218	0	1	1	3	Q9UBV2	Q9UBV2 [621-630]	0	1252.68	0	0.0003954	2.35
[R].AAGLVSDLDADSGLTLSR.[R]	1xTMT6plex [N-Term]		2.13414e-07	0	1	1	1	Q9BW92	Q9BW92 [638-655]	0	1990.07	0	2.719e-08	4.89
[K].AAFENWEVEVTFR.[V]	1xTMT6plex [N-Term]		2.4102e-07	0	1	1	2	P49257	P49257 [99-111]	0	1826.93	0	3.118e-08	3.77
[K].AAFDDAIAELDTLSEESYK.[D]	1xTMT6plex [K19]; 1xTMT6plex [N-Term]		4.37719e-13	0	1	1	16	P62258	P62258 [197-215]	0	2546.29	0	9.7e-15	6.25
[K].AAAAAWEEPSSGNGTAR.[A]	1xTMT6plex [N-Term]		9.4847e-08	0	1	1	5	Q9P258	Q9P258 [6-22]	0	1874.92	0	1.083e-08	4.84
[R].AAAGYPDPYSR.[A]	1xTMT6plex [N-Term]		0.000752728	0	1	1	4	P58107	P58107 [1323-1333]	0	1396.71	0	0.0002883	3.08
[R].AAANEQLTR.[A]	1xTMT6plex [N-Term]		0.000976576	0	1	1	2	Q9NX63	Q9NX63 [96-104]	0	1202.67	0	0.0003884	2.71
[K].AADAEAEVASLNR.[R]	1xTMT6plex [N-Term]		0.000954793	0	1	1	4	P06753	P06753 [79-91]	0	1545.81	0	0.0003829	3.85
[R].AADEEAFEDNSEEYIR.[R]	1xTMT6plex [N-Term]		6.2143e-12	0	1	1	3	P55060	P55060 [356-371]	0	2116.95	0	7.312e-13	5.7
[R].YYGGAEVVDEIELLCQR.[R]	1xCarbamidomethyl [C15]; 1xTMT6plex [N-Term]		7.20342e-11	0	1	1	8	P34897	P34897 [105-121]	0	2243.12	0	2.847e-11	5.94
[K].AADLNGDLTATR.[E]	1xTMT6plex [N-Term]		2.53177e-06	0	1	1	3	Q15293	Q15293 [177-188]	0	1446.77	0	3.127e-06	3.63
[K].AAEDLFVNIR.[G]	1xTMT6plex [N-Term]		0.00122244	0	1	1	4	Q9Y2A7	Q9Y2A7 [306-315]	0	1376.77	0.0001324	0.0009715	2.43
[K].YYADGEDAYAMK.[R]	1xTMT6plex [K12]; 1xTMT6plex [N-Term]		2.11562e-06	0	1	2	7	P41227	P41227 [137-148]	0	1854.9	0	2.407e-06	4.06
[R].YWLEEAECR.[D]	1xCarbamidomethyl [C8]; 1xTMT6plex [N-Term]		0.000151665	0	1	1	3	P55884	P55884 [295-303]	0	1484.7	0	0.0002032	3.82
[R].YWAQLDETVEALLR.[C]	1xTMT6plex [N-Term]		1.64406e-05	0	1	1	1	O75150	O75150 [97-110]	0	1936.04	0	3.732e-06	2.79
[R].AAVLLEQER.[Q]	1xTMT6plex [N-Term]		0.000445194	0	1	1	5	Q13435	Q13435 [184-192]	0	1257.74	0	0.0002536	3.58
[K].AILTAAIVDADR.[I]	1xTMT6plex [N-Term]		8.45966e-05	0	1	1	1	Q9Y5S2	Q9Y5S2 [1242-1253]	0	1457.85	0	2.388e-05	3.71
[K].AAYEAELGDAR.[K]	1xTMT6plex [N-Term]		0.000231116	0	1	1	2	P02545	P02545 [79-89]	0	1394.71	0	7.513e-05	2.38
[K].YTISQEAYDQR.[Q]	1xTMT6plex [N-Term]		3.66795e-06	0	1	1	5	Q99426	Q99426 [107-117]	0	1602.8	0	1.117e-06	4.08
[K].YTAESSDTLCPR.[C]	1xCarbamidomethyl [C10]; 1xTMT6plex [N-Term]		3.24785e-06	0	1	1	3	Q9NSE4	Q9NSE4 [993-1004]	0	1628.78	0	1.268e-06	3.72
[R].AEDGGFSPVQCDQAQGSCWCVMDSGEEVPGTR.[V]	3xCarbamidomethyl [C11; C18; C20]; 1xTMT6plex [N-Term]		6.95736e-11	0	1	1	7	P01266	P01266 [1171-1202]	0	3745.58	0	4.827e-10	7.24
[R].AEDGSVIDYELIDQDAR.[D]	1xTMT6plex [N-Term]		1.9453e-11	0	1	1	4	P07355	P07355 [180-196]	0	2138.05	0	6.071e-11	5.43
[R].YSTDVSVDEVK.[A]	1xTMT6plex [K11]; 1xTMT6plex [N-Term]		2.96906e-07	0	1	2	5	P00367	P00367 [152-162]	0	1699.92	0	1.589e-07	3.88
[R].AEDSNTHR.[H]	1xTMT6plex [N-Term]		0.000965625	0	1	1	3	P14868	P14868 [274-281]	0	1158.57	0	0.0003835	2.1
[R].AEAGDNLGALVR.[G]	1xTMT6plex [N-Term]		1.3861e-06	0	1	1	8	P49411	P49411 [316-327]	0	1414.79	0	5.782e-05	3.79
[K].AEEDEILNR.[S]	1xTMT6plex [N-Term]		0.000218167	0	1	1	8	P27824	P27824 [574-582]	0	1317.68	6.983e-05	0.0009136	3.04
[K].AEEVEYYYR.[R]	1xTMT6plex [N-Term]		0.000522617	0	1	1	2	Q9H0B6	Q9H0B6 [340-348]	0	1450.71	0	0.0004778	2.93
[K].AEGDVAALNR.[R]	1xTMT6plex [N-Term]		0.00127117	0	1	1	5	P67936	P67936 [45-54]	0	1244.68	0.0001324	0.001079	3.26
[R].AEGLQVGQDAR.[V]	1xTMT6plex [N-Term]		4.32367e-05	0	1	1	1	Q8WWM7	Q8WWM7 [1060-1070]	0	1372.74	0	1.12e-05	2.53
[R].AEGSDVANAVLDGADCIMLSGETAK.[G]	1xCarbamidomethyl [C16]; 1xTMT6plex [K25]; 1xTMT6plex [N-Term]		9.96366e-11	0	1	1	6	P14618	P14618 [343-367]	0	2952.47	0	1.654e-09	6.96
[K].YSSDYFQAPSDYR.[Y]	1xTMT6plex [N-Term]		5.66359e-06	0	1	1	2	Q08380	Q08380 [442-454]	0	1827.84	0	1.117e-06	3.38
[R].YSSDVQEMILSSATADR.[I]	1xTMT6plex [N-Term]		7.24498e-07	0	1	1	1	Q92616	Q92616 [2505-2521]	0	2102.03	0	1.089e-07	4.34
[R].YSQTGNYELAVALSR.[W]	1xTMT6plex [N-Term]		2.96911e-09	0	1	1	9	P39656	P39656 [283-297]	0	1901	0	4.129e-08	4.91
[K].AELNEFLTR.[E]	1xTMT6plex [N-Term]		0.000341866	0	1	1	13	P23396	P23396 [19-27]	0	1321.73	0	0.0001167	3.04
[K].AEEEFNIEK.[G]	1xTMT6plex [K9]; 1xTMT6plex [N-Term]		5.05501e-05	0	1	2	3	P36543	P36543 [34-42]	0	1566.84	0	1.338e-05	3.53
[R].AEAALEEESR.[Q]	1xTMT6plex [N-Term]		0.000824253	0	1	1	1	Q969G3	Q969G3 [149-158]	0	1333.68	0	0.0003198	1.95
[R].YTTPEDATPEPGEDPR.[V]	1xTMT6plex [N-Term]		0.0011303	0	1	2	1	Q5JWF2	Q5JWF2 [961-976]	0	2003.94	0	0.0004589	2.35
[K].ACLISLGYDVENDR.[Q]	1xCarbamidomethyl [C2]; 1xTMT6plex [N-Term]		7.05798e-06	0	1	1	1	O43707	O43707 [792-805]	0	1853.93	0	1.434e-06	3.48
[R].ADAEEEAATR.[I]	1xTMT6plex [N-Term]		1.56963e-05	0	1	1	5	Q13409	Q13409 [626-635]	0	1291.63	0	3.556e-06	3.71
[K].ADAEGESDLENSR.[K]	1xTMT6plex [N-Term]		8.36236e-05	0	1	1	3	Q9Y490	Q9Y490 [842-854]	0	1621.75	0	2.355e-05	3.27
[K].ADAVQDSEMVELVELEIR.[E]	1xTMT6plex [N-Term]		1.38212e-07	0	1	1	6	P49411	P49411 [183-200]	0	2275.17	0	2.72e-07	5.68
[R].ADDADEFGYSR.[-]	1xTMT6plex [N-Term]		2.6213e-06	0	1	1	5	Q7KZF4	Q7KZF4 [900-910]	0	1474.66	0	8.674e-05	3.63
[K].ADEGISFR.[G]	1xTMT6plex [N-Term]		0.00102736	0	1	1	12	Q06830	Q06830 [121-128]	0	1123.59	0	0.0005283	3.13
[K].ADFFEDENGQR.[W]	1xTMT6plex [N-Term]		6.77754e-06	0	1	1	2	O95573	O95573 [548-558]	0	1556.72	0	1.366e-06	3.35
[K].ADFPAGIPECGTDALR.[F]	1xCarbamidomethyl [C10]; 1xTMT6plex [N-Term]		2.6213e-06	0	1	1	5	P26640	P26640 [908-923]	0	1918.95	0	4.65e-07	3.88
[R].ADGYEPPVQESV.[-]	1xTMT6plex [N-Term]		3.5512e-05	0	1	1	4	P61247	P61247 [253-264]	0	1519.75	0	8.93e-06	3.31
[K].YTQGGLENLELSR.[K]	1xTMT6plex [N-Term]		1.64917e-06	0	1	1	1	Q15006	Q15006 [200-212]	0	1708.91	0	2.756e-07	3.83
[R].ADPEAAWEPTEAEAR.[A]	1xTMT6plex [N-Term]		0.000163488	0	1	1	1	Q9UBT2	Q9UBT2 [211-225]	0	1871.9	0	5.063e-05	2.96
[K].ADRDESSPYAAMLAAQDVAQR.[C]	1xTMT6plex [N-Term]		1.7425e-07	0	1	1	9	P62263	P62263 [64-84]	1	2494.22	0	2.166e-08	6.06
[K].ADTLTDEINFLR.[A]	1xTMT6plex [N-Term]		2.0024e-07	0	3	5	12	P04259; P02538; contaminant_KERATIN18	P04259 [288-299]; P02538 [288-299]; contaminant_KERATIN18 [286-297]	0	1636.87	0	1.431e-06	4.43
[K].ADVIQATGDAICIFR.[E]	1xCarbamidomethyl [C12]; 1xTMT6plex [N-Term]		4.77426e-07	0	1	1	4	Q08945	Q08945 [189-203]	0	1878.99	0	6.788e-08	3.75
[K].YTVQDESHSEWVSCVR.[F]	1xCarbamidomethyl [C14]; 1xTMT6plex [N-Term]		1.47275e-05	0	1	1	1	P63244	P63244 [140-155]	0	2211.03	0	3.288e-06	4.08
[R].AILVDLEPGTMDSVR.[S]	1xTMT6plex [N-Term]		9.5398e-08	0	1	4	45	P07437	P07437 [63-77]	0	1845	0	4.996e-07	4.9
[R].AILVDLEPGTMDSVR.[S]	1xOxidation [M11]; 1xTMT6plex [N-Term]		1.56056e-05	0	1	4	16	P07437	P07437 [63-77]	0	1860.99	0	0.0002079	3.26
[R].YLTLDGFDAMFR.[E]	1xTMT6plex [N-Term]		0.000387926	0	1	1	4	Q7L576	Q7L576 [815-826]	0	1677.85	0	0.0001353	3
[R].AVQGMLDFDYVCSR.[D]	1xCarbamidomethyl [C12]; 1xTMT6plex [N-Term]		1.05574e-06	0	1	1	1	P53396	P53396 [508-521]	0	1889.91	0	1.663e-07	3.84
[K].AVSDWLIASVEGR.[L]	1xTMT6plex [N-Term]		1.38212e-07	0	1	1	6	Q969V3	Q969V3 [195-207]	0	1631.9	0	1.091e-07	3.96
[R].AVSWTFSEENVIR.[E]	1xTMT6plex [N-Term]		8.50873e-05	0	1	1	1	Q9Y320	Q9Y320 [241-253]	0	1766.93	0	2.402e-05	3.39
[K].AVTELNEPLSNEDR.[N]	1xTMT6plex [N-Term]		4.59761e-06	0	1	1	3	Q04917	Q04917 [29-42]	0	1815.93	0	1.416e-05	3.81
[K].AVTEQGAELSNEER.[N]	1xTMT6plex [N-Term]		3.54285e-08	0	1	1	14	P27348	P27348 [28-41]	0	1761.88	0	0.0002606	4.89
[K].AVTEQGHELSNEER.[N]	1xTMT6plex [N-Term]		8.12399e-05	0	1	1	1	P31946	P31946 [30-43]	0	1827.9	0	2.287e-05	2.85
[K].AVMEQANLQR.[E]	1xTMT6plex [N-Term]		0.000345819	0	1	1	1	O95757	O95757 [323-332]	0	1388.75	0	0.0001181	2.07
[R].AVTNEPEEEELATLSEEEIAMAVTAWEK.[G]	1xTMT6plex [K28]; 1xTMT6plex [N-Term]		1.81464e-09	0	1	1	6	P56192	P56192 [215-242]	0	3577.79	0	3.656e-08	6.63
[R].AVVIVDDR.[G]	1xTMT6plex [N-Term]		0.000711141	0	2	2	6	P23246; Q15233	P23246 [400-407]; Q15233 [177-184]	0	1115.66	0	0.0004523	2.88
[K].AVVMLEYVER.[A]	1xTMT6plex [N-Term]		0.0004228	0	1	1	2	Q13617	Q13617 [23-32]	0	1437.8	0	0.0001489	2.9
[K].AVYSTNCPVWEEAFR.[F]	1xCarbamidomethyl [C7]; 1xTMT6plex [N-Term]		5.94981e-07	0	1	1	2	Q9BSJ8	Q9BSJ8 [516-530]	0	2058	0	8.668e-08	4.37
[K].YGGISTASVDFEQPTR.[D]	1xTMT6plex [N-Term]		9.16088e-10	0	1	1	3	P98175	P98175 [838-853]	0	1956.99	0	5.649e-11	4.83
[K].YGEYFPGTGDLR.[D]	1xTMT6plex [N-Term]		0.000362089	0	2	2	5	Q13547; Q92769	Q13547 [201-212]; Q92769 [202-213]	0	1603.8	0	0.0003762	3.68
[K].YGDGIQLTR.[S]	1xTMT6plex [N-Term]		0.000757016	0	1	1	5	P15924	P15924 [95-103]	0	1251.69	0	0.0002968	2.84
[R].AVLVDLEPGTMDSVR.[S]	1xOxidation [M11]; 1xTMT6plex [N-Term]		0.000122476	0	1	3	12	P04350	P04350 [63-77]	0	1846.98	0	0.0004756	3.79
[R].AVLVDLEPGTMDSVR.[S]	1xTMT6plex [N-Term]		4.58455e-07	0	1	3	23	P04350	P04350 [63-77]	0	1830.98	0	8.114e-08	4.84
[K].AVLLDEDDDLWVELR.[H]	1xTMT6plex [N-Term]		8.86026e-05	0	1	1	1	Q15833	Q15833 [278-292]	0	2030.06	0	2.528e-05	2.98
[R].AVASQPDSVDAAER.[A]	1xTMT6plex [N-Term]		1.8897e-07	0	1	1	3	Q9NVE7	Q9NVE7 [463-476]	0	1644.84	0	2.362e-08	4.59
[R].YIANTVELR.[V]	1xTMT6plex [N-Term]		0.0011821	0	1	1	3	P04844	P04844 [358-366]	0	1307.75	6.983e-05	0.0007443	2.83
[K].AVDEAVILLQEIGVLDQR.[E]	1xTMT6plex [N-Term]		3.57372e-07	0	1	1	3	Q7L2E3	Q7L2E3 [847-864]	0	2210.26	0	4.879e-08	4.4
[R].YLAEFATGNDR.[K]	1xTMT6plex [N-Term]		1.956e-05	0	1	1	10	P62258	P62258 [131-141]	0	1485.75	0	4.548e-06	3.89
[K].AVDTWSWGER.[A]	1xTMT6plex [N-Term]		0.000236507	0	1	1	4	Q08380	Q08380 [324-333]	0	1435.72	0	7.707e-05	3.65
[K].AVEDMLETLQITQS.[-]	1xTMT6plex [N-Term]		0.000897286	0	1	1	1	Q15006	Q15006 [284-297]	0	1806.94	0	0.0003511	2.64
[R].AVEILADIIQNSTLGEAEIER.[E]	1xTMT6plex [N-Term]		2.06717e-06	0	1	1	3	O75439	O75439 [153-173]	0	2513.37	0	3.553e-07	5.2
[K].AVENSSTAIGIR.[C]	1xTMT6plex [N-Term]		1.48131e-05	0	1	1	7	P25788	P25788 [30-41]	0	1446.81	0	3.207e-05	3.95
[K].AVEYYFASDASAVIEHTNR.[V]	1xTMT6plex [N-Term]		9.66313e-05	0	1	1	3	Q06210	Q06210 [272-290]	0	2372.17	0	2.776e-05	3.72
[R].YGSGSGQQSVTGVTSVDDSNSYWR.[I]	1xTMT6plex [N-Term]		1.13179e-10	0	1	1	3	Q99470	Q99470 [48-71]	0	2766.28	0	7.404e-10	7.23
[R].AVFVDLEPTVIDEVR.[T]	1xTMT6plex [N-Term]		3.39225e-09	0	2	3	99	P68363; Q9BQE3	P68363 [65-79]; Q9BQE3 [65-79]	0	1931.07	0	5.117e-09	5.35
[K].AVGSISSTAFDIR.[F]	1xTMT6plex [N-Term]		0.000180346	0	1	1	3	O75153	O75153 [704-716]	0	1552.85	0	5.668e-05	3.34
[K].YGSGSGQQSVTGVEASDDANSYWR.[I]	1xTMT6plex [N-Term]		3.27655e-15	0	1	1	6	Q9HCN8	Q9HCN8 [60-83]	0	2750.25	0	3.799e-17	8.58
[K].AVLEQEETAAASR.[E]	1xTMT6plex [N-Term]		1.56539e-06	0	1	1	1	Q9Y2J2	Q9Y2J2 [912-924]	0	1603.85	0	2.604e-07	3.12
[R].YGQNGDFTR.[A]	1xTMT6plex [N-Term]		0.000572662	0	1	1	1	O76094	O76094 [21-29]	0	1286.63	0	0.0002107	2.47
[K].AYLEEECPATLR.[K]	1xCarbamidomethyl [C7]; 1xTMT6plex [N-Term]		0.000198934	0	1	1	1	P25311	P25311 [180-191]	0	1680.85	0	6.332e-05	3.63
[R].AVAGWEEVLR.[W]	1xTMT6plex [N-Term]		2.73669e-05	0	1	1	5	Q7L2E3	Q7L2E3 [942-951]	0	1358.76	0	0.0002886	4.09
[R].YFQINQDEEEEEDED.[-]	1xTMT6plex [N-Term]		4.3138e-06	0	1	1	3	P35268	P35268 [114-128]	0	2160.89	0	8.187e-07	4.35
[K].AYTNFDAER.[D]	1xTMT6plex [N-Term]		0.000396937	0	1	2	7	P07355	P07355 [29-37]	0	1315.65	6.983e-05	0.0007204	2.58
[K].DAEECPETAEAK.[C]	1xCarbamidomethyl [C5]; 1xTMT6plex [K12]; 1xTMT6plex [N-Term]		3.57182e-05	0	1	1	1	Q5H9R7	Q5H9R7 [832-843]	0	1807.88	0	9e-06	3.44
[R].YENGAFQER.[A]	1xTMT6plex [N-Term]		0.00115592	0	1	1	1	P23919	P23919 [151-159]	0	1342.66	0	0.0004717	1.94
[K].DAFLGSFLYEYSR.[R]	1xTMT6plex [N-Term]		2.65196e-08	0	1	1	61	contaminant_INT-STD1	contaminant_INT-STD1 [347-359]	0	1796.91	0	2.465e-07	4.92
[K].DAFQNAYLELGGLGER.[V]	1xTMT6plex [N-Term]		5.04407e-06	0	1	1	1	P05023	P05023 [536-551]	0	1982.02	0	9.777e-07	4.68
[K].DAGTIAGLNVMR.[I]	1xTMT6plex [N-Term]		8.01803e-08	0	1	5	3	P11021	P11021 [186-197]	0	1446.79	0	8.936e-09	3.94
[K].DAIAILDGIPSR.[Q]	1xTMT6plex [N-Term]		1.24506e-05	0	1	1	3	Q9UJX3	Q9UJX3 [154-165]	0	1469.85	0	5.465e-06	3.51
[K].YENEVALR.[Q]	1xTMT6plex [N-Term]		0.000691199	0	1	2	30	contaminant_KERATIN03	contaminant_KERATIN03 [238-245]	0	1222.66	0.0001324	0.001185	3.04
[R].YESSALPSGQLTSLSEYASR.[M]	1xTMT6plex [N-Term]		2.86769e-09	0	1	1	5	Q12931	Q12931 [470-489]	0	2375.19	0	2.579e-07	5.38
[K].DANGNSFATR.[IL]	1xTMT6plex [N-Term]		0.000240632	0	1	2	6	P62701	P62701 [212-221]	0	1281.64	0	8.308e-05	3.28
[K].YEEVEYYYQR.[A]	1xTMT6plex [N-Term]		0.000145655	0	1	1	2	Q07866	Q07866 [355-364]	0	1670.79	0	4.43e-05	3.92
[K].YEELQVTVGR.[H]	1xTMT6plex [N-Term]		0.000113611	0	1	2	50	contaminant_KERATIN22	contaminant_KERATIN22 [381-390]	0	1422.78	0.000239	0.002327	3.59
[K].YEELQVTAGR.[H]	1xTMT6plex [N-Term]		2.20892e-05	0	2	5	9	P02538; contaminant_KERATIN18	P02538 [360-369]; contaminant_KERATIN18 [358-367]	0	1394.75	0	0.0001388	3.7
[K].YEELQQTAGR.[H]	1xTMT6plex [N-Term]		0.000326497	0	1	2	8	contaminant_KERATIN17	contaminant_KERATIN17 [365-374]	0	1423.74	0	0.0001745	3.48
[K].DATNVAAAFEEAVR.[R]	1xTMT6plex [N-Term]		5.00071e-07	0	1	1	4	P51151	P51151 [157-170]	0	1692.88	0	1.048e-07	4.5
[R].YEIDTGEETK.[F]	1xTMT6plex [K10]; 1xTMT6plex [N-Term]		3.69806e-05	0	1	1	3	Q0VDF9	Q0VDF9 [100-109]	0	1642.86	0	9.801e-06	3.85
[R].DAEDAMDAMDGAVLDGR.[E]	1xTMT6plex [N-Term]		3.43171e-07	0	1	1	1	Q01130	Q01130 [67-83]	0	1980.88	0	4.665e-08	4.17
[K].DADSQNPDAPEGK.[R]	1xTMT6plex [K13]; 1xTMT6plex [N-Term]		1.68782e-06	0	1	1	4	P53621	P53621 [399-411]	0	1801.9	0	4.467e-06	3.86
[R].DADIGVAEAER.[D]	1xTMT6plex [N-Term]		0.000100043	0	1	1	2	Q14254	Q14254 [178-188]	0	1374.71	0	0.0002042	3.11
[R].YFGELLADLSR.[K]	1xTMT6plex [N-Term]		4.22471e-05	0	1	1	5	Q8WVV4	Q8WVV4 [256-266]	0	1512.83	0	1.087e-05	2.87
[K].CAGNEDIITLR.[A]	1xCarbamidomethyl [C1]; 1xTMT6plex [N-Term]		2.03691e-05	0	1	1	3	P12004	P12004 [81-91]	0	1490.78	0	1.06e-05	3.32
[R].YFDENAAEDFEK.[H]	1xTMT6plex [K12]; 1xTMT6plex [N-Term]		3.85323e-07	0	1	1	1	Q9Y4E8	Q9Y4E8 [761-772]	0	1935.94	0	5.293e-08	3.37
[K].CCTESLVNR.[R]	2xCarbamidomethyl [C1; C2]; 1xTMT6plex [N-Term]		0.000447753	0	2	2	3	P02768; contaminant_INT-STD1	P02768 [500-508]; contaminant_INT-STD1 [499-507]	0	1367.66	6.983e-05	0.0008126	2.98
[K].CDTYQLIMEVR.[D]	1xCarbamidomethyl [C1]; 1xTMT6plex [N-Term]		1.83528e-05	0	1	1	2	Q08554	Q08554 [315-325]	0	1656.83	0	4.239e-06	3.44
[K].YEWDVAEAR.[K]	1xTMT6plex [N-Term]		0.000124618	0	1	1	14	P13639	P13639 [639-647]	0	1367.68	6.983e-05	0.0006263	2.99
[K].CEENTNLQDTTR.[Y]	1xCarbamidomethyl [C1]; 1xTMT6plex [N-Term]		2.40316e-06	0	1	1	3	Q8N1I0	Q8N1I0 [530-541]	0	1709.8	0	4.239e-07	3.46
[K].CEFAVGYQR.[L]	1xCarbamidomethyl [C1]; 1xTMT6plex [N-Term]		0.000370506	0	1	1	8	Q9P2J5	Q9P2J5 [70-78]	0	1358.67	0.0001942	0.001682	3.1
[RK].CFIEEIPDETMVIGNYR.[T]	1xCarbamidomethyl [C1]; 1xTMT6plex [N-Term]		1.21654e-05	0	1	2	2	Q9BVK6	Q9BVK6 [49-65]	0	2315.12	0	2.653e-06	3.68
[R].YEVTSGGGGTSR.[M]	1xTMT6plex [N-Term]		4.42495e-05	0	1	1	6	P15924	P15924 [28-39]	0	1399.7	0	2.918e-05	3.01
[R].CQVFEETQIGGER.[Y]	1xCarbamidomethyl [C1]; 1xTMT6plex [N-Term]		4.27391e-05	0	1	1	2	Q99832	Q99832 [345-357]	0	1781.87	0.0005276	0.003882	3.53
[K].CTESEEEEVTK.[G]	1xCarbamidomethyl [C1]; 1xTMT6plex [K11]; 1xTMT6plex [N-Term]		8.87332e-07	0	1	1	2	P54578	P54578 [257-267]	0	1798.88	0	1.369e-07	4.08
[K].DAANLLNDALAIR.[E]	1xTMT6plex [N-Term]		8.62001e-07	0	1	1	3	Q07866	Q07866 [273-285]	0	1598.91	0	1.496e-07	4.31
[K].AYTGFSSNSER.[G]	1xTMT6plex [N-Term]		8.44617e-06	0	1	1	3	O15355	O15355 [210-220]	0	1447.7	0	3.277e-06	3.46
[R].EATGVLLSIDGEDGIVR.[M]	1xTMT6plex [N-Term]		7.58862e-07	0	1	1	1	O00267	O00267 [1050-1066]	0	1973.08	0	1.147e-07	3.78
[R].ATVLESEGTR.[E]	1xTMT6plex [N-Term]		0.00077002	0	1	1	4	Q9UJZ1	Q9UJZ1 [202-211]	0	1291.71	0.0001942	0.001588	3.1
[R].YLDFSSIITEVR.[A]	1xTMT6plex [N-Term]		1.85715e-07	0	1	1	8	Q8N1N4	Q8N1N4 [275-286]	0	1671.92	0	9.79e-07	3.7
[K].ANDDIIVNWVNR.[T]	1xTMT6plex [N-Term]		2.01403e-07	0	1	1	3	P13797	P13797 [519-530]	0	1657.89	0	2.552e-08	3.35
[K].ANLQIDQINTDLNLER.[S]	1xTMT6plex [N-Term]		2.36185e-08	0	1	1	7	P35579	P35579 [1755-1770]	0	2099.13	0	4.463e-09	5.26
[R].YIQPWESEFIDSQR.[V]	1xTMT6plex [N-Term]		3.91846e-05	0	1	1	2	Q6P2Q9	Q6P2Q9 [1371-1384]	0	2027.01	0	9.98e-06	3.35
[K].ANSNLVLQADR.[S]	1xTMT6plex [N-Term]		0.000153426	0	1	1	2	O75643	O75643 [15-25]	0	1429.8	0	4.714e-05	3.54
[R].APDQAAEIGSR.[G]	1xTMT6plex [N-Term]		0.00112398	0	1	1	6	Q3ZCQ8	Q3ZCQ8 [33-43]	0	1343.71	6.983e-05	0.000706	2.5
[K].AMQGAGTQER.[V]	1xTMT6plex [N-Term]		0.000744225	0	1	1	2	P20073	P20073 [269-278]	0	1277.65	0	0.0002846	2.1
[R].APEAWDYGQGFVNEEMIR.[D]	1xTMT6plex [N-Term]		4.88628e-09	0	1	1	1	P00387	P00387 [242-259]	0	2341.11	0	3.763e-10	4.24
[K].YINVGDLAR.[E]	1xTMT6plex [N-Term]		0.000589246	0	1	1	5	Q9Y3D8	Q9Y3D8 [31-39]	0	1249.71	0.001403	0.009921	2.77
[K].APVPTGEVYFADSFDR.[G]	1xTMT6plex [N-Term]		1.27813e-06	0	1	1	3	P27824	P27824 [62-77]	0	2000	0	5.206e-07	5.46
[R].APWIEQEGPEYWDQETR.[N]	1xTMT6plex [N-Term]		3.07412e-09	0	1	6	4	P04439	P04439 [73-89]	0	2363.11	0	1.905e-09	4.53
[R].APWVEQEGPEYWDR.[NE]	1xTMT6plex [N-Term]		1.39015e-07	0	1	13	4	Q29865	Q29865 [73-86]	0	1990.95	0	1.667e-08	4.22
[R].AQAVSEDAGGNEGR.[A]	1xTMT6plex [N-Term]		2.62141e-08	0	1	1	11	P55884	P55884 [121-134]	0	1589.77	0	9.458e-07	3.7
[K].AQCEDDLAEK.[R]	1xCarbamidomethyl [C3]; 1xTMT6plex [K10]; 1xTMT6plex [N-Term]		0.000311813	0	1	1	1	Q12797	Q12797 [382-391]	0	1636.83	0	0.0001054	3.54
[K].AQDLEAAQALAQSER.[K]	1xTMT6plex [N-Term]		7.45805e-09	0	1	1	5	Q9ULV0	Q9ULV0 [1434-1448]	0	1829.96	0	1.634e-06	4.81
[K].APQEVEEDDGR.[S]	1xTMT6plex [N-Term]		9.99094e-06	0	1	1	4	Q9Y6A5	Q9Y6A5 [377-387]	0	1473.7	0	2.122e-06	3.19
[R].AMNVLTEAEER.[Y]	1xTMT6plex [N-Term]		4.60792e-05	0	1	1	4	O95347	O95347 [987-997]	0	1491.77	0	1.202e-05	2.85
[K].AMDSDWFAENYMGR.[K]	1xTMT6plex [N-Term]		0.000320912	0	1	1	1	P55084	P55084 [392-405]	0	1921.84	0	0.0001089	2.68
[R].AMADALLER.[G]	1xTMT6plex [N-Term]		0.000450327	0	1	1	2	P34897	P34897 [360-368]	0	1218.67	0	0.0001595	2.83
[R].ALQAQEIECR.[L]	1xCarbamidomethyl [C9]; 1xTMT6plex [N-Term]		0.000224549	0	1	1	3	Q8NBJ5	Q8NBJ5 [361-370]	0	1446.76	0	0.0002845	3.94
[R].YLTESYGTGQDIDDR.[I]	1xTMT6plex [N-Term]		1.92286e-09	0	1	1	1	Q9UM54	Q9UM54 [167-181]	0	1961.93	0	1.305e-10	5.26
[K].AIQLEYSEAR.[R]	1xTMT6plex [N-Term]		8.03055e-05	0	1	1	3	O43242	O43242 [297-306]	0	1408.76	0	2.259e-05	3.76
[K].ALQISTLEER.[L]	1xTMT6plex [N-Term]		0.000302971	0	1	1	1	Q6N069	Q6N069 [267-276]	0	1388.79	0	0.0001018	2.59
[R].YLSSANPNDNR.[T]	1xTMT6plex [N-Term]		0.000273149	0	1	1	1	Q13464	Q13464 [405-415]	0	1479.74	0	9.045e-05	2.7
[R].ALSEIAGMTLPYDTLDQVR.[N]	1xTMT6plex [N-Term]		3.58413e-08	0	1	1	1	P28331	P28331 [625-643]	0	2322.22	0	3.597e-09	3.29
[R].ALSELTYDSLYLPNDFVER.[G]	1xTMT6plex [N-Term]		1.41046e-10	0	1	1	1	O75342	O75342 [470-488]	0	2474.27	0	6.754e-12	4.66
[K].ALSGVLEQDR.[V]	1xTMT6plex [N-Term]		0.000169251	0	1	1	3	Q9Y450	Q9Y450 [115-124]	0	1316.74	0	5.242e-05	3.57
[K].ALTSELANAR.[D]	1xTMT6plex [N-Term]		0.000265395	0	1	1	3	P26038	P26038 [524-533]	0	1274.73	0	8.777e-05	3.5
[R].AIVAIENPADVSVISSR.[N]	1xTMT6plex [N-Term]		0.000151665	0	1	1	2	P08865	P08865 [64-80]	0	1970.11	0	4.83e-05	3.64
[K].ALVLDCHYPEDEVGQEDEAESDIFSIR.[E]	1xCarbamidomethyl [C6]; 1xTMT6plex [N-Term]		9.00337e-14	0	1	1	19	Q07021	Q07021 [181-207]	0	3365.57	0	1.806e-13	8.43
[R].YLQSLLAEVER.[R]	1xTMT6plex [N-Term]		3.02976e-06	0	1	1	3	O95232	O95232 [88-98]	0	1549.88	0	4.252e-06	3.56
[R].ALWEETSFQLDR.[L]	1xTMT6plex [N-Term]		1.31569e-06	0	1	1	4	O15067	O15067 [1009-1020]	0	1723.89	0	2.136e-07	4
[R].AIYFDGDFGQIVR.[Y]	1xTMT6plex [N-Term]		2.28702e-05	0	1	1	3	Q96RP9	Q96RP9 [222-234]	0	1729.91	0	5.422e-06	3.95
[K].ALYSTAMESIQGGAAR.[G]	1xTMT6plex [N-Term]		2.43116e-06	0	1	1	2	O60331	O60331 [352-367]	0	1854.96	0	4.285e-07	3.82
[R].AMAAEAEASR.[E]	1xTMT6plex [N-Term]		9.55202e-05	0	1	1	2	P27105	P27105 [206-215]	0	1235.63	0	2.751e-05	3.05
[K].YLNQDYEALR.[N]	1xTMT6plex [N-Term]		0.000149923	0	1	1	2	P17655	P17655 [27-36]	0	1513.78	0	0.000112	3.45
[R].ATVEQVLDPR.[T]	1xTMT6plex [N-Term]		0.000273149	0	1	1	4	Q9BRS2	Q9BRS2 [156-165]	0	1356.77	0	9.044e-05	3.13
[R].AQFEGIVTDLIR.[R]	1xTMT6plex [N-Term]		1.76281e-07	0	1	1	10	P38646	P38646 [349-360]	0	1590.91	0	2.428e-05	3.82
[R].ASVAAQQQEEAR.[R]	1xTMT6plex [N-Term]		1.07425e-06	0	1	1	2	Q86UK7	Q86UK7 [351-362]	0	1516.79	0	1.693e-07	3.65
[K].ASVEDADTQSK.[V]	1xTMT6plex [K11]; 1xTMT6plex [N-Term]		5.76286e-06	0	1	1	3	Q13561	Q13561 [298-308]	0	1608.85	0	1.135e-06	3.9
[K].ASYDVSDSGQLEHVQPWSV.[-]	1xTMT6plex [N-Term]		4.26437e-08	0	1	1	3	Q01813	Q01813 [766-784]	0	2333.12	0	4.393e-09	3.44
[K].ASYGVEDPEYAVTQLAQTTMR.[S]	1xTMT6plex [N-Term]		1.19926e-08	0	1	1	4	Q9UJZ1	Q9UJZ1 [115-135]	0	2559.26	0	1.043e-09	5.06
[K].YLEEIATQMR.[T]	1xTMT6plex [N-Term]		6.40857e-05	0	1	1	6	Q01813	Q01813 [487-496]	0	1482.78	0	0.0001831	3.41
[K].ATAGDTHLGGEDFDNR.[L]	1xTMT6plex [N-Term]		6.25029e-10	0	1	4	19	P08107	P08107 [221-236]	0	1904.89	0	3.825e-08	5.29
[K].ATDLGGTSQAGTSQR.[F]	1xTMT6plex [N-Term]		9.2798e-05	0	1	1	1	Q7Z2W4	Q7Z2W4 [315-329]	0	1678.86	0	2.667e-05	3.82
[K].ASTEGVAIQGQQGTR.[L]	1xTMT6plex [N-Term]		0.000263871	0	1	1	1	Q92621	Q92621 [70-84]	0	1731.92	0	8.689e-05	2.71
[R].ATEDGEEDEEMIESIENLEDLK.[G]	1xTMT6plex [K22]; 1xTMT6plex [N-Term]		9.08132e-07	0	1	1	1	P49736	P49736 [157-178]	0	2996.42	0	1.401e-07	4.98
[R].YLDLILNDFVR.[Q]	1xTMT6plex [N-Term]		7.78832e-06	0	1	1	7	Q15046	Q15046 [231-241]	0	1609.92	0	2.331e-05	3.86
[R].ATLYVTAIEDR.[Q]	1xTMT6plex [N-Term]		8.97672e-07	0	1	1	10	Q99873	Q99873 [186-196]	0	1480.82	0	9.823e-07	4.54
[K].ATMQNLNDR.[L]	1xTMT6plex [N-Term]		0.000227153	0	2	3	5	Q04695; Q9C075	Q04695 [86-94]; Q9C075 [74-82]	0	1291.66	0	0.0001373	3.08
[R].YLDGLTAER.[T]	1xTMT6plex [N-Term]		5.1734e-05	0	1	2	25	contaminant_KERATIN22	contaminant_KERATIN22 [245-253]	0	1266.69	0	0.0003266	3.44
[R].ATNIEVLSNTFQFTNEAR.[E]	1xTMT6plex [N-Term]		1.56544e-08	0	1	1	5	O75534	O75534 [331-348]	0	2284.18	0	4.866e-07	5.32
[K].ATTADGSSILDR.[A]	1xTMT6plex [N-Term]		3.56324e-06	0	1	1	3	Q9BT78	Q9BT78 [291-302]	0	1435.76	0	6.598e-07	3.97
[K].YIDSADLEPITSQEEPVR.[Y]	1xTMT6plex [N-Term]		2.44529e-06	0	1	1	1	P17812	P17812 [336-353]	0	2291.16	0	4.301e-07	4.27
[R].ASSIIDELFQDR.[F]	1xTMT6plex [N-Term]		1.4104e-06	0	1	1	2	P10909	P10909 [183-194]	0	1622.86	0	2.304e-07	3.85
[R].YINENLIVNTDELGR.[D]	1xTMT6plex [N-Term]		9.76342e-08	0	1	1	14	P17987	P17987 [131-145]	0	1992.06	0	1.459e-08	5.72
[K].AQIWDTAGQER.[Y]	1xTMT6plex [N-Term]		1.60641e-05	0	1	2	3	Q15907	Q15907 [62-72]	0	1503.78	0	6.87e-06	4.16
[R].YLMEEDEDAYK.[K]	1xTMT6plex [K11]; 1xTMT6plex [N-Term]		4.04752e-06	0	1	1	1	P46777	P46777 [210-220]	0	1863.91	0	7.626e-07	3.2
[R].AQQEAEAAQR.[L]	1xTMT6plex [N-Term]		1.73202e-05	0	1	1	6	Q99426	Q99426 [139-148]	0	1330.69	0	4.8e-06	3.6
[R].AQQVAVQEQEIAR.[R]	1xTMT6plex [N-Term]		5.45466e-07	0	1	1	1	O75955	O75955 [262-274]	0	1698.93	0	7.885e-08	4.79
[K].AQVADVVVSR.[W]	1xTMT6plex [N-Term]		2.02515e-05	0	1	1	15	P49327	P49327 [1073-1082]	0	1272.75	6.983e-05	0.0007097	3.4
[K].AQYEDIANR.[S]	1xTMT6plex [N-Term]		0.000193277	0	1	3	3	contaminant_KERATIN20	contaminant_KERATIN20 [265-273]	0	1308.67	0	9.449e-05	3.07
[K].AQYEEIANR.[S]	1xTMT6plex [N-Term]		0.000744225	0	1	2	9	contaminant_KERATIN17	contaminant_KERATIN17 [344-352]	0	1322.69	0	0.0002836	3.28
[KR].AQYEEIAQR.[S]	1xTMT6plex [N-Term]		9.44219e-05	0	5	10	22	P04259; P02538; contaminant_KERATIN22; contaminant_KERATIN16; contaminant_KERATIN18	P04259 [339-347]; P02538 [339-347]; contaminant_KERATIN22 [360-368]; contaminant_KERATIN16 [327-335]; contaminant_KERATIN18 [337-345]	0	1336.71	6.983e-05	0.0006762	4.23
[K].ASAETVDPASLWEY.[-]	1xTMT6plex [N-Term]		4.93933e-05	0	1	1	3	Q16658	Q16658 [480-493]	0	1767.86	0	1.299e-05	3.17
[R].YLLGDMEGR.[L]	1xTMT6plex [N-Term]		0.000345819	0	1	1	2	Q16531	Q16531 [271-279]	0	1282.67	0	0.0001183	2.36
[K].YIIEELNVR.[K]	1xTMT6plex [N-Term]		0.000339906	0	1	1	13	P41252	P41252 [869-877]	0	1377.79	0	0.0001164	3.35
[K].ASGATILSTLANLEGEETFEAAMLGQAEEVVQER.[I]	1xTMT6plex [N-Term]		1.75776e-10	0	1	1	10	P17987	P17987 [322-355]	0	3793.9	0	2.22e-11	8.74
[K].ASGATILSTLANLEGEETFEAAMLGQAEEVVQER.[I]	1xOxidation [M23]; 1xTMT6plex [N-Term]		0.000119677	0	1	1	1	P17987	P17987 [322-355]	0	3809.9	0	3.553e-05	4.35
[R].YLEVSEPQDIECCGALEYYDK.[A]	2xCarbamidomethyl [C12; C13]; 1xTMT6plex [K21]; 1xTMT6plex [N-Term]		3.67874e-07	0	1	1	3	O15371	O15371 [184-204]	0	3039.44	0	5.048e-08	5.23
[R].ASLEAAIADAEQR.[G]	1xTMT6plex [N-Term]		6.14199e-06	0	1	2	5	contaminant_KERATIN20	contaminant_KERATIN20 [329-341]	0	1573.84	0	7.587e-05	4.29
[K].ASLEGNLAETENR.[Y]	1xTMT6plex [N-Term]		4.66491e-07	0	1	2	4	Q04695	Q04695 [322-334]	0	1632.84	0	7.238e-08	4.96
[R].ASLLDDYQLPEILR.[T]	1xTMT6plex [N-Term]		2.8843e-07	0	1	1	3	Q9H2U1	Q9H2U1 [620-633]	0	1875.04	0	3.816e-08	4.94
[K].ASLTYAEAQLR.[I]	1xTMT6plex [N-Term]		2.55299e-05	0	1	1	3	Q9Y2L1	Q9Y2L1 [586-596]	0	1451.81	0	9.46e-06	3.54
[K].AQELQAVLGLS.[-]	1xTMT6plex [N-Term]		0.000987647	0	1	1	2	Q8TEX9	Q8TEX9 [1071-1081]	0	1357.79	0	0.0004663	2.49
[R].EATTEFSVDAR.[A]	1xTMT6plex [N-Term]		2.98631e-07	0	1	1	7	P21333	P21333 [1273-1283]	0	1454.73	0	8.317e-07	4.14
[K].DNFFEVFTPVFER.[N]	1xTMT6plex [N-Term]		2.80999e-06	0	1	1	6	Q99543	Q99543 [176-188]	0	1875.95	0	7.22e-07	4.45
[K].VPDNYGDEIAIELR.[S]	1xTMT6plex [N-Term]		2.68956e-05	0	1	1	1	Q92900	Q92900 [394-407]	0	1832.96	0	6.536e-06	3.98
[K].EMNDAATFYTNR.[V]	1xTMT6plex [N-Term]		1.52071e-06	0	1	1	1	P40123	P40123 [158-169]	0	1661.78	0	2.52e-07	2.94
[R].EIEDPEDR.[K]	1xTMT6plex [N-Term]		0.000299504	0	1	1	10	P27824	P27824 [275-282]	0	1231.6	0	0.0001003	3.07
[K].ENAGEDPGLAR.[Q]	1xTMT6plex [N-Term]		0.000231116	0	1	1	11	P81605	P81605 [43-53]	0	1357.69	0	0.0001214	2.76
[K].ENDYYTPTGEFR.[V]	1xTMT6plex [N-Term]		6.59668e-05	0	1	1	6	P46977	P46977 [614-625]	0	1720.8	0	0.0001266	3.57
[R].ENEDQVVK.[V]	1xTMT6plex [K8]; 1xTMT6plex [N-Term]		0.000887197	0	1	1	2	A1L0T0	A1L0T0 [592-599]	0	1418.79	6.983e-05	0.0007126	2.44
[K].EEQAAAEK.[A]	1xTMT6plex [K8]; 1xTMT6plex [N-Term]		0.00093348	0	1	1	4	P08865	P08865 [213-220]	0	1333.74	6.983e-05	0.0005647	2.96
[K].ELEDLEVDGQK.[V]	1xTMT6plex [K11]; 1xTMT6plex [N-Term]		9.05409e-06	0	1	1	1	Q08J23	Q08J23 [101-111]	0	1732.94	0	1.896e-06	3.2
[R].EGSASTEVLR.[T]	1xTMT6plex [N-Term]		0.00102736	0	1	1	1	O75643	O75643 [754-763]	0	1277.69	0	0.0004118	2.63
[R].ENFIPTIVNFSAEEISDAIR.[E]	1xTMT6plex [N-Term]		6.70009e-08	0	1	1	6	Q14204	Q14204 [3345-3364]	0	2494.3	0	7.318e-09	4.67
[R].EGSEEDLDALEHMFR.[Q]	1xTMT6plex [N-Term]		6.67345e-05	0	1	1	1	P31944	P31944 [30-44]	0	2006.93	0	1.824e-05	2.7
[R].ENLATVEGNFASIDER.[M]	1xTMT6plex [N-Term]		1.27448e-09	0	1	1	2	Q13561	Q13561 [380-395]	0	1994	0	8.197e-11	5.58
[R].VTSAVEALLSADSASR.[K]	1xTMT6plex [N-Term]		3.03865e-07	0	1	1	3	P45974	P45974 [147-162]	0	1805.98	0	7.268e-07	4.81
[R].ENLLEEQGSIALR.[Q]	1xTMT6plex [N-Term]		6.59668e-05	0	1	1	1	Q13813	Q13813 [1033-1045]	0	1700.94	0	1.804e-05	2.97
[K].ENLTELSGGQR.[S]	1xTMT6plex [N-Term]		0.000748465	0	1	1	1	O95347	O95347 [1080-1090]	0	1432.76	0	0.0002857	2.64
[K].EEPGSDSGTTAVVALIR.[G]	1xTMT6plex [N-Term]		1.18868e-05	0	1	1	3	O15355	O15355 [321-337]	0	1931.03	0	9.682e-06	4.98
[R].VTVVDVNESR.[I]	1xTMT6plex [N-Term]		0.000308246	0	1	1	1	O60701	O60701 [32-41]	0	1346.75	0	0.0001039	3.2
[R].ENMAYTVECLR.[G]	1xCarbamidomethyl [C9]; 1xTMT6plex [N-Term]		9.64971e-06	0	1	1	1	P22695	P22695 [117-127]	0	1614.78	0	2.046e-06	3.28
[K].EMNDAAMFYTNR.[V]	1xTMT6plex [N-Term]		1.91722e-06	0	1	1	4	Q01518	Q01518 [156-167]	0	1691.77	0	4.659e-07	4.28
[K].ELEEAVTSALQQETEK.[S]	1xTMT6plex [K16]; 1xTMT6plex [N-Term]		4.66491e-07	0	1	1	1	Q9UPN3	Q9UPN3 [3723-3738]	0	2263.21	0	6.574e-08	3.84
[K].EESQQMVLDIEDLDNIQTPESVLLSAVSGEDTQDR.[T]	1xTMT6plex [N-Term]		4.53191e-11	0	1	1	2	Q14152	Q14152 [106-140]	0	4132.99	0	1.864e-12	7
[R].VTPASETLEDPCR.[T]	1xCarbamidomethyl [C12]; 1xTMT6plex [N-Term]		2.75258e-05	0	1	1	1	Q9Y6A5	Q9Y6A5 [195-207]	0	1703.85	0	6.716e-06	3.47
[R].EGPYSISVLYGDEEVPR.[S]	1xTMT6plex [N-Term]		3.51229e-11	0	1	1	8	P21333	P21333 [1516-1532]	0	2139.08	0	1.962e-10	5.88
[K].EEYITSALESTEEK.[L]	1xTMT6plex [K14]; 1xTMT6plex [N-Term]		7.50138e-09	0	1	1	9	P52732	P52732 [478-491]	0	2087.08	0	6.112e-10	5.33
[R].VQELETSLAELR.[N]	1xTMT6plex [N-Term]		0.000294377	0	1	1	1	Q08379	Q08379 [432-443]	0	1616.91	0	9.875e-05	3.43
[R].EIWELIGIPEDQR.[L]	1xTMT6plex [N-Term]		2.65185e-06	0	1	1	1	O43663	O43663 [24-36]	0	1826.98	0	4.723e-07	3.28
[R].VQDLSAGGQGSLTDSGPER.[R]	1xTMT6plex [N-Term]		6.3968e-10	0	1	1	1	P40222	P40222 [485-503]	0	2103.05	0	3.743e-11	4.95
[R].EEVVGGDDSDGLR.[A]	1xTMT6plex [N-Term]		7.03815e-07	0	1	1	4	P25490	P25490 [110-122]	0	1576.77	0	6.722e-07	4.39
[R].EGQGEGETQEAAAAAAAAR.[R]	1xTMT6plex [N-Term]		1.36231e-12	0	1	1	9	P58107	P58107 [2614-2632]; [3148-3166]; [3682-3700]; [4750-4768]	0	2016.98	0	8.358e-13	5.57
[K].EMDEAATAEER.[G]	1xTMT6plex [N-Term]		8.12399e-05	0	1	1	2	Q04637	Q04637 [867-877]	0	1480.68	0	2.293e-05	2.42
[K].VPALLENQVEER.[T]	1xTMT6plex [N-Term]		1.33466e-05	0	1	1	10	Q9BRS2	Q9BRS2 [482-493]	0	1625.91	0.000239	0.002402	3.8
[K].VTMQNLNDR.[L]	1xTMT6plex [N-Term]		0.0001359	0	3	7	41	P02533; contaminant_KERATIN03; P08779	P02533 [117-125]; contaminant_KERATIN03 [148-156]; P08779 [119-127]	0	1319.69	0.0008851	0.006353	3.1
[K].EEVGEEAIVELVENGK.[K]	1xTMT6plex [K16]; 1xTMT6plex [N-Term]		1.23807e-07	0	1	1	4	P35579	P35579 [48-63]	0	2202.19	0	1.466e-08	4.31
[K].EEVEVAQVQVPTPAR.[D]	1xTMT6plex [N-Term]		0.000907486	0	1	1	1	Q7Z2T5	Q7Z2T5 [15-29]	0	1881.03	0	0.0003566	3.43
[R].VQDDEVGDGTTSVTVLAAELLR.[E]	1xTMT6plex [N-Term]		2.11581e-14	0	1	1	22	P78371	P78371 [90-111]	0	2517.32	0	1.592e-09	6.96
[R].EMEAELEDER.[K]	1xTMT6plex [N-Term]		6.50824e-06	0	1	1	3	P35579	P35579 [1593-1602]	0	1479.68	0	1.305e-06	3.54
[R].EMEENFAVEAANYQDTIGR.[L]	1xTMT6plex [N-Term]		5.26845e-09	0	1	1	2	P08670	P08670 [346-364]	0	2416.13	0	9.346e-10	6.02
[R].EGQGEGETQEAAAATAAAR.[R]	1xTMT6plex [N-Term]		1.31196e-11	0	1	1	8	P58107	P58107 [4216-4234]	0	2046.99	0	4.598e-13	5.67
[R].VPSMVSTSLNAEALQYLQGYLQAASVTLL.[-]	1xTMT6plex [N-Term]		1.12179e-05	0	1	1	2	P55060	P55060 [943-971]	0	3296.76	0	2.416e-06	4.38
[K].EMLQAQLDR.[E]	1xTMT6plex [N-Term]		0.000550213	0	1	1	1	Q92616	Q92616 [832-840]	0	1332.71	0	0.0002004	2.64
[R].EESTTGFDK.[S]	1xTMT6plex [K9]; 1xTMT6plex [N-Term]		4.17609e-05	0	1	1	3	Q9Y2W1	Q9Y2W1 [803-811]	0	1471.77	0.0001942	0.001598	3.07
[R].VTNLSEDTR.[E]	1xTMT6plex [N-Term]		0.000263871	0	1	1	7	O75821	O75821 [243-251]	0	1263.67	0	0.00031	3.11
[K].VTATDLDEPDTLHTR.[L]	1xTMT6plex [N-Term]		1.24527e-07	0	1	1	5	Q08554	Q08554 [264-278]	0	1912.98	0	7.905e-06	5.04
[K].ENPDIVNQSQQAQAR.[E]	1xTMT6plex [N-Term]		7.16153e-07	0	1	1	1	O95376	O95376 [345-359]	0	1926.98	0	1.07e-07	2.88
[K].EELDDVIALD.[-]	1xTMT6plex [N-Term]		0.000540858	0	1	1	1	Q9UBT2	Q9UBT2 [631-640]	0	1360.7	0	0.0001966	2.23
[R].VVAEELENVR.[I]	1xTMT6plex [N-Term]		0.000116268	0	1	1	2	Q8NEZ5	Q8NEZ5 [87-96]	0	1386.78	0	3.612e-05	3.55
[R].VNEDTMELIR.[G]	1xTMT6plex [N-Term]		0.000355901	0	1	1	2	Q6P1M0	Q6P1M0 [421-430]	0	1448.76	0	0.0001227	2.82
[K].VNDDIIVNWVNETLR.[E]	1xTMT6plex [N-Term]		2.03691e-05	0	1	1	4	P13796	P13796 [516-530]	0	2029.09	0	1.382e-05	3.05
[R].ELDSIEAELTR.[R]	1xTMT6plex [N-Term]		0.000715197	0	1	1	1	Q96CS2	Q96CS2 [261-271]	0	1504.81	0	0.0002712	3.29
[R].EGTGTEMPMIGDR.[V]	1xTMT6plex [N-Term]		4.03353e-05	0	1	1	1	Q02790	Q02790 [40-52]	0	1622.77	0	1.033e-05	3.82
[K].EEGGEEVAK.[A]	1xTMT6plex [K9]; 1xTMT6plex [N-Term]		0.000147347	0	1	1	2	Q9Y2J2	Q9Y2J2 [903-911]	0	1405.76	0	4.498e-05	2.48
[R].EEGDLGPVYGFQWR.[H]	1xTMT6plex [N-Term]		5.94981e-07	0	1	1	5	P04818	P04818 [127-140]	0	1881.93	0	8.674e-08	4.1
[K].EQAIGEYEDLR.[A]	1xTMT6plex [N-Term]		0.000656674	0	1	1	1	A0MZ66	A0MZ66 [18-28]	0	1551.79	0	0.0002458	3.25
[R].EQEEAAAPR.[G]	1xTMT6plex [N-Term]		0.00127117	0	1	1	2	Q8IYI6	Q8IYI6 [291-299]	0	1229.63	0	0.0005248	2.63
[K].EIDLLLGQTDDTR.[Y]	1xTMT6plex [N-Term]		1.27075e-06	0	1	1	2	O75643	O75643 [156-168]	0	1717.92	0	2.054e-07	3.75
[K].EQEIEDQK.[N]	1xTMT6plex [K8]; 1xTMT6plex [N-Term]		0.000193277	0	1	1	1	O15269	O15269 [223-230]	0	1476.79	0	6.099e-05	2
[R].EEFGAEPELAVSAPGR.[V]	1xTMT6plex [N-Term]		2.93486e-07	0	1	1	2	P51570	P51570 [22-37]	0	1887.96	0	3.909e-08	5.14
[R].EEFASTCPDDEEIELAYEQVAK.[A]	1xCarbamidomethyl [C7]; 1xTMT6plex [K22]; 1xTMT6plex [N-Term]		2.10956e-07	0	1	1	1	O00299	O00299 [217-238]	0	3031.45	0	2.683e-08	5.42
[R].EEETLDTIK.[Q]	1xTMT6plex [K9]; 1xTMT6plex [N-Term]		0.000487933	0	1	2	1	Q9UMR2	Q9UMR2 [300-308]	0	1535.86	0	0.0001758	2.91
[K].EQFLDGDGWTSR.[W]	1xTMT6plex [N-Term]		1.04358e-06	0	1	1	11	P27797	P27797 [25-36]	0	1639.79	0	1.069e-05	3.89
[R].EPSTASGGGQLNR.[A]	1xTMT6plex [N-Term]		0.000922997	0	1	1	1	Q9P260	Q9P260 [165-177]	0	1502.78	0	0.0003623	1.98
[K].EELEEVIK.[D]	1xTMT6plex [K8]; 1xTMT6plex [N-Term]		0.000408493	0	1	1	4	P28066	P28066 [232-239]	0	1446.85	0	0.000253	3.08
[K].EGTDSSQGIPQLVSNISACQVIAEAVR.[T]	1xCarbamidomethyl [C19]; 1xTMT6plex [N-Term]		3.0211e-07	0	1	1	3	Q99832	Q99832 [11-37]	0	3058.57	0	1.233e-06	4.64
[R].VNEISVEVDSDPR.[A]	1xTMT6plex [N-Term]		2.15901e-07	0	1	1	4	P27708	P27708 [2188-2200]	0	1687.87	0	2.76e-08	3.94
[K].EIEDFDSLEALR.[L]	1xTMT6plex [N-Term]		2.05523e-06	0	1	1	5	P46060	P46060 [44-55]	0	1665.85	0	2.076e-06	4.01
[K].VPAFEGDDGFCVFESNAIAYYVSNEELR.[G]	1xCarbamidomethyl [C11]; 1xTMT6plex [N-Term]		1.31955e-09	0	1	1	16	P26641	P26641 [58-85]	0	3427.6	0	4.532e-09	6.53
[K].ENSETVVTGSLDDLVK.[V]	1xTMT6plex [K16]; 1xTMT6plex [N-Term]		1.18182e-05	0	1	1	4	Q9GZS3	Q9GZS3 [30-45]	0	2164.17	0	2.562e-06	3.78
[K].ENVATTDTLESTTVGTSV.[-]	1xTMT6plex [N-Term]		9.37427e-06	0	1	1	1	Q15046	Q15046 [580-597]	0	2054.03	0	1.983e-06	4.25
[R].ENVEAAQSYR.[R]	1xTMT6plex [N-Term]		0.00067564	0	1	1	1	Q8IUI8	Q8IUI8 [18-27]	0	1395.71	0	0.000254	2.58
[R].EELSNVLAAMR.[K]	1xTMT6plex [N-Term]		7.40586e-05	0	1	1	2	Q9Y3U8	Q9Y3U8 [88-98]	0	1461.79	0	2.618e-05	3.72
[R].ELEDATETADAMNR.[E]	1xTMT6plex [N-Term]		2.84286e-08	0	1	1	4	P35579	P35579 [1899-1912]	0	1794.84	0	5.148e-09	4.13
[K].VNPDTGYINYDQLEENAR.[L]	1xTMT6plex [N-Term]		5.7969e-10	0	1	1	1	P34896	P34896 [174-191]	0	2340.13	0	3.357e-11	4.09
[R].EEIQPGDIVIIDQFIDR.[T]	1xTMT6plex [N-Term]		1.45184e-06	0	1	1	1	Q13126	Q13126 [100-116]	0	2229.2	0	2.386e-07	3.94
[R].EPAAEIEALLGMDLVR.[L]	1xTMT6plex [N-Term]		2.40936e-05	0	1	1	4	Q12765	Q12765 [99-114]	0	1956.07	0	5.342e-05	4.64
[K].VTADVTSAVMGNPVTR.[E]	1xTMT6plex [N-Term]		2.72977e-06	0	1	1	2	Q6P3W7	Q6P3W7 [15-30]	0	1846.99	0	4.886e-07	3.77
[R].EELQLLQEQGSYVGEVVR.[A]	1xTMT6plex [N-Term]		1.51639e-11	0	1	1	6	P62195	P62195 [61-78]	0	2305.22	0	5.398e-13	6.08
[R].VTYVVLDEADR.[M]	1xTMT6plex [N-Term]		4.01025e-05	0	1	1	4	Q7L014	Q7L014 [523-533]	0	1508.82	0	2.913e-05	3.99
[R].VNLAIWDTAGQER.[F]	1xTMT6plex [N-Term]		8.67009e-07	0	1	1	3	Q9UL25	Q9UL25 [68-80]	0	1701.91	0	1.329e-07	3.96
[K].EELIAELQDCEGLIVR.[S]	1xCarbamidomethyl [C10]; 1xTMT6plex [N-Term]		1.7425e-07	0	1	1	3	O43175	O43175 [39-54]	0	2116.12	0	2.152e-08	5.17
[R].EELLAEFGSGTLDLPALTR.[R]	1xTMT6plex [N-Term]		7.85732e-11	0	1	1	11	P58107	P58107 [2551-2569]; [3085-3103]; [3619-3637]; [4153-4171]; [4687-4705]	0	2261.22	0	1.234e-11	5.72
[R].EPLTPEEVQSVR.[E]	1xTMT6plex [N-Term]		0.000289337	0	1	1	6	Q6FI81	Q6FI81 [133-144]	0	1612.87	0	0.0001886	3.89
[R].ENVNLAQIR.[T]	1xTMT6plex [N-Term]		0.000236507	0	1	1	4	P48444	P48444 [123-131]	0	1285.74	0	7.713e-05	2.89
[K].VMVELLGSYTEDNASQAR.[V]	1xTMT6plex [N-Term]		5.96666e-06	0	1	1	7	Q7L2H7	Q7L2H7 [184-201]	0	2212.11	0	2.023e-05	5.78
[K].ELVVTQLGYDTR.[V]	1xTMT6plex [N-Term]		1.59283e-06	0	1	1	5	Q01813	Q01813 [290-301]	0	1622.9	0	2.187e-06	4.33
[R].EFADFEYR.[K]	1xTMT6plex [N-Term]		0.000425232	0	1	1	4	Q8ND56	Q8ND56 [449-456]	0	1305.63	0.000239	0.002727	2.79
[R].EGLEYIPLR.[H]	1xTMT6plex [N-Term]		0.000723376	0	1	1	3	Q15392	Q15392 [317-325]	0	1318.76	0	0.0002754	2.86
[K].EGLELPEDEEEK.[K]	1xTMT6plex [K12]; 1xTMT6plex [N-Term]		7.45788e-07	0	2	4	6	P07900; P08238	P07900 [547-558]; P08238 [539-550]	0	1874.96	0	1.346e-05	3.96
[R].ELLQESALIR.[K]	1xTMT6plex [N-Term]		7.49204e-05	0	1	1	5	Q12931	Q12931 [403-412]	0	1400.83	0	2.088e-05	3.63
[K].EIEQEAAVELSQLR.[D]	1xTMT6plex [N-Term]		5.3763e-08	0	1	1	2	P47985	P47985 [183-196]	0	1844	0	5.689e-09	4.92
[R].EGLDWDLIYVGR.[K]	1xTMT6plex [N-Term]		2.73669e-05	0	1	1	4	Q8NBJ5	Q8NBJ5 [458-469]	0	1664.88	0	0.0004205	4.17
[K].EGGQIAVFDATNTTR.[E]	1xTMT6plex [N-Term]		2.71412e-08	0	1	1	2	Q16875	Q16875 [117-131]	0	1808.93	0	2.623e-09	4.85
[R].EGNQEVPFDVPELWYEDEK.[H]	1xTMT6plex [K19]; 1xTMT6plex [N-Term]		2.75258e-05	0	1	1	3	P42704	P42704 [1002-1020]	0	2781.37	0	6.681e-06	4.02
[R].EGGGAIEEEAK.[E]	1xTMT6plex [K11]; 1xTMT6plex [N-Term]		2.46582e-05	0	1	1	1	Q8TAQ2	Q8TAQ2 [777-787]	0	1547.83	0	5.903e-06	3.75
[R].EGGDGEEQDVGDAGR.[L]	1xTMT6plex [N-Term]		0.000274726	0	1	1	2	Q8N1G4	Q8N1G4 [292-306]	0	1719.76	0	9.105e-05	2.66
[K].VSALDLAVLDQVEAR.[L]	1xTMT6plex [N-Term]		9.45712e-07	0	1	1	3	Q13561	Q13561 [268-282]	0	1828.04	0	1.468e-07	4.51
[K].EGETYFDVVAVVDPVTR.[E]	1xTMT6plex [N-Term]		9.70721e-10	0	1	1	4	Q9NYU2	Q9NYU2 [982-998]	0	2125.1	0	6.026e-11	4.66
[R].EGDVQLNFDMPFIFAEVNADR.[I]	1xTMT6plex [N-Term]		1.03755e-06	0	1	1	1	Q08188	Q08188 [377-397]	0	2656.29	0	1.63e-07	4.4
[R].EIMDAAEDYAK.[E]	1xTMT6plex [K11]; 1xTMT6plex [N-Term]		6.81754e-08	0	1	1	13	P14868	P14868 [16-26]	0	1713.88	0	7.847e-08	3.96
[R].ELNEDVSADVEER.[F]	1xTMT6plex [N-Term]		6.1425e-08	0	1	1	2	Q8TEQ6	Q8TEQ6 [878-890]	0	1733.84	0	6.607e-09	4.59
[R].EGDVLTLLESER.[E]	1xTMT6plex [N-Term]		8.11146e-08	0	1	1	14	P62857	P62857 [52-63]	0	1589.86	0	9.069e-09	3.98
[K].EGDPAIYAER.[A]	1xTMT6plex [N-Term]		0.000110374	0	1	1	2	Q9UGI8	Q9UGI8 [245-254]	0	1349.69	0.0001942	0.001548	2.53
[K].ELNMIIMLPDETTDLR.[T]	1xTMT6plex [N-Term]		5.2833e-06	0	1	1	1	P35237	P35237 [227-242]	0	2133.11	0	1.033e-06	3
[K].ELNQVMEQLGDAR.[I]	1xTMT6plex [N-Term]		6.9975e-07	0	1	1	2	Q14683	Q14683 [476-488]	0	1731.89	0	1.046e-07	4.43
[K].EIESEIDSEEELINK.[K]	1xTMT6plex [K15]; 1xTMT6plex [N-Term]		1.13174e-06	0	1	1	1	Q14566	Q14566 [755-769]	0	2235.16	0	1.8e-07	4.8
[K].EGNGTVMGAEIR.[H]	1xTMT6plex [N-Term]		2.20892e-05	0	1	1	2	P60660	P60660 [99-110]	0	1462.75	0	5.236e-06	3.73
[K].EIEYEVVR.[D]	1xTMT6plex [N-Term]		0.000938765	0	1	1	2	P27708	P27708 [599-606]	0	1265.69	0	0.0003705	2.94
[R].EIFDIAFPDEQAEALAVER.[-]	1xTMT6plex [N-Term]		9.01532e-05	0	1	1	1	P36776	P36776 [941-959]	0	2392.22	0	2.581e-05	4.37
[K].EGMNIVEAMER.[F]	1xTMT6plex [N-Term]		1.81983e-06	0	1	1	9	P62937	P62937 [134-144]	0	1507.74	0	4.511e-06	3.4
[K].VSLLEIYNEELFDLLNPSSDVSER.[L]	1xTMT6plex [N-Term]		1.70268e-13	0	1	1	10	P52732	P52732 [158-181]	0	3010.55	0	3.239e-10	6.56
[K].EIFEQPESVVNTMR.[G]	1xTMT6plex [N-Term]		2.27381e-05	0	1	1	2	Q06210	Q06210 [346-359]	0	1907.97	0	5.405e-06	3.72
[truncated: 1,831 more rows]

## Sheet: Batch 2
Annotated Sequence	Modifications	Modifications in Master Proteins	Qvality PEP	Qvality q-value	# Protein Groups	# Proteins	# PSMs	Master Protein Accessions	Positions in Master Proteins	# Missed Cleavages	Theo. MH+ [Da]	Percolator q-Value (by Search Engine): Sequest HT	Percolator PEP (by Search Engine): Sequest HT	XCorr (by Search Engine): Sequest HT
[K].MINTDLSR.[I]	1xTMT6plex [N-Term]		0.00763946	0	1	1	3	P36578	P36578 [284-291]	0	1178.64	0	0.0016	2.75
[R].MLPQAATEDDIR.[G]	1xTMT6plex [N-Term]		4.35774e-07	0	1	1	2	P98175	P98175 [135-146]	0	1588.82	0	1.698e-09	3.88
[-].MLSLDFLDDVR.[R]	1xTMT6plex [N-Term]		0.00115972	0	1	1	1	P67812	P67812 [1-11]	0	1552.82	0	7.418e-05	2.22
[K].MNQVEDEVFEEFCR.[E]	1xCarbamidomethyl [C13]; 1xTMT6plex [N-Term]		6.16049e-07	0	1	1	2	Q14683	Q14683 [769-782]	0	2060.93	0	2.733e-09	3.72
[K].MNVSPDVNYEELAR.[C]	1xTMT6plex [N-Term]		5.62949e-06	0	1	1	4	P17980	P17980 [373-386]	0	1865.93	0	5.843e-06	4.11
[K].MPPYDEQTQAFIDAAQEAR.[N]	1xTMT6plex [N-Term]		6.1939e-07	0	1	1	4	P14314	P14314 [356-374]	0	2410.15	0	2.746e-09	5.41
[K].MQQNIQELEEQLEEEESAR.[Q]	1xTMT6plex [N-Term]		1.05243e-06	0	1	1	2	P35579	P35579 [941-959]	0	2562.22	0	5.636e-09	6.82
[R].MSVEADINGLR.[R]	1xTMT6plex [N-Term]		2.28523e-05	0	2	4	5	P02533; contaminant_KERATIN10	P02533 [212-222]; contaminant_KERATIN10 [177-187]	0	1433.76	0	2.305e-06	3.27
[R].MTLDDFR.[I]	1xTMT6plex [N-Term]		0.0100549	0	1	2	22	P35527	P35527 [234-240]	0	1126.58	0.0004121	0.01073	2.65
[K].MVEGFFDR.[G]	1xTMT6plex [N-Term]		0.00372701	0	1	2	2	P00367	P00367 [69-76]	0	1229.62	0	0.0003629	2.61
[K].MVFETGQFDDAED.[-]	1xTMT6plex [N-Term]		0.000349084	0	1	1	1	Q9NQ92	Q9NQ92 [172-184]	0	1732.76	0	1.459e-05	3.32
[K].MFVLDEADEMLSR.[G]	1xOxidation [M]; 1xTMT6plex [N-Term]		0.000120268	0	1	1	8	P60842	P60842 [178-190]	0	1800.87	0	3.464e-06	2.97
[K].IYIDSNNNPER.[F]	1xTMT6plex [N-Term]		7.27229e-05	0	1	1	8	Q00610	Q00610 [882-892]	0	1563.8	0	1.819e-06	3.72
[R].LYLEDDDPVQAEAYINR.[A]	1xTMT6plex [N-Term]		1.53409e-07	0	1	1	4	Q9BT78	Q9BT78 [154-170]	0	2253.12	0	4.126e-10	4.97
[K].LYQEVEIASVDAFQGR.[E]	1xTMT6plex [N-Term]		0.00540936	0	1	1	2	Q92900	Q92900 [828-843]	0	2054.08	0	0.0005996	1.87
[K].LYQPEYQEVSTEEQR.[E]	1xTMT6plex [N-Term]		1.88076e-08	0	1	1	9	Q9Y4L1	Q9Y4L1 [754-768]	0	2128.04	0	9.584e-10	4.9
[R].MCINTEWGAFGDDGSLEDIR.[T]	1xCarbamidomethyl [C2]; 1xTMT6plex [N-Term]		3.23632e-07	0	1	1	1	P19367	P19367 [255-274]	0	2515.14	0	1.142e-09	2.88
[K].MDATANDVPSDR.[Y]	1xTMT6plex [N-Term]		2.98954e-06	0	1	1	12	P13667	P13667 [583-594]	0	1520.72	0	8.966e-08	3.56
[K].MDATANDVPSPYEVR.[G]	1xTMT6plex [N-Term]		4.82945e-07	0	1	1	11	P30101	P30101 [434-448]	0	1893.92	0	2.546e-08	5.09
[K].MDCQECPEGYR.[V]	2xCarbamidomethyl [C3; C6]; 1xTMT6plex [N-Term]		1.3893e-05	0	1	1	3	P21333	P21333 [2474-2484]	0	1673.69	0	2.477e-06	3.43
[K].MDPNDQAQR.[D]	1xTMT6plex [N-Term]		0.00902832	0	1	1	1	Q96JJ3	Q96JJ3 [305-313]	0	1303.63	0	0.001207	2.62
[R].MDSTNADALYVR.[G]	1xTMT6plex [N-Term]		5.7733e-07	0	1	1	3	Q99615	Q99615 [205-216]	0	1584.79	0	2.489e-09	3.78
[K].MDVAQSELDIYLSR.[H]	1xTMT6plex [N-Term]		0.000293602	0	1	1	1	Q9NTJ3	Q9NTJ3 [499-512]	0	1868.96	0	1.154e-05	3.13
[R].MEEADALIESLCR.[D]	1xCarbamidomethyl [C12]; 1xTMT6plex [N-Term]		6.31816e-05	0	1	1	2	Q99460	Q99460 [560-572]	0	1765.87	0	1.438e-06	3.64
[K].MEEANIQPNR.[V]	1xTMT6plex [N-Term]		0.00239307	0	1	1	2	P42704	P42704 [188-197]	0	1430.73	0	0.0001991	3.55
[R].MEVQEQEEDISSLIR.[S]	1xTMT6plex [N-Term]		7.94385e-07	0	1	1	5	P78527	P78527 [3218-3232]	0	2035.02	0	1.38e-07	4.7
[K].MFVLDEADEMLSR.[G]	1xTMT6plex [N-Term]		2.15322e-05	0	1	1	3	P60842	P60842 [178-190]	0	1784.88	0	3.357e-07	4.09
[R].MVQDGDFVR.[Y]	1xTMT6plex [N-Term]		0.00102965	0	1	1	3	Q96AY3	Q96AY3 [170-178]	0	1295.66	0	6.337e-05	2.98
[R].NEEDAAELVALAQAVNAR.[A]	1xTMT6plex [N-Term]		5.07039e-07	0	1	2	2	P22314	P22314 [351-368]	0	2113.11	0	3.491e-09	4.9
[K].NEGSESAPEGQAQQR.[R]	1xTMT6plex [N-Term]		0.00300275	0	1	1	3	P67809	P67809 [171-185]	0	1816.86	0.0002144	0.005286	1.85
[R].NELEIPGQYDGR.[G]	1xTMT6plex [N-Term]		0.000220423	0	1	1	3	P78527	P78527 [3697-3708]	0	1619.82	0	1.547e-05	3.86
[R].NENQLIIFADDTYPR.[W]	1xTMT6plex [N-Term]		0.00132042	0	1	1	2	Q15393	Q15393 [1017-1031]	0	2038.04	0	8.859e-05	4.8
[R].NEQDAYAINSYTR.[S]	1xTMT6plex [N-Term]		5.98547e-05	0	1	1	3	P24752	P24752 [209-221]	0	1773.86	0	7.451e-06	3.45
[R].NESCSENYTTDFIYQLYSEEGK.[G]	1xCarbamidomethyl [C4]; 1xTMT6plex [K22]; 1xTMT6plex [N-Term]		6.06132e-07	0	1	1	1	Q01813	Q01813 [638-659]	0	3135.45	0	2.656e-09	4.85
[K].NFEWVAER.[V]	1xTMT6plex [N-Term]		0.0108419	0	1	1	3	P22234	P22234 [248-255]	0	1279.66	0.0001513	0.004142	2.41
[K].NFGEEVDDESLK.[E]	1xTMT6plex [K12]; 1xTMT6plex [N-Term]		0.000195693	0	1	1	1	Q13310	Q13310 [197-208]	0	1839.94	0	6.668e-06	3.15
[K].NFITAEELR.[R]	1xTMT6plex [N-Term]		0.000626058	0	1	1	6	O43707	O43707 [860-868]	0	1321.73	0	0.0008554	3.47
[K].NFLVEEEQR.[Q]	1xTMT6plex [N-Term]		0.00113491	0	1	1	8	P19474	P19474 [187-195]	0	1392.73	0	0.000235	3.93
[R].NFQEEQINTR.[D]	1xTMT6plex [N-Term]		0.000190472	0	1	1	9	Q8IXB1	Q8IXB1 [757-766]	0	1507.77	0	3.251e-05	3.74
[K].NGDGFVSLEEFLGDYR.[W]	1xTMT6plex [N-Term]		1.45588e-09	0	1	1	5	Q14257	Q14257 [201-216]	0	2047	0	1.148e-10	5.18
[K].NGETELCMEGR.[G]	1xCarbamidomethyl [C7]; 1xTMT6plex [N-Term]		0.000189444	0	1	1	1	O95433	O95433 [295-305]	0	1524.7	0	6.389e-06	3.19
[K].NGVYISEENFR.[V]	1xTMT6plex [N-Term]		0.000129029	0	1	1	2	P52732	P52732 [396-406]	0	1556.79	0	5.826e-06	3.58
[R].NEDEDSPNK.[L]	1xTMT6plex [K9]; 1xTMT6plex [N-Term]		0.000690069	0	1	1	13	P62899	P62899 [93-101]	0	1505.75	0	0.0005112	3.53
[K].MVQFEENGR.[K]	1xTMT6plex [N-Term]		0.00132758	0	1	1	8	P49368	P49368 [182-190]	0	1338.67	0	8.929e-05	3.3
[R].NEAGLQCDQNGQYR.[A]	1xCarbamidomethyl [C7]; 1xTMT6plex [N-Term]		8.63051e-09	0	1	1	51	P01266	P01266 [1517-1530]	0	1881.87	0	2.35e-10	5.06
[R].NDLYITIER.[G]	1xTMT6plex [N-Term]		0.00116601	0	1	1	5	Q8N1I0	Q8N1I0 [402-410]	0	1365.76	0	7.517e-05	2.98
[R].MVTGDNINTAR.[A]	1xTMT6plex [N-Term]		0.00512515	0	1	2	1	P20020	P20020 [706-716]	0	1420.74	0	0.0005599	2.75
[R].NAEPNINAR.[S]	1xTMT6plex [N-Term]		0.00589713	0	1	1	10	Q9ULV0	Q9ULV0 [1280-1288]	0	1227.66	0.0002838	0.009709	2.94
[R].NAFACFDEEATGTIQEDYLR.[E]	1xCarbamidomethyl [C5]; 1xTMT6plex [N-Term]		8.72439e-09	0	1	2	2	O14950	O14950 [105-124]	0	2579.19	0	1.84e-07	4.13
[R].NASSEEIQR.[A]	1xTMT6plex [N-Term]		0.00239307	0	1	1	2	Q9UBU9	Q9UBU9 [538-546]	0	1262.65	0	0.001036	2.68
[K].NAVEEYVYEFR.[D]	1xTMT6plex [N-Term]		2.26064e-05	0	1	1	4	Q92598	Q92598 [636-646]	0	1647.82	0	3.597e-07	4.12
[R].NAVLNTEAR.[T]	1xTMT6plex [N-Term]		0.00570927	0	1	1	1	Q969V3	Q969V3 [65-73]	0	1216.68	0	0.0006457	3.1
[R].NCWCVDEAGQELEGMR.[S]	2xCarbamidomethyl [C2; C4]; 1xTMT6plex [N-Term]		1.01691e-10	0	1	1	37	P01266	P01266 [897-912]	0	2182.95	0	2.054e-14	6.26
[R].NCWCVDEAGQELEGMR.[S]	2xCarbamidomethyl [C2; C4]; 1xOxidation [M15]; 1xTMT6plex [N-Term]		1.73112e-06	0	1	1	5	P01266	P01266 [897-912]	0	2198.95	0	8.049e-06	4.52
[K].NDLAVVDVR.[I]	1xTMT6plex [N-Term]		0.0133715	0	1	1	1	P19338	P19338 [334-342]	0	1229.71	0	0.002047	2.35
[K].NDQCYDDIR.[V]	1xCarbamidomethyl [C4]; 1xTMT6plex [N-Term]		0.00284482	0	1	1	2	Q9ULV4	Q9ULV4 [20-28]	0	1427.64	0	0.0002511	2.01
[K].LYGDADYLEER.[H]	1xTMT6plex [N-Term]		0.0101092	0	1	1	2	P17812	P17812 [467-477]	0	1572.77	0	0.001401	2.51
[K].LYEIGAGTSEVR.[R]	1xTMT6plex [N-Term]		8.91573e-06	0	1	1	1	P26440	P26440 [399-410]	0	1523.83	0	1.018e-07	3.51
[R].IYDDDFFQNLDGVANALDNVDAR.[M]	1xTMT6plex [N-Term]		1.79793e-06	0	1	2	4	P22314	P22314 [559-581]	0	2829.35	0	1.009e-07	5.45
[K].LSLDVEIATYR.[QR]	1xTMT6plex [N-Term]		0.000140694	0	2	2	4	Q7Z794; Q8N1N4	Q7Z794 [457-467]; Q8N1N4 [404-414]	0	1508.85	0	4.28e-06	2.71
[K].ISITEGIER.[G]	1xTMT6plex [N-Term]		0.00384976	0	1	1	2	P15924	P15924 [2631-2639]	0	1246.72	0	0.001082	2.59
[R].LSQEEILGSTR.[L]	1xTMT6plex [N-Term]		0.000336114	0	1	1	1	Q9NSK0	Q9NSK0 [17-27]	0	1461.81	0	1.388e-05	2.41
[R].LSQEQVDNFTLDINTAYAR.[L]	1xTMT6plex [N-Term]		3.16128e-08	0	1	1	1	Q16891	Q16891 [527-545]	0	2427.24	0	4.887e-11	3.98
[R].LSQLEGVNVER.[Y]	1xTMT6plex [N-Term]		0.000125586	0	1	1	3	Q96QK1	Q96QK1 [227-237]	0	1472.83	0	3.672e-06	3.18
[R].LSSEMNTSTVNSAR.[E]	1xTMT6plex [N-Term]		2.83727e-05	0	1	1	1	P20700	P20700 [277-290]	0	1725.86	0	4.887e-07	3.52
[R].LSSETGGMGSS.[-]	1xTMT6plex [N-Term]		0.00121099	0	1	1	2	Q15366	Q15366 [355-365]	0	1241.59	0	7.892e-05	3.16
[R].ISTASGDGR.[H]	1xTMT6plex [N-Term]		0.00334537	0	1	2	2	Q5JWF2	Q5JWF2 [991-999]	0	1092.58	0	0.0003127	2.17
[R].ISTEEAIR.[K]	1xTMT6plex [N-Term]		0.0102738	0	1	1	4	P15924	P15924 [2745-2752]	0	1147.65	0.0001513	0.002602	2.65
[K].LSVDEAVDVGLVNEELR.[E]	1xTMT6plex [N-Term]		3.10491e-06	0	1	1	1	P58107	P58107 [1949-1965]	0	2086.12	0	2.442e-08	3.86
[R].LSVEADINGLR.[R]	1xTMT6plex [N-Term]		1.51491e-05	0	1	2	6	Q04695	Q04695 [181-191]	0	1415.81	0	7.569e-07	3.37
[R].ISGLIYEETR.[G]	1xTMT6plex [N-Term]		0.000323626	0	1	1	17	P62805	P62805 [47-56]	0	1409.78	0	1.976e-05	3.86
[K].LSEQELQFR.[R]	1xTMT6plex [N-Term]		0.00417458	0	1	1	5	Q16891	Q16891 [517-525]	0	1378.75	0	0.001066	2.61
[K].LSELEPGTGDLR.[F]	1xTMT6plex [N-Term]		0.00325622	0	1	1	3	P58107	P58107 [188-199]	0	1515.82	0	0.0005464	3.12
[K].IQQDADSVITVGR.[G]	1xTMT6plex [N-Term]		1.60486e-06	0	1	1	1	Q9H3P7	Q9H3P7 [387-399]	0	1630.9	0	9.936e-09	4.46
[K].LQQTEAELR.[K]	1xTMT6plex [N-Term]		0.00151152	0	1	1	3	P26640	P26640 [1243-1251]	0	1316.74	0	0.0004231	2.89
[R].LQSIGTENTEENR.[R]	1xTMT6plex [N-Term]		1.05243e-06	0	1	1	5	P04075	P04075 [44-56]	0	1719.87	0	5.608e-09	3.84
[K].IQVLQQQADDAEER.[A]	1xTMT6plex [N-Term]		2.14148e-08	0	1	1	4	A6NL28	A6NL28 [14-27]	0	1871.97	0	2.877e-11	5.51
[R].LSAEDLVLEGAGLR.[V]	1xTMT6plex [N-Term]		0.000336114	0	1	1	2	P11047	P11047 [590-603]	0	1671.95	0	1.386e-05	3.31
[R].ISAVESQPSR.[K]	1xTMT6plex [N-Term]		0.00243218	0	1	1	2	Q9Y520	Q9Y520 [912-921]	0	1302.72	0	0.0006341	2.97
[R].ISAVSVAER.[V]	1xTMT6plex [N-Term]		0.00160414	0	1	1	5	Q08211	Q08211 [448-456]	0	1160.68	0	0.0001963	3.09
[K].LSDALAVEDDQVAPVPLNVVETSSSVR.[E]	1xTMT6plex [N-Term]		1.63987e-09	0	1	1	1	Q86UP2	Q86UP2 [86-112]	0	3039.6	0	8.874e-13	5.46
[R].LSDETLIDIMTR.[F]	1xTMT6plex [N-Term]		2.47839e-05	0	1	1	4	P19367	P19367 [31-42]	0	1635.88	0	2.6e-06	3.52
[K].LSDGFNGADLR.[N]	1xTMT6plex [N-Term]		0.000117059	0	1	1	4	P62333	P62333 [334-344]	0	1393.73	0	3.319e-06	2.95
[K].LSEEEILENPDLFLTSEATDYGR.[Q]	1xTMT6plex [N-Term]		2.38168e-12	0	1	1	9	Q14257	Q14257 [283-305]	0	2870.41	0	7.259e-15	6.71
[K].LSEELSGGR.[L]	1xTMT6plex [N-Term]		0.00580244	0	1	1	4	P61158	P61158 [349-357]	0	1176.64	0	0.0006615	2.81
[K].LSELEAALQR.[A]	1xTMT6plex [N-Term]		0.000583552	0	1	2	7	contaminant_KERATIN20	contaminant_KERATIN20 [353-362]	0	1358.78	0	4.183e-05	3.41
[R].LSENVIDR.[M]	1xTMT6plex [N-Term]		0.0124023	0	1	1	1	Q9NX63	Q9NX63 [28-35]	0	1174.66	0	0.00186	2.78
[K].LTEENTTLR.[E]	1xTMT6plex [N-Term]		0.00558737	0	1	1	1	Q86TG7	Q86TG7 [37-45]	0	1305.72	0	0.0006268	2.55
[R].LTELETAVR.[C]	1xTMT6plex [N-Term]		0.0026092	0	1	1	3	Q13561	Q13561 [231-239]	0	1260.74	0	0.0009924	3.06
[K].ITGQLESLESR.[W]	1xTMT6plex [N-Term]		0.0109592	0	1	1	2	Q9UPN3	Q9UPN3 [5423-5433]	0	1461.81	0	0.001572	3.11
[R].IVLENSSR.[E]	1xTMT6plex [N-Term]		0.00917539	0	1	2	8	Q96JJ3	Q96JJ3 [391-398]	0	1146.67	0.001127	0.02951	2.65
[K].LVIIEGDLER.[T]	1xTMT6plex [N-Term]		3.50366e-05	0	1	1	8	P06753	P06753 [170-179]	0	1385.82	0	8.474e-06	4.03
[K].LVILEGELER.[AS]	1xTMT6plex [N-Term]		6.66934e-05	0	1	2	7	P67936	P67936 [133-142]	0	1399.84	0	2.456e-06	3.75
[K].LVIIESDLER.[A]	1xTMT6plex [N-Term]		0.00152795	0	1	1	1	P09493	P09493 [169-178]	0	1415.83	0	0.0001078	3.31
[K].LVPLNQESVEER.[V]	1xTMT6plex [N-Term]		0.00198062	0	1	1	1	Q8N1F7	Q8N1F7 [719-730]	0	1641.9	0	0.0001533	2.55
[K].LVQDVANNTNEEAGDGTTTATVLAR.[S]	1xTMT6plex [N-Term]		3.61884e-11	0	1	1	12	P10809	P10809 [97-121]	0	2789.41	0	4.63e-11	7.87
[R].LVSDGNINSDR.[I]	1xTMT6plex [N-Term]		0.00727766	0	1	1	2	Q01082	Q01082 [1235-1245]	0	1418.74	0	0.0008957	3.12
[K].LVTTVTEIAG.[-]	1xTMT6plex [N-Term]		0.00622401	0	1	1	5	Q01518	Q01518 [466-475]	0	1232.73	0.0001513	0.002508	2.9
[K].LVVSTQTALA.[-]	1xTMT6plex [N-Term]		0.000944309	0	1	1	27	contaminant_INT-STD1	contaminant_INT-STD1 [598-607]	0	1231.75	0.0001513	0.003096	2.87
[R].LWNFTEEEVSER.[V]	1xTMT6plex [N-Term]		6.66934e-05	0	1	1	2	Q5SWX8	Q5SWX8 [124-135]	0	1767.88	0	1.555e-06	3.43
[R].LWVDEAVR.[A]	1xTMT6plex [N-Term]		0.00485585	0	1	1	3	P58107	P58107 [337-344]	0	1216.69	0	0.000604	3.05
[K].IYDALDVSLIER.[G]	1xTMT6plex [N-Term]		3.33111e-06	0	1	1	24	P54136	P54136 [322-333]	0	1635.92	0	9.533e-08	3.98
[K].LVIEEAER.[S]	1xTMT6plex [N-Term]		0.00549764	0	1	1	15	P50991	P50991 [396-403]	0	1187.68	0	0.000939	3.26
[R].LVLDTVNEVSR.[A]	1xTMT6plex [N-Term]		0.000382704	0	1	1	1	Q9UPN3	Q9UPN3 [5617-5627]	0	1473.85	0	1.652e-05	2.92
[K].LVGILDILDEENR.[L]	1xTMT6plex [N-Term]		9.22651e-05	0	1	1	1	Q9UM54	Q9UM54 [522-534]	0	1727.97	0	2.418e-06	2.38
[K].LVGDVDFEGVR.[Q]	1xTMT6plex [N-Term]		5.48922e-05	0	1	1	5	P13995	P13995 [289-299]	0	1434.78	0	1.192e-06	3.71
[R].LTLEDLEDSWDR.[G]	1xTMT6plex [N-Term]		1.51215e-06	0	1	1	3	Q6P2Q9	Q6P2Q9 [1403-1414]	0	1720.86	0	9.214e-09	3.03
[K].ITITNDQNR.[L]	1xTMT6plex [N-Term]		0.000657285	0	1	6	41	P11021	P11021 [524-532]	0	1303.72	0	7.92e-05	3.55
[R].LTNVAATSGDGYR.[G]	1xTMT6plex [N-Term]		2.1416e-05	0	1	1	2	Q32P28	Q32P28 [489-501]	0	1553.81	0	1.019e-06	4.04
[K].ITPLEIEVLEETVQTMDTS.[-]	1xTMT6plex [N-Term]		5.48922e-05	0	1	1	2	Q99436	Q99436 [259-277]	0	2377.23	0	1.193e-06	4.12
[K].LTQEQVSDSQVLIR.[S]	1xTMT6plex [N-Term]		1.72492e-05	0	1	1	1	Q9P0I2	Q9P0I2 [44-57]	0	1845.03	0	2.493e-07	3.19
[K].NLDSLEEDLDFLR.[D]	1xTMT6plex [N-Term]		7.98694e-07	0	1	1	5	P61758	P61758 [154-166]	0	1807.93	0	3.865e-09	4.26
[R].LTSSVSCALDEAAAALTR.[M]	1xCarbamidomethyl [C7]; 1xTMT6plex [N-Term]		0.000438114	0	1	2	1	O75179	O75179 [204-221]	0	2065.08	0	1.988e-05	2.89
[R].LTVEDPVTVEYITR.[Y]	1xTMT6plex [N-Term]		3.80653e-07	0	1	1	8	O14818	O14818 [96-109]	0	1864.03	0	2.959e-05	4.09
[R].LTWHSCPEDEAQ.[-]	1xCarbamidomethyl [C6]; 1xTMT6plex [N-Term]		0.00455126	0	1	1	2	Q13185	Q13185 [172-183]	0	1701.77	0	0.0004765	2.32
[R].LVEGESDNR.[N]	1xTMT6plex [N-Term]		0.000433401	0	1	1	3	O94776	O94776 [161-169]	0	1247.64	0	0.0008305	3.19
[K].LTVDSAIAR.[D]	1xTMT6plex [N-Term]		0.00163037	0	1	1	2	P15924	P15924 [2067-2075]	0	1174.7	0	0.000118	2.91
[K].LQPFATEADVEEALR.[L]	1xTMT6plex [N-Term]		3.0659e-07	0	1	1	8	P33992	P33992 [628-642]	0	1918.01	0	5.845e-09	4.3
[K].NIEIDSPYEISR.[A]	1xTMT6plex [N-Term]		6.59758e-05	0	1	1	10	P04843	P04843 [380-391]	0	1664.87	0	1.526e-06	4.28
[K].NLGLEELGIELDPR.[G]	1xTMT6plex [N-Term]		0.000142224	0	1	1	2	P09622	P09622 [321-334]	0	1797	0	4.344e-06	3.65
[K].QLEEQNAR.[L]	1xTMT6plex [N-Term]		0.00855483	0	1	1	2	Q14203	Q14203 [362-369]	0	1216.65	0	0.001116	2.34
[R].QLEESVDALSEELVQLR.[A]	1xTMT6plex [N-Term]		6.0831e-08	0	1	1	7	P33176	P33176 [659-675]	0	2187.17	0	1.187e-10	6.51
[R].QLEVYTSGGDPESVAGEYGR.[H]	1xTMT6plex [N-Term]		3.78578e-10	0	1	1	3	Q9Y262	Q9Y262 [243-262]	0	2343.13	0	1.212e-13	4.67
[R].QLGEANEEFALR.[V]	1xTMT6plex [N-Term]		7.74597e-06	0	1	1	3	Q9Y679	Q9Y679 [298-309]	0	1605.84	0	4.101e-07	3.7
[K].QLLEELER.[Q]	1xTMT6plex [N-Term]		0.0088836	0	1	1	1	Q9NWB6	Q9NWB6 [171-178]	0	1258.72	0	0.001182	3.01
[R].QLLEEMLTSYR.[L]	1xTMT6plex [N-Term]		0.00100218	0	1	1	2	O75688	O75688 [409-419]	0	1611.86	0	6.106e-05	3.5
[R].QLLEGEESR.[M]	1xTMT6plex [N-Term]		0.0016392	0	1	1	3	Q7Z794	Q7Z794 [468-476]	0	1289.69	0	0.0001193	2.57
[R].QLLLTADDR.[V]	1xTMT6plex [N-Term]		0.000219234	0	1	1	7	P04075	P04075 [61-69]	0	1273.73	0	7.806e-06	3.76
[K].QLQDIATLADQR.[R]	1xTMT6plex [N-Term]		4.00373e-06	0	1	1	1	O95373	O95373 [991-1002]	0	1600.89	0	3.441e-08	3.88
[R].QLQLEAEEQR.[K]	1xTMT6plex [N-Term]		9.6868e-05	0	1	1	2	Q8N1G4	Q8N1G4 [415-424]	0	1472.79	0	2.571e-06	3.09
[K].QISNLQQSISDAEQR.[G]	1xTMT6plex [N-Term]		7.90054e-10	0	1	2	28	P04264	P04264 [418-432]	0	1946.01	0	4.293e-11	5.79
[K].QIEEINEQIR.[K]	1xTMT6plex [N-Term]		0.000861367	0	1	1	2	Q99543	Q99543 [414-423]	0	1500.82	0	0.0006983	3.36
[R].QITASELLSSAIITEEMLQDLETGR.[S]	1xTMT6plex [N-Term]		8.77171e-09	0	1	1	1	P58107	P58107 [2180-2204]	0	2977.56	0	8.588e-12	7.34
[R].QLEEAEEEATR.[A]	1xTMT6plex [N-Term]		0.00016194	0	1	1	1	P35580	P35580 [1885-1895]	0	1533.76	0	5.167e-06	2.48
[R].QLEDLVIEAVYADVLR.[G]	1xTMT6plex [N-Term]		1.66679e-06	0	1	1	3	Q9UBW8	Q9UBW8 [127-142]	0	2075.16	0	8.929e-07	4.74
[R].QFVTATDVVR.[G]	1xTMT6plex [N-Term]		0.00549764	0	1	1	2	P13796	P13796 [348-357]	0	1364.77	0	0.0006139	2.58
[R].QGANINEIR.[Q]	1xTMT6plex [N-Term]		0.000716694	0	1	1	6	Q15365	Q15365 [298-306]	0	1243.7	0	0.0004913	2.78
[R].QGDNCDSIIR.[R]	1xCarbamidomethyl [C5]; 1xTMT6plex [N-Term]		0.00195932	0	1	1	4	Q9P2J5	Q9P2J5 [1089-1098]	0	1406.69	0	0.001324	2.7
[R].QGEAEFNR.[I]	1xTMT6plex [N-Term]		0.0126719	0	1	1	2	O43707	O43707 [806-813]	0	1179.6	0	0.001904	2.29
[R].QGGAPDAGQE.[-]	1xTMT6plex [N-Term]		0.000459969	0	1	1	5	P49368	P49368 [536-545]	0	1158.56	0	2.118e-05	2.56
[R].QGQELSAAR.[Q]	1xTMT6plex [N-Term]		0.00281424	0	1	1	3	Q04323	Q04323 [127-135]	0	1188.65	0	0.0009909	2.91
[K].QGTQYTFSSIER.[E]	1xTMT6plex [N-Term]		0.00395513	0	1	1	2	Q08945	Q08945 [397-408]	0	1645.84	0.0002144	0.007418	2.36
[R].QGVDADINGLR.[Q]	1xTMT6plex [N-Term]		7.06543e-06	0	1	2	23	P35527	P35527 [251-261]	0	1386.75	0	7.439e-08	3.71
[K].QGYVLSSIEGR.[V]	1xTMT6plex [N-Term]		0.000467493	0	1	1	4	O43684	O43684 [192-202]	0	1437.79	0	0.0001302	2.7
[R].QIAASSQDSVGR.[V]	1xTMT6plex [N-Term]		5.44971e-06	0	1	1	6	P54886	P54886 [442-453]	0	1447.77	0	5.219e-08	3.32
[K].QIAVEAQEILR.[T]	1xTMT6plex [N-Term]		3.82041e-05	0	1	1	3	Q14254	Q14254 [267-277]	0	1498.88	0	7.319e-07	2.92
[R].QLDMILDEQR.[R]	1xTMT6plex [N-Term]		0.000256468	0	1	1	7	P49257	P49257 [351-360]	0	1489.79	0	3.193e-05	3.53
[R].QLDNIVGER.[G]	1xTMT6plex [N-Term]		0.000820448	0	1	1	5	P04259	P04259 [224-232]	0	1272.71	0	4.652e-05	3.31
[R].QLDSIVGER.[G]	1xTMT6plex [N-Term]		0.000287318	0	2	6	12	contaminant_KERATIN17; P02538	contaminant_KERATIN17 [229-237]; P02538 [224-232]	0	1245.7	0	0.0001804	3.52
[R].QLEEAEEEAQR.[A]	1xTMT6plex [N-Term]		4.99787e-06	0	1	1	5	P35579	P35579 [1878-1888]	0	1560.77	0	4.16e-07	4.44
[R].QLYEEEIR.[E]	1xTMT6plex [N-Term]		0.00994725	0	1	2	4	contaminant_KERATIN20	contaminant_KERATIN20 [226-233]	0	1308.7	0	0.001378	3.16
[K].QMFLTQTDTGDDR.[V]	1xTMT6plex [N-Term]		3.66509e-07	0	1	1	3	P78527	P78527 [394-406]	0	1756.84	0	1.573e-09	4.59
[R].QSELESIQEVLGDYR.[A]	1xTMT6plex [N-Term]		1.69715e-05	0	1	1	1	Q9UPN3	Q9UPN3 [1267-1281]	0	1995.02	0	2.435e-07	2.27
[K].QSGESIDIITR.[A]	1xTMT6plex [N-Term]		0.000509751	0	1	1	3	Q16531	Q16531 [93-103]	0	1447.8	0	2.451e-05	2.86
[K].QSLEASLAETEGR.[Y]	1xTMT6plex [N-Term]		1.38425e-07	0	1	2	71	contaminant_KERATIN03	contaminant_KERATIN03 [387-399]	0	1619.84	0	2.651e-05	5.14
[K].QSNSYDMFMR.[G]	1xTMT6plex [N-Term]		0.000678964	0	1	1	3	P14868	P14868 [412-421]	0	1507.69	0	3.602e-05	2.47
[R].QSSGASSSSFSSSR.[A]	1xTMT6plex [N-Term]		8.89951e-07	0	1	1	5	O00571	O00571 [604-617]	0	1590.76	0	4.487e-09	3.7
[R].QSVEADINGLR.[KR]	1xTMT6plex [N-Term]		8.13241e-06	0	2	5	38	contaminant_KERATIN03; P13646	contaminant_KERATIN03 [246-256]; P13646 [202-212]	0	1430.78	0	8.982e-08	4.44
[K].QTEDSLASER.[D]	1xTMT6plex [N-Term]		4.30322e-05	0	1	1	3	Q86UP2	Q86UP2 [618-627]	0	1364.69	0	8.575e-07	3.05
[R].QTEDVAEVLNR.[C]	1xTMT6plex [N-Term]		0.000428738	0	1	1	2	O75122	O75122 [651-661]	0	1502.8	0	1.93e-05	3.43
[K].QLYETTDTTTR.[L]	1xTMT6plex [N-Term]		0.00315236	0	1	1	2	Q9UIA9	Q9UIA9 [17-27]	0	1557.8	0	0.0002894	3.14
[R].QQSEISAAVER.[A]	1xTMT6plex [N-Term]		0.000586717	0	1	1	1	Q9Y520	Q9Y520 [451-461]	0	1446.77	0	2.951e-05	3.22
[R].QNLFSFDSEVQR.[L]	1xTMT6plex [N-Term]		0.00952788	0	1	1	1	Q5JSL3	Q5JSL3 [335-346]	0	1698.86	0	0.001296	2.16
[R].QPDSGISSIR.[S]	1xTMT6plex [N-Term]		0.00170242	0	1	1	6	P04843	P04843 [269-278]	0	1288.71	0	0.001478	2.5
[K].QPEGTGMIDEEFTVAR.[L]	1xTMT6plex [N-Term]		1.55361e-06	0	1	1	1	P33176	P33176 [576-591]	0	2008.98	0	9.551e-09	3.84
[R].QPVVDTFDIR.[I]	1xTMT6plex [N-Term]		0.00515289	0	1	1	3	Q86X55	Q86X55 [337-346]	0	1418.78	0	0.0005616	2.59
[R].QQAADLISR.[T]	1xTMT6plex [N-Term]		0.00112879	0	1	1	3	O75533	O75533 [949-957]	0	1230.7	0	7.19e-05	2.62
[R].QQEGESR.[L]	1xTMT6plex [N-Term]		0.0118801	0	1	1	1	P00338	P00338 [100-106]	0	1062.54	0	0.001754	2.34
[R].QQGEPPSCAEGQSCASER.[Q]	2xCarbamidomethyl [C8; C14]; 1xTMT6plex [N-Term]		6.58526e-09	0	1	1	64	P01266	P01266 [351-368]	0	2206.97	0	2.262e-08	6.32
[K].QQLEETSEIR.[S]	1xTMT6plex [N-Term]		0.00234189	0	1	1	1	Q9UPN3	Q9UPN3 [4726-4735]	0	1461.77	0	0.0001927	2.75
[R].QQQEEALR.[R]	1xTMT6plex [N-Term]		0.00292272	0	1	1	3	Q6Y7W6	Q6Y7W6 [814-821]	0	1230.66	0	0.0002614	2.9
[R].QQQLDAER.[L]	1xTMT6plex [N-Term]		0.0103292	0	1	1	1	Q9NWZ8	Q9NWZ8 [160-167]	0	1216.65	0	0.001443	2.49
[K].QQQLLNEENLR.[K]	1xTMT6plex [N-Term]		4.81216e-06	0	1	2	4	Q5T9A4	Q5T9A4 [147-157]	0	1613.88	0	2.148e-06	3.91
[K].QEYDESGPSIVHR.[K]	1xTMT6plex [N-Term]		2.60203e-05	0	1	7	6	P60709	P60709 [360-372]	0	1745.87	0	9.231e-07	3.62
[R].QEMQEVQSSR.[S]	1xTMT6plex [N-Term]		0.000626058	0	1	1	7	P22626	P22626 [191-200]	0	1450.72	0	0.0001375	3.22
[R].QELSFAAR.[S]	1xTMT6plex [N-Term]		0.00897982	0	1	1	7	P49327	P49327 [2414-2421]	0	1150.64	0.0001513	0.003916	2.88
[R].NPQNSSQSADGLR.[C]	1xTMT6plex [N-Term]		0.00424276	0	1	1	2	Q01081	Q01081 [54-66]	0	1602.8	0	0.0004332	2.17
[K].NQCTQVVQER.[E]	1xCarbamidomethyl [C3]; 1xTMT6plex [N-Term]		9.95237e-05	0	1	1	3	P15924	P15924 [1803-1812]	0	1490.76	0	7.318e-06	3.4
[R].NQGGYGGSSSSSSYGSGR.[R]	1xTMT6plex [N-Term]		8.47612e-10	0	1	1	5	P09651	P09651 [353-370]	0	1923.86	0	8.49e-13	4.69
[R].NSAPASVSPDGTR.[V]	1xTMT6plex [N-Term]		0.000215705	0	1	1	4	Q8N1I0	Q8N1I0 [1613-1625]	0	1487.77	0	7.597e-06	3.1
[K].NSDDTVTWDEYNIQMYDR.[V]	1xTMT6plex [N-Term]		2.29332e-09	0	1	1	3	Q14257	Q14257 [112-129]	0	2494.1	0	1.389e-12	4.28
[K].NSDVLQSPLDSAAR.[D]	1xTMT6plex [N-Term]		7.40441e-07	0	1	1	3	Q8NBJ5	Q8NBJ5 [606-619]	0	1701.9	0	3.501e-09	4.5
[K].NSEPEEVIPSR.[L]	1xTMT6plex [N-Term]		0.0138096	0	1	1	3	P54577	P54577 [357-367]	0	1485.77	0	0.002145	3.21
[K].NSLLSLSDT.[-]	1xTMT6plex [N-Term]		0.010554	0	1	1	3	Q7L2H7	Q7L2H7 [366-374]	0	1178.65	0	0.001485	2.79
[K].NSNILEDLETLR.[L]	1xTMT6plex [N-Term]		4.4212e-05	0	1	1	2	P48444	P48444 [73-84]	0	1645.9	0	8.923e-07	4.12
[K].NTAPLTLCPLNIGSQGSTDY.[-]	1xCarbamidomethyl [C8]; 1xTMT6plex [N-Term]		0.00828269	0	1	1	1	P19474	P19474 [456-475]	0	2351.18	0	0.001068	2.45
[R].NTDEMVELR.[I]	1xTMT6plex [N-Term]		0.000543932	0	1	1	6	P61978	P61978 [38-46]	0	1335.68	0	2.668e-05	2.83
[K].NTLTQTTENLR.[R]	1xTMT6plex [N-Term]		0.00061266	0	1	1	2	P15924	P15924 [1414-1424]	0	1519.83	0	3.127e-05	3.08
[R].NPDDITQEEYGEFYK.[S]	1xTMT6plex [K15]; 1xTMT6plex [N-Term]		2.79638e-10	0	1	1	11	P08238	P08238 [292-306]	0	2306.12	0	1.73e-10	5.69
[R].NTTAAEEAR.[Q]	1xTMT6plex [N-Term]		0.000435751	0	1	1	3	O00410	O00410 [51-59]	0	1191.62	0	1.98e-05	2.27
[R].NPDDITNEEYGEFYK.[S]	1xTMT6plex [K15]; 1xTMT6plex [N-Term]		2.3519e-10	0	1	1	10	P07900	P07900 [300-314]	0	2292.11	0	6.366e-14	5.94
[K].NNALNPEEMR.[R]	1xTMT6plex [N-Term]		0.00145539	0	1	1	2	O60684	O60684 [19-28]	0	1416.71	0	0.0001015	3.49
[K].NLIDAGVDALR.[V]	1xTMT6plex [N-Term]		7.06543e-06	0	1	1	4	P12268	P12268 [312-322]	0	1385.79	0	1.628e-07	3.85
[K].NLIDAGVDGLR.[V]	1xTMT6plex [N-Term]		3.03845e-06	0	1	1	4	P20839	P20839 [312-322]	0	1371.78	0	2.365e-08	4.04
[R].NLQEIQQAGER.[L]	1xTMT6plex [N-Term]		0.000249624	0	1	1	1	Q8N1F7	Q8N1F7 [32-42]	0	1514.81	0	9.306e-06	3.16
[R].NIQQYNSFVSLSV.[-]	1xTMT6plex [N-Term]		0.000847506	0	1	1	2	P10644	P10644 [369-381]	0	1727.92	0	8.35e-05	3.15
[K].NLQTVNVDEN.[-]	1xTMT6plex [N-Term]		0.00241908	0	1	1	5	P62899	P62899 [116-125]	0	1374.71	0	0.0003763	3.03
[K].NLSPGAVESDVR.[G]	1xTMT6plex [N-Term]		4.4212e-05	0	1	1	4	P53621	P53621 [171-182]	0	1472.79	0	8.925e-07	3.52
[K].NLSSNEAISLEEIR.[I]	1xTMT6plex [N-Term]		8.28043e-05	0	1	1	1	P78527	P78527 [839-852]	0	1803.96	0	2.083e-06	2.76
[K].NITLDDASAPR.[L]	1xTMT6plex [N-Term]		0.00161283	0	1	1	1	O75534	O75534 [759-769]	0	1401.75	0	0.0001165	2.78
[R].NITYLPAGQSVLLQLPQ.[-]	1xTMT6plex [N-Term]		2.06567e-07	0	1	1	6	P35232	P35232 [256-272]	0	2084.2	0	1.197e-09	4.27
[K].NLVTEDVMR.[M]	1xTMT6plex [N-Term]		0.000852101	0	1	1	4	P06744	P06744 [58-66]	0	1305.7	0.0001513	0.003279	3.04
[K].NMQDMVEDYR.[N]	1xTMT6plex [N-Term]		1.922e-05	0	1	2	17	P04264	P04264 [258-267]	0	1529.69	0	9.529e-07	3.66
[K].NMQDMVEDYR.[N]	1xOxidation [M]; 1xTMT6plex [N-Term]		0.00234189	0	1	2	17	P04264	P04264 [258-267]	0	1545.69	0	0.001659	2.14
[K].NMQDMVEDYR.[N]	2xOxidation [M2; M5]; 1xTMT6plex [N-Term]		0.0058654	0	1	2	16	P04264	P04264 [258-267]	0	1561.68	0	0.0006694	1.76
[R].NVEDDYIANLR.[N]	1xTMT6plex [N-Term]		6.21646e-05	0	1	1	2	Q9NXW2	Q9NXW2 [316-326]	0	1550.8	0	1.67e-05	3.37
[K].QADYVPSDQDLLR.[C]	1xTMT6plex [N-Term]		0.00109275	0	1	2	1	Q5JWF2	Q5JWF2 [830-842]	0	1748.9	0	6.846e-05	4
[R].QAENGMYIR.[M]	1xTMT6plex [N-Term]		0.00316944	0	1	1	4	P27708	P27708 [2206-2214]	0	1310.67	0	0.0002921	3.08
[R].QAEQLSAAGEGGDAGR.[M]	1xTMT6plex [N-Term]		6.95169e-06	0	1	1	3	Q9NRX1	Q9NRX1 [31-46]	0	1745.86	0	7.261e-08	3.82
[K].QALEASNR.[I]	1xTMT6plex [N-Term]		0.0129473	0	1	1	2	P15924	P15924 [1790-1797]	0	1117.62	0	0.001969	2.54
[K].QATGIEDGELR.[R]	1xTMT6plex [N-Term]		0.00716089	0	1	1	1	Q13620	Q13620 [769-779]	0	1417.75	0	0.0008799	2.18
[K].QCANLQNAIADAEQR.[G]	1xCarbamidomethyl [C2]; 1xTMT6plex [N-Term]		8.08808e-09	0	1	2	4	contaminant_KERATIN17	contaminant_KERATIN17 [406-420]	0	1930.96	0	7.698e-12	5.41
[K].QDAQVVLYR.[S]	1xTMT6plex [N-Term]		0.00231672	0	1	1	6	P78527	P78527 [2765-2773]	0	1320.75	0	0.0002179	3.1
[R].QDIAFAYQR.[R]	1xTMT6plex [N-Term]		0.00078997	0	1	1	5	P07355	P07355 [69-77]	0	1340.72	0	4.408e-05	3.63
[R].QDLSAIAR.[T]	1xTMT6plex [N-Term]		0.00869422	0	1	1	2	Q9UBW8	Q9UBW8 [165-172]	0	1102.64	0	0.001141	2.27
[K].QDWVDGEPTEAEK.[D]	1xTMT6plex [K13]; 1xTMT6plex [N-Term]		1.35957e-05	0	1	1	3	P78527	P78527 [2979-2991]	0	1961.99	0	1.797e-07	3.86
[R].QEDVIATANLSR.[KR]	1xTMT6plex [N-Term]		0.000115799	0	1	2	1	Q9Y490	Q9Y490 [2198-2209]	0	1545.84	0	3.274e-06	2.68
[K].QEIAEINR.[M]	1xTMT6plex [N-Term]		0.00832744	0	2	5	8	P04259; P02538	P04259 [379-386]; P02538 [379-386]	0	1201.67	0.0001513	0.002457	2.89
[K].QADYVPQCAEDGSFQTVQCQNDGR.[S]	2xCarbamidomethyl [C8; C19]; 1xTMT6plex [N-Term]		2.60174e-11	0	1	1	37	P01266	P01266 [45-68]	0	3002.32	0	3.222e-15	7.28
[K].QADEEFQILANSWR.[Y]	1xTMT6plex [N-Term]		1.28798e-05	0	1	1	4	Q9H0U3	Q9H0U3 [92-105]	0	1935.98	0	1.668e-07	3.29
[R].QAANLQDCYR.[L]	1xCarbamidomethyl [C8]; 1xTMT6plex [N-Term]		0.00602577	0	1	1	1	P43246	P43246 [397-406]	0	1467.72	0	0.0006953	2.93
[R].NVESGEEELASK.[L]	1xTMT6plex [K12]; 1xTMT6plex [N-Term]		8.03026e-07	0	1	1	1	Q96HS1	Q96HS1 [77-88]	0	1749.93	0	3.913e-09	4.7
[R].NVLDSEDEIEELSK.[T]	1xTMT6plex [K14]; 1xTMT6plex [N-Term]		2.46938e-07	0	1	1	3	Q9BWS9	Q9BWS9 [162-175]	0	2078.09	0	7.915e-10	4.92
[R].NVIEAVYSR.[L]	1xTMT6plex [N-Term]		0.000728417	0	1	1	14	O75688	O75688 [361-369]	0	1279.72	0	3.957e-05	3.38
[K].NVQDAIADAEQR.[G]	1xTMT6plex [N-Term]		2.76645e-07	0	1	2	39	contaminant_KERATIN22	contaminant_KERATIN22 [425-436]	0	1558.8	0	6.863e-08	4.24
[K].NLGESEIR.[D]	1xTMT6plex [N-Term]		0.010441	0	1	1	3	Q15008	Q15008 [94-101]	0	1146.63	0.0002144	0.007473	3.18
[R].NVSSFPDDATSPLQENR.[N]	1xTMT6plex [N-Term]		9.68641e-08	0	1	1	4	P52292	P52292 [52-68]	0	2106.03	0	1.479e-09	5.52
[K].NVTELNEPLSNEER.[N]	1xTMT6plex [N-Term]		2.08814e-07	0	1	1	4	P61981	P61981 [29-42]	0	1872.95	0	6.273e-10	4.75
[R].NVVVVDGVR.[T]	1xTMT6plex [N-Term]		0.00097019	0	1	1	6	P55084	P55084 [53-61]	0	1185.72	0	5.831e-05	2.98
[K].NYDYSEPGR.[N]	1xTMT6plex [N-Term]		0.0127402	0	1	1	2	Q9Y4E8	Q9Y4E8 [273-281]	0	1329.63	0	0.00192	2.39
[K].NYTDEAIETDDLTIK.[L]	1xTMT6plex [K15]; 1xTMT6plex [N-Term]		6.05058e-05	0	1	1	1	O14818	O14818 [175-189]	0	2199.14	0	1.359e-06	2.44
[K].QAADMILLDDNFASIVTGVEEGR.[L]	1xTMT6plex [N-Term]		1.25354e-08	0	1	3	1	P05023	P05023 [744-766]	0	2693.37	0	1.39e-11	2.68
[K].NVSEELDR.[T]	1xTMT6plex [N-Term]		0.00739632	0	1	1	3	Q15393	Q15393 [1192-1199]	0	1190.62	0	0.0009185	3.1
[KR].LQIWDTAGQER.[F]	1xTMT6plex [N-Term]		8.28043e-05	0	4	7	16	P62820; P61106; Q15286; P20340	P62820 [62-72]; P61106 [62-72]; Q15286 [59-69]; P20340 [64-74]	0	1545.82	0	2.087e-06	3.28
[R].IQLVEEELDR.[A]	1xTMT6plex [N-Term]		3.65861e-05	0	3	4	13	P67936; P09493; P06753	P67936 [56-65]; P09493 [92-101]; P06753 [93-102]	0	1472.82	0	2.282e-05	3.89
[K].GVLSAFNFGTVPSNN.[-]	1xTMT6plex [N-Term]		2.71711e-05	0	1	1	3	O15397	O15397 [1023-1037]	0	1752.91	0	4.59e-07	3.8
[K].GVVDSDDLPLNVSR.[E]	1xTMT6plex [N-Term]		8.97993e-08	0	1	1	33	P14625	P14625 [435-448]	0	1714.92	0	5.63e-08	4.72
[R].GVVDSEDLPLNISR.[E]	1xTMT6plex [N-Term]		3.76557e-07	0	3	3	68	P07900; P08238; Q12931	P07900 [387-400]; P08238 [379-392]; Q12931 [389-402]	0	1742.95	0	8.378e-09	4.28
[R].GVYSEETLR.[A]	1xTMT6plex [N-Term]		0.00161283	0	1	1	4	Q16891	Q16891 [624-632]	0	1282.68	0	0.0003189	2.65
[R].GWTGQESLSDSDPEMWELLQR.[E]	1xTMT6plex [N-Term]		4.06923e-06	0	1	1	2	P34897	P34897 [42-62]	0	2693.27	0	3.527e-08	5.42
[K].GYDFESETDTETIAK.[L]	1xTMT6plex [K15]; 1xTMT6plex [N-Term]		0.00109275	0	1	1	1	Q06210	Q06210 [140-154]	0	2164.07	0	6.881e-05	3.39
[K].GYEEWLLNEIR.[R]	1xTMT6plex [N-Term]		6.14957e-05	0	2	3	2	P12814; O43707	P12814 [377-387]; O43707 [396-406]	0	1650.87	0	1.395e-06	3.36
[CR].GYFDEEMNR.[IV]	1xTMT6plex [N-Term]		0.000159334	0	1	1	5	P58107	P58107 [1708-1716]; [2366-2374]; [2900-2908]; [3434-3442]; [3968-3976]; [4502-4510]; [5036-5044]	0	1389.63	0	1.196e-05	3.28
[K].GYNDDYYEESYFTTR.[T]	1xTMT6plex [N-Term]		2.78145e-07	0	1	1	2	P50402	P50402 [89-103]	0	2151.93	0	1.081e-08	3.17
[R].GYSFTTTAER.[E]	1xTMT6plex [N-Term]		3.11056e-05	0	1	2	86	P60709	P60709 [197-206]	0	1361.69	0	5.537e-07	4.07
[R].GYSYDLEVEQAYDLAR.[R]	1xTMT6plex [N-Term]		4.69202e-08	0	1	1	5	P28074	P28074 [201-216]	0	2121.03	0	8.303e-11	4.86
[R].LAADDFR.[TLV]	1xTMT6plex [N-Term]		0.0121384	0	7	18	78	P02533; contaminant_KERATIN03; P05783; contaminant_KERATIN10; P13646; Q04695; P08779	P02533 [195-201]; contaminant_KERATIN03 [229-235]; P05783 [159-165]; contaminant_KERATIN10 [160-166]; P13646 [185-191]; Q04695 [164-170]; P08779 [197-203]	0	1036.56	0.0002144	0.0089	2.69
[R].LAAEATEWQR.[S]	1xTMT6plex [N-Term]		0.000415048	0	1	1	2	Q96SB4	Q96SB4 [231-240]	0	1403.75	0	1.853e-05	2.96
[R].LAAIAESGVER.[Q]	1xTMT6plex [N-Term]		7.47166e-05	0	1	1	4	P28072	P28072 [210-220]	0	1344.77	0	1.812e-06	4.24
[K].GVGIISEGNETVEDIAAR.[L]	1xTMT6plex [N-Term]		1.23104e-12	0	1	3	9	P05023	P05023 [630-647]	0	2059.09	0	1.066e-13	5.69
[R].GSSSGGGYSSGSSSYGSGGR.[Q]	1xTMT6plex [N-Term]		6.70442e-14	0	1	2	23	contaminant_KERATIN22	contaminant_KERATIN22 [531-550]	0	1969.87	0	7.169e-17	6.29
[R].GSTDNLMDDIER.[A]	1xTMT6plex [N-Term]		1.13931e-07	0	1	1	10	P50990	P50990 [379-390]	0	1594.76	0	2.883e-09	3.91
[R].GTGGVDTAAVGGVFDVSNADR.[L]	1xTMT6plex [N-Term]		3.54117e-14	0	1	1	12	P12277	P12277 [321-341]	0	2194.09	0	4.242e-19	6.99
[R].GTGQSDDSDIWDDTALIK.[A]	1xTMT6plex [K18]; 1xTMT6plex [N-Term]		0.000393195	0	1	1	1	Q16637	Q16637 [24-41]	0	2395.2	0	1.715e-05	2.83
[K].GTGVVTSVPSDSPDDIAALR.[D]	1xTMT6plex [N-Term]		4.98848e-10	0	1	1	13	Q9P2J5	Q9P2J5 [385-404]	0	2186.15	0	3.726e-13	5.82
[RK].GTNESLER.[Q]	1xTMT6plex [N-Term]		0.0107837	0	1	2	4	P08670	P08670 [335-342]	0	1134.6	0	0.002014	2.62
[R].GTVVTGTLER.[G]	1xTMT6plex [N-Term]		0.000199973	0	1	1	6	P49411	P49411 [272-281]	0	1261.73	0	6.888e-06	3.04
[R].GVDLQENNPASR.[S]	1xTMT6plex [N-Term]		1.13116e-05	0	1	1	9	P51148	P51148 [199-210]	0	1528.79	0	1.4e-07	3.59
[K].GSPFPEVAESVQQELESYR.[A]	1xTMT6plex [N-Term]		3.65197e-06	0	1	1	1	Q8WVM8	Q8WVM8 [331-349]	0	2381.18	0	3.034e-08	5.27
[R].LACDVDQVTR.[Q]	1xCarbamidomethyl [C3]; 1xTMT6plex [N-Term]		0.00089945	0	1	1	4	P78527	P78527 [972-981]	0	1405.73	0	5.262e-05	2.95
[R].LADGGATNQGR.[V]	1xTMT6plex [N-Term]		0.00097019	0	1	1	9	Q08380	Q08380 [26-36]	0	1288.68	0	0.0001157	2.73
[R].IAQSEAELISDEAQADLALR.[R]	1xTMT6plex [N-Term]		4.97062e-09	0	1	1	1	Q9UM54	Q9UM54 [1016-1035]	0	2372.25	0	3.983e-12	4.2
[R].IASLEVENQSLR.[G]	1xTMT6plex [N-Term]		8.28043e-05	0	1	1	1	P29692	P29692 [84-95]	0	1587.89	0	2.084e-06	2.98
[K].LAVEALSSLDGDLAGR.[Y]	1xTMT6plex [N-Term]		6.01765e-08	0	1	1	15	P12277	P12277 [157-172]	0	1816	0	2.197e-09	5.3
[R].LCAGASEDIR.[E]	1xCarbamidomethyl [C2]; 1xTMT6plex [N-Term]		0.000354794	0	1	1	1	Q9UM54	Q9UM54 [251-260]	0	1320.68	0	1.491e-05	2.58
[R].ICDECNYGSYQGR.[C]	2xCarbamidomethyl [C2; C5]; 1xTMT6plex [N-Term]		4.22627e-06	0	1	1	1	Q7RTV0	Q7RTV0 [45-57]	0	1850.8	0	3.689e-08	2.28
[R].LCLTDEEVVFVR.[L]	1xCarbamidomethyl [C2]; 1xTMT6plex [N-Term]		1.19404e-05	0	1	1	1	O14654	O14654 [256-267]	0	1708.91	0	1.513e-07	3.85
[R].LCTSATESEVAR.[G]	1xCarbamidomethyl [C2]; 1xTMT6plex [N-Term]		2.28108e-06	0	1	1	3	P31930	P31930 [379-390]	0	1552.78	0	4.487e-08	3.93
[K].IDATSASVLASR.[F]	1xTMT6plex [N-Term]		9.22651e-05	0	1	1	14	P13667	P13667 [120-131]	0	1419.8	0	2.786e-06	3.77
[R].IDAVNAETIR.[E]	1xTMT6plex [N-Term]		0.00101857	0	1	1	1	O75439	O75439 [442-451]	0	1330.75	0	6.236e-05	3.37
[K].IDDVVNTR.[-]	1xTMT6plex [N-Term]		0.00942582	0	1	1	11	P50991	P50991 [532-539]	0	1160.65	0.0001513	0.002514	2.93
[R].LAQQISDEASR.[Y]	1xTMT6plex [N-Term]		6.4099e-06	0	1	1	3	Q93008	Q93008 [1221-1231]	0	1446.77	0	6.517e-08	3.71
[R].IADGYEQAAR.[V]	1xTMT6plex [N-Term]		0.000126952	0	1	1	25	P48643	P48643 [133-142]	0	1322.69	0	3.716e-06	3.36
[R].LAEAEETAR.[T]	1xTMT6plex [N-Term]		0.00780596	0	1	1	1	Q8N163	Q8N163 [868-876]	0	1218.65	0	0.0009898	2.1
[K].IAEQYESYYDYR.[N]	1xTMT6plex [N-Term]		4.01812e-07	0	1	1	4	Q8N1I0	Q8N1I0 [1279-1290]	0	1828.86	0	1.531e-09	4.77
[R].IAEVDASVVR.[E]	1xTMT6plex [N-Term]		0.000126952	0	1	1	6	P31930	P31930 [433-442]	0	1287.75	0	6.531e-06	2.91
[K].IAEVDCTAER.[N]	1xCarbamidomethyl [C6]; 1xTMT6plex [N-Term]		4.18839e-05	0	1	1	9	Q8NBS9	Q8NBS9 [376-385]	0	1392.7	0	4.531e-06	3.33
[K].LAGESESNLR.[K]	1xTMT6plex [N-Term]		0.000421837	0	1	1	12	P55072	P55072 [278-287]	0	1304.7	0	2.277e-05	3.76
[R].LALADAGDTVEDANFVEAMADAGILR.[L]	1xTMT6plex [N-Term]		2.224e-11	0	1	1	7	Q9P2J5	Q9P2J5 [741-766]	0	2877.45	0	5.576e-15	7.13
[K].LALDIEIATYR.[KT]	1xTMT6plex [N-Term]		1.6165e-05	0	4	10	22	contaminant_KERATIN20; P04264; Q6KB66; contaminant_KERATIN16	contaminant_KERATIN20 [382-392]; P04264 [473-483]; Q6KB66 [374-384]; contaminant_KERATIN16 [444-454]	0	1506.87	0	5.13e-06	3.87
[K].LALDVEIATYR.[K]	1xTMT6plex [N-Term]		4.11349e-06	0	4	12	177	contaminant_KERATIN17; P04259; P02538; contaminant_KERATIN22	contaminant_KERATIN17 [461-471]; P04259 [456-466]; P02538 [456-466]; contaminant_KERATIN22 [477-487]	0	1492.86	0	9.243e-07	4.47
[K].IANPVEGSTDR.[Q]	1xTMT6plex [N-Term]		0.000266364	0	1	1	13	Q15366	Q15366 [323-333]	0	1387.74	0	1.017e-05	3.48
[R].LAPEYEAAATR.[L]	1xTMT6plex [N-Term]		5.06141e-05	0	1	1	20	P30101	P30101 [63-73]	0	1420.76	0	0.0007419	3.15
[R].IAQLEEELEEEQGNTELINDR.[L]	1xTMT6plex [N-Term]		5.17156e-11	0	1	1	5	P35579	P35579 [1731-1751]	0	2701.34	0	8.208e-15	6.51
[R].GSGVNAAGDGTIR.[E]	1xTMT6plex [N-Term]		7.83023e-06	0	1	1	2	P22735	P22735 [94-106]	0	1403.74	0	8.548e-08	3.18
[R].GSGGGSSGGSIGGR.[G]	1xTMT6plex [N-Term]		6.31786e-08	0	1	1	13	P04264	P04264 [603-616]	0	1321.67	0	1.249e-10	3.59
[R].GGAEQFMEETER.[S]	1xTMT6plex [N-Term]		3.13868e-06	0	1	1	1	Q99832	Q99832 [376-387]	0	1612.75	0	2.48e-08	3.65
[R].GGAEQFMEETER.[S]	1xOxidation [M7]; 1xTMT6plex [N-Term]		0.0055573	0	1	1	2	Q99832	Q99832 [376-387]	0	1628.74	0	0.0006211	1.58
[K].GGDCLTSQTR.[L]	1xCarbamidomethyl [C4]; 1xTMT6plex [N-Term]		0.00114106	0	1	1	5	Q8IXB1	Q8IXB1 [267-276]	0	1323.65	0	7.287e-05	3.2
[R].GGDLMAYDR.[R]	1xTMT6plex [N-Term]		0.000303287	0	1	1	7	P61978	P61978 [317-325]	0	1226.6	0	0.000376	2.93
[R].GGIVDEGALLR.[A]	1xTMT6plex [N-Term]		8.49207e-06	0	1	1	4	O43175	O43175 [237-247]	0	1328.77	0	1.143e-07	3.68
[R].GGNIGDGGGAADR.[V]	1xTMT6plex [N-Term]		1.1876e-05	0	1	1	8	P55072	P55072 [587-599]	0	1345.67	0	4.904e-05	3.71
[K].GGQSAESEEEELTAGSGLR.[E]	1xTMT6plex [N-Term]		9.29201e-13	0	1	1	147	P01266	P01266 [2734-2752]	0	2136.03	0	1.252e-08	6.7
[R].GGSEGGCPR.[G]	1xCarbamidomethyl [C7]; 1xTMT6plex [N-Term]		0.00619052	0	1	1	4	Q9HCN8	Q9HCN8 [86-94]	0	1105.53	0	0.0007204	2.47
[R].GGSGGSYGR.[G]	1xTMT6plex [N-Term]		0.00338171	0	1	2	15	P35527	P35527 [479-487]	0	1026.52	0.0004121	0.01294	2.42
[K].GGSGSGPTIEEVD.[-]	1xTMT6plex [N-Term]		0.000488165	0	1	1	4	P08107	P08107 [629-641]	0	1433.7	0	0.000145	3.19
[K].GHYTEGAELVDSVLDVVR.[K]	1xTMT6plex [N-Term]		2.76125e-11	0	2	5	15	Q13509; P68371	Q13509 [104-121]; P68371 [104-121]	0	2188.14	0	8.359e-09	5.72
[K].GLAEDIENEVVQITWNR.[K]	1xTMT6plex [N-Term]		0.000181421	0	1	1	1	Q15029	Q15029 [695-711]	0	2215.16	0	6.01e-06	2.71
[K].GLEDNQGGQYESWNYYR.[Y]	1xTMT6plex [N-Term]		1.0078e-09	0	1	1	2	Q8IXB1	Q8IXB1 [103-119]	0	2308.05	0	5.55e-12	5.53
[R].GFVQVDDGR.[K]	1xTMT6plex [N-Term]		0.000748382	0	1	1	5	P54136	P54136 [353-361]	0	1221.64	0	8.827e-05	3.27
[R].GIEQAVQSHAVAEEEAR.[K]	1xTMT6plex [N-Term]		0.00447813	0	1	1	1	Q16891	Q16891 [548-564]	0	2053.05	0	0.0004647	3.01
[R].GFSLEELR.[V]	1xTMT6plex [N-Term]		0.00612409	0	1	1	9	P26373	P26373 [75-82]	0	1179.66	0.0001513	0.003268	2.58
[K].GFGYAEFEDLDSLLSALSLNEESLGNR.[R]	1xTMT6plex [N-Term]		1.32313e-11	0	1	1	4	P23588	P23588 [138-164]	0	3175.56	0	1.289e-15	7.73
[K].GEDEEENNLEVR.[E]	1xTMT6plex [N-Term]		3.03845e-06	0	1	1	10	P04843	P04843 [90-101]	0	1661.78	0	1.53e-07	4.08
[K].GEDLTEEEDGGIIR.[R]	1xTMT6plex [N-Term]		1.66376e-07	0	1	1	4	Q02790	Q02790 [139-152]	0	1761.87	0	2.759e-07	3.85
[R].GEEILSGAQR.[I]	1xTMT6plex [N-Term]		0.000227694	0	1	1	12	P14868	P14868 [422-431]	0	1288.71	0	8.185e-06	3.65
[R].GEEVGELSR.[G]	1xTMT6plex [N-Term]		0.00364735	0	1	1	3	P09543	P09543 [361-369]	0	1204.64	0	0.0005093	2.31
[K].GEFVTTVQQR.[G]	1xTMT6plex [N-Term]		0.00424276	0	1	1	1	P40925	P40925 [221-230]	0	1393.76	0	0.0004333	1.89
[R].GEGGILINSQGER.[F]	1xTMT6plex [N-Term]		4.07663e-05	0	1	1	3	P31040	P31040 [313-325]	0	1558.84	0	7.982e-07	3.08
[R].GEILLTELQGDSR.[S]	1xTMT6plex [N-Term]		3.92515e-05	0	1	1	1	Q16513	Q16513 [8-20]	0	1659.91	0	7.592e-07	3.61
[R].GENVTVENQPR.[L]	1xTMT6plex [N-Term]		0.00132042	0	1	1	2	Q96A65	Q96A65 [326-336]	0	1471.77	0	8.879e-05	2.56
[K].GESDPAYQQYQDAANNLR.[E]	1xTMT6plex [N-Term]		4.4366e-12	0	1	1	12	P13667	P13667 [314-331]	0	2269.07	0	3.94e-12	5.45
[R].GESFYQDR.[M]	1xTMT6plex [N-Term]		0.00232927	0	1	1	13	P54136	P54136 [334-341]	0	1230.6	0	0.0003325	3.11
[K].GESPVDYDGGR.[T]	1xTMT6plex [N-Term]		0.000107936	0	1	1	28	Q15084	Q15084 [246-256]	0	1380.66	0	1.895e-05	3.24
[K].GESQTDIEITR.[E]	1xTMT6plex [N-Term]		7.11662e-05	0	1	1	3	P49368	P49368 [250-260]	0	1477.77	0	8.142e-06	2.96
[R].GEVTAADLFNSR.[V]	1xTMT6plex [N-Term]		1.49861e-05	0	1	1	6	P58107	P58107 [1852-1863]	0	1508.79	0	4.919e-06	3.27
[K].GFGTDEQAIVDVVANR.[S]	1xTMT6plex [N-Term]		4.36569e-06	0	1	1	1	P20073	P20073 [200-215]	0	1920	0	3.878e-08	3.85
[R].GFQEDSEIR.[A]	1xTMT6plex [N-Term]		0.00142425	0	1	1	3	Q9HD20	Q9HD20 [208-216]	0	1309.66	0	9.846e-05	2.41
[R].GLGLDDALEPR.[Q]	1xTMT6plex [N-Term]		2.33522e-05	0	1	1	9	Q9Y230	Q9Y230 [30-40]	0	1384.76	0	3.745e-07	3.51
[K].GLGTDEDSLIEIICSR.[T]	1xCarbamidomethyl [C14]; 1xTMT6plex [N-Term]		1.04675e-06	0	1	2	7	P07355	P07355 [120-135]	0	2007.03	0	9.175e-09	4.7
[K].GLGTDEDTLIEILASR.[T]	1xTMT6plex [N-Term]		3.75187e-09	0	1	1	8	P04083	P04083 [129-144]	0	1932.05	0	2.725e-12	5.11
[K].GQAVDYEGSR.[T]	1xTMT6plex [N-Term]		0.00056492	0	1	1	6	P13667	P13667 [146-155]	0	1310.65	0	0.0001443	2.66
[R].GQDIEYIEIR.[S]	1xTMT6plex [N-Term]		0.000218051	0	1	1	3	Q92878	Q92878 [1157-1166]	0	1464.79	0	1.873e-05	2.94
[K].GQFEMVIPTEDSVITEMTSTLR.[D]	1xTMT6plex [N-Term]		0.00801917	0	1	1	1	Q8N1I0	Q8N1I0 [73-94]	0	2713.36	0	0.001028	3.35
[K].GQLCELSCSTDYR.[M]	2xCarbamidomethyl [C4; C8]; 1xTMT6plex [N-Term]		4.33423e-07	0	1	1	8	Q99873	Q99873 [347-359]	0	1817.84	0	1.695e-09	3.78
[R].GQTGGDVNVEMDAAPGVDLSR.[I]	1xTMT6plex [N-Term]		2.83712e-08	0	1	2	1	P08779	P08779 [264-284]	0	2317.13	0	4.206e-11	4.52
[R].GQTGGDVNVEMDAAPGVDLSR.[I]	1xOxidation [M11]; 1xTMT6plex [N-Term]		7.28522e-07	0	1	2	1	P08779	P08779 [264-284]	0	2333.12	0	3.425e-09	3.55
[R].GQVGGDVNVEMDAAPGVDLSR.[I]	1xTMT6plex [N-Term]		7.25829e-12	0	1	2	2	P02533	P02533 [262-282]	0	2315.15	0	5.745e-16	5.96
[R].GQVGGDVNVEMDAAPGVDLSR.[I]	1xOxidation [M11]; 1xTMT6plex [N-Term]		1.40434e-08	0	1	2	4	P02533	P02533 [262-282]	0	2331.14	0	1.627e-11	3.92
[K].GSDFDCELR.[L]	1xCarbamidomethyl [C6]; 1xTMT6plex [N-Term]		0.000106198	0	1	1	11	P61978	P61978 [140-148]	0	1327.61	0	2.924e-06	2.8
[R].GSDIIVDLEVTLEEVYAGNFVEVVR.[N]	1xTMT6plex [N-Term]		2.74151e-09	0	1	1	1	Q9UBS4	Q9UBS4 [131-155]	0	2994.59	0	1.779e-12	5.21
[K].GSELEITLTR.[G]	1xTMT6plex [N-Term]		0.000856722	0	1	1	5	P41252	P41252 [1062-1071]	0	1347.77	0	4.927e-05	2.83
[K].GSFSEQGINEFLR.[E]	1xTMT6plex [N-Term]		3.5289e-07	0	1	1	4	Q15084	Q15084 [374-386]	0	1712.88	0	8.288e-08	4.14
[K].GPVEGYEENEEFLR.[T]	1xTMT6plex [N-Term]		4.88198e-07	0	1	1	5	Q9UI30	Q9UI30 [69-82]	0	1896.92	0	1.993e-09	4.9
[R].GPGASGEQPEPGEAAAGGAAEEAR.[R]	1xTMT6plex [N-Term]		2.12618e-06	0	1	1	2	Q9H3P7	Q9H3P7 [50-73]	0	2395.13	0	1.456e-08	4.6
[K].GNVEADAFR.[K]	1xTMT6plex [N-Term]		0.00278399	0	1	1	2	Q8NEZ5	Q8NEZ5 [338-346]	0	1207.63	0	0.001693	2.41
[K].GNSLQEILER.[T]	1xTMT6plex [N-Term]		0.000121576	0	1	1	4	Q00341	Q00341 [315-324]	0	1387.77	0	7.762e-06	3.32
[K].GIHDADAEAR.[V]	1xTMT6plex [N-Term]		0.00292272	0	1	1	2	O75122	O75122 [262-271]	0	1283.65	0	0.0002614	2.7
[K].GIIDSTVSDQR.[Q]	1xTMT6plex [N-Term]		0.000991404	0	1	1	2	P20020	P20020 [779-789]	0	1419.76	0	6.029e-05	2.73
[R].GLLEDVQEGR.[T]	1xTMT6plex [N-Term]		0.00108686	0	1	1	1	P58107	P58107 [1160-1169]	0	1344.73	0	6.796e-05	2.24
[R].GIPAPEEER.[T]	1xTMT6plex [N-Term]		0.00480371	0	1	1	8	O95433	O95433 [306-314]	0	1226.66	0	0.00141	3.37
[R].GLQEGYENSR.[C]	1xTMT6plex [N-Term]		0.00089945	0	1	1	1	Q9C0C9	Q9C0C9 [1089-1098]	0	1381.69	0	5.263e-05	2.96
[K].LDEAEDDFK.[K]	1xTMT6plex [K9]; 1xTMT6plex [N-Term]		0.000752441	0	1	1	2	Q13217	Q13217 [121-129]	0	1539.79	0	4.127e-05	3.29
[K].GLQTSQDAR.[F]	1xTMT6plex [N-Term]		0.000457488	0	1	1	20	P27797	P27797 [65-73]	0	1204.65	0	0.0006169	2.87
[K].GLVEPVDVVDNADGTQTVNYVPSR.[E]	1xTMT6plex [N-Term]		4.02521e-09	0	1	1	3	P21333	P21333 [1492-1515]	0	2773.42	0	4.952e-12	6.44
[R].GIVVYTGDR.[T]	1xTMT6plex [N-Term]		0.00138626	0	1	1	4	P05023	P05023 [256-264]	0	1208.68	0	9.486e-05	3.3
[R].GNDTFVTLDEILR.[L]	1xTMT6plex [N-Term]		2.86813e-05	0	1	1	5	P49959	P49959 [33-45]	0	1721.93	0	8.771e-07	3.49
[R].GNLGVYQETR.[E]	1xTMT6plex [N-Term]		0.000428738	0	1	1	1	O95400	O95400 [213-222]	0	1365.73	0	1.932e-05	1.92
[K].GISQEQMQEFR.[A]	1xTMT6plex [N-Term]		1.62527e-05	0	1	1	5	O43707	O43707 [761-771]	0	1581.79	0	2.411e-06	3.24
[R].LDEDLAAYCR.[R]	1xCarbamidomethyl [C9]; 1xTMT6plex [N-Term]		0.00932484	0	1	1	1	P09543	P09543 [103-112]	0	1454.71	0	0.001257	2.05
[R].LDEEEEDNEGGEWER.[V]	1xTMT6plex [N-Term]		4.38937e-06	0	1	1	1	Q99613	Q99613 [289-303]	0	2064.88	0	3.894e-08	3.31
[R].LDELEELLTNNR.[I]	1xTMT6plex [N-Term]		0.00220672	0	1	1	1	O75306	O75306 [255-266]	0	1687.91	0	0.0001774	2.22
[K].LIEEETAR.[R]	1xTMT6plex [N-Term]		0.0134436	0	1	1	4	Q9NWB6	Q9NWB6 [125-132]	0	1189.66	0	0.002074	2.68
[KR].LLEGEECR.[LM]	1xCarbamidomethyl [C7]; 1xTMT6plex [N-Term]		0.00230423	0	5	13	27	contaminant_KERATIN17; P04259; P02538; contaminant_KERATIN22; Q8N1N4	contaminant_KERATIN17 [473-480]; P04259 [468-475]; P02538 [468-475]; contaminant_KERATIN22 [489-496]; Q8N1N4 [416-423]	0	1234.63	0	0.001125	3.07
[K].LLEGEESR.[LI]	1xTMT6plex [N-Term]		0.0074363	0	2	6	3	P08670; contaminant_KERATIN20	P08670 [403-410]; contaminant_KERATIN20 [394-401]	0	1161.63	0.0002144	0.005935	2.8
[K].LIESAEELIR.[D]	1xTMT6plex [N-Term]		5.48922e-05	0	1	1	9	Q13217	Q13217 [271-280]	0	1401.82	0	2.832e-05	3.83
[K].LLESDYFR.[Y]	1xTMT6plex [N-Term]		0.00689564	0	1	1	5	Q96HE7	Q96HE7 [68-75]	0	1271.68	0	0.0008341	2.64
[R].LLESLDQLELR.[V]	1xTMT6plex [N-Term]		8.88368e-05	0	1	1	1	O95816	O95816 [28-38]	0	1557.9	0	2.288e-06	3.14
[R].LLETVIDVSTADR.[A]	1xTMT6plex [N-Term]		4.50971e-06	0	1	1	3	P57678	P57678 [457-469]	0	1660.93	0	3.655e-07	3.81
[K].LIEVDDER.[K]	1xTMT6plex [N-Term]		0.00311849	0	1	1	9	P62753	P62753 [15-22]	0	1217.66	0	0.0002844	3.15
[R].LLFEDWTYDDFR.[N]	1xTMT6plex [N-Term]		4.41318e-06	0	1	1	4	Q9BWS9	Q9BWS9 [150-161]	0	1848.9	0	3.937e-08	4.54
[R].ILGADTSVDLEETGR.[V]	1xTMT6plex [N-Term]		2.08434e-08	0	1	1	10	P25705	P25705 [59-73]	0	1804.95	0	2.777e-11	4.72
[R].ILMAIDSELVDR.[D]	1xTMT6plex [N-Term]		0.000290443	0	1	1	1	O43592	O43592 [145-156]	0	1603.89	0	1.143e-05	3.04
[K].ILNDVQDR.[F]	1xTMT6plex [N-Term]		0.00678498	0	2	2	7	O00148; Q13838	O00148 [398-405]; Q13838 [399-406]	0	1201.67	0	0.0008196	2.84
[R].IIDVVYNASNNELVR.[T]	1xTMT6plex [N-Term]		6.43294e-07	0	1	1	3	P62241	P62241 [78-92]	0	1948.07	0	2.881e-09	4.4
[R].LLDEEEATDNDLR.[A]	1xTMT6plex [N-Term]		5.36198e-06	0	1	1	2	Q8WUM4	Q8WUM4 [457-469]	0	1761.87	0	5.107e-08	3.26
[K].IGAVEEELNR.[V]	1xTMT6plex [N-Term]		0.000462463	0	1	1	7	P52732	P52732 [426-435]	0	1358.75	0	2.144e-05	3.25
[R].IGAVNCGDDR.[M]	1xCarbamidomethyl [C6]; 1xTMT6plex [N-Term]		4.28001e-05	0	1	1	5	Q8IXB1	Q8IXB1 [181-190]	0	1305.64	0	8.539e-07	3.28
[K].LGDDIDLIVR.[C]	1xTMT6plex [N-Term]		0.000393195	0	1	1	4	O15371	O15371 [365-374]	0	1357.79	0	0.0001074	3.37
[R].IGDEDVGR.[V]	1xTMT6plex [N-Term]		0.00443004	0	1	1	6	P23284	P23284 [52-59]	0	1089.57	0	0.0004594	2.67
[R].LGDLYEEEMR.[E]	1xTMT6plex [N-Term]		0.000195693	0	1	1	5	P08670	P08670 [146-155]	0	1483.73	0	8.863e-05	3.61
[R].LGDTQQSIPGNEER.[F]	1xTMT6plex [N-Term]		1.93937e-06	0	1	1	10	P19474	P19474 [311-324]	0	1772.9	0	1.289e-08	3.69
[K].LGEVSVESENYVQAVEEFQSCLNLQEQYLEAHDR.[L]	1xCarbamidomethyl [C21]; 1xTMT6plex [N-Term]		1.79148e-05	0	1	1	1	P49321	P49321 [548-581]	0	4242.01	0	2.625e-07	4.49
[R].LGEYEDVSR.[V]	1xTMT6plex [N-Term]		0.000619323	0	1	1	6	Q99426	Q99426 [95-103]	0	1296.66	0	0.001475	2.91
[R].IGGDSGLSSR.[G]	1xTMT6plex [N-Term]		0.00066085	0	1	1	5	Q16875	Q16875 [265-274]	0	1177.64	0	3.467e-05	2.74
[R].LGLDYEER.[V]	1xTMT6plex [N-Term]		0.00457589	0	1	1	7	Q99623	Q99623 [124-131]	0	1223.65	0	0.001135	3.21
[K].LGLGIDEDEVAAEEPNAAVPDEIPPLEGDEDASR.[M]	1xTMT6plex [N-Term]		2.6254e-09	0	1	1	1	P08238	P08238 [686-719]	0	3761.81	0	1.68e-12	6
[K].LGSLVENNER.[V]	1xTMT6plex [N-Term]		4.97994e-05	0	1	2	6	Q99613	Q99613 [863-872]	0	1359.74	0	1.046e-06	3.46
[R].LGSSSLTNIPEEVR.[E]	1xTMT6plex [N-Term]		7.81598e-07	0	1	1	8	Q6P3W7	Q6P3W7 [288-301]	0	1730.95	0	3.771e-09	4.54
[K].LLADQAEAR.[R]	1xTMT6plex [N-Term]		0.000701357	0	1	1	11	P84098	P84098 [154-162]	0	1215.69	0	0.0002114	3.63
[K].ILDQGEDFPASEMTR.[I]	1xTMT6plex [N-Term]		4.04728e-06	0	1	1	3	P30040	P30040 [209-223]	0	1937.95	0	3.477e-08	3.95
[R].ILQEDPTNTAAR.[K]	1xTMT6plex [N-Term]		0.000146916	0	1	1	3	Q15006	Q15006 [113-124]	0	1557.84	0	4.527e-06	3.64
[R].LLQEEEQER.[R]	1xTMT6plex [N-Term]		0.000571064	0	1	1	5	O14654	O14654 [1074-1082]	0	1402.74	0	0.0001252	3.39
[K].LPESENLQEFWDNLIGGVDMVTDDDRR.[W]	1xOxidation [M20]; 1xTMT6plex [N-Term]		0.000215705	0	1	1	1	P49327	P49327 [13-39]	1	3408.62	0	7.64e-06	2.43
[K].LPETNLFETEETR.[K]	1xTMT6plex [N-Term]		5.01583e-07	0	1	1	8	Q15046	Q15046 [408-420]	0	1807.93	0	5.316e-08	4.16
[R].LPLQLDDAVRPEAEGEEEGR.[A]	1xTMT6plex [N-Term]		8.01599e-05	0	1	1	4	P14868	P14868 [152-171]	0	2452.25	0	5.757e-05	3.37
[K].IPSEQEQLR.[A]	1xTMT6plex [N-Term]		0.013516	0	1	1	3	Q92900	Q92900 [245-253]	0	1328.74	0.0002838	0.009449	2.23
[R].IQAEVEAQLAR.[Q]	1xTMT6plex [N-Term]		8.3705e-05	0	1	1	3	Q9UM54	Q9UM54 [981-991]	0	1456.83	0	2.409e-06	3.41
[K].IQALQQQADEAEDR.[A]	1xTMT6plex [N-Term]		2.72688e-06	0	1	1	3	P67936	P67936 [14-27]	0	1843.93	0	2.036e-08	5.03
[R].IQASQQDDSMR.[V]	1xTMT6plex [N-Term]		0.00431204	0	1	1	1	Q86X29	Q86X29 [393-403]	0	1507.74	0	0.0004409	1.97
[K].LQEEMLQR.[E]	1xTMT6plex [N-Term]		0.00589713	0	1	1	5	P08670	P08670 [189-196]	0	1275.69	0	0.0006753	2.77
[K].IQEENVIPR.[E]	1xTMT6plex [N-Term]		0.00133478	0	1	1	6	P42704	P42704 [981-989]	0	1326.76	0	0.0002232	3.29
[K].LQEEQFVNAVE.[-]	1xTMT6plex [N-Term]		0.00431204	0	1	1	3	Q8IYS1	Q8IYS1 [426-436]	0	1534.8	0	0.0004408	2.76
[R].LQEEVESLR.[T]	1xTMT6plex [N-Term]		0.000773065	0	1	1	16	Q9ULV0	Q9ULV0 [981-989]	0	1331.74	0	6.771e-05	3.3
[R].LQETLSAADR.[C]	1xTMT6plex [N-Term]		0.00017658	0	1	1	8	P78527	P78527 [15-24]	0	1332.73	0	2.433e-05	3.46
[K].LPESENLQEFWDNLIGGVDMVTDDDRR.[W]	1xTMT6plex [N-Term]		7.66218e-09	0	1	1	11	P49327	P49327 [13-39]	1	3392.63	0	7.142e-12	5.44
[K].LNTQEIFDDWAR.[K]	1xTMT6plex [N-Term]		0.00704599	0	1	1	1	Q14204	Q14204 [693-704]	0	1736.88	0	0.000857	1.88
[K].LLSDFLDSEVSELR.[T]	1xTMT6plex [N-Term]		0.000498841	0	1	1	1	Q9BPX3	Q9BPX3 [695-708]	0	1851.99	0	2.374e-05	2.92
[R].LLTETEDWLYEEGEDQAK.[Q]	1xTMT6plex [K18]; 1xTMT6plex [N-Term]		3.02755e-05	0	1	1	1	Q92598	Q92598 [668-685]	0	2627.31	0	5.316e-07	4.08
[K].ILVALCGGN.[-]	1xCarbamidomethyl [C6]; 1xTMT6plex [N-Term]		0.00989384	0	1	1	1	P04083	P04083 [338-346]	0	1145.65	0	0.001367	2.78
[K].LLVGSEDYGR.[D]	1xTMT6plex [N-Term]		0.00330942	0	1	1	2	Q13813	Q13813 [1785-1794]	0	1337.73	0	0.0003091	2.53
[K].LLVLYSGEDDELLQR.[A]	1xTMT6plex [N-Term]		6.01765e-08	0	1	1	5	Q9H3U1	Q9H3U1 [822-836]	0	1992.09	0	1.163e-10	5.28
[K].LFYSTFATDDR.[K]	1xTMT6plex [N-Term]		3.63887e-05	0	1	1	4	P30084	P30084 [262-272]	0	1564.78	0	6.86e-07	3.18
[R].LNDSILQATEQR.[R]	1xTMT6plex [N-Term]		1.10098e-05	0	1	1	2	P15924	P15924 [1256-1267]	0	1616.88	0	1.962e-06	4.11
[K].LNGTDPEDVIR.[N]	1xTMT6plex [N-Term]		0.00150337	0	1	3	2	O14950	O14950 [94-104]	0	1457.78	0	0.0001248	2.9
[K].LNIQPSEADYAVDIR.[S]	1xTMT6plex [N-Term]		1.15373e-09	0	1	1	6	Q9NYU2	Q9NYU2 [440-454]	0	1933.02	0	3.817e-12	4.58
[R].INISEGNCPER.[I]	1xCarbamidomethyl [C8]; 1xTMT6plex [N-Term]		5.79432e-05	0	2	3	9	Q15366; Q15365	Q15366 [47-57]; Q15365 [47-57]	0	1517.76	0	1.903e-06	3.38
[R].LNLVEAFVEDAELR.[Q]	1xTMT6plex [N-Term]		8.99631e-07	0	1	1	3	P43246	P43246 [360-373]	0	1847.01	0	4.541e-09	5.45
[K].LNPVTTDEDLEIIFSR.[F]	1xTMT6plex [N-Term]		1.09305e-06	0	1	1	2	Q8WUA2	Q8WUA2 [247-262]	0	2091.12	0	5.911e-09	4.11
[R].INAAEIESR.[V]	1xTMT6plex [N-Term]		0.00649846	0	1	1	3	Q06124	Q06124 [221-229]	0	1231.68	0	0.0007726	3.3
[R].QTNPSAMEVEEDDPVPEIR.[R]	1xTMT6plex [N-Term]		9.63416e-08	0	1	1	1	P55072	P55072 [714-732]	0	2385.14	0	2.213e-10	4
[R].IDYIAGLDSR.[G]	1xTMT6plex [N-Term]		0.000260663	0	1	1	9	P07741	P07741 [58-67]	0	1351.74	0	1.294e-05	3.15
[K].LEAAEDIAYQLSR.[S]	1xTMT6plex [N-Term]		7.77381e-07	0	1	1	9	P35232	P35232 [241-253]	0	1707.91	0	3.721e-09	4.95
[R].LEAAYLDLQR.[I]	1xTMT6plex [N-Term]		0.00599335	0	1	1	1	O75347	O75347 [71-80]	0	1420.8	0	0.0006921	2.4
[K].LEAEIATYR.[R]	1xTMT6plex [N-Term]		0.00784814	0	1	2	3	P05783	P05783 [373-381]	0	1294.72	0	0.000994	3.01
[K].IEAGYIQTGDR.[L]	1xTMT6plex [N-Term]		0.00952788	0	1	1	1	Q9Y450	Q9Y450 [509-519]	0	1451.77	0	0.001298	2.72
[R].LECVEPNCR.[S]	2xCarbamidomethyl [C3; C8]; 1xTMT6plex [N-Term]		0.00592903	0	1	2	10	Q969Q0	Q969Q0 [70-78]	0	1405.68	0.0001513	0.004609	2.86
[R].LEDAADVYR.[G]	1xTMT6plex [N-Term]		0.000838389	0	1	1	6	Q9BXJ9	Q9BXJ9 [240-248]	0	1280.67	0	0.000109	2.75
[R].LEDETILEYPIDVQR.[N]	1xTMT6plex [N-Term]		2.06567e-07	0	1	1	22	Q9ULV0	Q9ULV0 [42-56]	0	2062.09	0	3.482e-09	5.61
[R].IEDLEEGQQVIR.[S]	1xTMT6plex [N-Term]		0.000504266	0	1	1	2	Q14008	Q14008 [1655-1666]	0	1657.9	0	2.407e-05	2.46
[K].IEEEEQEPEPPEPFEYIDD.[-]	1xTMT6plex [N-Term]		6.85219e-05	0	1	1	1	Q99460	Q99460 [935-953]	0	2563.14	0	1.615e-06	2.93
[R].LEGGSGGDSEVQR.[T]	1xTMT6plex [N-Term]		2.26064e-05	0	1	1	8	P62195	P62195 [259-271]	0	1519.75	0	3.584e-07	3.51
[K].IDVGEAEPR.[T]	1xTMT6plex [N-Term]		0.00526534	0	1	1	2	P54577	P54577 [392-400]	0	1214.66	0	0.0007657	2.66
[R].LEGLTDEINFLR.[Q]	1xTMT6plex [N-Term]		3.17282e-06	0	1	2	2	contaminant_KERATIN20	contaminant_KERATIN20 [214-225]	0	1648.91	0	2.515e-08	4.61
[R].LDVEEVDLSLR.[I]	1xTMT6plex [N-Term]		6.08339e-05	0	1	1	2	P57678	P57678 [662-672]	0	1516.84	0	1.373e-06	3.4
[K].IDTIEIITDR.[Q]	1xTMT6plex [N-Term]		0.000151763	0	1	1	13	P22626	P22626 [138-147]	0	1417.81	0	1.304e-05	3.83
[K].LDELYGTWR.[K]	1xTMT6plex [N-Term]		0.00239307	0	1	1	4	P36578	P36578 [260-268]	0	1381.73	0	0.0005338	3.35
[K].IDEPLEGSEDR.[I]	1xTMT6plex [N-Term]		8.0015e-06	0	1	1	13	P61978	P61978 [423-433]	0	1488.74	0	8.784e-08	3.83
[K].IDFDSVSSIMASSQ.[-]	1xTMT6plex [N-Term]		3.96065e-06	0	1	1	4	Q9UBQ5	Q9UBQ5 [205-218]	0	1715.84	0	3.378e-08	4.11
[K].IDFGEAAR.[A]	1xTMT6plex [N-Term]		0.0110777	0	1	1	4	P08754	P08754 [93-100]	0	1107.6	0	0.002266	2.95
[K].LDGEASINNR.[K]	1xTMT6plex [N-Term]		0.000264927	0	1	1	6	O95433	O95433 [64-73]	0	1317.7	0	0.000389	3.3
[R].LDIDPETITWQR.[V]	1xTMT6plex [N-Term]		0.00149527	0	1	1	6	P11586	P11586 [521-532]	0	1715.92	0	0.0001083	3.35
[R].LDILDTAGQEEFGAMR.[E]	1xTMT6plex [N-Term]		4.01101e-05	0	1	1	1	P62070	P62070 [64-79]	0	1995.01	0	7.783e-07	3.13
[R].IDNDGDGFVTTEELK.[T]	1xTMT6plex [K15]; 1xTMT6plex [N-Term]		1.5847e-07	0	1	1	3	Q15293	Q15293 [91-105]	0	2111.09	0	4.339e-10	3.75
[K].LDPGSEETQTLVR.[E]	1xTMT6plex [N-Term]		1.37185e-06	0	1	1	19	P26641	P26641 [402-414]	0	1673.89	0	7.031e-06	3.36
[R].LDQAVLDLQR.[C]	1xTMT6plex [N-Term]		5.48922e-05	0	1	1	2	Q9H3U1	Q9H3U1 [108-117]	0	1399.81	0	1.566e-05	3.71
[K].LDQEDALLGSYPVDDGCR.[I]	1xCarbamidomethyl [C17]; 1xTMT6plex [N-Term]		8.11714e-10	0	1	1	3	Q99426	Q99426 [67-84]	0	2252.07	0	1.054e-12	4.9
[R].LDQVEQELNELR.[E]	1xTMT6plex [N-Term]		4.1658e-05	0	1	1	5	Q9UQE7	Q9UQE7 [840-851]	0	1714.92	0	7.558e-06	3.54
[K].IDSILEVVQTGR.[T]	1xTMT6plex [N-Term]		0.00111665	0	1	1	1	Q9NZW5	Q9NZW5 [419-430]	0	1558.9	0	7.062e-05	3.1
[K].IDVAFVDR.[A]	1xTMT6plex [N-Term]		0.0144934	0	1	1	2	Q15645	Q15645 [305-312]	0	1163.66	0	0.002292	2.78
[R].LEGNTVGVEAAR.[V]	1xTMT6plex [N-Term]		5.97463e-06	0	1	1	4	P46060	P46060 [56-67]	0	1444.8	0	3.05e-07	3.96
[R].IEIESFYEGEDFSETLTR.[A]	1xTMT6plex [N-Term]		6.839e-12	0	1	2	344	P11021	P11021 [307-324]	0	2394.16	0	1.686e-14	6.53
[K].IEVIEIMTDR.[G]	1xTMT6plex [N-Term]		0.000470028	0	1	1	13	P09651	P09651 [131-140]	0	1447.8	0	0.0001004	3.81
[K].IEVLYEDEGFR.[S]	1xTMT6plex [N-Term]		0.000184389	0	1	1	1	Q99460	Q99460 [45-55]	0	1598.83	0	6.168e-06	2.94
[R].IEVNVELR.[K]	1xTMT6plex [N-Term]		0.0135888	0	1	1	1	P52292	P52292 [32-39]	0	1200.71	0	0.002106	2.22
[R].IEYDCELVPR.[R]	1xCarbamidomethyl [C5]; 1xTMT6plex [N-Term]		0.00119797	0	1	1	1	Q9P258	Q9P258 [301-310]	0	1522.78	0	7.773e-05	3.53
[R].IEYQFFEDR.[H]	1xTMT6plex [N-Term]		0.000290443	0	1	1	13	Q9NYU2	Q9NYU2 [964-972]	0	1475.74	0	1.158e-05	3.32
[R].LEYYENAR.[K]	1xTMT6plex [N-Term]		0.00642874	0	1	1	3	O14654	O14654 [109-116]	0	1286.66	0.0002144	0.005547	2.58
[K].LFADAEEEQR.[R]	1xTMT6plex [N-Term]		0.000337937	0	1	1	2	P46459	P46459 [305-314]	0	1436.72	0	1.402e-05	3.41
[K].LFDVCGSQDFESDLDR.[L]	1xCarbamidomethyl [C5]; 1xTMT6plex [N-Term]		7.62085e-09	0	1	1	1	Q92878	Q92878 [629-644]	0	2131.98	0	7.097e-12	3.61
[K].LFEEPEDPSNR.[S]	1xTMT6plex [N-Term]		0.00355017	0	1	1	2	P63151	P63151 [268-278]	0	1561.77	0	0.0006441	2.52
[R].LFGDEAAEQWR.[F]	1xTMT6plex [N-Term]		0.00196994	0	1	1	1	Q2T9J0	Q2T9J0 [150-160]	0	1550.78	0	0.0001522	2.23
[K].IFLDESAPDNVLEVTAR.[A]	1xTMT6plex [N-Term]		4.00373e-06	0	1	1	2	Q9ULT8	Q9ULT8 [60-76]	0	2118.13	0	3.435e-08	3.89
[R].LFSASEFEDPLVGEDTER.[A]	1xTMT6plex [N-Term]		4.89061e-09	0	1	1	2	P37268	P37268 [186-203]	0	2270.1	0	5.699e-11	4.87
[K].LFSLELVDESGEIR.[A]	1xTMT6plex [N-Term]		1.81417e-07	0	1	1	5	P27694	P27694 [221-234]	0	1836	0	3.967e-08	4.36
[K].IEVLEEELR.[L]	1xTMT6plex [N-Term]		0.00117869	0	1	1	7	P15924	P15924 [1034-1042]	0	1358.77	0	0.001374	3.64
[K].LEVEANNAFDQYR.[D]	1xTMT6plex [N-Term]		2.24027e-07	0	1	1	5	P47756	P47756 [96-108]	0	1797.9	0	6.914e-10	4.54
[K].IETIEVMEDR.[Q]	1xTMT6plex [N-Term]		0.000179469	0	1	1	5	P51991	P51991 [152-161]	0	1463.76	0	5.919e-06	3.69
[R].LETELGQPAER.[W]	1xTMT6plex [N-Term]		0.00256724	0	1	1	2	O95248	O95248 [1660-1670]	0	1471.8	0	0.000218	2.65
[R].LELLAAYEEVIR.[E]	1xTMT6plex [N-Term]		1.77858e-06	0	1	1	6	Q16643	Q16643 [11-22]	0	1647.95	0	1.101e-07	4.55
[K].IEISELNR.[V]	1xTMT6plex [N-Term]		0.00823818	0	2	4	49	P04264; contaminant_KERATIN22	P04264 [396-403]; contaminant_KERATIN22 [400-407]	0	1202.69	0	0.002199	3.02
[R].LENDGATALAEAFR.[V]	1xTMT6plex [N-Term]		3.86881e-07	0	1	1	2	P46060	P46060 [192-205]	0	1706.89	0	1.455e-09	4.46
[K].LENDQIESLR.[Q]	1xTMT6plex [N-Term]		0.000203245	0	1	1	10	P56192	P56192 [805-814]	0	1445.78	0	7.048e-06	3.69
[R].LENEIQTYR.[S]	1xTMT6plex [N-Term]		0.000919118	0	1	2	59	contaminant_KERATIN03	contaminant_KERATIN03 [442-450]	0	1394.75	0	5.42e-05	3.7
[R].IFTSIGEDYDER.[V]	1xTMT6plex [N-Term]		3.28927e-07	0	1	1	16	P35232	P35232 [106-117]	0	1673.82	0	1.161e-09	4.29
[R].IENVVLDANCSR.[D]	1xCarbamidomethyl [C10]; 1xTMT6plex [N-Term]		0.000368485	0	1	1	3	Q9H074	Q9H074 [349-360]	0	1618.84	0	4.785e-05	3.16
[R].LEQEEQQR.[L]	1xTMT6plex [N-Term]		0.00248533	0	1	1	6	Q3ZCQ8	Q3ZCQ8 [318-325]	0	1288.67	0	0.002211	3.18
[R].LEQEIATYR.[RS]	1xTMT6plex [N-Term]		0.00345557	0	5	13	17	P02533; contaminant_KERATIN10; P13646; Q04695; P08779	P02533 [408-416]; contaminant_KERATIN10 [373-381]; P13646 [398-406]; Q04695 [377-385]; P08779 [410-418]	0	1351.74	0	0.0005666	3.41
[K].LESCGVTSDNCR.[D]	2xCarbamidomethyl [C4; C11]; 1xTMT6plex [N-Term]		4.38138e-07	0	1	1	2	P13489	P13489 [206-217]	0	1626.74	0	4.879e-08	3.8
[K].LESDYEILER.[F]	1xTMT6plex [N-Term]		5.17212e-05	0	1	1	20	P41252	P41252 [269-278]	0	1495.78	0	1.105e-06	3.84
[R].LESEGSPETLTNLR.[K]	1xTMT6plex [N-Term]		9.86285e-07	0	1	1	9	Q9P035	Q9P035 [133-146]	0	1774.94	0	8.341e-09	4.3
[R].LEQDEYALR.[S]	1xTMT6plex [N-Term]		0.00154456	0	1	1	3	P55084	P55084 [239-247]	0	1365.72	0	0.0002702	3.34
[K].QTQTFTTYSDNQPGVLIQVYEGER.[A]	1xTMT6plex [N-Term]		0.00010911	0	1	1	1	P11142	P11142 [424-447]	0	3003.49	0	3.033e-06	2.77
[K].VGAVAAATS.[-]	1xTMT6plex [N-Term]		0.00520881	0	1	1	6	Q13310	Q13310 [636-644]	0	975.567	0.0001513	0.003461	2.4
[K].VGDPQELNGITR.[A]	1xTMT6plex [N-Term]		0.000100063	0	1	1	6	P49327	P49327 [299-310]	0	1527.83	0	3.55e-06	2.99
[R].VGEPVALSEEER.[L]	1xTMT6plex [N-Term]		2.28108e-06	0	1	1	1	Q13435	Q13435 [135-146]	0	1543.82	0	1.609e-08	3.44
[R].VGVDYEGGGCR.[F]	1xCarbamidomethyl [C10]; 1xTMT6plex [N-Term]		6.85219e-05	0	1	1	4	Q02809	Q02809 [671-681]	0	1397.67	0	1.606e-06	3.44
[K].VIAAEGEMNASR.[A]	1xTMT6plex [N-Term]		0.000378586	0	1	1	1	P27105	P27105 [221-232]	0	1476.77	0	1.632e-05	3.67
[K].VIDDTNITR.[L]	1xTMT6plex [N-Term]		0.00864751	0	1	2	2	P05783	P05783 [188-196]	0	1275.71	0.0004121	0.01067	2.51
[R].VLDELTLAR.[AT]	1xTMT6plex [N-Term]		0.000599548	0	4	11	22	P02533; contaminant_KERATIN10; Q04695; P08779	P02533 [224-232]; contaminant_KERATIN10 [189-197]; Q04695 [193-201]; P08779 [226-234]	0	1258.76	0	0.0001398	3.63
[R].VIDFDENTALDDAEEESFR.[K]	1xTMT6plex [N-Term]		7.75921e-11	0	1	1	7	Q14257	Q14257 [130-148]	0	2444.13	0	2.754e-12	5.58
[R].VLDLQADSR.[L]	1xTMT6plex [N-Term]		0.00532248	0	1	1	2	Q9HD20	Q9HD20 [372-380]	0	1245.7	0	0.0005859	2.36
[K].VIECSYTSADGQR.[H]	1xCarbamidomethyl [C4]; 1xTMT6plex [N-Term]		2.01789e-05	0	1	1	2	Q9UBM7	Q9UBM7 [377-389]	0	1714.83	0	4.921e-07	3.42
[R].VLEEGSVEAR.[T]	1xTMT6plex [N-Term]		0.0074765	0	1	1	1	Q96CT7	Q96CT7 [136-145]	0	1317.72	0	0.00093	2.24
[K].VFSDEVQQQAQLSTIR.[S]	1xTMT6plex [N-Term]		0.000452565	0	1	1	1	Q9Y262	Q9Y262 [446-461]	0	2078.11	0	2.077e-05	2.71
[R].VFEVSLADLQNDEVAFR.[K]	1xTMT6plex [N-Term]		4.63308e-09	0	1	1	22	P61247	P61247 [66-82]	0	2181.14	0	3.778e-12	5.94
[K].VECTYISIDQVPR.[T]	1xCarbamidomethyl [C3]; 1xTMT6plex [N-Term]		4.54241e-05	0	1	1	3	Q12765	Q12765 [52-64]	0	1808.94	0	9.22e-07	2.96
[K].VEDVSAVEIVGGATR.[I]	1xTMT6plex [N-Term]		0.000159334	0	1	1	1	Q92598	Q92598 [332-346]	0	1730.95	0	5.053e-06	2.52
[K].VEEAEPEEFVVEK.[V]	1xTMT6plex [K13]; 1xTMT6plex [N-Term]		2.02514e-06	0	1	1	3	Q13185	Q13185 [22-34]	0	1992.06	0	3.316e-08	5.22
[K].VEEVVYDLSIR.[G]	1xTMT6plex [N-Term]		0.000249624	0	1	1	2	Q15631	Q15631 [205-215]	0	1550.86	0	9.306e-06	3.13
[R].VEFEELCADLFER.[V]	1xCarbamidomethyl [C7]; 1xTMT6plex [N-Term]		3.89689e-06	0	1	1	4	Q9Y4L1	Q9Y4L1 [346-358]	0	1885.92	0	3.308e-08	4.62
[R].VEFMDDTSR.[S]	1xTMT6plex [N-Term]		0.000884976	0	1	1	4	P62857	P62857 [32-40]	0	1328.64	0	0.0003202	2.82
[RK].VEILANDQGNR.[TI]	1xTMT6plex [N-Term]		3.10491e-06	0	4	11	350	P54652; P11142; P11021; P08107	P54652 [27-37]; P11142 [26-36]; P11021 [50-60]; P08107 [26-36]	0	1457.79	0	4.733e-08	4.13
[K].VELQELNDR.[F]	1xTMT6plex [N-Term]		0.00105216	0	1	2	7	P08670	P08670 [105-113]	0	1344.73	0	0.0001466	3.4
[K].VEPGLGADNSVVR.[F]	1xTMT6plex [N-Term]		0.000111496	0	1	1	4	P21333	P21333 [1020-1032]	0	1541.85	0	3.114e-06	3.3
[R].VESVFETLVEDSAEEESTLTK.[L]	1xTMT6plex [K21]; 1xTMT6plex [N-Term]		2.21213e-08	0	1	1	3	Q9Y4L1	Q9Y4L1 [556-576]	0	2800.44	0	8.407e-11	5.96
[K].VETYNDESR.[I]	1xTMT6plex [N-Term]		0.00340002	0	1	1	1	P27694	P27694 [578-586]	0	1341.65	0	0.0003202	2.72
[K].VEYSEEELK.[T]	1xTMT6plex [K9]; 1xTMT6plex [N-Term]		0.000884976	0	1	1	3	P12956	P12956 [557-565]	0	1583.86	0	7.484e-05	3.98
[R].VFLALVEEVEDR.[G]	1xTMT6plex [N-Term]		7.45815e-06	0	1	1	3	Q9H3U1	Q9H3U1 [670-681]	0	1647.92	0	7.979e-08	4.58
[K].VLEGMEVVR.[K]	1xTMT6plex [N-Term]		0.000410582	0	1	1	8	P23284	P23284 [172-180]	0	1260.72	0	3.285e-05	3.37
[R].VITDENWR.[E]	1xTMT6plex [N-Term]		0.00619052	0	1	1	3	Q9H3N1	Q9H3N1 [33-40]	0	1261.67	0	0.0007225	2.92
[K].VMVELLGSYTEDNASQAR.[V]	1xTMT6plex [N-Term]		4.79489e-05	0	1	1	9	Q7L2H7	Q7L2H7 [184-201]	0	2212.11	0	3.093e-05	5.13
[R].VNEISVEVDSDPR.[A]	1xTMT6plex [N-Term]		9.22651e-05	0	1	1	1	P27708	P27708 [2188-2200]	0	1687.87	0	2.407e-06	3.07
[K].VNGVDDAANFR.[T]	1xTMT6plex [N-Term]		0.00132042	0	1	1	1	O43795	O43795 [242-252]	0	1406.72	0	8.903e-05	2.56
[K].VNSLGETAER.[L]	1xTMT6plex [N-Term]		8.46154e-05	0	1	1	1	Q13813	Q13813 [1289-1298]	0	1304.7	0	2.138e-06	2.92
[K].VPAFEGDDGFCVFESNAIAYYVSNEELR.[G]	1xCarbamidomethyl [C11]; 1xTMT6plex [N-Term]		1.25804e-09	0	1	1	8	P26641	P26641 [58-85]	0	3427.6	0	3.572e-11	5.9
[K].VPDESEVVVER.[D]	1xTMT6plex [N-Term]		0.00465061	0	1	1	2	Q08188	Q08188 [578-588]	0	1486.8	0	0.0004882	3.23
[K].VPDNYGDEIAIELR.[S]	1xTMT6plex [N-Term]		4.00373e-06	0	1	1	2	Q92900	Q92900 [394-407]	0	1832.96	0	3.442e-08	3.92
[R].VQDDEVGDGTTSVTVLAAELLR.[E]	1xTMT6plex [N-Term]		1.61917e-13	0	1	1	18	P78371	P78371 [90-111]	0	2517.32	0	1.008e-11	7.33
[R].VQDLIEGHLTASQ.[-]	1xTMT6plex [N-Term]		0.00391264	0	1	1	2	Q8WXD5	Q8WXD5 [155-167]	0	1639.89	0	0.0003866	2.01
[R].VQDLSAGGQGSLTDSGPER.[R]	1xTMT6plex [N-Term]		2.0509e-05	0	1	1	1	P40222	P40222 [485-503]	0	2103.05	0	3.142e-07	3.39
[K].VQENCIDLVGR.[I]	1xCarbamidomethyl [C5]; 1xTMT6plex [N-Term]		0.00234189	0	1	1	2	O75533	O75533 [1031-1041]	0	1531.81	0	0.0001935	2.95
[R].VIEETEER.[L]	1xTMT6plex [N-Term]		0.00472654	0	1	1	7	P58107	P58107 [2695-2702]; [3229-3236]; [3763-3770]; [4297-4304]; [4831-4838]	0	1233.65	0.0001513	0.002906	3.66
[R].VLSPEELEDR.[Q]	1xTMT6plex [N-Term]		0.00155294	0	1	1	1	Q86WJ1	Q86WJ1 [634-643]	0	1415.76	0	0.0001109	3.01
[R].VISESPPDQWEAR.[C]	1xTMT6plex [N-Term]		2.97882e-05	0	1	1	2	Q92616	Q92616 [1222-1234]	0	1742.89	0	5.205e-07	4.7
[K].VLENAEGAR.[T]	1xTMT6plex [N-Term]		0.00097545	0	1	1	14	P38646	P38646 [77-85]	0	1187.66	0	5.89e-05	3.38
[R].VIFLEDDDVAAVVDGR.[L]	1xTMT6plex [N-Term]		5.91e-09	0	1	1	11	Q06210	Q06210 [291-306]	0	1962.04	0	1.87e-11	5.76
[R].VLGIQVDTDGSGR.[S]	1xTMT6plex [N-Term]		0.000424125	0	1	1	1	P33992	P33992 [296-308]	0	1545.84	0	1.905e-05	2.87
[R].VLGTPVETIELTEDR.[R]	1xTMT6plex [N-Term]		2.58329e-06	0	1	1	5	P27708	P27708 [501-515]	0	1901.04	0	1.906e-08	4.26
[R].VLGTSPEAIDSAENR.[F]	1xTMT6plex [N-Term]		2.89406e-06	0	1	1	7	P27708	P27708 [1034-1048]	0	1787.93	0.0001513	0.002759	5.25
[R].VILEIDNAR.[L]	1xTMT6plex [N-Term]		0.00238017	0	1	4	5	P13646	P13646 [176-184]	0	1271.75	0.0001513	0.004589	3.06
[R].VLIGGDETPEGQR.[A]	1xTMT6plex [N-Term]		0.00013114	0	1	1	3	O60701	O60701 [178-190]	0	1599.85	0	3.892e-06	4.14
[R].VLLLDL.[-]	1xTMT6plex [N-Term]		0.00395513	0	1	1	2	P36957	P36957 [448-453]	0	914.612	0.0001513	0.002793	1.8
[R].VLLQEEGTR.[K]	1xTMT6plex [N-Term]		0.00140893	0	1	1	4	P15924	P15924 [1176-1184]	0	1273.73	0	0.001567	2.8
[K].VLLSDSNLHDA.[-]	1xTMT6plex [N-Term]		0.00245862	0	1	1	1	Q6FI81	Q6FI81 [302-312]	0	1412.76	0	0.0002067	2.7
[K].VLPGVDALSNI.[-]	1xTMT6plex [N-Term]		0.00185622	0	1	1	5	P00558	P00558 [407-417]	0	1326.78	0	0.002083	3.08
[R].VLQQFADNDVSR.[F]	1xTMT6plex [N-Term]		3.24812e-05	0	1	1	3	P51659	P51659 [544-555]	0	1620.85	0	5.846e-07	4.41
[K].VLQSDEYEEVEDK.[T]	1xTMT6plex [K13]; 1xTMT6plex [N-Term]		3.37329e-08	0	1	1	4	O15397	O15397 [592-604]	0	2041.04	0	9.589e-10	5.73
[R].VISFEEQVASIR.[Q]	1xTMT6plex [N-Term]		1.25361e-05	0	1	1	2	Q9BT78	Q9BT78 [96-107]	0	1606.9	0	1.616e-07	3.7
[R].VEAAATWYYSLEHSTDDYASFSR.[A]	1xTMT6plex [N-Term]		3.79268e-09	0	1	1	3	P01266	P01266 [2556-2578]	0	2898.34	0	2.76e-12	4.52
[K].VDVTEQPGLSGR.[F]	1xTMT6plex [N-Term]		0.000306586	0	1	1	7	Q9H3N1	Q9H3N1 [83-94]	0	1486.81	0	1.228e-05	3.48
[K].VDNSSLTGESEPQTR.[S]	1xTMT6plex [N-Term]		3.84093e-08	0	1	3	3	P05023	P05023 [213-227]	0	1848.91	0	6.36e-11	4.81
[R].TTDGVYEGVAIGGDR.[Y]	1xTMT6plex [N-Term]		1.20264e-07	0	1	1	1	P53396	P53396 [677-691]	0	1738.88	0	2.986e-10	3.87
[K].TTGEGTSLR.[G]	1xTMT6plex [N-Term]		0.00780596	0	1	1	4	Q14566	Q14566 [379-387]	0	1150.63	0.0004121	0.01288	2.9
[K].TTLQVDTLNAELAAER.[S]	1xTMT6plex [N-Term]		1.38923e-08	0	1	1	2	P35580	P35580 [1762-1777]	0	1974.07	0	1.604e-11	5.08
[R].TTPSVVAFTADGER.[L]	1xTMT6plex [N-Term]		1.02621e-05	0	1	1	11	P38646	P38646 [86-99]	0	1679.88	0	3.521e-07	4.72
[R].TTPSYVAFTDTER.[L]	1xTMT6plex [N-Term]		4.50971e-06	0	3	6	41	P54652; P11142; P08107	P54652 [38-50]; P11142 [37-49]; P08107 [37-49]	0	1716.86	0	4.59e-07	4.5
[R].TTTGSYIANR.[V]	1xTMT6plex [N-Term]		0.000288877	0	1	1	8	P28072	P28072 [54-63]	0	1312.71	0	0.0001831	2.87
[R].TTYLVLDEADR.[M]	1xTMT6plex [N-Term]		1.30905e-05	0	1	1	7	P17844	P17844 [242-252]	0	1524.81	0	1.71e-07	3.86
[R].TVAEVQETLAEMIR.[Q]	1xTMT6plex [N-Term]		8.69352e-05	0	1	1	1	Q8TEQ6	Q8TEQ6 [1373-1386]	0	1818.98	0	2.226e-06	3.63
[K].TVAVWDSETGER.[V]	1xTMT6plex [N-Term]		6.81522e-05	0	1	1	2	Q96DI7	Q96DI7 [132-143]	0	1578.8	0	1.605e-06	4.18
[K].TSYGWIEIVGCADR.[S]	1xCarbamidomethyl [C11]; 1xTMT6plex [N-Term]		0.00306835	0	1	1	1	P41250	P41250 [451-464]	0	1855.92	0	0.0002777	2.76
[K].TVESQLYTNPDSR.[Y]	1xTMT6plex [N-Term]		1.11093e-06	0	1	1	6	Q8N1I0	Q8N1I0 [815-827]	0	1738.88	0	1.274e-08	4.85
[R].TSYAQLLEECPR.[D]	1xCarbamidomethyl [C10]; 1xTMT6plex [N-Term]		2.88369e-05	0	1	1	1	P58107	P58107 [1093-1104]	0	1695.86	0	5.003e-07	3.02
[K].TSPNEGLSGNPADLER.[R]	1xTMT6plex [N-Term]		0.000574161	0	1	1	1	P20020	P20020 [65-80]	0	1885.95	0	2.863e-05	2.58
[R].TQAPAVATT.[-]	1xTMT6plex [N-Term]		0.00115347	0	1	1	10	P15880	P15880 [285-293]	0	1088.61	0	0.0002074	2.7
[RK].TQLEELEDELQATEDAK.[L]	1xTMT6plex [K17]; 1xTMT6plex [N-Term]		1.05237e-09	0	2	3	7	P35580; P35579	P35580 [1546-1562]; P35579 [1539-1555]	0	2420.24	0	4.855e-13	6.06
[K].TQLQLDER.[S]	1xTMT6plex [N-Term]		0.00507013	0	1	1	6	P53007	P53007 [51-58]	0	1231.68	0	0.0005511	2.82
[R].TQIVSADQR.[R]	1xTMT6plex [N-Term]		0.000909231	0	1	1	7	Q9ULV0	Q9ULV0 [1266-1274]	0	1246.7	0	0.0003973	2.88
[R].TQIVTEIISEIR.[A]	1xTMT6plex [N-Term]		3.5738e-06	0	1	1	2	Q9BPX3	Q9BPX3 [459-470]	0	1630.96	0	2.952e-08	4.86
[K].TQMLDQEELLASTR.[R]	1xTMT6plex [N-Term]		1.68186e-07	0	1	1	5	P33176	P33176 [451-464]	0	1863.97	0	6.32e-10	5.19
[R].TQTLPSENSEESR.[V]	1xTMT6plex [N-Term]		5.6703e-05	0	1	1	4	Q9H6W3	Q9H6W3 [55-67]	0	1706.84	0	1.989e-06	4.2
[K].TSDVNETQPPQSE.[-]	1xTMT6plex [N-Term]		0.00358873	0	1	1	1	P35580	P35580 [1964-1976]	0	1660.79	0	0.0003447	1.95
[K].TSEVNCYR.[C]	1xCarbamidomethyl [C6]; 1xTMT6plex [N-Term]		0.00832744	0	1	1	6	P62633	P62633 [153-160]	0	1257.61	0.0004121	0.01155	2.89
[R].TSFLDDAFR.[K]	1xTMT6plex [N-Term]		0.000914161	0	1	1	5	Q14204	Q14204 [3612-3620]	0	1300.67	0	5.372e-05	2.77
[R].TSFTSVSR.[S]	1xTMT6plex [N-Term]		0.0137356	0	1	2	4	contaminant_KERATIN17	contaminant_KERATIN17 [30-37]	0	1113.61	0	0.002138	2.15
[R].TSIDAYDNFDNISLAQR.[L]	1xTMT6plex [N-Term]		9.84431e-11	0	1	1	9	Q00610	Q00610 [1482-1498]	0	2172.08	0	4.754e-13	5.75
[R].TSTSQAVFR.[L]	1xTMT6plex [N-Term]		0.00417458	0	1	1	6	P14868	P14868 [189-197]	0	1225.67	0	0.0004215	2.56
[K].TVFDEAIR.[A]	1xTMT6plex [N-Term]		0.0091261	0	1	3	3	P15153	P15153 [167-174]	0	1179.66	0	0.001225	2.68
[R].TVLDPVTGDLSDTR.[T]	1xTMT6plex [N-Term]		1.57337e-05	0	1	1	3	Q15393	Q15393 [677-690]	0	1717.92	0	1.242e-06	3.83
[K].VASQGEVVR.[K]	1xTMT6plex [N-Term]		0.00114725	0	1	1	16	P07814	P07814 [908-916]	0	1173.68	0	0.000843	3.04
[R].VAVQGDVVR.[E]	1xTMT6plex [N-Term]		0.000428738	0	1	1	22	P07814	P07814 [757-765]	0	1171.7	0	0.0001998	3.19
[K].VAVTEGCQPSR.[V]	1xCarbamidomethyl [C7]; 1xTMT6plex [N-Term]		0.000202149	0	1	1	3	O75369	O75369 [1320-1330]	0	1432.74	0	6.991e-06	2.4
[R].VCDCSTPSECR.[M]	3xCarbamidomethyl [C2; C4; C10]; 1xTMT6plex [N-Term]		0.000102252	0	1	1	1	Q08554	Q08554 [664-674]	0	1599.68	0	2.777e-06	2.58
[R].VDALNDEIR.[Q]	1xTMT6plex [N-Term]		0.00158689	0	1	1	2	Q9UQE7	Q9UQE7 [797-805]	0	1273.69	0.0001513	0.002832	3.15
[K].VDAQFGGIDQR.[K]	1xTMT6plex [N-Term]		4.39735e-05	0	1	1	3	P54577	P54577 [179-189]	0	1434.75	0	8.809e-07	2.57
[K].VDATEESDLAQQYGVR.[G]	1xTMT6plex [N-Term]		1.2267e-08	0	1	1	12	P07237	P07237 [82-97]	0	2010	0	1.077e-09	5.66
[R].VDCDQHSDIAQR.[Y]	1xCarbamidomethyl [C3]; 1xTMT6plex [N-Term]		2.38196e-06	0	1	1	14	Q9BS26	Q9BS26 [90-101]	0	1672.79	0	1.791e-05	3.84
[R].VDDNEETIK.[K]	1xTMT6plex [K9]; 1xTMT6plex [N-Term]		0.00082937	0	1	1	3	P00568	P00568 [139-147]	0	1520.82	0	4.735e-05	3.3
[K].VDELEAALR.[M]	1xTMT6plex [N-Term]		0.00119151	0	1	1	2	Q8N1N4	Q8N1N4 [375-383]	0	1244.7	0	7.728e-05	3.06
[R].VDIGDTIIYLVH.[-]	1xTMT6plex [N-Term]		6.13843e-06	0	1	1	3	Q9P2J5	Q9P2J5 [1165-1176]	0	1586.9	0	6.129e-08	4.03
[R].VDIIENQVMDFR.[T]	1xTMT6plex [N-Term]		7.84441e-05	0	1	1	3	P21266	P21266 [101-112]	0	1707.89	0	1.942e-06	4.08
[R].VANPSGNLTETYVQDR.[G]	1xTMT6plex [N-Term]		5.23735e-10	0	1	1	12	P21333	P21333 [1297-1312]	0	1993.02	0	1.884e-13	5.55
[K].VALSSETEVALAR.[D]	1xTMT6plex [N-Term]		9.44513e-07	0	1	1	1	P27816	P27816 [436-448]	0	1574.9	0	4.842e-09	3.94
[K].VAGMDVELTVEER.[N]	1xTMT6plex [N-Term]		1.4403e-06	0	1	1	11	P62258	P62258 [30-42]	0	1676.87	0	8.59e-09	4.27
[K].TVLDQQQTPSR.[L]	1xTMT6plex [N-Term]		0.000105625	0	1	1	3	P42704	P42704 [1129-1139]	0	1501.82	0	4.994e-06	3.26
[R].TVIDYNGER.[T]	1xTMT6plex [N-Term]		0.000472577	0	1	1	16	P07237	P07237 [453-461]	0	1295.68	0	3.669e-05	3.52
[K].TVIESSPESPVTITEPYR.[T]	1xTMT6plex [N-Term]		3.67845e-05	0	1	1	2	Q8TEQ6	Q8TEQ6 [616-633]	0	2234.18	0	6.937e-07	3.58
[K].TVLSAESEELNR.[A]	1xTMT6plex [N-Term]		6.47963e-06	0	1	1	2	Q9ULK4	Q9ULK4 [674-685]	0	1576.84	0	6.61e-08	3.43
[R].TVQSLEIDLDSMR.[N]	1xTMT6plex [N-Term]		9.93442e-06	0	1	2	3	P05783	P05783 [302-314]	0	1735.91	0	1.181e-07	4.3
[K].TVTAEVQPQCGR.[A]	1xCarbamidomethyl [C10]; 1xTMT6plex [N-Term]		0.000170941	0	1	1	3	Q32P28	Q32P28 [636-647]	0	1574.82	0	6.294e-06	3.45
[K].VQGSDSDEEVVVATTR.[I]	1xTMT6plex [N-Term]		1.61641e-08	0	1	1	4	P26640	P26640 [522-537]	0	1920.97	0	1.97e-11	4.74
[K].TVYVSVLPTTADF.[-]	1xTMT6plex [N-Term]		0.00529384	0	1	1	7	P41252	P41252 [1250-1262]	0	1641.89	0	0.000608	3.25
[R].TWEGWEPWM.[-]	1xTMT6plex [N-Term]		0.0126719	0	1	1	1	P78527	P78527 [4120-4128]	0	1450.67	0	0.00191	2.1
[R].TWEQQQEVVSR.[N]	1xTMT6plex [N-Term]		3.24812e-05	0	1	1	4	Q9UJU6	Q9UJU6 [236-246]	0	1618.84	0	1.279e-06	3.22
[R].TYGEPESAGPSR.[A]	1xTMT6plex [N-Term]		0.000447696	0	1	1	9	P50402	P50402 [104-115]	0	1479.73	0	5.98e-05	3.44
[K].TYGQSTYSR.[Q]	1xTMT6plex [N-Term]		0.00329159	0	1	1	2	P35998	P35998 [35-43]	0	1291.65	0	0.0003065	2.13
[R].TYQSITER.[I]	1xTMT6plex [N-Term]		0.00937519	0	1	1	1	Q96A65	Q96A65 [75-82]	0	1226.66	0	0.001265	2.43
[R].TVYFSEQWVSSLNER.[E]	1xTMT6plex [N-Term]		3.48476e-05	0	1	1	2	P52732	P52732 [826-840]	0	2074.04	0	6.466e-07	3.02
[K].VQIAANEETQER.[E]	1xTMT6plex [N-Term]		1.22015e-05	0	1	1	3	P49321	P49321 [456-467]	0	1616.84	0	1.554e-07	4.18
[K].VQLDLAETDLSQGVAR.[W]	1xTMT6plex [N-Term]		6.05058e-05	0	1	1	3	Q9BSJ8	Q9BSJ8 [1076-1091]	0	1944.06	0	4.338e-06	5.05
[R].VQIQESVR.[G]	1xTMT6plex [N-Term]		0.00823818	0	1	1	5	O60256	O60256 [61-68]	0	1187.69	0	0.001065	2.99
[K].YFAQEALTVLSLA.[-]	1xTMT6plex [N-Term]		0.00642874	0	1	1	1	P30153	P30153 [577-589]	0	1654.93	0	0.0007613	2.48
[K].YGEYFPGTGDLR.[D]	1xTMT6plex [N-Term]		0.000756521	0	2	2	5	Q13547; Q92769	Q13547 [201-212]; Q92769 [202-213]	0	1603.8	0	0.0002034	3.6
[K].YGGISTASVDFEQPTR.[D]	1xTMT6plex [N-Term]		6.26091e-10	0	1	1	5	P98175	P98175 [838-853]	0	1956.99	0	2.404e-13	5.05
[R].YGMGTSVER.[A]	1xTMT6plex [N-Term]		0.00301902	0	1	1	3	P08559	P08559 [227-235]	0	1228.62	0	0.0005335	2.38
[K].YGSGSGQQSVTGVEASDDANSYWR.[I]	1xTMT6plex [N-Term]		3.33653e-14	0	1	1	7	Q9HCN8	Q9HCN8 [60-83]	0	2750.25	0	3.90015e-19	7.95
[R].YGSGSGQQSVTGVTSVDDSNSYWR.[I]	1xTMT6plex [N-Term]		8.11667e-13	0	1	1	3	Q99470	Q99470 [48-71]	0	2766.28	0	7.464e-16	7
[R].YGVMDTTTAQGR.[S]	1xTMT6plex [N-Term]		0.00465061	0	1	1	2	Q6IAN0	Q6IAN0 [256-267]	0	1528.76	0	0.0004888	2.22
[R].YLAEFATGNDR.[K]	1xTMT6plex [N-Term]		4.7862e-06	0	1	1	14	P62258	P62258 [131-141]	0	1485.75	0	1.354e-06	3.74
[R].YLAEVACGDDR.[K]	1xCarbamidomethyl [C7]; 1xTMT6plex [N-Term]		0.000110895	0	1	1	4	P27348	P27348 [128-138]	0	1497.72	0	3.085e-06	3.78
[R].YIAVSFVDP.[-]	1xTMT6plex [N-Term]		0.0058654	0	1	1	3	Q02809	Q02809 [719-727]	0	1239.68	0	0.0006726	2.77
[R].YLDFSSIITEVR.[A]	1xTMT6plex [N-Term]		2.39052e-07	0	1	1	2	Q8N1N4	Q8N1N4 [275-286]	0	1671.92	0	7.573e-10	4.09
[K].YEWDVAEAR.[K]	1xTMT6plex [N-Term]		0.000216875	0	1	1	23	P13639	P13639 [639-647]	0	1367.68	0	1.107e-05	3.33
[R].YLDGLTAER.[T]	1xTMT6plex [N-Term]		0.000125586	0	1	2	32	contaminant_KERATIN22	contaminant_KERATIN22 [245-253]	0	1266.69	0	9.234e-05	3.53
[R].YEVTSGGGGTSR.[M]	1xTMT6plex [N-Term]		6.51477e-06	0	1	1	5	P15924	P15924 [28-39]	0	1399.7	0	6.669e-08	3.27
[K].YETELNLR.[M]	1xTMT6plex [N-Term]		0.0106682	0	1	2	10	P02533	P02533 [204-211]	0	1266.69	0.0004121	0.01137	2.86
[K].YEEIDNAPEER.[A]	1xTMT6plex [N-Term]		9.12723e-05	0	1	1	3	P49411	P49411 [92-102]	0	1593.76	0	6.488e-05	3.11
[K].YEELQITAGR.[H]	1xTMT6plex [N-Term]		4.56705e-05	0	2	3	93	P04264; P04259	P04264 [377-386]; P04259 [360-369]	0	1408.76	0	1.023e-05	3.99
[K].YEELQQTAGR.[H]	1xTMT6plex [N-Term]		0.000929113	0	1	2	17	contaminant_KERATIN17	contaminant_KERATIN17 [365-374]	0	1423.74	0	0.002006	3.55
[K].YEELQVTAGR.[H]	1xTMT6plex [N-Term]		0.000213384	0	1	5	12	P02538	P02538 [360-369]	0	1394.75	0	0.0002143	3.37
[K].YEELQVTVGR.[H]	1xTMT6plex [N-Term]		0.000213384	0	1	2	61	contaminant_KERATIN22	contaminant_KERATIN22 [381-390]	0	1422.78	0	0.001672	3.51
[R].YEIDTGEETK.[F]	1xTMT6plex [K10]; 1xTMT6plex [N-Term]		0.0014872	0	1	1	1	Q0VDF9	Q0VDF9 [100-109]	0	1642.86	0	0.0001046	3.46
[R].YEIEETETVTK.[S]	1xTMT6plex [K11]; 1xTMT6plex [N-Term]		0.000354794	0	1	1	1	Q05682	Q05682 [160-170]	0	1799.97	0	1.496e-05	3.89
[K].YENEVALR.[Q]	1xTMT6plex [N-Term]		0.00329159	0	1	2	33	contaminant_KERATIN03	contaminant_KERATIN03 [238-245]	0	1222.66	0	0.001837	3.02
[R].YENGAFQER.[A]	1xTMT6plex [N-Term]		0.00841767	0	1	1	3	P23919	P23919 [151-159]	0	1342.66	0	0.001098	2.21
[R].YESSALPSGQLTSLSEYASR.[M]	1xTMT6plex [N-Term]		8.24994e-10	0	1	1	3	Q12931	Q12931 [470-489]	0	2375.19	0	3.48e-13	5.46
[K].YLECSALTQR.[G]	1xCarbamidomethyl [C4]; 1xTMT6plex [N-Term]		0.00878841	0	1	3	2	P15153	P15153 [154-163]	0	1469.76	0.0001513	0.003113	2.95
[K].YLEEIATQMR.[T]	1xTMT6plex [N-Term]		0.000199973	0	1	1	6	Q01813	Q01813 [487-496]	0	1482.78	0	1.872e-05	3.66
[K].YTISQEAYDQR.[Q]	1xTMT6plex [N-Term]		2.17268e-06	0	1	1	6	Q99426	Q99426 [107-117]	0	1602.8	0	1.503e-08	3.95
[K].YTQGGLENLELSR.[K]	1xTMT6plex [N-Term]		4.18079e-06	0	1	1	4	Q15006	Q15006 [200-212]	0	1708.91	0	3.638e-08	4.75
[R].YTTPEDATPEPGEDPR.[V]	1xTMT6plex [N-Term]		8.74068e-05	0	1	2	1	Q5JWF2	Q5JWF2 [961-976]	0	2003.94	0	2.247e-06	2.81
[K].YTVQDESHSEWVSCVR.[F]	1xCarbamidomethyl [C14]; 1xTMT6plex [N-Term]		0.000996779	0	1	1	1	P63244	P63244 [140-155]	0	2211.03	0	6.043e-05	2.92
[R].YVEFNLLYDR.[G]	1xTMT6plex [N-Term]		0.00147121	0	1	1	2	P36551	P36551 [392-401]	0	1560.83	0	0.0001025	2.62
[K].YVGESEANIR.[K]	1xTMT6plex [N-Term]		0.000120268	0	1	1	5	P46459	P46459 [294-303]	0	1366.72	0	0.0001265	3.24
[R].YVPLDQEAYSR.[I]	1xTMT6plex [N-Term]		0.000894599	0	1	1	2	Q6P1M0	Q6P1M0 [625-635]	0	1569.81	0	5.239e-05	2.71
[R].YWLEEAECR.[D]	1xCarbamidomethyl [C8]; 1xTMT6plex [N-Term]		0.0016392	0	1	1	5	P55884	P55884 [295-303]	0	1484.7	0	0.0015	3.84
[R].YYGGAEVVDEIELLCQR.[R]	1xCarbamidomethyl [C15]; 1xTMT6plex [N-Term]		1.39422e-09	0	1	1	9	P34897	P34897 [105-121]	0	2243.12	0	3.327e-09	5.82
[R].YYGGGSEGGR.[A]	1xTMT6plex [N-Term]		0.0101638	0	1	1	1	P14866	P14866 [47-56]	0	1231.59	0	0.001416	2.17
[R].YTCGEAPDYDR.[S]	1xCarbamidomethyl [C3]; 1xTMT6plex [N-Term]		2.2729e-05	0	1	1	2	P21266	P21266 [37-47]	0	1575.69	0	3.605e-07	2.85
[K].YTAESSDTLCPR.[C]	1xCarbamidomethyl [C10]; 1xTMT6plex [N-Term]		3.26574e-05	0	1	1	3	Q9NSE4	Q9NSE4 [993-1004]	0	1628.78	0	1.764e-06	3.17
[K].YSSDYFQAPSDYR.[Y]	1xTMT6plex [N-Term]		1.49052e-05	0	1	1	5	Q08380	Q08380 [442-454]	0	1827.84	0	3.845e-06	3.51
[R].YIETDPANR.[D]	1xTMT6plex [N-Term]		0.00338171	0	1	1	5	P06396	P06396 [730-738]	0	1307.68	0	0.000317	2.79
[K].YIIEELNVR.[K]	1xTMT6plex [N-Term]		0.000417298	0	1	1	15	P41252	P41252 [869-877]	0	1377.79	0	4.071e-05	3.24
[R].YINENLIVNTDELGR.[D]	1xTMT6plex [N-Term]		2.07688e-07	0	1	1	22	P17987	P17987 [131-145]	0	1992.06	0	1.422e-08	5.98
[K].YDYNSGEELESYK.[G]	1xTMT6plex [K13]; 1xTMT6plex [N-Term]		7.23273e-08	0	1	1	2	Q9Y3F4	Q9Y3F4 [250-262]	0	2055	0	1.496e-10	5.21
[R].YNPENLATLER.[Y]	1xTMT6plex [N-Term]		0.000203245	0	1	1	11	Q9UBQ5	Q9UBQ5 [21-31]	0	1548.82	0	8.4e-06	3.27
[R].YPEAQSVASDILR.[M]	1xTMT6plex [N-Term]		1.67889e-05	0	1	1	3	Q99615	Q99615 [192-204]	0	1677.9	0	2.403e-07	4.22
[K].YQELINDIAR.[D]	1xTMT6plex [N-Term]		0.00142425	0	1	1	2	P46940	P46940 [1478-1487]	0	1463.81	0	9.861e-05	3.12
[R].YQEQGGEASPQR.[T]	1xTMT6plex [N-Term]		0.000129029	0	1	1	3	Q9UJU6	Q9UJU6 [224-235]	0	1578.77	0	8.062e-06	3.08
[K].YQGTILSIDDNLQR.[T]	1xTMT6plex [N-Term]		3.17264e-09	0	1	1	4	Q02413	Q02413 [460-473]	0	1865	0	4.245e-10	4.63
[K].YQQLFEDIR.[G]	1xTMT6plex [N-Term]		0.00122416	0	1	1	4	P33991	P33991 [820-828]	0	1440.77	0	0.0001269	3.06
[K].YSGTLNLDR.[V]	1xTMT6plex [N-Term]		0.000986057	0	1	1	15	P49327	P49327 [1996-2004]	0	1267.68	0	0.0001028	3.18
[K].YLVLDEADR.[M]	1xTMT6plex [N-Term]		0.000697574	0	1	2	14	O00571	O00571 [343-351]	0	1322.72	0	4.967e-05	3.74
[K].YDVGGGER.[F]	1xTMT6plex [N-Term]		0.00619052	0	1	1	2	Q06124	Q06124 [179-186]	0	1081.55	0	0.001517	2.45
[R].YDSLGLLELDQR.[T]	1xTMT6plex [N-Term]		5.50899e-06	0	1	1	1	P31751	P31751 [456-467]	0	1650.89	0	5.317e-08	3.43
[K].VTQVDGNSPVR.[F]	1xTMT6plex [N-Term]		0.000237763	0	1	1	3	P48444	P48444 [486-496]	0	1400.77	0	1.414e-05	3.14
[R].VTSAVEALLSADSASR.[K]	1xTMT6plex [N-Term]		1.93243e-05	0	1	1	3	P45974	P45974 [147-162]	0	1805.98	0	2.906e-07	2.83
[K].VTVDQVTDR.[L]	1xTMT6plex [N-Term]		0.0108419	0	1	1	2	Q8NBF2	Q8NBF2 [229-237]	0	1261.69	0	0.001539	3.11
[R].VTVVDVNESR.[I]	1xTMT6plex [N-Term]		0.00173964	0	1	1	1	O60701	O60701 [32-41]	0	1346.75	0	0.0001288	2.47
[K].VTYMEEER.[N]	1xTMT6plex [N-Term]		0.00345557	0	1	1	2	P34932	P34932 [103-110]	0	1285.63	0	0.0003268	2.6
[R].VTYVVLDEADR.[M]	1xTMT6plex [N-Term]		6.05058e-05	0	1	1	1	Q7L014	Q7L014 [523-533]	0	1508.82	0	1.36e-06	4.1
[R].VVAEELENVR.[I]	1xTMT6plex [N-Term]		0.000211088	0	1	1	3	Q8NEZ5	Q8NEZ5 [87-96]	0	1386.78	0	7.42e-06	3.3
[K].VVDLLAQDADIVCR.[C]	1xCarbamidomethyl [C13]; 1xTMT6plex [N-Term]		5.07964e-06	0	1	1	2	P30520	P30520 [46-59]	0	1815.98	0	2.612e-07	4.15
[R].VVDSMEDEVQR.[R]	1xTMT6plex [N-Term]		4.38937e-06	0	1	1	1	Q9Y285	Q9Y285 [128-138]	0	1535.76	0	3.88e-08	3.82
[K].VVEGTPLIDGR.[R]	1xTMT6plex [N-Term]		0.000462463	0	1	1	3	Q14739	Q14739 [280-290]	0	1384.8	0	4.779e-05	3.69
[K].VVEPLDYENVIAQR.[K]	1xTMT6plex [N-Term]		3.90398e-05	0	1	1	2	Q5JSL3	Q5JSL3 [39-52]	0	1874.02	0	7.497e-07	2.81
[R].VVFQADDER.[N]	1xTMT6plex [N-Term]		0.000108521	0	1	1	17	Q9ULV0	Q9ULV0 [249-257]	0	1307.68	0	9.576e-06	3.72
[R].VVFQAEEER.[N]	1xTMT6plex [N-Term]		0.0107258	0	1	1	2	Q9Y4I1	Q9Y4I1 [249-257]	0	1335.71	0	0.001517	2.68
[R].VVLENEAVR.[A]	1xTMT6plex [N-Term]		0.00155294	0	1	1	3	Q9UBF2	Q9UBF2 [480-488]	0	1257.74	0	0.0001104	3.12
[R].VTPDTDWAR.[L]	1xTMT6plex [N-Term]		0.0131577	0	1	1	3	P53396	P53396 [34-42]	0	1289.67	0.0007895	0.01891	2.48
[R].VTPASETLEDPCR.[T]	1xCarbamidomethyl [C12]; 1xTMT6plex [N-Term]		4.39735e-05	0	1	1	4	Q9Y6A5	Q9Y6A5 [195-207]	0	1703.85	0	2.929e-06	3.66
[K].VTMQNLNDR.[L]	1xTMT6plex [N-Term]		0.0026092	0	3	7	5	P02533; contaminant_KERATIN03; P08779	P02533 [117-125]; contaminant_KERATIN03 [148-156]; P08779 [119-127]	0	1319.69	0	0.0004955	2.98
[R].VQSVEQIR.[E]	1xTMT6plex [N-Term]		0.0145715	0	1	2	3	P56545	P56545 [162-169]	0	1187.69	8.232e-05	0.002317	2.85
[K].VQVYQEPNR.[E]	1xTMT6plex [N-Term]		0.00364735	0	1	1	4	O60256	O60256 [49-57]	0	1361.74	0	0.0006183	2.65
[K].VSALDLAVLDQVEAR.[L]	1xTMT6plex [N-Term]		2.97341e-06	0	1	1	1	Q13561	Q13561 [268-282]	0	1828.04	0	2.302e-08	4.12
[K].VSLLEIYNEELFDLLNPSSDVSER.[L]	1xTMT6plex [N-Term]		1.03921e-07	0	1	1	1	P52732	P52732 [158-181]	0	3010.55	0	2.441e-10	6.18
[K].VTATDLDEPDTLHTR.[L]	1xTMT6plex [N-Term]		0.0013133	0	1	1	1	Q08554	Q08554 [264-278]	0	1912.98	0	8.816e-05	2.26
[R].VTDALNATR.[A]	1xTMT6plex [N-Term]		0.00105787	0	1	1	6	P10809	P10809 [421-429]	0	1189.67	0	0.0001576	2.99
[K].VTEGGEPYR.[L]	1xTMT6plex [N-Term]		0.00897982	0	1	1	6	Q14697	Q14697 [270-278]	0	1236.64	0.0003529	0.009874	2.43
[K].VTEGQQER.[L]	1xTMT6plex [N-Term]		0.00751691	0	1	1	3	Q13263	Q13263 [320-327]	0	1175.62	0.0001513	0.002607	2.41
[R].VTELALTASDR.[Q]	1xTMT6plex [N-Term]		0.000213384	0	1	1	11	P78527	P78527 [914-924]	0	1404.79	0	2.435e-05	3.54
[K].VTLTSEEEAR.[L]	1xTMT6plex [N-Term]		4.69226e-05	0	1	1	14	P00338	P00338 [306-315]	0	1363.73	0	1.449e-06	3.77
[R].VTNLSEDTR.[E]	1xTMT6plex [N-Term]		0.000639749	0	1	1	10	O75821	O75821 [243-251]	0	1263.67	0	4.441e-05	2.99
[R].VVPGQFDDADSSDSENR.[D]	1xTMT6plex [N-Term]		1.77858e-06	0	1	1	4	Q9BRS2	Q9BRS2 [11-27]	0	2066.95	0	3.066e-07	3.68
[K].VVPPLDEDGR.[S]	1xTMT6plex [N-Term]		0.0128779	0	1	1	6	P24941	P24941 [251-260]	0	1325.73	0	0.001953	2.88
[K].VVQETVLVEER.[R]	1xTMT6plex [N-Term]		8.88368e-05	0	1	1	1	Q9Y2J2	Q9Y2J2 [851-861]	0	1529.87	0	2.284e-06	2.76
[K].WNTDNTLGTEITVEDQLAR.[G]	1xTMT6plex [N-Term]		1.51206e-09	0	1	1	6	P21796	P21796 [75-93]	0	2405.21	0	3.369e-12	5.97
[R].WSTLVEDYGMELR.[K]	1xTMT6plex [N-Term]		1.13116e-05	0	1	1	4	O00232	O00232 [317-329]	0	1827.91	0	1.402e-07	4.18
[K].WVPFDGDDIQLEFVR.[I]	1xTMT6plex [N-Term]		0.000752441	0	1	1	2	P39656	P39656 [345-359]	0	2065.06	0	4.14e-05	3.29
[R].YAAVTQFEATDAR.[R]	1xTMT6plex [N-Term]		4.9261e-08	0	1	2	2	P55786	P55786 [173-185]	0	1671.85	0	8.856e-11	4.7
[R].YADGPQLYITEQTR.[S]	1xTMT6plex [N-Term]		5.76306e-05	0	1	1	4	Q96JJ3	Q96JJ3 [53-66]	0	1883.97	0	1.272e-06	3.2
[K].YCVEEEEK.[A]	1xCarbamidomethyl [C2]; 1xTMT6plex [K8]; 1xTMT6plex [N-Term]		0.00272446	0	1	1	2	P78347	P78347 [79-86]	0	1543.77	0	0.0002363	3.05
[R].YDDAIQLYDR.[I]	1xTMT6plex [N-Term]		0.00209062	0	1	1	1	Q15006	Q15006 [103-112]	0	1500.75	0	0.000165	2.95
[R].YDFGIYDDDPEIITLER.[R]	1xTMT6plex [N-Term]		7.77336e-10	0	1	1	9	Q8IXB1	Q8IXB1 [120-136]	0	2303.13	0	6.098e-12	5.65
[K].YDLILDEQAEDSK.[S]	1xTMT6plex [K13]; 1xTMT6plex [N-Term]		0.000777257	0	1	1	1	Q8WUA2	Q8WUA2 [363-375]	0	1997.05	0	4.316e-05	1.8
[K].YDPPLEDGAMPSAR.[L]	1xTMT6plex [N-Term]		6.45636e-05	0	1	1	2	P47756	P47756 [79-92]	0	1747.85	0	1.49e-06	2.94
[R].YDPSLTFSENVDLTEPIISR.[F]	1xTMT6plex [N-Term]		1.48781e-06	0	1	1	2	P49736	P49736 [637-656]	0	2525.3	0	2.049e-08	4.26
[R].WMDEAQALDTADR.[F]	1xTMT6plex [N-Term]		5.02498e-06	0	1	1	2	Q9BXJ9	Q9BXJ9 [430-442]	0	1750.83	0	4.685e-08	3.86
[R].WIYEDVER.[Q]	1xTMT6plex [N-Term]		0.00855483	0	1	1	5	O43852	O43852 [104-111]	0	1338.69	0.0001513	0.003525	3.24
[R].WINDVEDSYGQQWTYEQR.[K]	1xTMT6plex [N-Term]		1.87733e-09	0	1	1	2	P05023	P05023 [894-911]	0	2546.18	0	1.063e-12	3.89
[R].WIDNPTVDDR.[G]	1xTMT6plex [N-Term]		0.013662	0	1	1	1	P18206	P18206 [503-512]	0	1459.74	0	0.002121	3.2
[R].VVVTVEQTEEELER.[A]	1xTMT6plex [N-Term]		3.45967e-06	0	1	1	2	O15269	O15269 [446-459]	0	1889.01	0	2.827e-08	4.29
[K].VWDPDNPLTDR.[Q]	1xTMT6plex [N-Term]		0.00266621	0	1	1	1	O94776	O94776 [178-188]	0	1556.79	0	0.0002306	3.22
[K].VWLDPNETNEIANANSR.[Q]	1xTMT6plex [N-Term]		1.0336e-07	0	1	1	14	P84098	P84098 [22-38]	0	2172.09	0	2.424e-10	4.7
[K].VYENYPTYDLTER.[K]	1xTMT6plex [N-Term]		6.70552e-05	0	1	1	1	P35659	P35659 [350-362]	0	1891.93	0	1.562e-06	3.75
[K].VYNGLQGY.[-]	1xTMT6plex [N-Term]		0.00316944	0	1	1	11	Q9UBS4	Q9UBS4 [351-358]	0	1142.6	0.0001513	0.004517	2.61
[K].VYQWDDPDPR.[L]	1xTMT6plex [N-Term]		2.91506e-05	0	1	1	18	P49327	P49327 [958-967]	0	1519.74	0	4.715e-05	3.3
[R].VYSLDDIR.[R]	1xTMT6plex [N-Term]		0.0130872	0	1	1	5	Q14566	Q14566 [566-573]	0	1209.67	0.0002838	0.009474	2.72
[K].VYSYFECR.[E]	1xCarbamidomethyl [C7]; 1xTMT6plex [N-Term]		0.00493512	0	1	1	3	P43490	P43490 [33-40]	0	1352.65	0.0001513	0.002491	2.88
[K].VYTLSVSGDR.[L]	1xTMT6plex [N-Term]		0.000986057	0	1	1	6	O43684	O43684 [140-149]	0	1325.73	0	0.0002109	3.34
[R].VYVGSIYYELGEDTIR.[Q]	1xTMT6plex [N-Term]		4.56682e-08	0	1	1	9	Q9UHX1	Q9UHX1 [131-146]	0	2106.1	0	2.298e-10	5.3
[K].WEAEPVYVQR.[A]	1xTMT6plex [N-Term]		0.000678964	0	1	1	1	P25311	P25311 [168-177]	0	1505.79	0	3.595e-05	3.07
[R].WEEVQSYIR.[K]	1xTMT6plex [N-Term]		0.00957933	0	1	1	5	Q86UP2	Q86UP2 [497-505]	0	1438.75	0	0.001307	2.66
[K].WELLQQVDTSTR.[T]	1xTMT6plex [N-Term]		9.56528e-06	0	1	2	125	P04264	P04264 [212-223]	0	1704.91	0	3.462e-06	4.45
[R].WLDESDAEMELR.[A]	1xTMT6plex [N-Term]		2.77149e-06	0	1	1	7	Q9P035	Q9P035 [110-121]	0	1722.82	0	7.759e-06	4.02
[R].VYSLFLDESR.[S]	1xTMT6plex [N-Term]		0.000222821	0	1	1	11	Q9Y230	Q9Y230 [429-438]	0	1457.78	0	1.54e-05	3.73
[R].GEAIESDDTMGGIPAVNGR.[G]	1xTMT6plex [N-Term]		1.79455e-10	0	1	1	5	O60331	O60331 [368-386]	0	2118.03	0	2.809e-12	5.57
[R].TPDGTENGDFLALDLGGTNFR.[V]	1xTMT6plex [N-Term]		6.989e-09	0	1	1	4	P19367	P19367 [519-539]	0	2439.2	0	6.296e-12	5.73
[K].TPAFAESVTEGDVR.[W]	1xTMT6plex [N-Term]		7.53928e-06	0	1	1	3	P36957	P36957 [75-88]	0	1707.88	0	3.424e-07	4.05
[K].SIDDTSNFDDFPESDILQPVPNTTEPDYK.[S]	1xTMT6plex [K29]; 1xTMT6plex [N-Term]		3.14422e-08	0	1	1	1	Q9Y2H1	Q9Y2H1 [404-432]	0	3757.8	0	4.842e-11	4.64
[K].SLDGVTNDR.[T]	1xTMT6plex [N-Term]		0.00395513	0	1	1	3	Q9UBM7	Q9UBM7 [14-22]	0	1205.63	0	0.000392	2.52
[K].SLDQDPVVR.[A]	1xTMT6plex [N-Term]		0.00272446	0	1	1	4	Q92598	Q92598 [773-781]	0	1257.7	0	0.0002377	3.04
[K].SLEDQVEMLR.[T]	1xTMT6plex [N-Term]		5.95318e-05	0	1	1	6	P14314	P14314 [168-177]	0	1448.76	0	2.799e-05	3.74
[K].SIEVIENR.[M]	1xTMT6plex [N-Term]		0.0108419	0	1	1	7	P49321	P49321 [610-617]	0	1188.68	0	0.001548	2.82
[R].SIGEYDVLR.[G]	1xTMT6plex [N-Term]		0.00229181	0	1	1	8	P78527	P78527 [2932-2940]	0	1280.7	0.0001513	0.003243	2.58
[R].SLGGDVASDGDFLIFEGNR.[Y]	1xTMT6plex [N-Term]		1.80768e-06	0	1	1	2	O00267	O00267 [347-365]	0	2198.09	0	1.171e-08	3.63
[R].SLLCGEDEAADENPESQEMLEEQLVR.[M]	1xCarbamidomethyl [C4]; 1xTMT6plex [N-Term]		2.94661e-08	0	1	1	1	Q9HAV4	Q9HAV4 [938-963]	0	3220.48	0	4.433e-11	5.31
[K].SLIEEGGDWDR.[R]	1xTMT6plex [N-Term]		7.55293e-05	0	1	1	2	Q15008	Q15008 [166-176]	0	1505.74	0	1.844e-06	3.39
[R].SLLEGEGSSGGGGR.[G]	1xTMT6plex [N-Term]		1.30191e-08	0	1	2	39	contaminant_KERATIN03	contaminant_KERATIN03 [451-464]	0	1491.76	0	5.629e-05	4.37
[K].SLLEIQQEEAR.[Q]	1xTMT6plex [N-Term]		4.05464e-05	0	1	1	2	Q6Y7W6	Q6Y7W6 [1001-1011]	0	1544.85	0	7.936e-07	3.46
[R].SIPLDEGEDEAQR.[R]	1xTMT6plex [N-Term]		2.09195e-06	0	1	1	3	Q14204	Q14204 [2384-2396]	0	1687.83	0	1.413e-06	3.49
[K].SLQALGEVIEAELR.[S]	1xTMT6plex [N-Term]		3.45967e-06	0	1	1	3	Q9Y285	Q9Y285 [43-56]	0	1757	0	9.8e-06	3.99
[R].SIDDEITEAK.[S]	1xTMT6plex [K10]; 1xTMT6plex [N-Term]		0.00158689	0	1	1	1	Q13131	Q13131 [476-485]	0	1578.86	0	0.0001139	2.91
[K].SICEVLDLER.[S]	1xCarbamidomethyl [C3]; 1xTMT6plex [N-Term]		0.00485585	0	1	1	2	P35659	P35659 [159-168]	0	1462.78	0	0.0005189	2.18
[K].SIAEGIGPEER.[R]	1xTMT6plex [N-Term]		0.000318417	0	1	1	1	P57678	P57678 [1037-1047]	0	1386.74	0	1.291e-05	4.04
[R].SFLEDTTPAR.[D]	1xTMT6plex [N-Term]		0.00351202	0	1	1	1	Q3YEC7	Q3YEC7 [402-411]	0	1365.72	0	0.0003346	3.21
[R].SFITTDVNPYYDSFVR.[W]	1xTMT6plex [N-Term]		1.18753e-08	0	1	1	11	Q9P2J5	Q9P2J5 [204-219]	0	2153.08	0	5.003e-10	5.38
[K].SFSTALYGESDL.[-]	1xTMT6plex [N-Term]		0.000179469	0	1	1	2	O43707	O43707 [900-911]	0	1518.75	0	2.624e-05	2.75
[R].SGATAGAAGGR.[G]	1xTMT6plex [N-Term]		0.000488165	0	1	1	4	P50991	P50991 [9-19]	0	1104.6	0	2.297e-05	2.84
[K].SGCSEAQPPESPETR.[L]	1xCarbamidomethyl [C3]; 1xTMT6plex [N-Term]		0.000136201	0	1	1	1	Q9Y6A5	Q9Y6A5 [424-438]	0	1860.86	0	4.083e-06	3.22
[R].SGEGEVSGLMR.[K]	1xTMT6plex [N-Term]		9.58257e-05	0	1	1	3	Q13263	Q13263 [473-483]	0	1350.69	0	2.539e-06	3.36
[K].SGLMST.[-]	1xTMT6plex [N-Term]		0.00203488	0	1	1	5	Q8WWY3	Q8WWY3 [494-499]	0	824.439	0	0.0006802	0.19
[K].SGLMST.[-]	1xOxidation [M4]; 1xTMT6plex [N-Term]		0.00653361	0	1	1	2	Q8WWY3	Q8WWY3 [494-499]	0	840.433	0	0.0007752	0.26
[R].SGMVQTEAQYR.[F]	1xTMT6plex [N-Term]		6.11639e-05	0	1	1	1	Q06124	Q06124 [506-516]	0	1498.75	0	1.386e-06	3.35
[R].SGNPNYPYEFSR.[K]	1xTMT6plex [N-Term]		0.00035288	0	1	1	5	P01266	P01266 [2665-2676]	0	1659.8	0	1.48e-05	3.34
[K].SGSTLDGVSR.[K]	1xTMT6plex [N-Term]		0.00053808	0	1	1	3	Q9BWU0	Q9BWU0 [545-554]	0	1207.65	0	2.632e-05	2.46
[R].SGVEVLFNELEIPVEEYSFGR.[S]	1xTMT6plex [N-Term]		1.74368e-05	0	1	1	1	O43795	O43795 [662-682]	0	2642.36	0	2.52e-07	3.04
[K].SFFDNISCDDNR.[E]	1xCarbamidomethyl [C8]; 1xTMT6plex [N-Term]		7.25913e-06	0	1	1	3	Q8ND56	Q8ND56 [368-379]	0	1718.76	0	7.673e-08	3.94
[R].SLQQLAEER.[S]	1xTMT6plex [N-Term]		0.00211334	0	1	1	3	Q13813	Q13813 [1217-1225]	0	1302.72	0	0.0002727	2.67
[K].SLSDSESDDSK.[S]	1xTMT6plex [K11]; 1xTMT6plex [N-Term]		0.00301902	0	1	1	1	Q13185	Q13185 [93-103]	0	1627.81	0	0.0002728	2.68
[R].SPDFTNENPLETR.[N]	1xTMT6plex [N-Term]		1.29496e-05	0	1	1	3	P05023	P05023 [228-240]	0	1748.87	0	5.983e-06	4.05
[K].SPDTNYLFMGDYVDR.[G]	1xTMT6plex [N-Term]		3.31314e-06	0	1	2	3	P62714	P62714 [75-89]	0	2021.95	0	2.657e-08	3.57
[K].SPEYESLGFELTVER.[L]	1xTMT6plex [N-Term]		3.11039e-08	0	1	1	9	P49902	P49902 [62-76]	0	1985.01	0	4.778e-11	4.06
[R].SPNEEYTWEEDPLAGIIPR.[T]	1xTMT6plex [N-Term]		2.06191e-08	0	1	1	8	P52732	P52732 [120-138]	0	2445.21	0	2.906e-11	4.97
[R].SPSDSSTASTPVAEQIER.[A]	1xTMT6plex [N-Term]		4.21833e-10	0	1	1	5	Q16643	Q16643 [337-354]	0	2091.04	0	1.409e-13	5.05
[R].SPSETSEQPR.[Y]	1xTMT6plex [N-Term]		0.00932484	0	1	1	5	O60331	O60331 [539-548]	0	1346.67	0	0.00126	2.37
[K].SQDDEIGDGTTGVVVLAGALLEEAEQLLDR.[G]	1xTMT6plex [N-Term]		2.88846e-13	0	1	1	3	P48643	P48643 [97-126]	0	3342.71	0	7.269e-18	8.27
[R].SQDSMSSDTAR.[T]	1xTMT6plex [N-Term]		0.0091261	0	1	1	1	P25205	P25205 [599-609]	0	1413.65	0	0.001221	1.6
[K].SQEAQSLQQQR.[D]	1xTMT6plex [N-Term]		0.00121756	0	1	1	1	Q08379	Q08379 [602-612]	0	1531.8	0	7.97e-05	2.75
[R].SQESGYYDR.[M]	1xTMT6plex [N-Term]		0.00292272	0	1	1	3	P43243	P43243 [208-216]	0	1333.62	0	0.0002801	1.9
[K].SQGDMQDLNGNNQSVTR.[Q]	1xTMT6plex [N-Term]		7.16795e-07	0	1	1	4	P40763	P40763 [181-197]	0	2092.99	0	3.337e-09	3
[R].SQLEEQAAR.[S]	1xTMT6plex [N-Term]		0.00147121	0	1	1	1	Q6KB66	Q6KB66 [276-284]	0	1260.67	0	0.0001031	2.2
[K].SQLSCVVVDDIER.[L]	1xCarbamidomethyl [C5]; 1xTMT6plex [N-Term]		3.13297e-07	0	1	1	2	P46459	P46459 [595-607]	0	1748.91	0	1.091e-09	4.02
[K].SNTAGSQSQVETEA.[-]	1xTMT6plex [N-Term]		9.07799e-05	0	1	1	2	Q02790	Q02790 [446-459]	0	1637.78	0	2.358e-06	3.56
[K].SNPETDDYR.[Y]	1xTMT6plex [N-Term]		0.00259513	0	1	1	3	Q8WVM8	Q8WVM8 [559-567]	0	1325.62	0	0.0002221	2.66
[K].SNNIINETTTR.[N]	1xTMT6plex [N-Term]		0.000410582	0	1	1	1	Q9NTJ3	Q9NTJ3 [435-445]	0	1491.8	0	1.818e-05	3.12
[K].SLSGPGQ.[-]	1xTMT6plex [N-Term]		0.00455126	0	1	1	1	O15145	O15145 [172-178]	0	874.483	0	0.0004744	2.39
[K].SISNGFFECER.[R]	1xCarbamidomethyl [C9]; 1xTMT6plex [N-Term]		5.39107e-06	0	1	1	75	P01266	P01266 [1988-1998]	0	1574.75	0	5.011e-07	4
[R].SLSYSEILR.[L]	1xTMT6plex [N-Term]		0.000378586	0	1	1	7	Q96JJ3	Q96JJ3 [501-509]	0	1296.74	0	0.000424	3.23
[K].SLTAEIDR.[L]	1xTMT6plex [N-Term]		0.00445402	0	1	1	13	P54136	P54136 [21-28]	0	1133.64	0	0.0009888	2.99
[R].SITVLVEGENTR.[I]	1xTMT6plex [N-Term]		0.00089945	0	1	1	4	P33993	P33993 [252-263]	0	1546.86	0	0.0001644	3.37
[R].SIVEEIEDLVAR.[L]	1xTMT6plex [N-Term]		9.49636e-07	0	1	1	7	P04844	P04844 [179-190]	0	1601.89	0	6.044e-08	4.54
[K].SLVFEDDLR.[F]	1xTMT6plex [N-Term]		0.0120733	0	1	1	1	Q8NBJ5	Q8NBJ5 [431-439]	0	1322.72	0	0.001787	2.23
[R].SLWVEVDLLIGSSQDDGLINR.[A]	1xTMT6plex [N-Term]		3.37329e-08	0	1	1	7	P01266	P01266 [2499-2519]	0	2558.37	0	8.269e-08	5.93
[K].SLYDEVAAQGEVVR.[K]	1xTMT6plex [N-Term]		4.03255e-08	0	1	1	15	P07814	P07814 [825-838]	0	1764.93	0	2.054e-08	4.38
[R].SIYSLILGQDNAADQSR.[M]	1xTMT6plex [N-Term]		1.33046e-05	0	1	1	1	Q9P0I2	Q9P0I2 [181-197]	0	2080.09	0	1.756e-07	3.51
[K].SMEAEMIQLQEELAAAER.[A]	1xTMT6plex [N-Term]		7.74553e-09	0	1	1	3	P35579	P35579 [1677-1694]	0	2278.13	0	7.263e-12	3.74
[K].SMEEDPQTSR.[E]	1xTMT6plex [N-Term]		0.00213631	0	1	1	3	P78527	P78527 [237-246]	0	1408.66	0	0.0001699	1.62
[R].SNLVDNTNQVEVLQR.[D]	1xTMT6plex [N-Term]		1.77848e-09	0	1	2	2	Q9UMR2	Q9UMR2 [68-82]	0	1958.05	0	9.853e-13	4.81
[R].SNPEDQILYQTER.[Y]	1xTMT6plex [N-Term]		0.000384779	0	1	1	4	Q14165	Q14165 [91-103]	0	1821.92	0	1.67e-05	3.53
[R].SFAGAVSPQEEEEFR.[R]	1xTMT6plex [N-Term]		2.97882e-05	0	1	1	1	P33992	P33992 [309-323]	0	1911.93	0	5.222e-07	3.16
[K].SETDTSLIR.[G]	1xTMT6plex [N-Term]		0.000842935	0	1	1	6	P40227	P40227 [200-208]	0	1250.68	0	4.842e-05	2.98
[K].SESEVEEAAAIIAQRPDNPR.[E]	1xTMT6plex [N-Term]		0.000406164	0	1	1	1	Q16643	Q16643 [272-291]	0	2411.24	0	1.791e-05	2.63
[K].SAEIDSDDTGGSAAQK.[Q]	1xTMT6plex [K16]; 1xTMT6plex [N-Term]		4.80312e-10	0	1	1	7	P33176	P33176 [814-829]	0	2010	0	1.842e-13	5.4
[R].SAEYGSSLQSSR.[S]	1xTMT6plex [N-Term]		0.000501546	0	1	1	2	Q6KB66	Q6KB66 [285-296]	0	1500.75	0	2.395e-05	3.31
[R].SALDVASEQR.[R]	1xTMT6plex [N-Term]		0.000199973	0	1	1	2	O95248	O95248 [722-731]	0	1304.7	0	6.897e-06	2.61
[R].SAINEVVTR.[E]	1xTMT6plex [N-Term]		0.0013133	0	1	1	5	P62899	P62899 [15-23]	0	1217.71	0	8.793e-05	2.9
[R].SAQPASAEPR.[Q]	1xTMT6plex [N-Term]		0.0141855	0	1	1	1	Q9Y490	Q9Y490 [625-634]	0	1242.66	0	0.002226	2.25
[K].SATEQSGTGIR.[S]	1xTMT6plex [N-Term]		0.000842935	0	1	1	4	O95831	O95831 [519-529]	0	1335.71	0	4.82e-05	2.71
[K].SATYVNTEGR.[A]	1xTMT6plex [N-Term]		0.000406164	0	1	1	4	P28331	P28331 [593-602]	0	1326.69	0	0.0001252	2.98
[K].SCDPGLEDPCGLNR.[A]	2xCarbamidomethyl [C2; C10]; 1xTMT6plex [N-Term]		2.33522e-05	0	1	1	2	Q9HAV4	Q9HAV4 [705-718]	0	1818.83	0	3.75e-07	2.57
[R].SDADENVSASDK.[R]	1xTMT6plex [K12]; 1xTMT6plex [N-Term]		6.58564e-06	0	1	1	2	Q92878	Q92878 [1167-1178]	0	1695.84	0	6.76e-08	3.48
[K].SDAEEDGGTVSQEEEDR.[K]	1xTMT6plex [N-Term]		0.00263755	0	1	1	1	P27824	P27824 [554-570]	0	2081.89	0	0.0002264	1.73
[K].SDASPSSIR.[S]	1xTMT6plex [N-Term]		0.0138839	0	1	1	3	P33992	P33992 [130-138]	0	1148.61	0	0.00217	2.38
[R].SAEEVEEIK.[A]	1xTMT6plex [K9]; 1xTMT6plex [N-Term]		0.000368485	0	1	1	1	Q8WUA2	Q8WUA2 [204-212]	0	1491.83	0	1.571e-05	3.09
[R].QTVEADVNGLR.[R]	1xTMT6plex [N-Term]		2.10713e-05	0	1	2	5	P08779	P08779 [214-224]	0	1430.78	0	3.27e-07	2.98
[K].QVAQQEAER.[A]	1xTMT6plex [N-Term]		0.000512515	0	1	1	10	P35232	P35232 [187-195]	0	1287.69	0	2.455e-05	2.9
[K].QVAQQEAQR.[A]	1xTMT6plex [N-Term]		0.000909231	0	1	1	14	Q99623	Q99623 [201-209]	0	1286.7	0	6.644e-05	3.41
[K].QVELALWDTAGQEDYDR.[L]	1xTMT6plex [N-Term]		2.03972e-08	0	1	2	7	P08134	P08134 [52-68]	0	2238.09	0	2.696e-11	5.64
[R].QVLEELTELPVMVELASDFLDR.[N]	1xTMT6plex [N-Term]		7.02731e-06	0	1	2	1	Q06210	Q06210 [404-425]	0	2775.47	0	7.371e-08	4.92
[K].QVISTSSDAESR.[E]	1xTMT6plex [N-Term]		0.00612409	0	1	1	1	Q96EK7	Q96EK7 [327-338]	0	1508.78	0	0.0007107	2.13
[R].QVSDDLTER.[A]	1xTMT6plex [N-Term]		0.000571064	0	1	1	5	P35232	P35232 [149-157]	0	1291.67	0	4.908e-05	3.12
[R].QVSTEEAQAWCR.[D]	1xCarbamidomethyl [C11]; 1xTMT6plex [N-Term]		1.6165e-05	0	1	1	2	P51151	P51151 [132-143]	0	1693.82	0	2.274e-07	4.23
[R].QVTQEEGQQLAR.[Q]	1xTMT6plex [N-Term]		3.13868e-06	0	1	1	2	P62070	P62070 [136-147]	0	1615.86	0	2.466e-08	3.45
[R].QVVSAVTALVEAAER.[Q]	1xTMT6plex [N-Term]		0.000861367	0	1	1	2	P58107	P58107 [1500-1514]	0	1772.01	0	4.965e-05	3.89
[K].QWLQEIDR.[YH]	1xTMT6plex [N-Term]		0.00609114	0	1	3	2	P62820	P62820 [104-111]	0	1316.72	0	0.0007078	3.29
[R].QYEMGECTR.[G]	1xCarbamidomethyl [C7]; 1xTMT6plex [N-Term]		0.00615722	0	1	1	1	Q01081	Q01081 [157-165]	0	1402.63	0	0.0007156	3.29
[R].QYVQGCGV.[-]	1xCarbamidomethyl [C6]; 1xTMT6plex [N-Term]		0.0120086	0	1	1	2	P61626	P61626 [141-148]	0	1139.57	0	0.001774	2.74
[R].SADDSLSGVVR.[C]	1xTMT6plex [N-Term]		0.00932484	0	1	1	1	Q15334	Q15334 [714-724]	0	1334.71	0	0.001257	2.36
[K].SDGGYTYDTSDLAAIK.[Q]	1xTMT6plex [K16]; 1xTMT6plex [N-Term]		1.75934e-09	0	1	1	3	P54136	P54136 [378-393]	0	2135.09	0	9.76e-13	5.99
[K].SDIDEIVLVGGSTR.[I]	1xTMT6plex [N-Term]		2.07688e-07	0	1	5	60	P11021	P11021 [354-367]	0	1689.92	0	2.386e-07	4.32
[R].SEDYVDIVQGR.[R]	1xTMT6plex [N-Term]		0.000278143	0	1	1	4	Q02809	Q02809 [431-441]	0	1509.77	0	2.158e-05	3.76
[K].SEEEIDFLR.[S]	1xTMT6plex [N-Term]		0.00685856	0	1	1	2	Q9Y262	Q9Y262 [208-216]	0	1366.71	0	0.001229	1.98
[K].SEEEQSSSSVK.[K]	1xTMT6plex [K11]; 1xTMT6plex [N-Term]		1.06007e-05	0	1	1	5	P07910	P07910 [233-243]	0	1654.85	0	7.052e-07	3.94
[R].SEGFDTYR.[C]	1xTMT6plex [N-Term]		0.00501569	0	1	1	7	P12004	P12004 [54-61]	0	1203.58	0.0001513	0.004276	2.45
[R].SEIDLLNIR.[R]	1xTMT6plex [N-Term]		0.00104649	0	1	1	3	P08133	P08133 [630-638]	0	1301.76	0	6.462e-05	3.04
[K].SELEDFELDK.[S]	1xTMT6plex [K10]; 1xTMT6plex [N-Term]		0.000417298	0	1	1	1	Q9NVI1	Q9NVI1 [716-725]	0	1682.89	0	1.858e-05	2.6
[K].SELLVEQGR.[L]	1xTMT6plex [N-Term]		0.0024988	0	1	1	3	Q92878	Q92878 [344-352]	0	1259.72	0.0001513	0.003203	2.96
[R].SELPDSIESALQGDER.[C]	1xTMT6plex [N-Term]		0.00395513	0	1	1	1	Q9ULT8	Q9ULT8 [300-315]	0	1974.98	0	0.0003932	3.21
[R].SEIQAEQDR.[K]	1xTMT6plex [N-Term]		0.00070516	0	1	1	2	Q16891	Q16891 [458-466]	0	1304.66	0	0.0001493	2.52
[K].SEQDQAENEGEDSAVLMER.[L]	1xTMT6plex [N-Term]		3.76557e-07	0	1	2	1	Q99613	Q99613 [532-550]	0	2366.06	0	1.4e-09	2.68
[R].SESELIDELSEDFDR.[S]	1xTMT6plex [N-Term]		2.72192e-07	0	1	1	5	P20810	P20810 [364-378]	0	2012.95	0	5.138e-09	3.93
[R].SEDPDQQYLILNTAR.[K]	1xTMT6plex [N-Term]		9.58257e-05	0	1	1	2	Q96QK1	Q96QK1 [500-514]	0	1992.02	0	2.53e-06	2.9
[R].SEDLLDYGPFR.[D]	1xTMT6plex [N-Term]		4.59182e-05	0	1	1	14	P04843	P04843 [194-204]	0	1540.78	0	9.38e-07	3.46
[K].SEDFSLPAYMDR.[R]	1xTMT6plex [N-Term]		2.71711e-05	0	1	1	1	P13073	P13073 [30-41]	0	1659.79	0	4.595e-07	3.02
[R].SEDFGVNEDLADSDAR.[A]	1xTMT6plex [N-Term]		7.51141e-11	0	1	1	8	P04083	P04083 [189-204]	0	1968.9	0	7.789e-14	4.86
[R].SDLLLSGR.[D]	1xTMT6plex [N-Term]		0.00639416	0	1	1	66	O14744	O14744 [69-76]	0	1089.65	0.0002144	0.006782	2.56
[R].SDPDLVAQNIDVVLNR.[R]	1xTMT6plex [N-Term]		1.55078e-07	0	1	1	1	Q9UBU9	Q9UBU9 [234-249]	0	1997.09	0	4.2e-10	4.41
[K].SDPIQEIR.[D]	1xTMT6plex [N-Term]		0.00382903	0	1	1	4	Q9BS26	Q9BS26 [141-148]	0	1186.66	0	0.0005686	2.58
[K].SDPVVSYR.[E]	1xTMT6plex [N-Term]		0.00325622	0	1	1	18	P13639	P13639 [573-580]	0	1151.63	0	0.002179	2.51
[K].SDPYALVR.[L]	1xTMT6plex [N-Term]		0.0122039	0	1	1	5	Q9BSJ8	Q9BSJ8 [356-363]	0	1149.65	0.0001513	0.003195	2.32
[K].SDQNLQTALELTR.[R]	1xTMT6plex [N-Term]		2.16873e-07	0	1	1	4	O95373	O95373 [490-502]	0	1717.93	0	6.621e-10	3.87
[R].SDSDAEAQGK.[S]	1xTMT6plex [K10]; 1xTMT6plex [N-Term]		0.0126719	0	1	1	1	Q13131	Q13131 [506-515]	0	1465.75	0	0.001904	2.68
[K].SDTAAAAVR.[Q]	1xTMT6plex [N-Term]		0.0124692	0	1	2	3	P22314	P22314 [529-537]	0	1090.61	0.0002144	0.005674	2.18
[R].SDVLETVVLINPSDEAVSTEVR.[L]	1xTMT6plex [N-Term]		4.5015e-07	0	1	1	2	P46821	P46821 [104-125]	0	2601.38	0	9.182e-09	5.78
[R].SDYDGIGSR.[G]	1xTMT6plex [N-Term]		0.000914161	0	1	1	6	O00571	O00571 [102-110]	0	1198.59	0	5.379e-05	2.78
[K].SDYDMVDYLNELR.[E]	1xTMT6plex [N-Term]		4.79489e-05	0	1	1	1	Q14974	Q14974 [750-762]	0	1861.88	0	9.943e-07	3.85
[K].SEAAGSPDQGSTYSPAR.[G]	1xTMT6plex [N-Term]		4.12076e-08	0	1	1	8	Q96S66	Q96S66 [519-535]	0	1909.91	0	6.993e-11	4.91
[R].SEAVVEYVFSGSR.[L]	1xTMT6plex [N-Term]		6.05058e-05	0	1	1	2	Q7KZF4	Q7KZF4 [527-539]	0	1658.86	0	3.701e-05	4.07
[K].SEDDESGAGELTR.[E]	1xTMT6plex [N-Term]		6.14927e-08	0	1	1	4	P33993	P33993 [309-321]	0	1594.74	0	3.593e-10	4.14
[R].SQVVFSAEELIYPDR.[R]	1xTMT6plex [N-Term]		1.84385e-07	0	1	1	5	Q02809	Q02809 [122-136]	0	1982.04	0	3.626e-05	4.65
[R].SQYEQLAEQNR.[K]	1xTMT6plex [N-Term]		5.50899e-06	0	1	2	47	contaminant_KERATIN03	contaminant_KERATIN03 [323-333]	0	1594.8	0	5.481e-05	4.37
[R].SQYEVMAEQNR.[K]	1xTMT6plex [N-Term]		7.92974e-05	0	1	2	4	contaminant_KERATIN10	contaminant_KERATIN10 [254-264]	0	1583.77	0	1.958e-06	3.65
[R].TEEGPTLSYGR.[D]	1xTMT6plex [N-Term]		0.000543932	0	1	1	2	P43243	P43243 [150-160]	0	1438.74	0	2.669e-05	3.1
[K].TEPSIAEYTVR.[S]	1xTMT6plex [N-Term]		0.00635976	0	1	1	2	Q13217	Q13217 [297-307]	0	1494.8	0	0.0007468	2.56
[K].TESAVSQMQSVIELGR.[V]	1xTMT6plex [N-Term]		1.9888e-10	0	1	1	11	P41252	P41252 [818-833]	0	1964.03	0	1.936e-12	5.68
[K].TESAVSQMQSVIELGR.[V]	1xOxidation [M8]; 1xTMT6plex [N-Term]		0.00412974	0	1	1	2	P41252	P41252 [818-833]	0	1980.03	0	0.0004154	1.72
[K].TEVETFVSLVR.[K]	1xTMT6plex [N-Term]		0.000376544	0	1	1	3	Q14573	Q14573 [613-623]	0	1508.85	0	5.92e-05	2.72
[K].TEYEEAQDAIVK.[E]	1xTMT6plex [K12]; 1xTMT6plex [N-Term]		2.48277e-07	0	1	1	3	P43246	P43246 [568-579]	0	1853.99	0	5.006e-08	3.73
[K].TFCGTPEYLAPEVLEDNDYGR.[A]	1xCarbamidomethyl [C3]; 1xTMT6plex [N-Term]		2.88369e-05	0	1	1	4	P31751	P31751 [309-329]	0	2675.25	0	4.999e-07	3.78
[R].TFLLDSDYER.[I]	1xTMT6plex [N-Term]		0.000182405	0	1	1	1	O95248	O95248 [1522-1531]	0	1487.76	0	6.087e-06	3.43
[K].TFTMEGER.[S]	1xTMT6plex [N-Term]		0.00349311	0	1	1	5	P52732	P52732 [112-119]	0	1199.59	0	0.001453	3
[R].TGAIVDVPVGEELLGR.[V]	1xTMT6plex [N-Term]		0.000113935	0	1	1	2	P25705	P25705 [134-149]	0	1854.05	0	3.2e-06	3.75
[R].TGEAIVDAALSALR.[Q]	1xTMT6plex [N-Term]		7.53928e-06	0	1	1	37	Q15084	Q15084 [119-132]	0	1615.92	0	2.867e-06	4.01
[K].TGGLEIDSDFGGFR.[V]	1xTMT6plex [N-Term]		0.000126268	0	1	1	2	O95831	O95831 [409-422]	0	1699.85	0	3.684e-06	2.85
[K].TEALTQAFR.[R]	1xTMT6plex [N-Term]		0.0058654	0	1	1	3	Q9Y230	Q9Y230 [116-124]	0	1265.71	0	0.0006689	2.7
[R].TGSESSQTGTSTTSSR.[N]	1xTMT6plex [N-Term]		0.00472654	0	1	1	2	P23588	P23588 [420-435]	0	1802.86	0	0.0004998	2.08
[R].TEAAAAAPQR.[S]	1xTMT6plex [N-Term]		0.00493512	0	1	1	1	O95817	O95817 [124-133]	0	1214.67	0	0.0005314	2.13
[R].TDYNASVSVPDSSGPER.[I]	1xTMT6plex [N-Term]		9.02864e-08	0	1	1	10	P61978	P61978 [70-86]	0	2009.96	0	1.431e-09	4.88
[K].TAVDGPDLEMLTGQER.[V]	1xTMT6plex [N-Term]		9.88083e-06	0	1	1	1	Q14318	Q14318 [202-217]	0	1960.98	0	1.17e-07	3.62
[K].TAVSSELR.[T]	1xTMT6plex [N-Term]		0.0138096	0	1	1	8	Q9NYU2	Q9NYU2 [363-370]	0	1091.63	0	0.00215	2.65
[K].TAVVVGTITDDVR.[V]	1xTMT6plex [N-Term]		8.97993e-08	0	1	1	42	Q07020	Q07020 [79-91]	0	1574.9	0	2.148e-08	4.89
[K].TCNCETEDYGEK.[F]	2xCarbamidomethyl [C2; C4]; 1xTMT6plex [K12]; 1xTMT6plex [N-Term]		1.36197e-07	0	1	1	2	Q00839	Q00839 [388-399]	0	1963.88	0	1.752e-09	3.54
[R].TDAVDSVVR.[D]	1xTMT6plex [N-Term]		0.00191741	0	1	1	3	Q7KZF4	Q7KZF4 [811-819]	0	1190.66	0	0.0003387	3.14
[R].TDDEVVQR.[E]	1xTMT6plex [N-Term]		0.00397655	0	1	1	16	P14625	P14625 [44-51]	0	1190.62	0	0.0008282	3.34
[R].TDDEVVQREEEAIQLDGLNASQIR.[E]	1xTMT6plex [N-Term]		2.07297e-11	0	1	1	5	P14625	P14625 [44-67]	1	2957.5	0	2.368e-15	5.13
[K].TDEGIAYR.[G]	1xTMT6plex [N-Term]		0.00368697	0	1	1	10	P32119	P32119 [120-127]	0	1153.61	0.0001513	0.002586	2.74
[K].TDLAAVPASR.[G]	1xTMT6plex [N-Term]		0.00387061	0	1	1	2	P26440	P26440 [211-220]	0	1229.71	0.0001513	0.002365	2.85
[K].TDLNPDNLQGGDDLDPNYVLSSR.[V]	1xTMT6plex [N-Term]		1.39676e-08	0	1	1	2	P12277	P12277 [108-130]	0	2747.33	0	1.615e-11	4.55
[K].TDPTTLTDEEINR.[F]	1xTMT6plex [N-Term]		7.29851e-06	0	1	1	7	P11586	P11586 [505-517]	0	1733.88	0	9.248e-07	3.64
[K].TDSPSCEYSR.[F]	1xCarbamidomethyl [C6]; 1xTMT6plex [N-Term]		0.00141657	0	1	1	3	Q9HAV4	Q9HAV4 [414-423]	0	1430.64	0	9.755e-05	2.26
[R].TDTGEPMGR.[G]	1xTMT6plex [N-Term]		0.000664433	0	1	1	8	P07900	P07900 [174-182]	0	1192.58	0	3.491e-05	2.7
[K].TGTAEMSSILEER.[I]	1xTMT6plex [N-Term]		1.4824e-08	0	1	1	9	P25705	P25705 [46-58]	0	1652.84	0	5.89e-10	5.01
[K].TGTLTSDSLVVR.[G]	1xTMT6plex [N-Term]		0.00120446	0	1	1	2	Q9HD20	Q9HD20 [535-546]	0	1477.84	0	7.824e-05	2.72
[K].TGTVSLEVR.[L]	1xTMT6plex [N-Term]		0.00735655	0	1	1	18	P49327	P49327 [928-936]	0	1190.69	0	0.0009084	2.62
[R].TINEVENQILTR.[D]	1xTMT6plex [N-Term]		2.21225e-05	0	2	2	6	P12814; O43707	P12814 [727-738]; O43707 [746-757]	0	1658.93	0	5.112e-06	4.65
[K].TLNEWDSR.[H]	1xTMT6plex [N-Term]		0.00305182	0	1	1	7	O15371	O15371 [395-402]	0	1249.64	0	0.0002758	2.83
[K].TLQEVTQLSQEAQR.[I]	1xTMT6plex [N-Term]		4.32656e-05	0	1	1	6	P40939	P40939 [112-125]	0	1860	0	0.0001524	4.64
[K].TLQQNAESR.[F]	1xTMT6plex [N-Term]		0.00279907	0	1	1	5	O95816	O95816 [201-209]	0	1275.69	0.0001513	0.003188	2.95
[K].TLSEQLSVTTSTYTMEVER.[L]	1xTMT6plex [N-Term]		1.90132e-05	0	1	1	3	Q9ULV0	Q9ULV0 [943-961]	0	2404.21	0	1.213e-06	5.53
[R].TLSGMESYCVR.[A]	1xCarbamidomethyl [C9]; 1xTMT6plex [N-Term]		0.000114553	0	1	1	2	P50991	P50991 [442-452]	0	1531.74	0	3.225e-06	3.16
[R].TLSSSSMDLSR.[R]	1xTMT6plex [N-Term]		3.09378e-05	0	1	1	1	Q9H0B6	Q9H0B6 [606-616]	0	1412.73	0	5.476e-07	3.25
[R].TLSSSTQASIEIDSLYEGIDFYTSITR.[A]	1xTMT6plex [N-Term]		6.14891e-11	0	1	1	6	P11142	P11142 [273-299]	0	3226.62	0	1.038e-14	6.87
[R].TLVDNAYSCDPR.[I]	1xCarbamidomethyl [C9]; 1xTMT6plex [N-Term]		0.000162819	0	1	1	2	Q99543	Q99543 [268-279]	0	1639.79	0	3.698e-05	2.32
[R].TMAAEVLSR.[R]	1xTMT6plex [N-Term]		0.00942582	0	1	1	3	Q969V3	Q969V3 [74-82]	0	1206.67	0	0.001274	2.65
[R].TNQELQEINR.[V]	1xTMT6plex [N-Term]		0.000126952	0	1	2	8	P07355	P07355 [136-145]	0	1473.79	0	3.727e-06	3.82
[R].TNVLYELAQYASEPSEQELLR.[K]	1xTMT6plex [N-Term]		1.62232e-06	0	1	1	1	P16435	P16435 [383-403]	0	2682.38	0	1.014e-08	3.66
[R].TLLEGEESR.[M]	1xTMT6plex [N-Term]		0.000252339	0	1	2	81	P04264	P04264 [484-492]	0	1262.68	0	0.0003428	3.66
[R].TLLEEEYFR.[E]	1xTMT6plex [N-Term]		0.00191741	0	1	1	3	P52701	P52701 [636-644]	0	1428.76	0.0001513	0.004962	3.38
[K].TLLDIDNTR.[M]	1xTMT6plex [N-Term]		0.000959753	0	1	2	11	P35527	P35527 [225-233]	0	1289.73	0	0.001081	3.43
[R].TGYGGGFNER.[E]	1xTMT6plex [N-Term]		0.000954577	0	1	1	3	O95218	O95218 [100-109]	0	1286.63	0	0.000723	2.55
[K].TLAAEMQELR.[V]	1xTMT6plex [N-Term]		0.000266364	0	1	1	2	Q8N163	Q8N163 [856-865]	0	1390.76	0	0.0001708	3.14
[K].TIALNGVEDVR.[T]	1xTMT6plex [N-Term]		4.56705e-05	0	1	1	2	Q3ZCQ8	Q3ZCQ8 [285-295]	0	1415.81	0	1.364e-05	4.17
[R].TIEDAIAVLSVAEEAADR.[H]	1xTMT6plex [N-Term]		0.00170242	0	1	1	2	Q96CT7	Q96CT7 [146-163]	0	2102.12	0	0.000266	3.49
[K].TLEDPDLNVR.[R]	1xTMT6plex [N-Term]		0.00395513	0	1	1	4	Q86VP6	Q86VP6 [1014-1023]	0	1400.76	0	0.0003941	3.08
[K].TLEGVITR.[T]	1xTMT6plex [N-Term]		0.0144158	0	1	1	2	Q92878	Q92878 [113-120]	0	1117.68	0	0.002269	2.01
[K].TLETVPLER.[K]	1xTMT6plex [N-Term]		0.0120733	0	1	1	3	P22626	P22626 [4-12]	0	1286.75	0	0.001786	2.87
[R].TLEVEIEPGVR.[D]	1xTMT6plex [N-Term]		2.61614e-05	0	1	1	15	Q9UBS4	Q9UBS4 [207-217]	0	1470.84	0	5.667e-07	3.42
[K].TLFATEDALEVR.[R]	1xTMT6plex [N-Term]		9.16017e-06	0	1	1	3	O00159	O00159 [722-733]	0	1593.87	0	1.058e-07	3.83
[K].TIGDMFQNQDR.[N]	1xTMT6plex [N-Term]		0.000472577	0	1	1	2	Q96AY3	Q96AY3 [546-556]	0	1553.76	0	3.745e-05	2.92
[K].TLLADQGEIR.[V]	1xTMT6plex [N-Term]		0.000493474	0	1	1	1	O94776	O94776 [139-148]	0	1344.77	0	2.331e-05	2.92
[K].TPAQFDADELR.[A]	1xTMT6plex [N-Term]		4.87334e-05	0	1	1	5	P04083	P04083 [114-124]	0	1491.76	0	1.013e-06	3.89
[R].TASFSESR.[A]	1xTMT6plex [N-Term]		0.00327386	0	1	1	3	P53396	P53396 [453-460]	0	1113.57	0.0001513	0.0044	2.88
[R].TAQEVETYR.[R]	1xTMT6plex [N-Term]		0.000811622	0	1	1	6	P17844	P17844 [69-77]	0	1325.69	0	0.0004573	3.14
[R].STIIGESISR.[L]	1xTMT6plex [N-Term]		6.49138e-05	0	1	1	13	P54136	P54136 [214-223]	0	1291.74	0	9.609e-05	3.26
[K].STIQTAEALR.[L]	1xTMT6plex [N-Term]		0.00114106	0	1	1	3	Q16875	Q16875 [303-312]	0	1318.75	0.0001513	0.003525	4.16
[R].STLQTMESDIYTEVR.[E]	1xTMT6plex [N-Term]		2.88353e-08	0	1	1	5	Q07065	Q07065 [312-326]	0	2002	0	4.297e-11	4.49
[K].STMQELNSR.[L]	1xTMT6plex [N-Term]		0.000504266	0	1	2	16	P35527	P35527 [155-163]	0	1294.66	0	0.0007361	2.96
[K].STNGDTFLGGEDFDQALLR.[H]	1xTMT6plex [N-Term]		4.11302e-12	0	1	1	13	P38646	P38646 [266-284]	0	2285.12	0	6.796e-08	5.94
[R].STTQVADSGYQR.[G]	1xTMT6plex [N-Term]		5.63971e-05	0	1	1	2	Q96A65	Q96A65 [314-325]	0	1541.78	0	1.239e-06	2.66
[R].STVDAPTAAGR.[G]	1xTMT6plex [N-Term]		0.00114106	0	1	1	4	Q99832	Q99832 [525-535]	0	1274.69	0	7.287e-05	2.93
[K].STVDGLQVTQLNVDHTTENEDELFR.[L]	1xTMT6plex [N-Term]		0.000356718	0	1	1	1	Q15750	Q15750 [193-217]	0	3089.52	0	1.511e-05	2.86
[R].STYVTEVR.[E]	1xTMT6plex [N-Term]		0.00814987	0	1	1	5	Q86UP2	Q86UP2 [1221-1228]	0	1183.65	0	0.001049	2.83
[R].SVDVILDDDLVDK.[A]	1xTMT6plex [K13]; 1xTMT6plex [N-Term]		1.02435e-06	0	1	1	4	P25205	P25205 [216-228]	0	1904.06	0	1.461e-08	3.77
[K].SVEEPTQPGGTGLSDSR.[T]	1xTMT6plex [N-Term]		4.05464e-05	0	1	1	1	Q9H0B6	Q9H0B6 [589-605]	0	1945.97	0	7.915e-07	3.56
[K].STLEAETR.[V]	1xTMT6plex [N-Term]		0.00660447	0	1	1	5	P15924	P15924 [1841-1848]	0	1135.62	0	0.0007873	2.43
[K].SVEEVASEIQPFLR.[G]	1xTMT6plex [N-Term]		0.00116601	0	1	1	2	P15924	P15924 [2000-2013]	0	1833	0	0.0001041	2.71
[K].STESLQANVQR.[L]	1xTMT6plex [N-Term]		2.10713e-05	0	1	1	7	P26373	P26373 [106-116]	0	1461.79	0	3.265e-07	3.82
[K].SSAEVIAQAR.[K]	1xTMT6plex [N-Term]		0.000282694	0	1	1	3	Q16555	Q16555 [259-268]	0	1260.71	0	1.101e-05	2.92
[K].SSEEIESAFR.[A]	1xTMT6plex [N-Term]		0.000189444	0	1	1	1	Q13813	Q13813 [2405-2414]	0	1383.7	0	6.374e-06	2.31
[R].SSENPNEVFR.[F]	1xTMT6plex [N-Term]		0.00435886	0	1	1	2	P45974	P45974 [453-462]	0	1407.71	0	0.0004778	2.97
[K].SSEPVQLTEAETEYFVR.[C]	1xTMT6plex [N-Term]		1.01882e-06	0	1	1	1	Q9UBF2	Q9UBF2 [630-646]	0	2214.11	0	5.365e-09	4.4
[R].SSQGTSYDSYR.[L]	1xTMT6plex [N-Term]		0.000996779	0	1	1	3	P57678	P57678 [337-347]	0	1479.69	0	6.071e-05	2.67
[R].SSSMADGDNSYCLEAIIR.[Q]	1xCarbamidomethyl [C12]; 1xTMT6plex [N-Term]		3.83416e-06	0	1	1	1	Q9ULV0	Q9ULV0 [1642-1659]	0	2218.03	0	3.249e-08	2.92
[K].SSSPAPADIAQTVQEDLR.[T]	1xTMT6plex [N-Term]		0.000232674	0	1	1	2	Q13283	Q13283 [230-247]	0	2114.09	0	8.444e-06	3.49
[R].SSYYVVSGNDPAAEEPSR.[A]	1xTMT6plex [N-Term]		1.35216e-08	0	1	1	2	P46821	P46821 [2382-2399]	0	2157.03	0	1.543e-11	4.97
[K].STAGDTHLGGEDFDNR.[M]	1xTMT6plex [N-Term]		1.27629e-10	0	2	2	48	P54652; P11142	P54652 [224-239]; P11142 [221-236]	0	1920.89	0	2.775e-14	5.6
[R].STETALYR.[K]	1xTMT6plex [N-Term]		0.00828269	0	1	1	2	Q14318	Q14318 [358-365]	0	1169.64	0	0.00107	2.42
[K].SVEGYYQESGR.[A]	1xTMT6plex [N-Term]		8.19133e-05	0	1	1	3	P54132	P54132 [969-979]	0	1503.73	0	2.056e-06	3.37
[R].SVGDGETVEFDVVEGEK.[G]	1xTMT6plex [K17]; 1xTMT6plex [N-Term]		3.31314e-06	0	2	2	2	P16989; P67809	P16989 [134-150]; P67809 [102-118]	0	2254.15	0	2.655e-08	4.99
[K].SYSPYDMLESIR.[K]	1xTMT6plex [N-Term]		0.00156136	0	1	2	1	P07355	P07355 [234-245]	0	1689.84	0	0.0001117	3.09
[R].SYSTTYEER.[N]	1xTMT6plex [N-Term]		0.000712829	0	1	1	5	Q15758	Q15758 [203-211]	0	1364.65	0	9.712e-05	2.89
[R].SYVTTSTR.[T]	1xTMT6plex [N-Term]		0.0128088	0	1	1	6	P08670	P08670 [29-36]	0	1143.62	0.0006655	0.01694	2.77
[R].TAAELAAIVGEDELSASLALR.[C]	1xTMT6plex [N-Term]		7.41791e-06	0	1	1	2	Q8TEQ6	Q8TEQ6 [1070-1090]	0	2329.28	0	7.901e-08	5.71
[K].TAEAAMQR.[L]	1xTMT6plex [N-Term]		0.0143386	0	1	1	2	Q8NEZ5	Q8NEZ5 [301-308]	0	1106.58	0	0.002261	2.49
[K].TAEAQLAYELQGAR.[E]	1xTMT6plex [N-Term]		1.62232e-06	0	1	1	2	Q14254	Q14254 [234-247]	0	1749.93	0	1.009e-08	4.07
[K].TAEEVAALIR.[S]	1xTMT6plex [N-Term]		0.000504266	0	1	1	5	Q6P2Q9	Q6P2Q9 [1841-1850]	0	1301.76	0	0.0001062	3.02
[K].TAFDEAIAELDTLNEDSYK.[D]	1xTMT6plex [K19]; 1xTMT6plex [N-Term]		5.57875e-08	0	1	1	4	P27348	P27348 [194-212]	0	2603.31	0	1.243e-07	5.85
[K].TAFDEAIAELDTLSEESYK.[D]	1xTMT6plex [K19]; 1xTMT6plex [N-Term]		8.19097e-08	0	1	1	3	P63104	P63104 [194-212]	0	2590.32	0	2.655e-10	5.49
[K].TAFYQALQNSLGGEDSDAR.[V]	1xTMT6plex [N-Term]		6.75309e-13	0	1	1	76	P01266	P01266 [2537-2555]	0	2272.1	0	4.169e-15	6.99
[R].TALAMGADR.[G]	1xTMT6plex [N-Term]		0.00472654	0	1	1	2	P38117	P38117 [77-85]	0	1134.61	0	0.0005	2.47
[R].TAIEEVQAER.[K]	1xTMT6plex [N-Term]		0.00016459	0	1	1	3	Q32P28	Q32P28 [570-579]	0	1374.74	0	8.244e-05	3.28
[R].TALFEEISR.[S]	1xTMT6plex [N-Term]		0.00223071	0	1	1	4	Q14683	Q14683 [152-160]	0	1294.72	0	0.0003728	2.86
[K].SYESLFIR.[A]	1xTMT6plex [N-Term]		0.0113798	0	1	1	2	O75718	O75718 [205-212]	0	1243.69	0	0.001646	2.14
[KR].SYELPDGQVITIGNER.[F]	1xTMT6plex [N-Term]		6.7658e-09	0	1	10	176	P60709	P60709 [239-254]	0	2020.05	0	6.449e-11	5.33
[K].SVNESLNNLFITEEDYQALR.[T]	1xTMT6plex [N-Term]		4.20323e-09	0	1	1	9	Q00610	Q00610 [1462-1481]	0	2584.31	0	6.784e-09	6.87
[R].SVNGLAFYDWDNTELIR.[R]	1xTMT6plex [N-Term]		6.20484e-09	0	1	1	2	P35606	P35606 [443-459]	0	2242.13	0	5.374e-12	4.9
[K].TASEMVLADDNFSTIVAAVEEGR.[A]	1xTMT6plex [N-Term]		1.73112e-06	0	1	2	1	P16615	P16615 [728-750]	0	2654.32	0	1.103e-08	6.4
[R].SVSDNDIR.[K]	1xTMT6plex [N-Term]		0.00406338	0	1	1	7	P55072	P55072 [746-753]	0	1134.6	0	0.001455	2.57
[K].SVSTPSEAGSQDSGDGAVGSR.[T]	1xTMT6plex [N-Term]		3.24222e-06	0	1	1	3	Q13409	Q13409 [92-112]	0	2180.03	0	2.592e-08	3.97
[K].SVTEQGAELSNEER.[N]	1xTMT6plex [N-Term]		4.2109e-08	0	1	1	8	P63104	P63104 [28-41]	0	1777.88	0	1.092e-09	4.79
[R].SVVANDASTR.[A]	1xTMT6plex [N-Term]		0.000477717	0	1	1	2	Q9NXH9	Q9NXH9 [179-188]	0	1248.67	0	2.239e-05	2.74
[R].SVYSWDIVVQR.[V]	1xTMT6plex [N-Term]		1.17482e-05	0	1	1	1	O15371	O15371 [261-271]	0	1580.86	0	1.482e-07	3.38
[R].SWTAADTAAQITQR.[K]	1xTMT6plex [N-Term]		6.65727e-06	0	1	17	2	P10321	P10321 [156-169]	0	1748.91	0	6.828e-08	4.51
[K].SVSGTDVQEECR.[E]	1xCarbamidomethyl [C11]; 1xTMT6plex [N-Term]		1.3893e-05	0	1	1	4	P49321	P49321 [244-255]	0	1595.75	0	2.335e-06	2.61
[R].GEAEAFAIGAR.[A]	1xTMT6plex [N-Term]		0.00917539	0	1	1	3	O75955	O75955 [320-330]	0	1320.71	0.0004121	0.01047	2.34
[R].LEGLGSSEADQDGLASTVR.[S]	1xTMT6plex [N-Term]		3.81303e-12	0	1	1	2	Q07065	Q07065 [455-473]	0	2134.08	0	2.399e-16	4.54
[K].EICNAYTELNDPMR.[Q]	1xCarbamidomethyl [C3]; 1xTMT6plex [N-Term]		1.92891e-06	0	1	1	3	Q15046	Q15046 [494-507]	0	1954.92	0	1.282e-08	3.65
[K].AIQLEYSEAR.[R]	1xTMT6plex [N-Term]		0.000185389	0	1	1	7	O43242	O43242 [297-306]	0	1408.76	0	4.253e-05	3.87
[K].DTDSEEEIR.[E]	1xTMT6plex [N-Term]		0.000141457	0	1	1	6	P62158	P62158 [79-87]	0	1322.63	0	1.195e-05	3.28
[K].DTICNQDER.[I]	1xCarbamidomethyl [C4]; 1xTMT6plex [N-Term]		0.00477785	0	1	1	3	Q9ULV4	Q9ULV4 [453-461]	0	1379.64	0	0.0005085	1.67
[K].AIQSNQPDR.[A]	1xTMT6plex [N-Term]		0.00549764	0	1	1	3	Q9NXW2	Q9NXW2 [18-26]	0	1257.67	0	0.0006135	2.1
[K].DTNGENIAESLVAEGLATR.[R]	1xTMT6plex [N-Term]		1.32321e-08	0	1	1	1	Q7KZF4	Q7KZF4 [117-135]	0	2189.12	0	1.493e-11	5.89
[K].AVEENGEEAEPVR.[N]	1xTMT6plex [N-Term]		1.89106e-05	0	1	1	1	O43432	O43432 [566-578]	0	1657.82	0	2.811e-07	2.76
[K].ELLEYDLQQR.[E]	1xTMT6plex [N-Term]		0.00129918	0	1	1	1	Q5T4S7	Q5T4S7 [3827-3836]	0	1535.83	0	8.65e-05	2.55
[K].AVDTWSWGER.[A]	1xTMT6plex [N-Term]		0.00259513	0	1	1	7	Q08380	Q08380 [324-333]	0	1435.72	0	0.0003896	3.03
[K].ALSGVLEQDR.[V]	1xTMT6plex [N-Term]		0.00278399	0	1	1	2	Q9Y450	Q9Y450 [115-124]	0	1316.74	0	0.0002437	3.53
[K].ALSSESFER.[L]	1xTMT6plex [N-Term]		0.00341844	0	1	1	2	Q15120	Q15120 [360-368]	0	1254.65	0	0.0005866	2.75
[R].ELLELASR.[M]	1xTMT6plex [N-Term]		0.0104974	0	1	1	5	Q00341	Q00341 [496-503]	0	1159.69	0.0001513	0.004267	3.06
[RK].ALSSQHQAR.[I]	1xTMT6plex [N-Term]		0.00864751	0	1	5	3	P11021	P11021 [298-306]	0	1226.68	0	0.001137	3.56
[K].EILSEVER.[N]	1xTMT6plex [N-Term]		0.00605837	0	1	1	10	P49368	P49368 [382-389]	0	1203.68	0.0001513	0.002807	3.14
[R].ELLTTMGDR.[F]	1xTMT6plex [N-Term]		0.0139587	0	1	3	1	O14950	O14950 [125-133]	0	1264.68	0	0.002177	2.68
[R].AVEILADIIQNSTLGEAEIER.[E]	1xTMT6plex [N-Term]		2.63964e-09	0	1	1	2	O75439	O75439 [153-173]	0	2513.37	0	7.597e-11	4.98
[R].ELQSLLVEER.[L]	1xTMT6plex [N-Term]		0.000235205	0	1	1	4	P36404	P36404 [105-114]	0	1444.82	0	0.0001119	3.66
[R].AIPELDAYEAEGLALDDEDVEELTASQR.[E]	1xTMT6plex [N-Term]		1.29025e-07	0	1	1	1	P49736	P49736 [83-110]	0	3291.6	0	3.267e-10	4.12
[K].DSVFLSCSEDNR.[I]	1xCarbamidomethyl [C7]; 1xTMT6plex [N-Term]		7.3114e-08	0	1	1	73	Q9BQA1	Q9BQA1 [180-191]	0	1657.77	0	9.833e-09	4.08
[K].ELQEQMSR.[G]	1xTMT6plex [N-Term]		0.0144934	0	1	1	1	Q7L1Q6	Q7L1Q6 [260-267]	0	1249.64	0	0.002285	2.36
[R].EIPYTFEDR.[I]	1xTMT6plex [N-Term]		0.00338171	0	1	1	10	P34897	P34897 [306-314]	0	1398.71	0	0.0003168	2.89
[R].AVFVDLEPTVIDEVR.[T]	1xTMT6plex [N-Term]		2.18833e-08	0	1	3	185	P68363	P68363 [65-79]	0	1931.07	0	2.15e-08	5.52
[R].ELPTAFDYVEFTR.[S]	1xTMT6plex [N-Term]		5.22838e-05	0	1	1	2	Q13813	Q13813 [2455-2467]	0	1816.93	0	1.115e-06	3.41
[R].EILDESLR.[L]	1xTMT6plex [N-Term]		0.0137356	0	1	1	4	Q8WUM4	Q8WUM4 [449-456]	0	1203.68	0	0.002138	2.61
[R].DSYESYGNSR.[S]	1xTMT6plex [N-Term]		8.88368e-05	0	1	2	3	P38159	P38159 [283-292]	0	1406.64	0	2.29e-06	2.7
[K].DSYVGDEAQSK.[R]	1xTMT6plex [K11]; 1xTMT6plex [N-Term]		1.44811e-06	0	1	6	134	P60709	P60709 [51-61]	0	1656.85	0	1.891e-08	4.77
[R].AVFVDLEPTVIDEIR.[N]	1xTMT6plex [N-Term]		0.00922494	0	1	1	1	P68366	P68366 [65-79]	0	1945.08	0	0.001238	1.73
[R].ELPADLAR.[C]	1xTMT6plex [N-Term]		0.0106682	0	1	1	4	Q8N1G4	Q8N1G4 [143-150]	0	1113.65	0	0.001508	2.4
[R].ALQAQEIECR.[L]	1xCarbamidomethyl [C9]; 1xTMT6plex [N-Term]		0.000104489	0	1	1	7	Q8NBJ5	Q8NBJ5 [361-370]	0	1446.76	0	1.382e-05	3.74
[K].ELNQVMEQLGDAR.[I]	1xTMT6plex [N-Term]		3.85496e-06	0	1	1	1	Q14683	Q14683 [476-488]	0	1731.89	0	3.269e-08	4.05
[R].DTASLSTTPSESPR.[A]	1xTMT6plex [N-Term]		7.58017e-06	0	1	1	4	Q9NQX3	Q9NQX3 [259-272]	0	1677.85	0	8.155e-08	3.77
[K].AVENSSTAIGIR.[C]	1xTMT6plex [N-Term]		0.00109275	0	1	1	1	P25788	P25788 [30-41]	0	1446.81	0	6.877e-05	3.03
[R].ALQLEEER.[K]	1xTMT6plex [N-Term]		0.00860105	0	1	1	2	P15311	P15311 [372-379]	0	1216.67	0	0.001786	3.17
[R].EIMDAAEDYAK.[E]	1xTMT6plex [K11]; 1xTMT6plex [N-Term]		1.72178e-06	0	1	1	5	P14868	P14868 [16-26]	0	1713.88	0	1.131e-07	3.79
[K].DSYLILETLPTEYDSR.[V]	1xTMT6plex [N-Term]		8.8833e-08	0	1	1	7	P17980	P17980 [156-171]	0	2144.1	0	9.659e-09	5.05
[K].ELLALDSVDPEGR.[A]	1xTMT6plex [N-Term]		0.000599548	0	1	1	1	O95817	O95817 [461-473]	0	1642.88	0	3.048e-05	2.75
[R].DTYPEEYALR.[E]	1xTMT6plex [N-Term]		0.00209062	0	1	1	4	Q16875	Q16875 [339-348]	0	1485.74	0	0.0001655	4.01
[R].EILAELTGR.[K]	1xTMT6plex [N-Term]		0.00360817	0	1	1	9	P08559	P08559 [133-141]	0	1230.73	0	0.000862	3.13
[K].EIEQEAAVELSQLR.[D]	1xTMT6plex [N-Term]		0.000472577	0	1	1	1	P47985	P47985 [183-196]	0	1844	0	2.205e-05	2.73
[R].ALYEAGER.[R]	1xTMT6plex [N-Term]		0.00759839	0	1	1	8	P04083	P04083 [205-212]	0	1137.61	0.0001513	0.002335	3.07
[K].DVLLQVDDER.[R]	1xTMT6plex [N-Term]		0.000108521	0	1	1	2	P35579	P35579 [1846-1855]	0	1430.77	0	3.001e-06	3.81
[R].ATVNQDTR.[L]	1xTMT6plex [N-Term]		0.00902832	0	1	1	20	P14868	P14868 [172-179]	0	1133.61	0.0001513	0.004997	2.88
[R].ELEDYIDNLLVR.[V]	1xTMT6plex [N-Term]		0.00117233	0	1	1	2	Q6WKZ4	Q6WKZ4 [1250-1261]	0	1720.93	0	7.552e-05	2.95
[R].DVLNDTAPR.[A]	1xTMT6plex [N-Term]		0.0035694	0	1	1	8	P47897	P47897 [559-567]	0	1229.67	0	0.001095	3.09
[K].DVLSVAFSSDNR.[Q]	1xTMT6plex [N-Term]		4.11349e-06	0	1	1	40	P63244	P63244 [107-118]	0	1538.8	0	1.899e-06	4.25
[R].EIEDPEDR.[K]	1xTMT6plex [N-Term]		0.00100762	0	1	1	11	P27824	P27824 [275-282]	0	1231.6	0	8.18e-05	2.98
[K].ALYETELADAR.[R]	1xTMT6plex [N-Term]		0.00055283	0	1	1	3	P20700	P20700 [80-90]	0	1480.78	0	2.723e-05	2.6
[K].EIESEIDSEEELINK.[K]	1xTMT6plex [K15]; 1xTMT6plex [N-Term]		3.1786e-05	0	1	1	1	Q14566	Q14566 [755-769]	0	2235.16	0	5.691e-07	3.89
[K].EIEDFDSLEALR.[L]	1xTMT6plex [N-Term]		1.07741e-05	0	1	1	7	P46060	P46060 [44-55]	0	1665.85	0	1.111e-06	4.12
[R].ELEDATETADAMNR.[E]	1xTMT6plex [N-Term]		6.06132e-07	0	1	1	6	P35579	P35579 [1899-1912]	0	1794.84	0	2.509e-08	4.19
[R].AMAAEAEASR.[E]	1xTMT6plex [N-Term]		0.000170019	0	1	1	2	P27105	P27105 [206-215]	0	1235.63	0	5.523e-06	3.47
[R].ATVLESEGTR.[E]	1xTMT6plex [N-Term]		0.000202149	0	1	1	5	Q9UJZ1	Q9UJZ1 [202-211]	0	1291.71	0	6.99e-06	3.65
[K].ELEAASAPEER.[T]	1xTMT6plex [N-Term]		0.00172093	0	1	1	1	O43432	O43432 [861-871]	0	1430.73	0	0.0001272	2.61
[K].AMEIASQR.[T]	1xTMT6plex [N-Term]		0.0113187	0	1	1	4	Q9BRS2	Q9BRS2 [402-409]	0	1134.61	0	0.001637	2.77
[R].DVIYEEESR.[H]	1xTMT6plex [N-Term]		0.00376749	0	1	1	1	Q9UPW6	Q9UPW6 [553-561]	0	1368.68	0	0.0003682	2.57
[R].EIDGGLETLR.[L]	1xTMT6plex [N-Term]		0.000558842	0	1	1	2	P38117	P38117 [165-174]	0	1331.74	0	0.0001554	3.02
[R].ELDECFAQANDQMEILDSLIR.[E]	1xCarbamidomethyl [C5]; 1xOxidation [M13]; 1xTMT6plex [N-Term]		0.00225495	0	1	1	1	P15924	P15924 [106-126]	0	2755.31	0	0.0001838	2.17
[R].ELDALDANDELTPLGR.[I]	1xTMT6plex [N-Term]		3.46578e-08	0	1	1	7	Q08211	Q08211 [838-853]	0	1971.02	0	1.037e-09	5.46
[K].DSSSTNLESMDTS.[-]	1xTMT6plex [N-Term]		0.00017468	0	1	1	1	Q86VP6	Q86VP6 [1218-1230]	0	1602.7	0	5.721e-06	2.32
[R].ALWEETSFQLDR.[L]	1xTMT6plex [N-Term]		2.29763e-05	0	1	1	4	O15067	O15067 [1009-1020]	0	1723.89	0	3.675e-07	3.99
[R].ELESQISELQEDLESER.[A]	1xTMT6plex [N-Term]		9.24242e-10	0	1	1	9	P35579	P35579 [1108-1124]	0	2263.11	0	2.544e-07	6.17
[R].ELGSECGIEFDEEK.[T]	1xCarbamidomethyl [C6]; 1xTMT6plex [K14]; 1xTMT6plex [N-Term]		4.18055e-09	0	1	1	4	P39656	P39656 [140-153]	0	2100.02	0	1.438e-11	4.94
[K].AVDEAVILLQEIGVLDQR.[E]	1xTMT6plex [N-Term]		0.00421991	0	1	1	1	Q7L2E3	Q7L2E3 [847-864]	0	2210.26	0	0.0004293	2.07
[R].ELGLPEELVSR.[H]	1xTMT6plex [N-Term]		0.000293602	0	1	1	3	P49915	P49915 [425-435]	0	1470.84	0	1.157e-05	3.56
[R].AVAGWEEVLR.[W]	1xTMT6plex [N-Term]		0.00315236	0	1	1	1	Q7L2E3	Q7L2E3 [942-951]	0	1358.76	0	0.0002886	3.1
[R].DVAECGPQQELDLNSPR.[N]	1xCarbamidomethyl [C5]; 1xTMT6plex [N-Term]		3.27749e-06	0	1	1	1	Q9BTE3	Q9BTE3 [104-120]	0	2157.04	0	2.623e-08	4.39
[K].DVDFMYVELIQR.[C]	1xTMT6plex [N-Term]		1.8406e-05	0	1	1	3	P78527	P78527 [380-391]	0	1756.91	0	2.723e-07	4.2
[K].DVIELTDDSFDK.[N]	1xTMT6plex [K12]; 1xTMT6plex [N-Term]		4.12828e-07	0	1	1	9	Q15084	Q15084 [161-172]	0	1854.97	0	2.275e-07	4.53
[K].DVDGLTSINAGR.[L]	1xTMT6plex [N-Term]		1.80768e-06	0	1	1	4	P11586	P11586 [123-134]	0	1446.77	0	6.36e-08	3.71
[K].EIEYEVVR.[D]	1xTMT6plex [N-Term]		0.0070081	0	1	1	5	P27708	P27708 [599-606]	0	1265.69	0.0001513	0.002574	2.89
[K].DVESDSAK.[Q]	1xTMT6plex [K8]; 1xTMT6plex [N-Term]		0.00567855	0	1	1	11	P07237	P07237 [163-170]	0	1308.7	0.0002144	0.007747	3.02
[R].DVFIDSGGVR.[R]	1xTMT6plex [N-Term]		0.00118508	0	1	1	3	Q5T6V5	Q5T6V5 [20-29]	0	1293.7	0	0.000377	3.26
[K].EIEVGGGR.[K]	1xTMT6plex [N-Term]		0.0134436	0	1	1	4	P62081	P62081 [50-57]	0	1045.58	0.0001513	0.002737	2.6
[K].ALWEDEGVR.[A]	1xTMT6plex [N-Term]		0.0016392	0	1	2	2	Q5JWF2	Q5JWF2 [795-803]	0	1303.68	0	0.0006446	2.26
[K].DVFISAAER.[D]	1xTMT6plex [N-Term]		0.000756521	0	1	1	8	P20618	P20618 [205-213]	0	1236.68	0	0.0001904	3.49
[K].ALTSQLTDEELAQGR.[L]	1xTMT6plex [N-Term]		5.57875e-08	0	1	1	2	P23368	P23368 [497-511]	0	1860.99	0	1.053e-10	4.73
[R].DDEGFIIR.[H]	1xTMT6plex [N-Term]		0.013662	0	1	1	2	Q9UM54	Q9UM54 [573-580]	0	1193.64	0	0.002116	2.57
[R].AILVDLEPGTMDSVR.[S]	1xTMT6plex [N-Term]		1.51491e-05	0	1	4	4	Q13509	Q13509 [63-77]	0	1845	0	5.755e-07	4.51
[K].ENVATTDTLESTTVGTSV.[-]	1xTMT6plex [N-Term]		7.63509e-05	0	1	1	3	Q15046	Q15046 [580-597]	0	2054.03	0	3.78e-06	3.32
[R].DQDNMQAELNR.[L]	1xTMT6plex [N-Term]		2.74666e-05	0	1	1	3	P33176	P33176 [466-476]	0	1562.74	0	6.226e-06	3.11
[R].ALALLEDEER.[V]	1xTMT6plex [N-Term]		0.000512515	0	1	1	1	A0FGR8	A0FGR8 [163-172]	0	1387.76	0	2.457e-05	3.74
[R].DQFTTTEVNMAR.[V]	1xTMT6plex [N-Term]		3.81348e-06	0	1	1	1	P61758	P61758 [167-178]	0	1641.81	0	3.215e-08	3.71
[R].ENPYYDSR.[V]	1xTMT6plex [N-Term]		0.01169	0	1	1	2	Q00610	Q00610 [896-903]	0	1272.61	0	0.001706	2.33
[K].AVTEQGAELSNEER.[N]	1xTMT6plex [N-Term]		6.693e-09	0	1	1	21	P27348	P27348 [28-41]	0	1761.88	0	4.738e-10	5.07
[K].AVTELNEPLSNEDR.[N]	1xTMT6plex [N-Term]		1.78823e-06	0	1	1	4	Q04917	Q04917 [29-42]	0	1815.93	0	1.15e-08	4.18
[K].DQGTYEDYVEGLR.[V]	1xTMT6plex [N-Term]		1.09504e-05	0	1	1	1	P60660	P60660 [82-94]	0	1773.85	0	1.343e-07	4.17
[R].ENLATVEGNFASIDER.[M]	1xTMT6plex [N-Term]		1.88076e-08	0	1	1	2	Q13561	Q13561 [380-395]	0	1994	0	1.377e-10	4.54
[R].ALDEGIPITSASYYATVTLDQVR.[N]	1xTMT6plex [N-Term]		0.000214542	0	1	1	1	Q5T6V5	Q5T6V5 [109-131]	0	2712.43	0	7.581e-06	3.55
[K].DQITAGNAAR.[K]	1xTMT6plex [N-Term]		0.000126952	0	1	1	9	P22234	P22234 [37-46]	0	1245.67	0	1.023e-05	3.37
[K].ALDGAFTEENR.[A]	1xTMT6plex [N-Term]		2.45172e-05	0	1	1	2	Q9Y490	Q9Y490 [1545-1555]	0	1451.73	0	0.0001416	2.7
[K].ENDYYTPTGEFR.[V]	1xTMT6plex [N-Term]		0.000183394	0	1	1	6	P46977	P46977 [614-625]	0	1720.8	0	1.839e-05	3.61
[K].ALDSNSLENDDLSAPGR.[E]	1xTMT6plex [N-Term]		7.92974e-05	0	1	1	1	Q32MZ4	Q32MZ4 [763-779]	0	2002.99	0	1.961e-06	3.71
[R].DQNAEQIR.[L]	1xTMT6plex [N-Term]		0.00685856	0	1	1	1	Q9UGP8	Q9UGP8 [38-45]	0	1202.63	0	0.0008311	2.17
[R].DQDLASCDR.[D]	1xCarbamidomethyl [C7]; 1xTMT6plex [N-Term]		0.00097545	0	1	1	3	Q9Y383	Q9Y383 [342-350]	0	1308.61	0	5.901e-05	2.87
[K].AVTEQGHELSNEER.[N]	1xTMT6plex [N-Term]		4.47722e-07	0	1	1	9	P31946	P31946 [30-43]	0	1827.9	0	9.271e-09	4.76
[R].AGTGVDNVDLEAATR.[K]	1xTMT6plex [N-Term]		2.36049e-08	0	1	1	6	O43175	O43175 [76-90]	0	1717.89	0	3.289e-11	4.38
[K].AGTQIENIDEDFR.[D]	1xTMT6plex [N-Term]		2.27692e-07	0	1	1	4	O43707	O43707 [67-79]	0	1736.87	0	9.901e-09	4.04
[K].AGTQIENIEEDFR.[DN]	1xTMT6plex [N-Term]		0.000477717	0	1	2	1	P12814	P12814 [48-60]	0	1750.88	0	2.234e-05	2.43
[K].EQFLDGDGWTSR.[W]	1xTMT6plex [N-Term]		3.96065e-06	0	1	1	20	P27797	P27797 [25-36]	0	1639.79	0	4.62e-07	4.11
[R].DPEAQFEMPYVVR.[L]	1xTMT6plex [N-Term]		6.34093e-06	0	1	1	3	O14744	O14744 [493-505]	0	1809.9	0	3.917e-07	4.09
[K].EQEIEDQK.[N]	1xTMT6plex [K8]; 1xTMT6plex [N-Term]		0.00682167	0	1	1	1	O15269	O15269 [223-230]	0	1476.79	0	0.0008237	2.52
[R].EQAELTGLR.[L]	1xTMT6plex [N-Term]		0.010554	0	1	1	4	Q96HS1	Q96HS1 [126-134]	0	1245.7	0	0.002198	3.06
[R].AGVVANDAGDR.[V]	1xTMT6plex [N-Term]		4.23395e-05	0	1	1	4	Q0VDF9	Q0VDF9 [23-33]	0	1273.67	0	1.379e-06	3.51
[K].EPSSYDFVYHYG.[-]	1xTMT6plex [N-Term]		0.00082937	0	1	1	2	Q96JJ3	Q96JJ3 [709-720]	0	1692.77	0	4.74e-05	3.37
[K].ENAGEDPGLAR.[Q]	1xTMT6plex [N-Term]		0.000133286	0	1	1	13	P81605	P81605 [43-53]	0	1357.69	0	3.24e-05	2.74
[R].AVTNEPEEEELATLSEEEIAMAVTAWEK.[G]	1xTMT6plex [K28]; 1xTMT6plex [N-Term]		2.76629e-10	0	1	1	3	P56192	P56192 [215-242]	0	3577.79	0	7.961e-14	6.94
[R].DPMIDNNR.[Y]	1xTMT6plex [N-Term]		0.00323868	0	1	1	3	O14744	O14744 [527-534]	0	1203.6	0	0.0002985	2.66
[R].DPSASPGDAGEQAIR.[Q]	1xTMT6plex [N-Term]		3.01655e-07	0	1	1	6	P18206	P18206 [286-300]	0	1699.84	0	1.034e-09	4.38
[K].EPIEDLSPDR.[V]	1xTMT6plex [N-Term]		0.00142425	0	1	1	2	Q9HD20	Q9HD20 [362-371]	0	1399.73	0	0.0005274	3.05
[R].DPSQQELPR.[L]	1xTMT6plex [N-Term]		0.00269518	0	1	1	18	P49327	P49327 [1172-1180]	0	1298.69	0.0001513	0.004861	2.65
[K].DPVQEAWAEDVDLR.[V]	1xTMT6plex [N-Term]		4.86422e-09	0	1	1	47	P14618	P14618 [476-489]	0	1871.93	0	1.457e-09	5.48
[R].EPAEQPGDGER.[T]	1xTMT6plex [N-Term]		0.00368697	0	1	2	4	Q14151	Q14151 [295-305]	0	1413.68	0	0.0003574	2.76
[R].EPLTPEEVQSVR.[E]	1xTMT6plex [N-Term]		0.000450124	0	1	1	5	Q6FI81	Q6FI81 [133-144]	0	1612.87	0	2.057e-05	3.49
[R].EMQENDASMR.[D]	1xTMT6plex [N-Term]		0.00013694	0	1	1	3	P31930	P31930 [171-180]	0	1439.65	0	4.125e-06	2.6
[K].EMNDAAMFYTNR.[V]	1xOxidation [M7]; 1xTMT6plex [N-Term]		0.000501546	0	1	1	2	Q01518	Q01518 [156-167]	0	1707.77	0	4.768e-05	2.46
[K].EMNDAAMFYTNR.[V]	1xTMT6plex [N-Term]		2.57403e-05	0	1	1	2	Q01518	Q01518 [156-167]	0	1691.77	0	2.412e-06	3.69
[R].ALEYTIYNQELNETR.[A]	1xTMT6plex [N-Term]		4.52592e-07	0	1	1	2	Q9UQE7	Q9UQE7 [222-236]	0	2086.07	0	1.798e-09	5.09
[K].DSDMGSRPESMGCR.[K]	1xCarbamidomethyl [C13]; 1xTMT6plex [N-Term]		6.71744e-07	0	1	1	22	P01266	P01266 [1823-1836]	0	1813.78	0	1.263e-06	3.06
[K].EISYENTQISR.[A]	1xTMT6plex [N-Term]		2.3863e-05	0	1	1	7	Q9NYU2	Q9NYU2 [802-812]	0	1568.81	0	3.864e-07	3.78
[K].ELSTTLNADEAVTR.[G]	1xTMT6plex [N-Term]		2.94677e-05	0	1	1	2	P34932	P34932 [361-374]	0	1748.92	0	5.133e-07	3.69
[R].AVLVDLEPGTMDSVR.[S]	1xOxidation [M11]; 1xTMT6plex [N-Term]		0.00107517	0	1	1	2	P68371	P68371 [63-77]	0	1846.98	0	6.731e-05	3.24
[K].DSETGENIR.[Q]	1xTMT6plex [N-Term]		0.00305182	0	1	1	2	P38646	P38646 [626-634]	0	1249.62	0	0.0007631	2.71
[K].ELSLAGNELGDEGAR.[L]	1xTMT6plex [N-Term]		1.77848e-09	0	1	1	2	P13489	P13489 [288-302]	0	1759.9	0	9.864e-13	5.43
[K].EISFDTMQQELQIGADDVEAFVIDAVR.[T]	1xTMT6plex [N-Term]		4.44495e-08	0	1	1	2	Q7L2H7	Q7L2H7 [291-317]	0	3268.62	0	7.747e-11	7.78
[K].DSLAEVEEK.[Y]	1xTMT6plex [K9]; 1xTMT6plex [N-Term]		0.00155294	0	1	1	1	Q32MZ4	Q32MZ4 [162-170]	0	1477.82	0	0.0001109	3.11
[K].DSDEADLVLAK.[E]	1xTMT6plex [K11]; 1xTMT6plex [N-Term]		0.0128779	0	1	1	1	Q13185	Q13185 [144-154]	0	1633.9	0	0.001955	2.66
[R].AVLVDLEPGTMDSVR.[S]	1xTMT6plex [N-Term]		4.53417e-06	0	1	1	10	P68371	P68371 [63-77]	0	1830.98	0	2.471e-07	4.72
[K].AVLEQEETAAASR.[E]	1xTMT6plex [N-Term]		1.63409e-05	0	1	1	2	Q9Y2J2	Q9Y2J2 [912-924]	0	1603.85	0	2.306e-07	3.09
[R].ELSEALGQIFDSQR.[G]	1xTMT6plex [N-Term]		2.98409e-07	0	1	1	6	Q08380	Q08380 [138-151]	0	1821.95	0	1.018e-09	4.47
[K].ELSDPAGAIIYTSR.[F]	1xTMT6plex [N-Term]		0.000235205	0	1	1	2	O15067	O15067 [528-541]	0	1721.93	0	8.543e-06	3.32
[R].ELSDLESAR.[Q]	1xTMT6plex [N-Term]		0.00089945	0	1	1	4	P27708	P27708 [1067-1075]	0	1248.66	0.0001513	0.002949	3.46
[R].ELSDFISYLQR.[E]	1xTMT6plex [N-Term]		1.51491e-05	0	1	1	17	P30101	P30101 [472-482]	0	1599.86	0	1.821e-06	3.96
[K].DSLYAQGR.[R]	1xTMT6plex [N-Term]		0.00989384	0	1	1	5	Q969Q0	Q969Q0 [31-38]	0	1138.61	0.0009651	0.02206	2.98
[R].DSPTLSNSGIR.[A]	1xTMT6plex [N-Term]		0.000764748	0	1	1	2	Q9HD20	Q9HD20 [898-908]	0	1375.74	0	4.218e-05	3.28
[R].AIIESDQEQGR.[K]	1xTMT6plex [N-Term]		2.42534e-05	0	1	1	4	Q12765	Q12765 [356-366]	0	1474.77	0	3.369e-06	3.53
[K].DSLIIIDELGR.[G]	1xTMT6plex [N-Term]		5.28525e-05	0	1	1	7	P43246	P43246 [742-752]	0	1472.85	0	1.134e-06	3.72
[K].ALLYLCGGDD.[-]	1xCarbamidomethyl [C6]; 1xTMT6plex [N-Term]		0.000395327	0	1	2	5	P07355	P07355 [330-339]	0	1325.66	0	5.882e-05	3.32
[R].ELTNQQEASVER.[Q]	1xTMT6plex [N-Term]		3.19003e-06	0	1	1	3	Q14203	Q14203 [533-544]	0	1632.84	0	2.535e-08	3.81
[K].AVNSATGVPTV.[-]	1xTMT6plex [N-Term]		0.00599335	0	1	2	2	P11940	P11940 [626-636]	0	1244.7	0	0.002097	2.67
[K].EMLQAQLDR.[E]	1xTMT6plex [N-Term]		0.0121384	0	1	1	1	Q92616	Q92616 [832-840]	0	1332.71	0	0.001795	2.02
[R].ALEAEQVEITVGR.[F]	1xTMT6plex [N-Term]		2.39924e-05	0	1	1	5	P58107	P58107 [2102-2114]	0	1643.92	0	3.885e-07	4.38
[K].EMIDIYSTR.[E]	1xTMT6plex [N-Term]		0.00457589	0	1	1	1	O43242	O43242 [462-470]	0	1356.7	0	0.0004778	3.15
[K].DQTEATQEK.[Y]	1xTMT6plex [K9]; 1xTMT6plex [N-Term]		0.00020769	0	1	1	3	Q9BZF1	Q9BZF1 [698-706]	0	1507.8	0	7.242e-06	2.76
[R].AIELATTLDESLTNR.[N]	1xTMT6plex [N-Term]		6.76619e-06	0	1	1	11	Q9BXJ9	Q9BXJ9 [783-797]	0	1876.02	0	1.984e-07	5.11
[R].EMEENFAVEAANYQDTIGR.[L]	1xTMT6plex [N-Term]		1.64586e-07	0	1	1	1	P08670	P08670 [346-364]	0	2416.13	0	4.55e-10	5.55
[R].EMEAELEDER.[K]	1xTMT6plex [N-Term]		6.01793e-05	0	1	1	1	P35579	P35579 [1593-1602]	0	1479.68	0	1.354e-06	3
[K].DQVANSAFVER.[L]	1xTMT6plex [N-Term]		1.14967e-05	0	1	1	10	P07900	P07900 [500-510]	0	1464.76	0	1.356e-06	3.81
[K].ELTVSNNDINEAGVR.[V]	1xTMT6plex [N-Term]		0.000490812	0	1	1	2	P13489	P13489 [174-188]	0	1859.97	0	2.317e-05	3.47
[K].EMDEAATAEER.[G]	1xTMT6plex [N-Term]		1.86731e-06	0	1	1	2	Q04637	Q04637 [867-877]	0	1480.68	0	2.184e-08	3.49
[K].ALELDSNLYR.[I]	1xTMT6plex [N-Term]		3.21317e-05	0	1	1	11	P35579	P35579 [746-755]	0	1422.78	0	5.601e-06	3.61
[K].ELVVTQLGYDTR.[V]	1xTMT6plex [N-Term]		2.52799e-06	0	1	1	7	Q01813	Q01813 [290-301]	0	1622.9	0	1.848e-08	4.63
[K].EIVTNFLAGFEA.[-]	1xTMT6plex [N-Term]		0.00124418	0	1	1	6	P25705	P25705 [542-553]	0	1539.83	0	8.21e-05	3.09
[R].DQYSVIFESGDR.[T]	1xTMT6plex [N-Term]		1.77858e-06	0	1	1	8	P55884	P55884 [304-315]	0	1644.81	0	3.466e-08	4.71
[K].EIVLADVIDNDSWR.[L]	1xTMT6plex [N-Term]		1.00602e-07	0	1	1	24	P22234	P22234 [202-215]	0	1873.99	0	7.509e-09	5.66
[K].ALENDPDCR.[H]	1xCarbamidomethyl [C8]; 1xTMT6plex [N-Term]		0.000816023	0	1	1	3	P13796	P13796 [133-141]	0	1318.63	0	4.623e-05	2.31
[R].AIETTDIISR.[H]	1xTMT6plex [N-Term]		0.000301651	0	1	1	6	Q96HS1	Q96HS1 [153-162]	0	1347.77	0.0001513	0.004157	3.31
[R].DQVTYQQLR.[E]	1xTMT6plex [N-Term]		0.00360817	0	1	1	2	P58107	P58107 [1410-1418]	0	1379.75	0	0.0003463	3.4
[R].DVNALPETLSDALR.[Q]	1xTMT6plex [N-Term]		0.00161283	0	1	1	1	Q9NU22	Q9NU22 [5571-5584]	0	1742.95	0	0.0001167	2.37
[R].ELAVQIYEEAR.[K]	1xTMT6plex [N-Term]		3.83416e-06	0	1	2	15	O00571	O00571 [277-287]	0	1549.84	0	7.069e-06	4.52
[K].DVNFEFPEFQL.[-]	1xTMT6plex [N-Term]		0.00138626	0	1	1	10	P62081	P62081 [184-194]	0	1613.8	0	0.0004829	3.16
[K].EDTEEYNLR.[D]	1xTMT6plex [N-Term]		0.00119797	0	1	1	3	P51991	P51991 [135-143]	0	1397.67	0	0.0004558	3.26
[K].EDQTEYLEER.[RW]	1xTMT6plex [N-Term]		7.45815e-06	0	2	4	25	P07900; P08238	P07900 [192-201]; P08238 [187-196]	0	1540.73	0	1.716e-06	3.98
[R].EAAIWELEER.[H]	1xTMT6plex [N-Term]		0.000632867	0	1	1	1	Q9H2G2	Q9H2G2 [1005-1014]	0	1474.77	0	3.269e-05	2.83
[K].ASYDVSDSGQLEHVQPWSV.[-]	1xTMT6plex [N-Term]		2.6398e-06	0	1	1	5	Q01813	Q01813 [766-784]	0	2333.12	0	8.387e-08	3.4
[R].EAASSPAGEPLR.[K]	1xTMT6plex [N-Term]		0.000490812	0	1	1	1	Q96EB6	Q96EB6 [23-34]	0	1413.75	0	2.318e-05	2.86
[R].EACPELDYFVVFSSVSCGR.[G]	2xCarbamidomethyl [C3; C17]; 1xTMT6plex [N-Term]		8.72439e-09	0	1	1	5	P49327	P49327 [2008-2026]	0	2451.15	0	4.643e-11	5.72
[R].AQIDNLTR.[E]	1xTMT6plex [N-Term]		0.00540936	0	1	1	2	P15924	P15924 [1393-1400]	0	1159.66	0	0.0008161	2.5
[K].EDGLAQQQTQLNLR.[S]	1xTMT6plex [N-Term]		1.04111e-06	0	1	1	23	P49327	P49327 [2207-2220]	0	1842.99	0	2.214e-08	4.7
[K].EDGAISTIVLR.[G]	1xTMT6plex [N-Term]		1.15591e-05	0	1	1	11	P50990	P50990 [368-378]	0	1402.81	0	1.443e-06	3.72
[R].EDFPLIETEDEAYLR.[R]	1xTMT6plex [N-Term]		2.5973e-06	0	1	1	1	Q92974	Q92974 [577-591]	0	2069.03	0	1.909e-08	3.29
[K].ASNTAEVFFDGVR.[V]	1xTMT6plex [N-Term]		0.0110183	0	1	1	2	P49748	P49748 [304-316]	0	1641.84	0	0.001575	2.23
[K].EDEVEASEK.[K]	1xTMT6plex [K9]; 1xTMT6plex [N-Term]		0.00336349	0	1	1	1	Q02952	Q02952 [318-326]	0	1493.77	0	0.0003163	2.04
[K].EDTESLEIFQNEVAR.[Q]	1xTMT6plex [N-Term]		1.34731e-07	0	1	1	6	Q9BS26	Q9BS26 [271-285]	0	2009	0	1.316e-09	4.9
[R].EDYESQSNPVFR.[R]	1xTMT6plex [N-Term]		2.67337e-05	0	1	1	3	Q96S66	Q96S66 [87-98]	0	1699.81	0	4.503e-07	4.07
[K].EEAAEYAK.[L]	1xTMT6plex [K8]; 1xTMT6plex [N-Term]		0.00360817	0	1	1	1	P62753	P62753 [204-211]	0	1368.74	0	0.0003475	2.51
[R].EEEWDPEYTPK.[S]	1xTMT6plex [K11]; 1xTMT6plex [N-Term]		0.00113491	0	1	1	1	Q9Y2W1	Q9Y2W1 [866-876]	0	1880.93	0	7.233e-05	2.39
[K].EAADGYQR.[C]	1xTMT6plex [N-Term]		0.00947671	0	1	1	2	P31948	P31948 [463-470]	0	1138.57	0.0001513	0.002333	2.37
[R].EEETLDTIK.[Q]	1xTMT6plex [K9]; 1xTMT6plex [N-Term]		0.0126719	0	1	2	1	Q9UMR2	Q9UMR2 [300-308]	0	1535.86	0	0.001907	2.4
[K].EEENVGIDITEPLYMQR.[L]	1xTMT6plex [N-Term]		3.43474e-07	0	1	1	1	P33991	P33991 [180-196]	0	2265.13	0	1.237e-09	4.22
[K].EEELNAIR.[T]	1xTMT6plex [N-Term]		0.00963105	0	1	1	5	Q86UP2	Q86UP2 [762-769]	0	1202.66	0.0002144	0.006626	2.55
[K].AQDLEAAQALAQSER.[K]	1xTMT6plex [N-Term]		2.36049e-08	0	1	1	15	Q9ULV0	Q9ULV0 [1434-1448]	0	1829.96	0	7.021e-08	5.97
[K].EAAEQDVEK.[K]	1xTMT6plex [K9]; 1xTMT6plex [N-Term]		0.000263498	0	1	1	8	P26373	P26373 [201-209]	0	1476.79	0	4.962e-05	3.81
[K].EEEIEFLYNENTVR.[E]	1xTMT6plex [N-Term]		1.01697e-07	0	1	1	20	P41252	P41252 [673-686]	0	2014	0	2.997e-09	5
[K].EEEGTGVVHQAPYFGAEDYR.[V]	1xTMT6plex [N-Term]		4.34981e-08	0	1	1	6	P41252	P41252 [315-334]	0	2483.17	0	1.047e-10	4.39
[K].EDEALLIR.[N]	1xTMT6plex [N-Term]		0.00460066	0	1	1	3	Q9ULV0	Q9ULV0 [1475-1482]	0	1187.68	0	0.0004812	2.72
[K].AQELQAVLGLS.[-]	1xTMT6plex [N-Term]		0.000939216	0	1	1	1	Q8TEX9	Q8TEX9 [1071-1081]	0	1357.79	0	5.584e-05	2.69
[K].ASYGVEDPEYAVTQLAQTTMR.[S]	1xTMT6plex [N-Term]		1.28329e-07	0	1	1	1	Q9UJZ1	Q9UJZ1 [115-135]	0	2559.26	0	3.263e-10	4.53
[K].EEAWVIGSVVAR.[A]	1xTMT6plex [N-Term]		3.21317e-05	0	1	1	4	P22102	P22102 [758-769]	0	1544.86	0	9.343e-07	4.08
[R].EEATHIYR.[K]	1xTMT6plex [N-Term]		0.00763946	0	1	1	137	P01266	P01266 [2178-2185]	0	1247.66	0.0001513	0.002919	3.5
[K].EEASGSSVTAEEAK.[K]	1xTMT6plex [K14]; 1xTMT6plex [N-Term]		1.09891e-09	0	1	1	10	P13010	P13010 [689-702]	0	1852.95	0	1.004e-11	5.65
[K].EEASDYLELDTIK.[N]	1xTMT6plex [K13]; 1xTMT6plex [N-Term]		7.53884e-09	0	1	1	7	P14625	P14625 [253-265]	0	1984.05	0	3.349e-11	5.27
[R].EEAQYDLR.[G]	1xTMT6plex [N-Term]		0.00922494	0	1	1	5	O60331	O60331 [485-492]	0	1252.64	0.0001513	0.003349	2.76
[R].EEAENTLQSFR.[Q]	1xTMT6plex [N-Term]		2.51893e-05	0	1	1	11	P08670	P08670 [197-207]	0	1552.78	0	4.141e-07	4.1
[R].EEADEYIDIGALNGIFVLGR.[S]	1xTMT6plex [N-Term]		0.00016819	0	1	1	1	P53396	P53396 [1046-1065]	0	2423.27	0	5.445e-06	2.57
[K].EEAATGGGSTGEADGK.[T]	1xTMT6plex [K16]; 1xTMT6plex [N-Term]		1.32797e-09	0	1	1	5	O43242	O43242 [39-54]	0	1894.94	0	3.366e-11	4.49
[R].EEEAIQLDGLNASQIR.[E]	1xTMT6plex [N-Term]		3.72505e-07	0	1	1	26	P14625	P14625 [52-67]	0	2015.06	0	1.052e-08	4.83
[K].EAEGSSAEYK.[K]	1xTMT6plex [K10]; 1xTMT6plex [N-Term]		3.61924e-05	0	1	1	5	P49321	P49321 [627-636]	0	1528.79	0	6.81e-07	3.6
[K].AQIWDTAGQER.[Y]	1xTMT6plex [N-Term]		2.3863e-05	0	1	2	6	Q15907	Q15907 [62-72]	0	1503.78	0	1.06e-06	3.63
[R].AQYDELAR.[K]	1xTMT6plex [N-Term]		0.0115649	0	1	2	6	P05783	P05783 [254-261]	0	1194.63	0.0001513	0.0033	2.91
[K].ASGATILSTLANLEGEETFEAAMLGQAEEVVQER.[I]	1xTMT6plex [N-Term]		5.27506e-12	0	1	1	5	P17987	P17987 [322-355]	0	3793.9	0	6.122e-09	7.82
[R].EAGEQGDIEPR.[R]	1xTMT6plex [N-Term]		0.005237	0	1	1	2	Q13283	Q13283 [321-331]	0	1429.71	0	0.0005729	2.55
[R].EAVCIVLSDDTCSDEK.[I]	2xCarbamidomethyl [C4; C12]; 1xTMT6plex [K16]; 1xTMT6plex [N-Term]		1.68186e-07	0	1	1	2	P55072	P55072 [66-81]	0	2299.12	0	5.797e-10	4.92
[R].EATTEFSVDAR.[A]	1xTMT6plex [N-Term]		2.49183e-05	0	1	1	7	P21333	P21333 [1273-1283]	0	1454.73	0	3.074e-05	3.43
[R].EATGVLLSIDGEDGIVR.[M]	1xTMT6plex [N-Term]		5.74215e-07	0	1	1	1	O00267	O00267 [1050-1066]	0	1973.08	0	2.485e-09	2.92
[K].EATAGNPGGQTVR.[E]	1xTMT6plex [N-Term]		0.000212233	0	1	1	4	P27708	P27708 [359-371]	0	1486.78	0	7.465e-06	3.48
[K].AQYEDIANR.[S]	1xTMT6plex [N-Term]		0.000889775	0	1	3	8	contaminant_KERATIN20	contaminant_KERATIN20 [265-273]	0	1308.67	0	0.000111	3.28
[K].AQYEEIANR.[S]	1xTMT6plex [N-Term]		0.000904327	0	1	2	13	contaminant_KERATIN17	contaminant_KERATIN17 [344-352]	0	1322.69	0	0.001558	3.22
[R].EAQTLDSQIQETSI.[-]	1xTMT6plex [N-Term]		0.00184622	0	1	1	1	P27816	P27816 [1139-1152]	0	1791.92	0	0.00014	2.57
[K].AQVADVVVSR.[W]	1xTMT6plex [N-Term]		4.32656e-05	0	1	1	24	P49327	P49327 [1073-1082]	0	1272.75	0	5.805e-05	3.44
[R].EAGVEMGDEDDLSTPNEK.[L]	1xTMT6plex [K18]; 1xTMT6plex [N-Term]		3.54784e-10	0	1	1	2	P14868	P14868 [357-374]	0	2394.14	0	1.116e-13	4.84
[KR].AQYEEIAQR.[S]	1xTMT6plex [N-Term]		0.000250978	0	4	10	42	P04259; P02538; contaminant_KERATIN22; contaminant_KERATIN16	P04259 [339-347]; P02538 [339-347]; contaminant_KERATIN22 [360-368]; contaminant_KERATIN16 [327-335]	0	1336.71	0	9.339e-06	3.7
[K].EALELTDTGLLSGSEER.[V]	1xTMT6plex [N-Term]		6.95169e-06	0	1	1	1	Q14204	Q14204 [1302-1318]	0	2049.05	0	7.234e-08	3.55
[K].ASATIIEPAGESDNPLR.[F]	1xTMT6plex [N-Term]		7.84441e-05	0	1	1	1	Q96HW7	Q96HW7 [820-836]	0	1970.04	0	1.934e-06	3.01
[K].EANEILQR.[S]	1xTMT6plex [N-Term]		0.0114411	0	2	2	9	P12268; P20839	P12268 [196-203]; P20839 [196-203]	0	1201.67	0.0001513	0.002532	2.67
[R].EALGDAQQSVR.[L]	1xTMT6plex [N-Term]		7.51219e-05	0	1	1	4	Q99615	Q99615 [80-90]	0	1402.75	0	2.088e-05	3.51
[K].ASDVHEVR.[K]	1xTMT6plex [N-Term]		0.00279907	0	1	1	54	P14618	P14618 [248-255]	0	1141.62	0	0.001279	2.96
[K].EAILDIITSR.[S]	1xTMT6plex [N-Term]		0.00127827	0	1	1	3	P08133	P08133 [41-50]	0	1359.8	0	0.0001412	2.98
[K].EAMEDGEIDGNK.[V]	1xTMT6plex [K12]; 1xTMT6plex [N-Term]		0.000186395	0	1	1	1	P19338	P19338 [628-639]	0	1765.87	0	6.252e-06	2.99
[R].EAIIPGSVYDR.[S]	1xTMT6plex [N-Term]		0.00678498	0	1	1	3	Q92900	Q92900 [950-960]	0	1448.79	0	0.0008184	3.29
[R].EAQNLSAMEIR.[K]	1xTMT6plex [N-Term]		3.86197e-05	0	1	1	1	Q9NSE4	Q9NSE4 [171-181]	0	1490.78	0	7.42e-07	3.6
[R].ATAAECLR.[H]	1xCarbamidomethyl [C6]; 1xTMT6plex [N-Term]		0.0120733	0	1	1	1	Q96SB4	Q96SB4 [642-649]	0	1120.6	0	0.001788	2.61
[K].EAVQLVNTR.[E]	1xTMT6plex [N-Term]		0.00225495	0	1	1	3	P54886	P54886 [531-539]	0	1258.73	0	0.0006202	2.99
[K].EDAANNYAR.[G]	1xTMT6plex [N-Term]		0.000184389	0	2	4	29	P68363; P68366	P68363 [97-105]; P68366 [97-105]	0	1252.61	0	0.0001427	3.17
[R].ECTIEATA.[-]	1xCarbamidomethyl [C2]; 1xTMT6plex [N-Term]		0.00612409	0	1	1	4	P62633	P62633 [170-177]	0	1123.55	0.0001513	0.002568	2.1
[K].EAEILEVLR.[H]	1xTMT6plex [N-Term]		0.000701357	0	1	1	6	P36551	P36551 [439-447]	0	1300.77	0	3.758e-05	3.14
[R].AQQEAEAAQR.[L]	1xTMT6plex [N-Term]		4.28001e-05	0	1	1	11	Q99426	Q99426 [139-148]	0	1330.69	0	1.419e-06	3.45
[K].ASLEGNLAETENR.[Y]	1xTMT6plex [N-Term]		1.02803e-07	0	1	2	3	Q04695	Q04695 [322-334]	0	1632.84	0	4.9e-09	4.9
[R].ECGVGVIVTPEQIEEAVEAAINR.[H]	1xCarbamidomethyl [C2]; 1xTMT6plex [N-Term]		1.32797e-09	0	1	1	7	P47897	P47897 [110-132]	0	2712.41	0	2.066e-12	6.42
[R].AQQGEVMR.[L]	1xTMT6plex [N-Term]		0.00543863	0	1	1	4	Q9HAV4	Q9HAV4 [441-448]	0	1147.61	0	0.0009058	2.5
[R].AQQVAVQEQEIAR.[R]	1xTMT6plex [N-Term]		2.29345e-06	0	1	1	2	O75955	O75955 [262-274]	0	1698.93	0	1e-06	4.38
[R].EAVTEILGIEPDR.[E]	1xTMT6plex [N-Term]		7.77381e-07	0	1	1	4	Q15631	Q15631 [117-129]	0	1670.92	0	8.689e-09	4.45
[R].ECELSPGVNR.[D]	1xCarbamidomethyl [C2]; 1xTMT6plex [N-Term]		0.013516	0	1	1	2	Q9BXP5	Q9BXP5 [489-498]	0	1389.7	0.0001513	0.004788	2.72
[R].EAFAEQFLR.[G]	1xTMT6plex [N-Term]		0.000253708	0	1	1	213	P01266	P01266 [980-988]	0	1339.72	0	9.821e-05	3.47
[K].ECCHGDLLECADDR.[A]	3xCarbamidomethyl [C2; C3; C10]; 1xTMT6plex [N-Term]		8.98031e-05	0	1	1	1	contaminant_INT-STD1	contaminant_INT-STD1 [267-280]	0	1978.83	0	2.331e-06	3.61
[K].EAYVNANQAR.[V]	1xTMT6plex [N-Term]		0.000295195	0	1	1	4	Q9BTE3	Q9BTE3 [143-152]	0	1364.71	0	2.584e-05	3.06
[R].EAYPEEAYIADLDAK.[S]	1xTMT6plex [K15]; 1xTMT6plex [N-Term]		1.30667e-06	0	1	1	4	P53396	P53396 [245-259]	0	2156.12	0	1.659e-07	4.55
[K].EAWDLGVCR.[D]	1xCarbamidomethyl [C8]; 1xTMT6plex [N-Term]		0.000523724	0	1	1	8	P19474	P19474 [352-360]	0	1334.67	0	3.595e-05	3.03
[K].EAFGFIER.[G]	1xTMT6plex [N-Term]		0.00883588	0	1	1	2	O75534	O75534 [195-202]	0	1197.65	0	0.001172	2.41
[K].EAFQLFDR.[T]	1xTMT6plex [N-Term]		0.00520881	0	1	1	5	P60660	P60660 [14-21]	0	1254.67	0	0.0005689	2.85
[R].ASLEAAIADAEQR.[G]	1xTMT6plex [N-Term]		1.41453e-07	0	1	2	11	contaminant_KERATIN20	contaminant_KERATIN20 [329-341]	0	1573.84	0	3.722e-10	4.41
[K].EAESSPFVER.[L]	1xTMT6plex [N-Term]		0.00183626	0	1	1	11	P14625	P14625 [548-557]	0	1379.7	0	0.000139	3.41
[K].ATAGDTHLGGEDFDNR.[L]	1xTMT6plex [N-Term]		1.67269e-10	0	1	4	48	P08107	P08107 [221-236]	0	1904.89	0	1.063e-12	5.43
[R].EEGASPLDFD.[-]	1xTMT6plex [N-Term]		0.00846315	0	1	1	1	P46459	P46459 [735-744]	0	1308.62	0	0.001099	2.03
[R].AQAVSEDAGGNEGR.[A]	1xTMT6plex [N-Term]		1.81738e-09	0	1	1	7	P55884	P55884 [121-134]	0	1589.77	0	1.627e-11	4.39
[K].GDYPLEAVR.[M]	1xTMT6plex [N-Term]		0.000535178	0	1	1	11	P14618	P14618 [368-376]	0	1248.68	0	2.617e-05	3.14
[R].EGPYSISVLYGDEEVPR.[S]	1xTMT6plex [N-Term]		9.27563e-11	0	1	1	10	P21333	P21333 [1516-1532]	0	2139.08	0	1.071e-11	5.89
[R].EGPLCDELIR.[N]	1xCarbamidomethyl [C5]; 1xTMT6plex [N-Term]		0.00292272	0	1	1	1	Q15029	Q15029 [776-785]	0	1430.75	0	0.0002603	2.9
[K].EGNGTVMGAEIR.[H]	1xTMT6plex [N-Term]		0.000391074	0	1	1	4	P60660	P60660 [99-110]	0	1462.75	0	1.702e-05	3.15
[K].EGMNIVEAMER.[F]	1xOxidation [M]; 1xTMT6plex [N-Term]		0.00465061	0	1	1	3	P62937	P62937 [134-144]	0	1523.74	0.00262	0.05212	1.73
[K].EGMNIVEAMER.[F]	1xTMT6plex [N-Term]		1.49052e-05	0	1	1	11	P62937	P62937 [134-144]	0	1507.74	0	2.504e-07	3.53
[R].DVYTGDALR.[I]	1xTMT6plex [N-Term]		0.00389157	0	1	1	5	P20618	P20618 [214-222]	0	1238.66	0	0.0003843	2.91
[R].EGQGEGETQEAAAAAAAAR.[R]	1xTMT6plex [N-Term]		1.1789e-12	0	1	1	4	P58107	P58107 [2614-2632]; [3148-3166]; [3682-3700]; [4750-4768]	0	2016.98	0	4.874e-17	5.41
[K].EGIPPDQQR.[L]	1xTMT6plex [N-Term]		0.00772226	0	1	5	80	P62979	P62979 [34-42]	0	1268.68	0.001073	0.02476	2.8
[K].ATMQNLNDR.[L]	1xTMT6plex [N-Term]		0.000980739	0	1	2	4	Q04695	Q04695 [86-94]	0	1291.66	0	5.926e-05	2.94
[K].EGLLFEGR.[I]	1xTMT6plex [N-Term]		0.00450238	0	1	1	4	P19367	P19367 [316-323]	0	1149.65	0	0.0004672	2.87
[R].EGLEYIPLR.[H]	1xTMT6plex [N-Term]		0.00810607	0	1	1	2	Q15392	Q15392 [317-325]	0	1318.76	0.0009182	0.0205	2.12
[K].EGLELPEDEEEK.[K]	1xTMT6plex [K12]; 1xTMT6plex [N-Term]		1.99617e-05	0	2	4	5	P07900; P08238	P07900 [547-558]; P08238 [539-550]	0	1874.96	0	3.025e-07	3.79
[R].DYDDMSPR.[R]	1xTMT6plex [N-Term]		0.00374719	0	1	1	6	P61978	P61978 [279-286]	0	1227.55	0	0.0004208	2.84
[R].EGLDWDLIYVGR.[K]	1xTMT6plex [N-Term]		6.62136e-06	0	1	1	8	Q8NBJ5	Q8NBJ5 [458-469]	0	1664.88	0	6.812e-08	4.33
[R].EGIDPTPYYWYTDQR.[K]	1xTMT6plex [N-Term]		2.02146e-07	0	1	1	2	O43776	O43776 [492-506]	0	2133.01	0	6.038e-10	4.09
[K].EGGQIAVFDATNTTR.[E]	1xTMT6plex [N-Term]		1.44284e-08	0	1	1	2	Q16875	Q16875 [117-131]	0	1808.93	0	8.901e-11	4.79
[R].EGGDGEEQDVGDAGR.[L]	1xTMT6plex [N-Term]		3.21317e-05	0	1	1	1	Q8N1G4	Q8N1G4 [292-306]	0	1719.76	0	5.794e-07	2.55
[K].ANLQIDQINTDLNLER.[S]	1xTMT6plex [N-Term]		2.46488e-08	0	1	1	6	P35579	P35579 [1755-1770]	0	2099.13	0	6.052e-09	4.91
[K].EGGAGAVDEDDFIK.[A]	1xTMT6plex [K14]; 1xTMT6plex [N-Term]		1.38678e-06	0	1	1	3	O75122	O75122 [59-72]	0	1880.96	0	1.463e-08	3.47
[K].DVVENGETADQTLSLMEQLR.[G]	1xTMT6plex [N-Term]		1.5368e-09	0	1	1	5	P47897	P47897 [206-225]	0	2477.24	0	8.111e-13	7.17
[R].EGQTICVR.[F]	1xCarbamidomethyl [C6]; 1xTMT6plex [N-Term]		0.00329159	0	1	1	30	O14744	O14744 [594-601]	0	1191.64	0	0.0003051	3.13
[R].AMNGESLDGR.[Q]	1xTMT6plex [N-Term]		5.85735e-05	0	1	1	1	P98179	P98179 [66-75]	0	1278.63	0	1.306e-06	2.39
[R].AMNVLTEAEER.[Y]	1xTMT6plex [N-Term]		0.000295195	0	1	1	2	O95347	O95347 [987-997]	0	1491.77	0	1.162e-05	2.85
[R].DVNGELIAVQR.[S]	1xTMT6plex [N-Term]		0.00832744	0	1	1	3	Q92878	Q92878 [88-98]	0	1442.82	0	0.001078	2.84
[R].ATVEQVLDPR.[T]	1xTMT6plex [N-Term]		0.000838389	0	1	1	5	Q9BRS2	Q9BRS2 [156-165]	0	1356.77	0	6.665e-05	3.01
[R].ATVELYEDR.[K]	1xTMT6plex [N-Term]		0.00289131	0	1	1	1	Q15120	Q15120 [255-263]	0	1324.69	0	0.0002559	1.91
[K].ATVDMLQAEGGR.[I]	1xTMT6plex [N-Term]		0.00013918	0	1	1	1	Q9UPN3	Q9UPN3 [5399-5410]	0	1476.77	0	4.209e-06	3.01
[R].EIAEEYGGVMVSFPR.[S]	1xTMT6plex [N-Term]		0.00689564	0	1	1	1	Q00341	Q00341 [825-839]	0	1912.97	0	0.0008361	2.17
[R].DVQGTDASLDEELDR.[V]	1xTMT6plex [N-Term]		8.29469e-10	0	1	1	4	Q9UJZ1	Q9UJZ1 [338-352]	0	1891.91	0	6.689e-12	5.12
[R].EGQGEGETQEAAAATAAAR.[R]	1xTMT6plex [N-Term]		3.28908e-10	0	1	1	6	P58107	P58107 [4216-4234]	0	2046.99	0	1e-13	4.74
[R].ELAEDGYSGVEVR.[V]	1xTMT6plex [N-Term]		3.44708e-08	0	1	1	15	P23396	P23396 [28-40]	0	1652.83	0	2.099e-08	4.87
[R].EGYSALPQLDIER.[F]	1xTMT6plex [N-Term]		4.39735e-05	0	1	1	1	Q9NP81	Q9NP81 [50-62]	0	1719.91	0	8.848e-07	3.53
[R].DVSEELSR.[Q]	1xTMT6plex [N-Term]		0.0124692	0	1	1	1	P40222	P40222 [70-77]	0	1163.61	0	0.001867	2.21
[R].EGTGTEMPMIGDR.[V]	1xTMT6plex [N-Term]		0.00592903	0	1	1	1	Q02790	Q02790 [40-52]	0	1622.77	0	0.0006809	2.14
[K].ATTADGSSILDR.[A]	1xTMT6plex [N-Term]		3.45967e-06	0	1	1	8	Q9BT78	Q9BT78 [291-302]	0	1435.76	0	2.304e-06	4.16
[R].DVTYEEAK.[Q]	1xTMT6plex [K8]; 1xTMT6plex [N-Term]		0.00265184	0	1	1	6	P61106	P61106 [133-140]	0	1412.77	0	0.0003813	3.63
[R].EGSDATGDGTK.[E]	1xTMT6plex [K11]; 1xTMT6plex [N-Term]		0.000278143	0	1	1	5	O43776	O43776 [12-22]	0	1495.76	0	1.074e-05	2.62
[R].AGTEPSDAIR.[V]	1xTMT6plex [N-Term]		0.00256724	0	1	1	4	Q15645	Q15645 [266-275]	0	1245.66	0	0.0002189	2.96
[R].ATLYVTAIEDR.[Q]	1xTMT6plex [N-Term]		5.33306e-06	0	1	1	12	Q99873	Q99873 [186-196]	0	1480.82	0	8.129e-07	4.61
[K].EEYITSALESTEEK.[L]	1xTMT6plex [K14]; 1xTMT6plex [N-Term]		6.32939e-07	0	1	1	8	P52732	P52732 [478-491]	0	2087.08	0	3.177e-09	5.15
[K].DYIVVGSDSGR.[I]	1xTMT6plex [N-Term]		6.88936e-05	0	1	1	4	Q15393	Q15393 [76-86]	0	1396.73	0	6.937e-06	3.54
[R].APQGCSGVDECAR.[Q]	2xCarbamidomethyl [C5; C11]; 1xTMT6plex [N-Term]		9.86285e-07	0	1	1	1	Q96AQ6	Q96AQ6 [584-596]	0	1635.74	0	5.167e-09	3.08
[R].APWIEQEGPEYWDQETR.[N]	1xTMT6plex [N-Term]		2.83712e-08	0	1	6	2	P04439	P04439 [73-89]	0	2363.11	0	4.219e-11	4.22
[K].EEVGEEAIVELVENGK.[K]	1xTMT6plex [K16]; 1xTMT6plex [N-Term]		3.93928e-06	0	1	1	2	P35579	P35579 [48-63]	0	2202.19	0	3.359e-08	4.59
[R].EEVEDLCR.[L]	1xCarbamidomethyl [C7]; 1xTMT6plex [N-Term]		0.00455126	0	1	1	2	P54886	P54886 [540-547]	0	1278.62	0	0.001378	2.62
[K].DYIPVDQEELR.[D]	1xTMT6plex [N-Term]		0.00227946	0	1	1	2	Q14204	Q14204 [2880-2890]	0	1605.83	0	0.0001866	2.99
[K].EEPGSDSGTTAVVALIR.[G]	1xTMT6plex [N-Term]		0.00194876	0	1	1	2	O15355	O15355 [321-337]	0	1931.03	0	0.0001509	2.94
[R].EEIQSSISGVTAAYNR.[E]	1xTMT6plex [N-Term]		6.92672e-05	0	1	1	1	P46940	P46940 [723-738]	0	1954.01	0	1.636e-06	3.5
[R].EELQLLQEQGSYVGEVVR.[A]	1xTMT6plex [N-Term]		3.8898e-07	0	1	1	7	P62195	P62195 [61-78]	0	2305.22	0	1.459e-09	5.66
[K].EELIAELQDCEGLIVR.[S]	1xCarbamidomethyl [C10]; 1xTMT6plex [N-Term]		1.24905e-07	0	1	1	5	O43175	O43175 [39-54]	0	2116.12	0	3.142e-10	5.17
[R].EEGGENLDQAR.[E]	1xTMT6plex [N-Term]		0.0102186	0	1	1	1	P08133	P08133 [510-520]	0	1446.7	0	0.001423	2.57
[K].EEGGEEVAK.[A]	1xTMT6plex [K9]; 1xTMT6plex [N-Term]		0.000764748	0	1	1	2	Q9Y2J2	Q9Y2J2 [903-911]	0	1405.76	0	4.223e-05	2.68
[R].EFADFEYR.[K]	1xTMT6plex [N-Term]		0.00129918	0	1	1	4	Q8ND56	Q8ND56 [449-456]	0	1305.63	0	0.0003991	2.96
[R].EFDELNPSAQR.[D]	1xTMT6plex [N-Term]		0.000146124	0	1	1	7	P16615	P16615 [656-666]	0	1534.77	0	1.631e-05	3.62
[K].EGETYFDVVAVVDPVTR.[E]	1xTMT6plex [N-Term]		1.29954e-09	0	1	1	4	Q9NYU2	Q9NYU2 [982-998]	0	2125.1	0	6.453e-13	4.69
[R].EGDVLTLLESER.[E]	1xTMT6plex [N-Term]		8.86763e-06	0	1	1	17	P62857	P62857 [52-63]	0	1589.86	0	1.028e-05	3.75
[K].DYDWINAER.[H]	1xTMT6plex [N-Term]		0.00704599	0	1	1	1	O95347	O95347 [937-945]	0	1410.69	0	0.000862	2.7
[R].EGATEEAVR.[E]	1xTMT6plex [N-Term]		0.000944309	0	1	1	3	Q9BV20	Q9BV20 [114-122]	0	1190.62	0	5.619e-05	2.9
[K].EGALCEENMR.[G]	1xCarbamidomethyl [C5]; 1xOxidation [M9]; 1xTMT6plex [N-Term]		0.000657285	0	1	1	4	P13639	P13639 [689-698]	0	1453.66	0	6.225e-05	2.43
[K].EGALCEENMR.[G]	1xCarbamidomethyl [C5]; 1xTMT6plex [N-Term]		3.42866e-05	0	1	1	8	P13639	P13639 [689-698]	0	1437.67	0	1.468e-05	3.6
[K].EGAAVIDVGINR.[V]	1xTMT6plex [N-Term]		0.00362771	0	1	1	2	P13995	P13995 [267-278]	0	1442.82	0	0.0003496	2.28
[K].DYEEIGPSICR.[H]	1xCarbamidomethyl [C10]; 1xTMT6plex [N-Term]		0.000246938	0	1	1	3	P61158	P61158 [399-409]	0	1567.76	0	1.492e-05	3.41
[K].EFTLEFSR.[D]	1xTMT6plex [N-Term]		0.00465061	0	1	2	8	P16615	P16615 [482-489]	0	1257.67	0.0004121	0.01079	2.92
[K].DYGVYLEDSGHTLR.[G]	1xTMT6plex [N-Term]		0.00445402	0	1	1	7	Q13162	Q13162 [187-200]	0	1853.92	0.0001513	0.003323	3.61
[K].EFSIDVGYER.[F]	1xTMT6plex [N-Term]		0.000130433	0	1	1	4	P61158	P61158 [266-275]	0	1443.73	0	3.855e-06	3.22
[R].APDQAAEIGSR.[G]	1xTMT6plex [N-Term]		0.000208817	0	1	1	6	Q3ZCQ8	Q3ZCQ8 [33-43]	0	1343.71	0	5.992e-05	3.17
[K].EFSELLPNR.[Q]	1xTMT6plex [N-Term]		0.00313538	0	1	1	30	P01266	P01266 [2699-2707]	0	1333.73	0.0001513	0.003911	3.05
[K].DYIALNEDLR.[S]	1xTMT6plex [N-Term]		8.93186e-05	0	2	35	12	P04439; P10321	P04439 [146-155]; P10321 [146-155]	0	1450.77	0	5.802e-06	3.62
[R].DYLDLTASNNFFVDDYAR.[F]	1xTMT6plex [N-Term]		8.04397e-12	0	1	1	8	Q9NYU2	Q9NYU2 [705-722]	0	2368.13	0	6.563e-16	6.3
[R].DYLEDQQGGR.[E]	1xTMT6plex [N-Term]		0.00132758	0	1	1	1	P37268	P37268 [219-228]	0	1409.69	0	8.96e-05	2.53
[K].DYLLCDYNR.[D]	1xCarbamidomethyl [C5]; 1xTMT6plex [N-Term]		0.00210195	0	1	1	4	P47756	P47756 [58-66]	0	1460.7	0	0.0004083	2.57
[K].APQEVEEDDGR.[S]	1xTMT6plex [N-Term]		1.01517e-05	0	1	1	4	Q9Y6A5	Q9Y6A5 [377-387]	0	1473.7	0	1.212e-07	3.37
[R].ATLDPETGLLFLSLSLQ.[-]	1xTMT6plex [N-Term]		0.000325381	0	1	1	1	P58107	P58107 [5074-5090]	0	2047.15	0	1.33e-05	3.23
[K].DPCAAPNEGFCSAGVQTEAGVADLTWVGER.[G]	2xCarbamidomethyl [C3; C11]; 1xTMT6plex [N-Term]		3.45317e-10	0	1	1	13	Q9BQA1	Q9BQA1 [63-92]	0	3393.57	0	5.659e-12	7.49
[K].EQGVTFPSGDIQEQLIR.[S]	1xTMT6plex [N-Term]		8.53764e-09	0	1	1	13	P49327	P49327 [258-274]	0	2146.13	0	5.574e-11	5.33
[K].FFYSDQNVDSR.[D]	1xTMT6plex [N-Term]		8.55358e-05	0	1	2	2	Q9Y490	Q9Y490 [197-207]	0	1606.77	0	2.171e-06	3.05
[K].DAEIPEGAAR.[G]	1xTMT6plex [N-Term]		0.000875456	0	1	1	4	O14654	O14654 [675-684]	0	1257.66	0	5.097e-05	3.16
[R].FEVNVAELPEEIDISTYIEQSR.[-]	1xTMT6plex [N-Term]		4.34214e-06	0	1	1	2	O00148	O00148 [406-427]	0	2810.43	0	4.096e-08	5.4
[K].AAVELEEPEDAR.[I]	1xTMT6plex [N-Term]		2.49183e-05	0	1	1	1	O94906	O94906 [409-420]	0	1557.8	0	4.094e-07	3.49
[R].DGTGVVEFVR.[K]	1xTMT6plex [N-Term]		0.00017468	0	1	1	6	Q07955	Q07955 [155-164]	0	1307.72	0	8.615e-05	3.53
[R].FEVNISELPDEIDISSYIEQTR.[-]	1xTMT6plex [N-Term]		3.30109e-08	0	1	1	4	Q13838	Q13838 [407-428]	0	2826.42	0	5.173e-11	5.37
[R].DAEDAVYGR.[D]	1xTMT6plex [N-Term]		0.00259513	0	1	1	2	Q07955	Q07955 [66-74]	0	1224.61	0	0.000594	1.97
[K].DAEAWFTSR.[T]	1xTMT6plex [N-Term]		0.00801917	0	1	2	3	contaminant_KERATIN10	contaminant_KERATIN10 [266-274]	0	1311.65	0.0002838	0.009678	2.66
[R].DGWQVEEADDWLR.[Y]	1xTMT6plex [N-Term]		2.76645e-07	0	1	1	1	P06737	P06737 [173-185]	0	1847.88	0	9.185e-10	3.92
[R].DLAEITTLDR.[S]	1xTMT6plex [N-Term]		6.70552e-05	0	1	1	17	Q9BS26	Q9BS26 [149-158]	0	1375.76	0	5.112e-05	3.45
[K].FEIWDTAGQER.[Y]	1xTMT6plex [N-Term]		1.53969e-05	0	2	2	10	P51148; P20339	P51148 [72-82]; P20339 [71-81]	0	1580.79	0	2.132e-07	3.76
[R].AAVLLEQER.[Q]	1xTMT6plex [N-Term]		0.00100218	0	1	1	3	Q13435	Q13435 [184-192]	0	1257.74	0	0.0001644	3.11
[R].FEIGEGENLDLPYGLER.[A]	1xTMT6plex [N-Term]		9.84489e-08	0	1	1	6	Q02790	Q02790 [190-206]	0	2180.11	0	2.267e-10	4.07
[R].DAATDVASR.[N]	1xTMT6plex [N-Term]		0.00345557	0	1	1	3	Q08188	Q08188 [202-210]	0	1134.6	0.0004121	0.01023	2.57
[K].FELDTSER.[K]	1xTMT6plex [N-Term]		0.00649846	0	1	1	2	P04844	P04844 [461-468]	0	1225.63	0	0.00229	2.86
[R].FEGTTSLGEVR.[T]	1xTMT6plex [N-Term]		0.0080625	0	1	1	1	Q4G0F5	Q4G0F5 [314-324]	0	1424.76	0	0.001035	2.48
[K].FEEQGDFESEK.[L]	1xTMT6plex [K11]; 1xTMT6plex [N-Term]		0.000880203	0	1	1	1	Q9BZF1	Q9BZF1 [675-685]	0	1802.88	0	5.109e-05	1.8
[K].DAFLGSFLYEYSR.[R]	1xTMT6plex [N-Term]		8.10319e-05	0	1	1	1	contaminant_INT-STD1	contaminant_INT-STD1 [347-359]	0	1796.91	0	2.025e-06	3.55
[R].DGQVINETSQHHDDLE.[-]	1xTMT6plex [N-Term]		2.1649e-05	0	1	1	1	P08670	P08670 [451-466]	0	2065.96	0	3.384e-07	2.41
[K].DGNGYISAAELR.[H]	1xTMT6plex [N-Term]		5.60928e-05	0	1	1	2	P62158	P62158 [96-107]	0	1494.77	0	1.226e-06	3.52
[R].AAVAGEDGR.[M]	1xTMT6plex [N-Term]		0.00819391	0	1	1	1	P07910	P07910 [65-73]	0	1074.57	0	0.001054	2.64
[K].AAPAEIDQR.[-]	1xTMT6plex [N-Term]		0.000397471	0	1	1	8	Q9UPW6	Q9UPW6 [725-733]	0	1199.66	0	1.747e-05	2.86
[R].DGLEDPLEDTGLVQQQLDQLSTIGR.[C]	1xTMT6plex [N-Term]		1.3893e-05	0	1	1	1	Q9UIA9	Q9UIA9 [427-451]	0	2969.53	0	1.853e-07	4.46
[K].AAQELQEGQR.[C]	1xTMT6plex [N-Term]		0.000117059	0	1	1	3	P35520	P35520 [360-369]	0	1358.72	0	3.33e-06	3.46
[K].AAQEQVLNASR.[A]	1xTMT6plex [N-Term]		3.82041e-05	0	1	1	5	Q99543	Q99543 [608-618]	0	1415.78	0	4.052e-06	3.68
[R].DGLGSDNIGSR.[M]	1xTMT6plex [N-Term]		0.00129217	0	1	1	1	P98175	P98175 [854-864]	0	1319.68	0	8.639e-05	2.56
[K].DAASLESQLQDTQELLQEETR.[Q]	1xTMT6plex [N-Term]		3.94624e-08	0	1	1	1	P35580	P35580 [1309-1329]	0	2633.31	0	6.594e-11	6.52
[K].DGIVLGADTR.[A]	1xTMT6plex [N-Term]		0.000650214	0	1	1	1	Q99436	Q99436 [53-62]	0	1245.7	0	3.406e-05	3.13
[K].AATGEEVPR.[T]	1xTMT6plex [N-Term]		0.00408538	0	1	1	1	O15294	O15294 [817-825]	0	1158.63	0	0.0004101	2.76
[K].FLDEDFVFDIYR.[D]	1xTMT6plex [N-Term]		0.000646707	0	1	1	3	O75794	O75794 [225-236]	0	1807.91	0	3.371e-05	3.07
[R].DGMEYPFIGEGEPHVDGEPGDLR.[F]	1xTMT6plex [N-Term]		2.48701e-12	0	1	1	8	Q9UBS4	Q9UBS4 [218-240]	0	2745.27	0	1.049e-14	5.67
[R].DAFTQELR.[R]	1xTMT6plex [N-Term]		0.00574016	0	1	1	8	Q69YL0	Q69YL0 [71-78]	0	1208.65	0	0.001084	2.69
[R].FGGSGSQVDSAR.[M]	1xTMT6plex [N-Term]		3.51627e-06	0	1	1	8	Q13200	Q13200 [358-369]	0	1396.7	0	2.883e-08	3.68
[K].FEELNMDLFR.[S]	1xTMT6plex [N-Term]		7.84441e-05	0	1	5	46	P11021	P11021 [327-336]	0	1542.78	0	2.067e-05	3.48
[R].FEELNADLFR.[G]	1xTMT6plex [N-Term]		3.96785e-05	0	2	2	38	P54652; P11142	P54652 [305-314]; P11142 [302-311]	0	1482.78	0	1.825e-05	3.51
[K].FDDESAEEIR.[D]	1xTMT6plex [N-Term]		0.000290443	0	1	1	1	Q5SWX8	Q5SWX8 [362-371]	0	1439.69	0	1.143e-05	2.82
[truncated: 945 more rows]

## Sheet: Batch 3
Annotated Sequence	Modifications	Modifications in Master Proteins	Qvality PEP	Qvality q-value	# Protein Groups	# Proteins	# PSMs	Master Protein Accessions	Positions in Master Proteins	# Missed Cleavages	Theo. MH+ [Da]	Percolator q-Value (by Search Engine): Sequest HT	Percolator PEP (by Search Engine): Sequest HT	XCorr (by Search Engine): Sequest HT
[truncated: 5,700 more rows]

[truncated: 10 more sheets: Batch 4, Batch 5, Batch 6, Batch 7, Batch 8, Batch 9, Batch 10, Batch 11, Batch 12, Batch 13]
