# Supplementary material for: Thyroglobulin Interactome Profiling Defines Altered Proteostasis Topology Associated With Thyroid Dyshormonogenesis
Source: Mol Cell Proteomics. 2020 Dec 8;20:100008. doi: 10.1074/mcp.RA120.002168 (PMC7950113; doi:10.1074/mcp.RA120.002168)
Supplement: Supplemental Table S10 [file mmc11.xlsx]

## Sheet: Sheet1
		Log2 Fold Change vs WT Tg
		G2341R			L2284P			A2234D			C1264R
Biological Function	Gene	Fold Change	SEM	q-value	Fold Change	SEM	q-value	Fold Change	SEM	q-value	Fold Change	SEM	q-value
Protein Import	SEC11A	-0.273599	0.159816	0.171303	-0.0353121	0.119609	0.532401	-0.159419	0.032699	0.0393997	-0.145841	0.075746	0.107862		significant changes (q < 0.05)
Glycan Processing	CALR	0.46001	0.110581	0.00904859	0.499396	0.0744067	0.000337789	0.0730268	0.0713948	0.210491	0.188529	0.121821	0.14204
	CANX	0.0596348	0.113192	0.356481	0.137519	0.0796948	0.14358	-0.0999715	0.120531	0.243253	-0.24109	0.104902	0.0730259
	CHID1	0.705618	0.181019	0.0353849	0.559653	0.205735	0.0681223	0.145439	0.080797	0.122826	0.208613	0.127479	0.146627
	DDOST	0.203342	0.228976	0.273538	0.0730877	0.133655	0.439175	-0.0941184	0.0809326	0.194837	-0.228574	0.0576748	0.02529
	GANAB	0.361816	0.104042	0.020338	0.260442	0.0429771	0.000667966	0.199492	0.0269877	0.0160003	0.168065	0.0602491	0.044483
	GLA	-0.195955	0.095642	0.172786	-0.191329	0.0389225	0.0353244	0.185734	0.0315447	0.0350358	-0.137437	0.0745922	0.131179
	GUSB	0.293663	0.104274	0.201695	0.424718	0.044745	0.100453	0.542479	0.00310013	0.0260729	0.232533	0.156747	0.181768
	HEXB	-0.187386	0.071658	0.101106	-0.0359231	0.122816	0.532225	-0.0690637	0.0108148	0.101241	-0.306822	0.126833	0.0960237
	KDELC1	0.604383	0.359888	0.255453	0.798409	0.388626	0.290913	0.216916	0.116248	0.11739	0.17864	0.131954	0.182744
	MAGT1	0.208453	0.175209	0.227444	0.0438243	0.0659645	0.425887	0.228104	0.0699418	0.0717945	-0.189224	0.107865	0.130719
	MOGS	-0.0605049	0.0628336	0.272656	-0.0245649	0.0776846	0.526687	0.0912586	0.0965495	0.23016	-0.155492	0.0855394	0.128176
	NEU1	-0.0720082	0.111292	0.329697	0.0196755	0.101373	0.555875	0.132412	0.00512103	0.0489902	-0.266571	0.110701	0.0816925
	PRKCSH	-0.0207203	0.114963	0.430481	-0.0211815	0.0623694	0.517108	-0.387829	0.0494575	0.0281392	-0.052941	0.078684	0.299038
	SDF2	0.873668	0.238748	0.0379718	0.792842	0.170369	0.017773	0.442917	0.056695	0.0260756	0.177268	0.227676	0.289193
	STT3A	-0.219572	0.106725	0.110623	-0.0886816	0.0611571	0.201088	-0.142011	0.0710103	0.113481	-0.378068	0.0699296	0.00948236
	STT3B	0.261875	0.157186	0.17127	0.0674517	0.0793294	0.364639	-0.10755	0.139113	0.295319	-0.207143	0.0364444	0.0172912
	UGGT1	0.641688	0.0767588	0.000252672	0.583264	0.035663	1.35746e-06	0.3901	0.0759791	0.0394481	0.259748	0.0442711	0.0105376
	UGGT2	0.727135	0.204697	0.0340244	0.493697	0.085341	0.01546	0.143598	0.113507	0.180802	-0.093887	0.0729795	0.188711
Hsp70/40 & Hsp90 Assisted Folding	CLU	-0.0397687	0.0759571	0.352101	0.113415	0.0676191	0.164585	-0.273095	0.0510429	0.0381374	-0.399474	0.0764902	0.0154254
	DNAJB11	0.836226	0.106011	0.000242669	0.929152	0.0826174	2.88658e-06	0.551517	0.0811842	0.0150774	0.403717	0.110122	0.0218766
	DNAJC10	0.543355	0.0962937	0.0022861	0.487809	0.0367823	3.58256e-06	0.225762	0.0296566	0.0259368	0.368848	0.0734268	0.0105384
	DNAJC3	0.484194	0.18999	0.0615926	0.630929	0.190867	0.0250479	0.639642	0.0292299	0.0149694	0.131586	0.156558	0.274352
	HSP90B1	0.716373	0.111083	0.000514445	0.860985	0.0641267	1.39464e-06	0.327019	0.0772581	0.0346785	0.270431	0.0858155	0.0301661
	HSPA5	0.915957	0.0721669	4.23997e-06	0.98944	0.0653009	7.85715e-07	0.626109	0.0993869	0.0151803	0.368611	0.061923	0.00843975
	HYOU1	0.911454	0.189078	0.00559172	0.892759	0.143447	0.000789314	0.586703	0.0382934	0.0216399	0.212184	0.0692128	0.0383187
	SDF2L1	1.60678	0.09294	0.000256971	1.53082	0.103564	0.000196458	0.342692	0.157988	0.101149	0.37887	0.212623	0.135378
Disulfide/Redox Processing	ERO1LB	0.145823	0.169326	0.297074	0.232912	0.164721	0.291683	-0.141563	0.265947	0.305755	-0.210641	0.142717	0.161732
	ERP29	0.129688	0.123333	0.252071	0.0705259	0.0421214	0.171126	-0.162484	0.0338251	0.0372936	0.0096799	0.0798439	0.439965
	ERP44	0.052935	0.101694	0.355765	0.0527171	0.0829262	0.425197	0.116426	0.0584325	0.102446	-0.0704749	0.0847503	0.272958
	P4HB	0.237438	0.127216	0.126606	0.289756	0.0967473	0.0312676	0.00461269	0.0461685	0.401865	0.00791317	0.112715	0.453867
	PDIA3	0.559932	0.0919943	0.000640772	0.594745	0.0596775	7.33024e-06	0.170285	0.0483769	0.0391157	0.345378	0.13417	0.0531174
	PDIA4	0.759559	0.120244	0.00052949	0.841104	0.0713809	2.15064e-06	0.334867	0.0785504	0.0357944	0.460339	0.115432	0.017101
	PDIA6	0.792782	0.109758	0.000221222	0.841644	0.0700632	2.20563e-06	0.311479	0.080586	0.0384975	0.323893	0.114739	0.0406893
	PRDX4	0.0390639	0.200975	0.438869	0.00809337	0.137296	0.585389	0.0150143	0.186732	0.406246	-0.151209	0.146877	0.223084
	QSOX2	-0.182115	0.185153	0.281678	-0.144294	0.192467	0.424559	-0.0638927	0.107369	0.314506	-0.488419	0.112499	0.077565
	TMX1	0.16339	0.16399	0.257276	0.00446061	0.120696	0.581918	-0.0801963	0.113875	0.278308	-0.275361	0.0735912	0.0320031
	TXNDC5	0.406876	0.102055	0.0111472	0.394964	0.06994	0.00102198	0.0716716	0.0630813	0.190714	-0.0379823	0.160493	0.403519
Prolyl Isomerization, Hydroxylation, & Collagen Processing	COCH	0.483027	0.26111	0.172028	0.60002	0.438538	0.270588	0.372398	0.183603	0.111675	0.121432	0.151527	0.281445
	COLGALT1	0.275192	0.0954771	0.0452767	0.302778	0.0592448	0.00286806	0.17218	0.067842	0.101326	-0.0214645	0.047459	0.354284
	CRTAP	0.567198	0.159383	0.0352941	0.342123	0.0688002	0.0096601	0.296444	0.102146	0.0876766	0.199434	0.0752724	0.0715205
	FKBP10	0.300535	0.105566	0.0501012	0.340281	0.104475	0.0358732	-0.238276	0.0839568	0.0872616	-0.0446462	0.0987949	0.35298
	FKBP9	-0.0672663	0.15409	0.377959	0.037608	0.19596	0.554102	0.00734143	0.0151631	0.333952	-0.277195	0.142744	0.143116
	LEPRE1	0.549466	0.107417	0.00410801	0.539194	0.0658068	0.000155691	0.342835	0.0227592	0.0151717	0.265404	0.059331	0.0151871
	LEPREL2	-0.175236	0.0567099	0.193304	-0.0946378	0.0707763	0.356147	0.227159	0.10018	0.104762	-0.10792	0.127322	0.276655
	NID1	-0.358202	0.174267	0.231318	-0.248807	0.0795328	0.212685	0.103554	0.0290182	0.122208	-0.419671	0.214914	0.143182
	P4HA1	0.00850172	0.0439554	0.436204	0.26053	0.0615376	0.0242365	0.325549	0.0865177	0.0635839	0.0348376	0.0785145	0.357457
	P4HA2	0.20132	0.0488399	0.0560783	0.448292	0.175921	0.117189	0.380387	0.0906826	0.117334	0.141232	0.0807475	0.13964
	PLOD1	0.419403	0.110306	0.0199602	0.340386	0.116863	0.0383493	0.155531	0.0536891	0.086359	-0.037589	0.0705795	0.336106
	PLOD2	-0.0380192	0.136102	0.436813	-0.004745	0.16728	0.574676	0.0383825	0.153086	0.359748	-0.130849	0.0716423	0.132348
	PLOD3	0.205657	0.093386	0.116516	0.350766	0.0746739	0.0178334	0.216054	0.029776	0.0276468	-6.948e-05	0.0895649	0.469575
	PPIB	0.364125	0.103189	0.0197111	0.382552	0.0528197	0.000193944	0.063864	0.0668457	0.223805	0.227321	0.0692665	0.0331785
	SERPINH1	-0.169335	0.152322	0.241847	-0.0319459	0.13094	0.532992	-0.0095248	0.0245276	0.334609	-0.223048	0.154337	0.161431
Trafficking	CDK5RAP3	-0.118894	0.071924	0.255828	-0.211519	0.126873	0.212555	-0.160258	0.148653	0.209736	-0.389525	0.0648762	0.0291966
	LMAN1	-0.0257004	0.0858898	0.414476	-0.08156	0.053615	0.183246	-0.0175643	0.0572011	0.348872	-0.183272	0.0577576	0.0332988
	SAR1B	-0.331683	0.114717	0.199697	-0.0020658	0.12946	0.574908	-0.360626	0.0558103	0.101525	-0.614753	0.18924	0.16304
	SDF4	0.226108	0.254096	0.28111	0.354283	0.199773	0.229116	0.728439	0.0844421	0.0940245	0.205706	0.135097	0.167179
	TBC1D15	-0.585307	0.0726768	0.118883	-0.363153	0.251783	0.348102	-0.133243	0.131811	0.221615	-0.244728	0.030499	0.0223109
Degradation	CTSD	-0.686163	0.306262	0.125165	-0.310094	0.272208	0.292962	-0.114172	0.14158	0.25811	-0.791191	0.264805	0.0538586
	EDEM3	0.0928056	0.186983	0.361813	0.208328	0.220283	0.354662	0.20107	0.214371	0.23014	0.0736632	0.156474	0.354651
	FOXRED2	0.444879	0.0362486	0.090925	0.574508	0.140308	0.177137	0.67202	0.018118	0.0384301	0.420001	0.0965806	0.0508616
	OS9	0.730762	0.161152	0.0109072	0.572927	0.145663	0.0272898	0.829789	0.141745	0.033912	0.384635	0.105911	0.0321803
	PSMA1	0.0390645	0.162328	0.441821	-0.0443765	0.226748	0.555652	-0.288073	0.0209841	0.0149851	-0.270474	0.0990127	0.0742658
	SEL1L	0.437086	0.242589	0.175668	0.491682	0.12575	0.0350927	0.571494	0.0562725	0.0161974	0.428301	0.127584	0.0385791
	VCP	0.0175294	0.12133	0.44048	0.053923	0.088866	0.426502	-0.0188243	0.0623292	0.349228	-0.227605	0.105914	0.0819635
