# Supplementary material for: Thyroglobulin Interactome Profiling Defines Altered Proteostasis Topology Associated With Thyroid Dyshormonogenesis
Source: Mol Cell Proteomics. 2020 Dec 8;20:100008. doi: 10.1074/mcp.RA120.002168 (PMC7950113; doi:10.1074/mcp.RA120.002168)
Supplement: Supplemental Table S11 [file mmc12.xlsx]

## Sheet: Table of Contents
	Contents:	All sheets contain source data used to create plots in Fig. S4A. Log2 differences of high-confidence interactors comparing mutant variants vs. WT Tg and -Log10 of the Storey Q-Value Storey were used to create volcano plots.
	Sheet 1	Comparison of log2 fold changes G2341R vs. WT
	Sheet 2	Comparison of log2 fold changes L2284P vs. WT
	Sheet 3	Comparison of log2 fold changes A2234D vs. WT
	Sheet 4	Comparison of log2 fold changes C1264R vs. WT

## Sheet: 1-G2341R vs WT
		Log2 Fold-Change G2341R vs WT
Accession	Gene	Batch 1		Batch 2		Batch 4	Batch 5	Batch 6	Batch 7	Batch 8	Batch 9	Batch 10	Batch 11	Average	StError	P-Value	Q-Value	(-) Log 10 Q
P11021	HSPA5	1.09074	0.933073	1.2668	1.11549	0.61468	0.58552	0.627715	0.568824	1.13539	1.00714	0.949666	1.09644	0.915957	0.0721669	6.52303e-08	4.23997e-06	5.37264
Q15084	PDIA6	0.950564	0.978896	1.26832	1.542	0.520122	0.393898	0.57673	0.349585	1.1026	0.496892	0.827192	0.506592	0.792782	0.109758	1.70171e-05	0.000221222	3.65517
Q9UBS4	DNAJB11	0.730659	0.803052	1.57289	0.979441	0.802985	0.556572	0.740536	-0.0203682	1.07396	0.912406	0.914619	0.967956	0.836226	0.106011	7.46674e-06	0.000242669	3.61499
Q9NYU2	UGGT1	0.569114	0.716317	1.16076	0.903013	0.508213	0.335609	0.569756	0.600654	0.662587	0.390858			0.641688	0.0767588	1.5549e-05	0.000252672	3.59744
Q9HCN8	SDF2L1	1.39043	1.74083	1.97009	1.64077				1.52542		1.37314			1.60678	0.09294	1.18602e-05	0.000256971	3.59012
P14625	HSP90B1	1.0007	0.725222	1.32808	1.21796	0.719506	0.304161	0.222666	0.0981483	0.92938	0.475711	0.867562	0.707379	0.716373	0.111083	4.74872e-05	0.000514445	3.28866
P13667	PDIA4	0.941404	0.953511	1.46289	1.0161	0.915567	0.168428	0.286606	0.138676	1.15424	0.421935	0.915345	0.740011	0.759559	0.120244	5.7022e-05	0.00052949	3.27614
P30101	PDIA3	0.442911	0.671965	1.09125	0.925551	0.672406	0.0737309	0.26205	0.163114	0.880346	0.298971	0.650372	0.586516	0.559932	0.0919943	7.88643e-05	0.000640772	3.1933
Q8IXB1	DNAJC10	0.440865	0.643708	1.11324	1.01274	0.486259	0.323951	0.441655	0.495146	0.333648	0.142337			0.543355	0.0962937	0.000316537	0.0022861	2.6409
Q32P28	LEPRE1	0.299329	0.518232	1.40853	0.308819	0.576593	0.291229	0.452784	0.803301	0.457925	0.377916			0.549466	0.107417	0.000632001	0.00410801	2.38637
Q9Y4L1	HYOU1	1.11733	1.08223	1.88492	1.61733	1.02161	0.421514	0.585375	-0.221293	0.934763	0.670761			0.911454	0.189078	0.00094629	0.00559172	2.25245
Q15293	RCN1	0.727457	0.749683	1.26818	1.00469	0.28824	0.0906766	0.285349	0.464073	0.252336	0.307806			0.543849	0.120078	0.00142801	0.00714005	2.1463
P10321	HLA-C			1.02953	0.358686									-0.471645	0.0597957	0.00139704	0.00756728	2.12106
P27797	CALR	0.513293	0.817121	0.983397	0.745856	0.505852	-0.0191578	0.140649	-0.11781	0.696937	0.144559		0.649417	0.46001	0.110581	0.00194893	0.00904859	2.04342
Q13438	OS9	0.420295	0.480352	1.61959	0.488341	0.838664	0.378037	1.19622		0.424603				0.730762	0.161152	0.00268485	0.0109072	1.96229
Q8NBS9	TXNDC5	0.165619	0.47613	1.00502	0.913502	0.661453	-0.0327778	0.0647013	0.123454	0.436187	0.345029		0.317312	0.406876	0.102055	0.00257244	0.0111472	1.95283
P23284	PPIB	0.197397	0.334519	0.927347	1.00747	0.404483	-0.0834673	0.033382	0.10275	0.421782	0.215518	0.444197		0.364125	0.103189	0.00545847	0.0197111	1.70529
Q02809	PLOD1	0.210487	0.506882	1.12762	0.49048	0.676527	0.259209	0.236879	0.254302		0.0122417			0.419403	0.110306	0.00522036	0.0199602	1.69983
Q14697	GANAB	0.329086	0.437398	0.948617	0.995326	0.135694	-0.00699423	0.013666	0.186123	0.368582	0.077003	0.495475		0.361816	0.104042	0.00594495	0.020338	1.69169
O75153	CLUH	-0.347521	-0.431097				-0.453258	-1.0231	-0.786088					-0.608212	0.127889	0.00893273	0.0290314	1.53713
Q9NYU1	UGGT2	0.500729	0.720044	1.8322	0.977326	0.330706	0.316695		0.412244					0.727135	0.204697	0.0120394	0.0340244	1.46821
O75718	CRTAP	0.0122679	0.309976	1.2409	0.912054		0.25591	0.713474	0.525803					0.567198	0.159383	0.0119457	0.0352941	1.4523
Q9BWS9	CHID1	0.127977	0.358479	1.11478	1.12475	1.0548	0.452924							0.705618	0.181019	0.011432	0.0353849	1.45118
Q99470	SDF2	0.31884	0.821269	1.5988	1.33707	1.07795					0.0880786			0.873668	0.238748	0.0146045	0.0379718	1.42054
O60613	SEP15						0.359202			0.383344	0.52426			0.422268	0.0514696	0.0145337	0.0393621	1.40492
Q8NBJ5	COLGALT1	0.132107	0.316002	0.849245	0.740136	0.366878	0.0530109	-0.0147844	0.221962	0.0250422	0.0623177			0.275192	0.0954771	0.0181107	0.0452767	1.34412
Q9BSJ2	TUBGCP2	-0.806881	-0.510729				-0.812538							-0.71005	0.0996738	0.0191414	0.0460812	1.33648
Q96AY3	FKBP10	0.0959943	0.225615	0.992789	0.214995	0.552664	0.0731636	-0.0314444	0.436674	0.144365				0.300535	0.105566	0.021582	0.0501012	1.30015
P06733	ENO1	-0.48578	-0.611809	0.157972	-0.0854366		-1.56359	-0.822191	-0.903206	-0.180589	-0.329519	0.241408		-0.458274	0.172513	0.0261972	0.0549296	1.26019
O15460	P4HA2					0.334821	0.157948	0.205545	0.106966					0.20132	0.0488399	0.0258823	0.0560783	1.2512
Q14696	MESDC2	0.158152	0.472361			0.844561		0.183306	0.622845					0.456245	0.130797	0.0251643	0.0564028	1.2487
P51571	SSR4						-0.247926	-0.271333						-0.259629	0.0117035	0.0286781	0.0582523	1.23469
Q13217	DNAJC3	1.20558	1.23014	0.182011	0.942341	-0.184205	0.391417	-0.688891	0.5598	0.655219	0.548531			0.484194	0.18999	0.0312701	0.0615926	1.21047
O14656	TOR1A	-0.405917	-0.166641					-0.128921	-0.216602					-0.22952	0.0614793	0.0334988	0.0640419	1.19354
Q13751	LAMB3					0.476877	0.102045	0.666074	0.328804					0.39345	0.119157	0.0456665	0.0848092	1.07156
Q5T5U3	ARHGAP21	-0.517868	-0.443231											-0.48055	0.0373186	0.0493398	0.0890857	1.05019
Q8IWF2	FOXRED2					0.408631		0.481128						0.444879	0.0362486	0.0517573	0.090925	1.04132
P07686	HEXB	-0.200099	-0.0052145				-0.0836448	-0.220866	-0.427107					-0.187386	0.071658	0.0591082	0.101106	0.995223
Q13247	SRSF6	-0.589316	-0.231937				-0.209575		-0.908672					-0.484875	0.165902	0.0613635	0.102272	0.990241
Q69YL0	NCBP2AS2			-0.137231	-1.03352	-0.600442	-0.0263715		-0.471318					-0.453777	0.178997	0.0643144	0.104511	0.980838
P46977	STT3A	-0.447537	-0.281035	0.639387	-0.137014	-0.116388	-0.147783	-0.559239	-0.479866	-0.328858	-0.337386			-0.219572	0.106725	0.0697777	0.110623	0.956154
Q96PK6	RBM14	-0.885535	-0.796645				-0.276715							-0.652965	0.189867	0.0751446	0.116295	0.934438
O60568	PLOD3					0.285428	0.274309	0.404008	-0.0583681	0.427034	-0.0984681			0.205657	0.093386	0.0788727	0.116516	0.933613
Q8TC07	TBC1D15	-0.657984	-0.512631											-0.585307	0.0726768	0.0786457	0.118883	0.92488
Q96CT7	CCDC124	0.827212	-0.169306	-3.36529	-1.5318		-0.793152	-0.739718	-1.2954					-1.00964	0.490464	0.0852296	0.123109	0.909709
P07339	CTSD	-0.278133	-0.645329				-0.388312	-0.240903	-1.87814					-0.686163	0.306262	0.0885785	0.125165	0.902516
P07237	P4HB	0.278335	0.347986	0.640932	0.834214	0.393832	-0.374508	-0.163532	-0.457216	0.688754	0.218688		0.204335	0.237438	0.127216	0.0915455	0.126606	0.897547
Q96I25	RBM17	-0.176636	-0.35339				-0.63226							-0.387429	0.132624	0.0999252	0.135315	0.868653
P62736	ACTA2							-0.752715	-0.532884					-0.6428	0.109916	0.107816	0.143021	0.8446
Q6IAN0	DHRS7B			1.13806	0.733693									0.935877	0.202183	0.135451	0.169314	0.771307
Q08380	LGALS3BP	-0.129912	0.105791	0.869296	-0.00413334	0.200201	-0.0506379	-0.00938465	-0.118869	0.2515	0.376061			0.148991	0.0956449	0.153719	0.169351	0.771211
P48668	KRT6C							-0.113103	-0.519577		-0.956498			-0.529726	0.24352	0.161605	0.169425	0.771023
Q5JPE7	NOMO2	-0.0179038	0.275619	1.22872	-0.0601408	0.588778	-0.0327252	0.0469623	0.103624					0.266616	0.157074	0.133434	0.170063	0.769391
P07942	LAMB1						-0.636387	-0.0601297	-0.459954					-0.38549	0.170467	0.152145	0.170507	0.768257
Q8TCJ2	STT3B	-0.16978	0.0341597	0.882725	0.971611	0.354974	0.0318107	-0.166423	0.155925					0.261875	0.157186	0.139651	0.17127	0.76632
P67812	SEC11A				-0.967218	0.0416108	-0.363114	-0.381782		0.0218256	0.00708387			-0.273599	0.159816	0.147584	0.171303	0.766234
Q08188	TGM3	-0.208064	-0.575021	0.769132	-0.508815	-0.236274	-0.253194	0.215586	-1.86831	-0.13961	-0.537879			-0.334245	0.212734	0.150587	0.171722	0.765174
O43405	COCH					1.18929	0.0209559	0.555886	0.165977					0.483027	0.26111	0.161442	0.172028	0.764401
P06280	GLA	-0.432511	-0.211165				-0.174678	0.0345349						-0.195955	0.095642	0.132913	0.172786	0.762491
O14657	TOR1B						-0.485078	-0.781634						-0.633356	0.148278	0.146405	0.173024	0.761892
Q9UHI8	ADAMTS1						0.0636127	0.392288	0.645249					0.36705	0.168377	0.161076	0.174499	0.758208
Q9UBV2	SEL1L	0.460824	1.31897				0.221974	0.330595	-0.146936					0.437086	0.242589	0.145939	0.175668	0.755308
O75306	NDUFS2	-0.257061	-0.427924	0.361199	0.0877014		-0.722436		-0.696784					-0.275884	0.176834	0.179477	0.182281	0.739258
O75342	ALOX12B	-0.41188	-0.576632					0.0529784	-1.74078					-0.669078	0.381292	0.17757	0.183207	0.737058
Q12797	ASPH	0.12379	0.169299				-0.00287391							0.0967382	0.0515095	0.201158	0.192283	0.716058
Q8IVL6	LEPREL2						-0.118526	-0.231945						-0.175236	0.0567099	0.199252	0.193304	0.713759
P22735	TGM1	-0.974375	-0.599394	0.717056	-0.744586		-0.137105	0.592695	-1.96182		-0.361448			-0.433622	0.305383	0.198596	0.195587	0.708661
P11047	LAMC1	0.12495	0.261755	1.04653	0.829813		-0.242812		-0.12966					0.315096	0.211975	0.197299	0.197299	0.704874
Q9Y6B6	SAR1B	-0.216965	-0.4464											-0.331683	0.114717	0.211986	0.199697	0.69963
P08236	GUSB							0.397937	0.18939					0.293663	0.104274	0.21721	0.201695	0.695306
Q8WVV4	POF1B	-0.305049	-0.766437				-0.0115115		-2.83085					-0.978462	0.636709	0.221946	0.20319	0.692098
Q14257	RCN2	0.0831158	0.105262	1.54419	1.23067	0.772582	0.132847	-0.00455865	-1.27886	0.161122	0.294549			0.304092	0.243928	0.243995	0.211463	0.674766
P02786	TFRC					-0.521101	-0.659774	0.0713842						-0.36983	0.22421	0.240828	0.211538	0.674612
P68366	TUBA4A			-2.15243	0.240213				-1.96087					-1.29103	0.767615	0.234619	0.211808	0.674057
Q8TEM1	NUP210	0.248666	-0.0262974				0.193165							0.138511	0.0839475	0.240732	0.21435	0.668876
Q92734	TFG			0.257957	0.120397						1.16421			0.514187	0.327427	0.256909	0.219725	0.65812
Q13510	ASAH1	-0.0750533	-0.23387						-0.973309					-0.427411	0.276773	0.262522	0.221609	0.654412
Q9H0U3	MAGT1	-0.256182	0.10919	1.17042	0.651776		-0.0467198	0.348621	-0.261641		-0.0478446			0.208453	0.175209	0.272932	0.227444	0.643126
Q5UCC4	EMC10	-0.679194	-0.248758											-0.463976	0.215218	0.276494	0.227495	0.643028
P14543	NID1							-0.183935	-0.532469					-0.358202	0.174267	0.288257	0.231318	0.635791
Q29865	HLA-C	-0.564195	-0.541783						-0.597083	-0.307797	-0.347368			0.694109	0.335423	0.286576	0.232843	0.632937
P50454	SERPINH1	-0.381858	-0.053333				-0.00317197	-0.173835	-0.959573	0.21405	0.172377			-0.169335	0.152322	0.308821	0.241847	0.616459
Q92791	LEPREL4						-0.132737		-0.0417777					-0.0872571	0.0454794	0.305878	0.242465	0.615352
P25311	AZGP1	-0.355231	-0.883791	0.344459	0.109174	0.309352	0.00232631	0.0861325	-2.02965					-0.302153	0.284419	0.323346	0.247264	0.606838
P61626	LYZ	-0.112496	-0.403925	0.518893	-0.447264				-3.57815					-0.804588	0.714543	0.323143	0.250051	0.601971
P30040	ERP29			0.625778	0.430225	0.0556833	-0.382961		0.0514102	-0.0345086	0.162188			0.129688	0.123333	0.33351	0.252071	0.598476
Q6UW63	KDELC1					0.964272	0.244495							0.604383	0.359888	0.341914	0.255453	0.592689
Q9BTY2	FUCA2						0.15423	0.660999						0.407615	0.253385	0.354069	0.255717	0.592241
Q96JB5	CDK5RAP3	-0.190818	-0.0469696											-0.118894	0.071924	0.346351	0.255828	0.592053
Q9H3N1	TMX1	-0.176456	0.0581344	0.862839	0.728396	0.478937	-0.0507185	-0.325449	-0.268561					0.16339	0.16399	0.352271	0.257276	0.5896
Q5D862	FLG2						-0.360686	0.220131	-2.03471	0.0958916				-0.519844	0.520164	0.391257	0.27055	0.567752
Q13724	MOGS	-0.27408	-0.0169057				0.0378653	0.0732918	-0.122696					-0.0605049	0.0628336	0.390108	0.272656	0.564384
P39656	DDOST	-0.241578	0.0887691	0.843713	1.39907	0.465788	-0.438905	-0.216176			-0.273945			0.203342	0.228976	0.403995	0.273538	0.562982
Q8NBJ7	SUMF2	0.15208	0.51965				-0.0901363							0.193864	0.177265	0.388259	0.274314	0.561753
P78385	KRT83					0.202328				-0.126183	-0.211851		-0.32572	-0.115357	0.113506	0.384317	0.274512	0.561439
P06865	HEXA						0.0179493		0.115013					0.066481	0.0485316	0.401442	0.274671	0.561188
Q8N766	EMC1	-0.226852	-0.0264588				-0.204128	-0.516604	0.334669					-0.127875	0.139813	0.412141	0.276177	0.558813
Q9BRK5	SDF4			1.01864	-0.463212	0.328823		0.402672	-0.156383					0.226108	0.254096	0.423828	0.28111	0.551123
Q6ZRP7	QSOX2	-0.256892	0.169362						-0.458813					-0.182115	0.185153	0.429018	0.281678	0.550247
Q9C075	KRT23	-0.447183	-0.391729					0.769986	-1.84936					-0.479572	0.535917	0.436799	0.283919	0.546805
O43852	CALU	-0.27748	-0.19416	0.99084	0.587755		-0.242995	0.0571004	0.0138339	0.22392	-0.1341			0.113857	0.142198	0.446434	0.287309	0.54165
Q92764	KRT35									-0.0393102	-0.512416			-0.275863	0.236553	0.451257	0.287566	0.541263
Q6UXH1	CRELD2							-0.0170952	-0.249382					-0.133238	0.116143	0.456428	0.288037	0.540552
Q8IV08	PLD3						-0.16896	-0.314216			0.133823			-0.116451	0.131975	0.470655	0.294159	0.531418
Q86YB8	ERO1LB						-0.0902509	0.474135			0.053585			0.145823	0.169326	0.479889	0.297074	0.527135
P14923	JUP	-0.212764	-0.10919				0.559453		-1.62038					-0.345721	0.458051	0.505236	0.309814	0.508899
Q9UIQ6	LNPEP						-0.00102827	0.0249501						0.0119609	0.0129892	0.526222	0.316708	0.499341
P16190	HLA-A	-0.820746	0.0289864											-0.39588	0.424866	0.522474	0.317391	0.498406
Q99519	NEU1						0.109105	-0.295013	-0.34661	0.227122	-0.0546458			-0.0720082	0.111292	0.552876	0.329697	0.481885
Q86Y46	KRT73							3.07855			-0.406364			1.33609	1.74245	0.58355	0.344825	0.462401
P10909	CLU	-0.085	0.000960873				0.201024	-0.346666	-0.0902554		0.0813241			-0.0397687	0.0759571	0.622947	0.352101	0.453333
P15153	RAC2			0.717788	-0.572782				-1.0833					-0.312765	0.535938	0.618545	0.352679	0.45262
Q07065	CKAP4	-0.250791	-0.106521	0.839773	0.171373	0.184598	-0.47254	-0.480914	-0.587482					-0.0878132	0.16802	0.617357	0.355117	0.449629
Q9BS26	ERP44	-0.36876	-0.260745	0.674414	0.24017	0.201561	-0.0712354	-0.287834	-0.163898	0.33444	-0.00871673	0.594284	-0.248459	0.052935	0.101694	0.61301	0.355765	0.448837
P27824	CANX	0.0906586	-0.00955463	0.915336	-0.0817028	0.050868	-0.18195	-0.504739	-0.27702	0.115914	-0.0417612	0.703307	-0.0637377	0.0596348	0.113192	0.608759	0.356481	0.447964
Q9BZQ6	EDEM3	-0.102656	0.142182			0.793567		-0.267323	-0.101742					0.0928056	0.186983	0.645697	0.361813	0.441516
O00567	NOP56	-0.0671907	-0.136155				0.526335							0.107663	0.21028	0.659585	0.363331	0.439698
Q7Z794	KRT77	-0.222303	-0.24019	0.932025	0.603003	0.32658	-0.42698	-0.191811	-2.34123	0.0401014	0.230554			-0.129026	0.279579	0.655392	0.364107	0.438771
O95302	FKBP9	0.0446098	0.316974					-0.3445	-0.286149					-0.0672663	0.15409	0.691955	0.377959	0.422556
Q86YZ3	HRNR	-0.392581	-0.903047					1.23448	0.748354	0.0734837				0.152139	0.383619	0.711919	0.385623	0.413837
Q15323	KRT31					0.315433					-0.685618			-0.185093	0.500526	0.774509	0.412648	0.38442
P49257	LMAN1	-0.307592	-0.176471	0.615381	0.236086	-0.0100806	-0.179135	-0.207515	-0.0803406	0.0206536	-0.167991			-0.0257004	0.0858898	0.771562	0.414476	0.382501
P14314	PRKCSH	0.0641521	0.171887	0.550212	0.462744	-0.240266	-0.651037	-0.345792	-0.20037	0.0204475	-0.0391798			-0.0207203	0.114963	0.860962	0.430481	0.366046
O75683	SURF6						-0.503235				0.320172			-0.0915313	0.411704	0.86073	0.433701	0.36281
Q14525	KRT33B					0.448311					-0.275528			0.0863913	0.361919	0.850828	0.435463	0.361049
P13674	P4HA1	-0.1098	0.0871229				0.0616664		-0.00498241					0.00850172	0.0439554	0.858987	0.436204	0.36031
O00469	PLOD2						0.0980832	-0.174122						-0.0380192	0.136102	0.826585	0.436813	0.359704
Q86X29	LSR			-0.183359	0.314539									0.0655903	0.248949	0.835997	0.438224	0.358303
Q13162	PRDX4	-0.199425	-0.127151	1.28989	0.322745		-0.165967	-0.519295	-0.801806	0.327194	0.225385			0.0390639	0.200975	0.85073	0.438869	0.357665
P55072	VCP	-0.169533	-0.0549529	0.509681	0.609536	0.326764	-0.44837	-0.452174	-0.591587	0.248793	-0.280598	0.529721	-0.0169272	0.0175294	0.12133	0.887736	0.44048	0.356074
P25786	PSMA1							0.201393		-0.123264				0.0390645	0.162328	0.849655	0.441821	0.354754
O76013	KRT36					0.256489					-0.233414			0.0115378	0.244952	0.970036	0.477669	0.320873
P04439	HLA-A	-0.211952	-0.251213	1.01062	0.645566	-0.033954	-0.12		-0.44726	-0.52733	-0.0452049			0.0021416	0.1684	0.990165	0.483915	0.315231

## Sheet: 2-L2284P vs WT
		Log2 Fold-Change L2284P vs WT
Accession	Gene	Batch 1		Batch 3		Batch 4	Batch 5	Batch 6	Batch 7	Batch 8	Batch 9	Batch 10	Batch 11	Average	StError	P-Value	Q-Value	(-)Log 10 Q
P11021	HSPA5	1.25488	1.25528	1.43463	1.16628	0.564055	0.929317	0.855814	0.680862	1.23249	1.0455	1.10827	1.15782	1.0571	0.0737518	1.83752e-08	1.34752e-06	5.87047
Q15084	PDIA6	1.24493	1.14779	1.23591	0.924649	0.850653	0.933216	0.638897	0.401744	1.10614	0.875498	0.799262	0.601694	0.896698	0.0756732	1.32415e-07	4.85522e-06	5.31379
P14625	HSP90B1	1.1417	1.05798	1.53588	1.20523	0.909252	0.866091	0.486003	0.43291	1.03271	0.723032	0.769367	0.911769	0.922659	0.0884055	4.81537e-07	5.04467e-06	5.29717
P13667	PDIA4	1.09729	1.03187	1.37244	1.06284	1.02676	0.763807	0.629036	0.364898	1.21162	0.971571	0.6168	0.618007	0.897244	0.0853805	4.49275e-07	5.49114e-06	5.26034
P30101	PDIA3	0.72047	0.669925	0.909763	0.537919	0.921479	0.681211	0.337296	0.286037	0.860519	0.695561	0.591173	0.598445	0.650816	0.0579206	2.27983e-07	5.57292e-06	5.25392
Q9UBS4	DNAJB11	1.11458	1.03749	1.41517	1.11643	0.99726	1.02644	1.00244	0.032058	1.04119	1.01423	0.984156	1.00999	0.982619	0.0927977	4.16169e-07	6.10381e-06	5.2144
Q9NYU2	UGGT1	0.789845	0.564551	1.01555	0.583349	0.541312	0.471401	0.667722	0.641824	0.660797	0.54707			0.648342	0.0494076	3.5829e-07	6.56865e-06	5.18252
Q8IXB1	DNAJC10	0.656068	0.471956	0.873302	0.443363	0.60934	0.60194	0.512545	0.492421	0.417051	0.395401			0.547339	0.0454214	7.43065e-07	6.81142e-06	5.16676
Q32P28	LEPRE1	0.717558	0.395805	0.820351	0.240269	0.82135	0.387055	0.594398	0.645151	0.495215	0.715067			0.583222	0.062476	6.32481e-06	5.15355e-05	4.28789
Q9HCN8	SDF2L1	2.03047	1.48494	1.74475	1.44434				1.45227		1.49393			1.60845	0.0959807	1.38279e-05	0.000101405	3.99394
P23284	PPIB	0.552168	0.294972	0.752955	0.476962	0.665084	0.368654	0.178301	0.139709	0.581771	0.54146	0.266083		0.438011	0.0608973	2.95181e-05	0.000196787	3.706
Q15293	RCN1	0.966039	0.70932	0.760135	0.596244	0.635468	0.473981	0.365352	0.254202	0.28456	0.407587			0.545289	0.0722618	3.51906e-05	0.000215053	3.66745
P27797	CALR	0.836426	0.669198	0.907349	0.627008	0.752158	0.408135	0.169758	-0.011646	0.590959	0.521452		0.613267	0.553097	0.0829726	5.59637e-05	0.000315693	3.50074
Q8NBS9	TXNDC5	0.559527	0.278639	0.666582	0.294707	0.846539	0.33236	0.116997	0.18421	0.449853	0.649051		0.518687	0.445196	0.0680299	6.52111e-05	0.000341582	3.46651
Q9Y4L1	HYOU1	1.37833	1.22832	1.27417	0.873328	1.53977	0.893784	0.749496	-0.109759	0.938601	0.769345			0.953538	0.146014	0.000107579	0.000525942	3.27906
Q14697	GANAB	0.554431	0.408793	0.647687	0.27658	0.224087	0.163766	0.144191	0.162851	0.382899	0.339522	0.150716		0.314138	0.0516928	0.000119261	0.000546611	3.26232
Q8NBJ5	COLGALT1	0.601382	0.266319	0.561425	0.354007	0.656597	0.215745	0.0765475	0.200978	0.225927	0.376916			0.353584	0.0614556	0.000275085	0.00118664	2.92568
O75718	CRTAP	0.39783	0.20365	0.568144	0.209363		0.336147	0.6263	0.484981					0.403774	0.062789	0.000668433	0.00272324	2.56491
P07237	P4HB	0.53862	0.445416	0.463394	0.142017	0.638942	0.151812	-0.017935	-0.214056	0.725819	0.539286		0.407609	0.347357	0.0882872	0.0028002	0.0108078	1.96626
Q14257	RCN2	0.523155	0.287022	0.629168	0.390176	0.932543	0.387759	0.206683	-0.260942	0.395533	0.341095			0.383219	0.0965624	0.00326145	0.0119587	1.92232
P13674	P4HA1	0.492463	0.345078	0.413995	0.39394		0.231597		0.061674					0.323124	0.0630247	0.00368552	0.0128701	1.89042
Q9NYU1	UGGT2	0.740587	0.480872			0.621716	0.348712		0.276596					0.493697	0.085341	0.00443635	0.0141449	1.8494
Q99470	SDF2	1.00985	0.433485	1.1084	0.924027	1.47041					0.30916			0.875888	0.177452	0.00433741	0.014458	1.83989
Q13217	DNAJC3	1.43217	1.36589	0.516685	0.920146	0.231632	0.946766	-0.617724	0.627902	0.643808	0.777832			0.684511	0.185299	0.00496588	0.0151735	1.81891
O60568	PLOD3					0.555681	0.243813	0.455456	0.0398756	0.418779	0.390991			0.350766	0.0746739	0.00535001	0.0156934	1.80428
Q96CT7	CCDC124	-0.158648	-0.297103	-1.58752	-0.678923		-0.819621	-0.584213	-1.48372					-0.801392	0.207794	0.00839473	0.0236774	1.62567
Q02809	PLOD1	0.652586	0.332931	0.648743	0.142482	1.08307	0.277742	0.32109	0.170684		-0.0865921			0.393637	0.116263	0.00956005	0.0250382	1.6014
Q14696	MESDC2	0.49492	0.323226	0.941092	0.314901	1.21379		0.192831	0.329313					0.544296	0.144696	0.00938017	0.025477	1.59385
O60613	SEP15						0.571144			0.397446	0.489647			0.486079	0.0501741	0.0104875	0.025636	1.59115
Q13438	OS9	0.394894	0.236656			0.88231	0.44492	1.14203		0.336751				0.572927	0.145663	0.0110346	0.0261033	1.5833
O75683	SURF6			-0.153358	-0.288601		-0.372568				-0.240035			-0.263641	0.0458328	0.010438	0.026395	1.57848
Q96PK6	RBM14	-0.33484	-0.459941				-0.515708							-0.43683	0.0534755	0.0146573	0.0325717	1.48716
Q9BSJ2	TUBGCP2	-0.2826	-0.509324	-0.0643585	-0.416701		-0.546665							-0.36393	0.0876567	0.0142399	0.0326332	1.48634
Q9UBV2	SEL1L	0.945281	0.314252				0.235982	0.39949	0.563404					0.491682	0.12575	0.0173938	0.0335669	1.47409
Q96AY3	FKBP10	0.411023	0.105037			0.824863	0.405237	-0.0319712	0.434874	0.232902				0.340281	0.104475	0.0173127	0.0343135	1.46454
Q9BWS9	CHID1	0.54273	0.488921	0.586522	0.133236	1.46957	0.629259							0.641707	0.180761	0.0163872	0.034335	1.46426
P06280	GLA	-0.0823835	-0.253084				-0.188625	-0.241223						-0.191329	0.0389225	0.0161263	0.0347823	1.45864
Q86YZ3	HRNR	0.432375	0.208163					0.49426	0.439119	0.05823				0.32643	0.0830688	0.0171083	0.0348503	1.45779
Q08380	LGALS3BP	0.242915	-0.0500345	0.5854	0.114157	0.185665	-0.115103	-0.00666916	0.179503	0.248008	0.212477			0.159632	0.0622766	0.0305228	0.0573932	1.24114
Q5JPE7	NOMO2	0.406447	0.160098	0.337814	-0.0671268	0.964038	0.105477	0.14385	0.262127					0.289091	0.109444	0.0333532	0.0596561	1.22435
P10909	CLU	0.364531	0.269081	0.320294	0.0670924		0.331674	-0.152645	0.0262132		0.122279			0.168565	0.0646434	0.0350349	0.0597494	1.22367
Q9Y2B0	CNPY2			0.188773	0.113723		0.107977							0.136824	0.0260272	0.0343325	0.0599457	1.22224
Q5T5U3	ARHGAP21	-0.182927	-0.16483											-0.173879	0.00904864	0.0330998	0.060683	1.21693
P27824	CANX	0.319362	0.318277	0.381429	0.12083	0.12621	0.00192347	-0.356776	-0.209515	0.49926	0.280774	0.551355	0.197572	0.185892	0.0781874	0.0366617	0.0611028	1.21394
Q14525	KRT33B					4.35768					3.82168			4.08968	0.267996	0.0416581	0.0664115	1.17776
O75153	CLUH	-0.0167289	-0.199254	0.020665	-0.75427		-0.173223	-0.957995	-0.524929					-0.372248	0.143317	0.0408054	0.0664977	1.17719
Q9UHI8	ADAMTS1						0.256565	0.490453	0.60084					0.449286	0.101493	0.0474288	0.0724606	1.1399
Q13751	LAMB3					0.73507	0.1054	0.722582	0.397006					0.490014	0.150199	0.0470452	0.0734039	1.13428
O43852	CALU	0.053798	-0.0920571	0.487285	0.0606871		0.0289979	0.0554302	0.30142	0.283255	0.0333855			0.134689	0.0607069	0.0573001	0.0857553	1.06674
P08236	GUSB							0.469463	0.379973					0.424718	0.044745	0.0668228	0.0980068	1.00874
O75306	NDUFS2	-0.113204	-0.507445				-0.640726		-1.27787					-0.634812	0.241844	0.0786701	0.11312	0.946459
P06733	ENO1	-0.0713699	-0.221871	0.0654109	-0.324388		-1.3214	-0.489332	-0.684465	0.426706	-0.16112	-0.129953		-0.291178	0.148883	0.082203	0.115927	0.935814
O15460	P4HA2					0.950874	0.280517	0.412404	0.149373					0.448292	0.175921	0.0840705	0.116324	0.934331
Q13247	SRSF6	-0.0859599	-0.195004	0.122855	-0.142177		-0.127246		-0.313501					-0.123505	0.0587866	0.0896495	0.121746	0.914545
P30040	ERP29			0.457499	0.273957	0.111874	-0.0521483		-0.0922649	0.0751172	0.239515			0.144793	0.0730886	0.0948846	0.124254	0.905691
Q08188	TGM3	0.429799	-0.00250772	-0.0276131	-0.322632	-0.829995	-0.387677	-0.268774	-1.81119	0.208276	-0.794022			-0.380634	0.202936	0.0934545	0.124606	0.904461
O14657	TOR1B						-0.426379	-0.581746						-0.504063	0.0776835	0.0973465	0.125241	0.902253
O76013	KRT36					5.04097					3.61872			4.32985	0.711127	0.103632	0.131029	0.882632
Q29865	HLA-C	-0.111089	-0.240798	0.132765	-0.196598				-0.427377	0.106949	-0.261421			-0.14251	0.0766669	0.112408	0.139716	0.854754
Q8NBJ7	SUMF2	0.523426	0.382417				0.0795293							0.328458	0.130951	0.128919	0.154984	0.809712
Q8TCJ2	STT3B	0.227235	0.045165	0.354119	-0.118958	0.491844	0.108952	-0.0885807	0.0133946					0.129146	0.0757821	0.132124	0.156275	0.80611
P62736	ACTA2			0.0318175	-0.231078			-0.55575	-0.861835					-0.404211	0.194182	0.128804	0.157427	0.80292
Q9BS26	ERP44	0.130146	0.0466943	0.0565242	-0.25317	0.463299	0.054962	-0.261948	-0.0807108	0.368176	0.169051	0.326314	0.206712	0.102171	0.065556	0.147396	0.171572	0.765553
Q9H0U3	MAGT1	0.212629	0.0441093	0.261896	-0.130384		-0.0132738	0.35883	-0.0745279		0.103789			0.0953834	0.0605369	0.159115	0.174156	0.759061
Q8IWF2	FOXRED2					0.714816		0.434201						0.574508	0.140308	0.152492	0.17473	0.757632
Q86Y46	KRT73			-0.164311	0.441501			1.10376			0.591347			0.493073	0.260993	0.155274	0.175181	0.756514
P22735	TGM1	0.196694	-0.138257				-0.585833	0.135179	-1.66994		-0.796726			-0.47648	0.287549	0.158412	0.176014	0.754454
Q69YL0	NCBP2AS2			-0.0552715	-0.623118	-1.08303	0.184078		-0.291708					-0.37381	0.221878	0.167319	0.180442	0.743663
P78385	KRT83					3.29137				0.0817338	3.69851		-0.132535	1.73477	1.02057	0.187726	0.199516	0.700023
Q8N766	EMC1	0.418659	0.302892	0.237005	-0.123369		-0.0980522	-0.17838	0.614454					0.167601	0.115549	0.197114	0.203592	0.691239
Q15323	KRT31					4.1421					2.07125			3.10668	1.03542	0.204808	0.205743	0.686675
P14543	NID1							-0.169274	-0.328339					-0.248807	0.0795328	0.196965	0.206344	0.685407
O00567	NOP56	0.388619	-0.0108964	0.529035	-0.0314263		0.014593							0.177985	0.117011	0.202879	0.206636	0.684794
Q9BRK5	SDF4					0.668425		0.411017	-0.0165946					0.354283	0.199773	0.218158	0.216192	0.66516
P07942	LAMB1			-0.172644	0.270153		-0.263778	-0.244171	-0.371512					-0.156391	0.111292	0.232658	0.227488	0.643041
Q96I25	RBM17	0.127628	-0.249699	0.084713	-0.268859		-0.488814							-0.159006	0.116324	0.243433	0.231841	0.63481
Q12797	ASPH	0.56236	0.209736				0.0149579							0.262351	0.160196	0.243142	0.234611	0.629652
P55072	VCP	0.224049	0.0140625	0.401817	0.0312673	0.531117	0.000449772	-0.369581	-0.46941	0.546822	0.0550928	0.23236	0.0714171	0.105789	0.0903988	0.266632	0.247507	0.606413
O43405	COCH					1.88558	0.0493245	0.434865	0.0303092					0.600021	0.438538	0.264706	0.248869	0.60403
Q6UW63	KDELC1					1.18703	0.409783							0.798409	0.388626	0.288384	0.264352	0.577818
P16190	HLA-A	0.148935	-0.192428											-0.0608715	0.0544943	0.296405	0.265078	0.576626
Q86YB8	ERO1LB						0.0635037	0.56231			0.0729237			0.232912	0.164721	0.292952	0.265224	0.576388
P39656	DDOST	0.391967	0.0229914	0.265179	-0.114667	0.852613	-0.197413	-0.192544			0.0667373			0.136858	0.126438	0.31494	0.27826	0.555549
P51571	SSR4			0.243412	-0.0865502		-0.404835	-0.654392						-0.225591	0.194785	0.330626	0.288642	0.53964
Q9BTY2	FUCA2						0.205117	0.879308						0.542213	0.337096	0.354104	0.305502	0.514986
Q96JB5	CDK5RAP3	0.168582	-0.337001	-0.065515	-0.239178									-0.118278	0.110879	0.364319	0.31066	0.507715
P11802	CDK4			-0.0134866	-0.0199706		-0.4058							-0.146419	0.129704	0.376148	0.317059	0.498859
Q9NZT1	CALML5			0.0392992	-0.247555				-3.30908					-1.17245	1.07152	0.388067	0.319756	0.495181
Q8TC07	TBC1D15	-0.11137	-0.614936											-0.363153	0.251783	0.385939	0.321616	0.492662
Q9BZQ6	EDEM3	0.209968	0.0543571			1.04846		-0.0885483	-0.1826					0.208328	0.220283	0.397839	0.324165	0.489234
Q8IVL6	LEPREL2						-0.0238615	-0.165414						-0.0946378	0.0707763	0.408795	0.329432	0.482235
P07339	CTSD	0.300262	0.140211	0.165372	0.125795		-0.419446	-0.170523	-1.85694					-0.245038	0.283931	0.421279	0.335802	0.473916
P25311	AZGP1	0.117761	1.09585	-0.0565697	-0.254971	-0.62135	-0.228309	-0.128369	-1.87442					-0.243797	0.292024	0.431368	0.340147	0.468334
P13645	KRT10			0.0116402	0.15096									0.0813	0.0696598	0.451009	0.351851	0.453642
Q92764	KRT35									0.0575932	2.46447			1.26103	1.20344	0.485125	0.374483	0.426568
Q5D862	FLG2			0.142297	0.236462		-0.708714	-0.0888936	-1.69749	0.632415				-0.247321	0.341602	0.501509	0.379148	0.421191
O75342	ALOX12B	0.255023	0.0250469					-0.0197103	-1.49038					-0.307504	0.398857	0.496883	0.379563	0.420716
Q04726	TLE3			1.07179	-0.02853									0.521628	0.550158	0.516942	0.386828	0.412483
Q6ZRP7	QSOX2	0.187337	-0.140857						-0.479361					-0.144294	0.192467	0.531622	0.393794	0.404731
Q9NSB2	KRT84			2.35921	-0.240188									1.05951	1.2997	0.564591	0.414033	0.382965
Q92791	LEPREL4						-0.288915		0.0400612					-0.124427	0.164488	0.587715	0.42254	0.374132
Q9H3N1	TMX1	0.336689	0.12174	0.192988	-0.29782	0.630053	-0.152695	-0.155662	-0.16478					0.0638142	0.11126	0.584214	0.424182	0.372448
P61626	LYZ	0.529363	1.20715	0.237846	-0.66496				-3.56332					-0.450785	0.834188	0.617613	0.431349	0.365171
P49257	LMAN1	0.11477	-0.148889	0.339047	-0.278745	0.0905277	-0.0962834	-0.21817	-0.15655	-0.0441893	0.0908276			-0.0307654	0.05947	0.617402	0.435347	0.361164
Q8WVV4	POF1B	1.13727	0.485659				-0.703753		-2.71935					-0.450044	0.847017	0.632017	0.437244	0.359276
P14314	PRKCSH	0.386561	0.0538494	0.37722	0.0497089	-0.123619	-0.09956	-0.269152	-0.237356	0.0839184	0.152509			0.037408	0.0720631	0.616213	0.438727	0.357805
Q13162	PRDX4	0.0477739	-0.176687	0.402373	0.0702971		0.0143652	-0.454348	-0.535375	0.483704	0.766187			0.0686988	0.142991	0.643777	0.441218	0.355347
P46977	STT3A	-0.0177476	-0.149165	0.407692	-0.0292894	-0.0815446	-0.221731	-0.438333	-0.134488	0.295854	0.0159248			-0.0352828	0.076812	0.656883	0.44194	0.354637
P06865	HEXA						-0.0158874		0.06537					0.0247413	0.0406287	0.65178	0.442567	0.354021
Q7Z794	KRT77	0.35779	0.537926	0.60619	0.636784	-0.178577	-0.771426	-0.0560135	-1.74541	0.330397	-0.783812			-0.106615	0.246684	0.675771	0.446456	0.350222
P14923	JUP	0.794657	0.450008	0.05569	-0.012866		-0.580616		-1.66746					-0.160098	0.355949	0.6717	0.4478	0.348916
Q9C075	KRT23	0.450948	0.0786656					0.278819	-1.54355					-0.183779	0.459595	0.71602	0.468823	0.328991
Q6UXH1	CRELD2							0.182992	-0.068169					0.0574116	0.125581	0.727018	0.471811	0.326232
Q13510	ASAH1	0.429941	0.27477						-1.14732					-0.147536	0.501895	0.79649	0.494994	0.3054
Q13724	MOGS	0.154051	-0.0963244	0.274004	-0.270681		0.0036332	0.244888	-0.155801					0.0219671	0.0790172	0.79034	0.49537	0.30507
P02786	TFRC					0.0939218	-0.479981	0.206458						-0.0598668	0.212554	0.804676	0.495879	0.304624
Q14126	DSG2			0.464146	-0.249912									0.107117	0.357029	0.814439	0.497713	0.303021
P11047	LAMC1	0.480613	-0.0238944				-0.12287		-0.159693					0.0435389	0.148486	0.788468	0.498457	0.302373
P48668	KRT6C			0.835614	0.289678			-0.294039	-0.343811		-0.945623			-0.0916363	0.303236	0.777565	0.500188	0.300867
P07686	HEXB	0.289293	0.114948				0.0341723	-0.211345	-0.406684					-0.0359231	0.122816	0.784453	0.500231	0.300829
Q07065	CKAP4	0.23175	0.0610846	0.372134	-0.129551	0.339378	-0.141939	-0.303031	-0.649776					-0.0274937	0.123637	0.830371	0.503255	0.298212
O95302	FKBP9	0.563765	0.0995021					-0.316535	-0.1963					0.037608	0.19596	0.860063	0.50457	0.297078
P67812	SEC11A			0.224033	-0.475337	0.370932	-0.154258	-0.151738		0.233341	0.101114			0.0211552	0.111493	0.855765	0.506098	0.295766
P50454	SERPINH1	0.156173	-0.274716	0.386204	0.0196468		0.139248	-0.0957353	-0.87881	0.386807	0.414547			0.0281516	0.137669	0.843079	0.506769	0.29519
Q99519	NEU1						0.150734	-0.21853	-0.212621	0.2895	0.0892939			0.0196755	0.101373	0.855565	0.510093	0.292351
P25786	PSMA1							-0.271125		0.182372				-0.0443765	0.226748	0.876964	0.510402	0.292088
P04439	HLA-A	0.0164531	-0.254715	0.298173	-0.11257	0.0242199	-0.0610673		-0.18765	-0.181533	-0.0891545			-0.0217462	0.170682	0.919324	0.530843	0.275034
O00469	PLOD2						-0.172025	0.162535						-0.00474498	0.16728	0.981947	0.541424	0.266462
Q9UIQ6	LNPEP						-0.076421	0.0658325						-0.00529428	0.0711268	0.952701	0.541587	0.266332
Q9Y6B6	SAR1B	0.127394	-0.131526											-0.00206585	0.12946	0.989842	0.541705	0.266237
Q5UCC4	EMC10	0.14682	-0.124861											0.0109798	0.13584	0.948654	0.5435	0.2648
Q8IV08	PLD3						-0.295549	-0.265863			0.606061			0.0148831	0.295713	0.964434	0.54404	0.264369
O14656	TOR1A	0.179282	0.00572385					-0.113933	-0.0647115					0.00159031	0.0641179	0.98177	0.545428	0.263263
Q8TEM1	NUP210	0.242141	-0.222992				-0.0314761							-0.00410894	0.134968	0.978478	0.547748	0.261419

## Sheet: 3-A2234D vs WT
		Log2 Fold-Change A2234D vs WT
Accession	Gene	Batch 10	Batch 11	Batch 12		Batch 13		Average	StError	P-Value	Q-Value	(-) Log 10 Q
Q13217	DNAJC3			0.690009	0.672977	0.558411	0.637171	0.639642	0.0292299	0.000208875	0.0149694	1.8248
P25786	PSMA1			-0.282719	-0.27047	-0.251167	-0.347934	-0.288073	0.0209841	0.000836378	0.0149851	1.82434
Q9UBS4	DNAJB11	0.580964	0.202911	0.730495	0.75476	0.52143	0.518543	0.551517	0.0811842	0.00105191	0.0150774	1.82167
Q32P28	LEPRE1			0.334687	0.372297	0.281907	0.382448	0.342835	0.0227592	0.000635096	0.0151717	1.81896
P11021	HSPA5	1.07795	0.632555	0.627433	0.59002	0.438192	0.390501	0.626109	0.0993869	0.00148273	0.0151803	1.81872
Q96CT7	CCDC124			-0.174817	-0.207953	-0.206098	-0.261064	-0.212483	0.017889	0.00128317	0.0153268	1.81455
Q14697	GANAB	0.264825		0.259579	0.18699	0.134198	0.151866	0.199492	0.0269877	0.00178608	0.0160003	1.79587
Q9UBV2	SEL1L			0.638435	0.67428	0.421249	0.552011	0.571494	0.0562725	0.00203409	0.0161974	1.79055
Q9Y4L1	HYOU1			0.648693	0.61775	0.60523	0.475139	0.586703	0.0382934	0.000603903	0.0216399	1.66475
Q8IXB1	DNAJC10			0.301959	0.179759	0.17768	0.243649	0.225762	0.0296566	0.00470481	0.0259368	1.58608
P08236	GUSB			0.545579	0.539379			0.542479	0.00310013	0.00363808	0.0260729	1.58381
Q99470	SDF2			0.576566	0.420484	0.303577	0.47104	0.442917	0.056695	0.00436614	0.0260756	1.58377
O60568	PLOD3			0.263617	0.240093	0.129088	0.23142	0.216054	0.029776	0.00540078	0.0276468	1.55835
P14314	PRKCSH			-0.303405	-0.302775	-0.454831	-0.490306	-0.387829	0.0494575	0.00431903	0.0281392	1.55069
P19013	KRT4					-2.51213	-2.46018	-2.48615	0.025974	0.00665083	0.0317762	1.4979
Q13438	OS9			1.10152	1.04694	0.568032	0.602657	0.829789	0.141745	0.009937	0.033912	1.46965
O75306	NDUFS2			-0.847059	-0.797699	-0.474239	-0.450994	-0.642498	0.10445	0.00864431	0.0344172	1.46322
P14625	HSP90B1	0.441962	0.426209	0.46044	0.4009	0.264542	-0.0319392	0.327019	0.0772581	0.00822606	0.0346785	1.45994
P06280	GLA			0.257249	0.190436	0.103468	0.191781	0.185734	0.0315447	0.00977743	0.0350358	1.45549
P13667	PDIA4	0.456828	0.216124	0.549624	0.498253	0.216973	0.0713979	0.334867	0.0785504	0.00799131	0.0357944	1.44618
Q14525	KRT33B			-0.70702	-0.728953			-0.717986	0.0109665	0.00972297	0.0366744	1.43564
P30040	ERP29			-0.0918784	-0.119731	-0.203491	-0.234838	-0.162484	0.0338251	0.0171724	0.0372936	1.42837
Q9NZ08	ERAP1			0.434755	0.45143			0.443093	0.00833738	0.0119774	0.037321	1.42805
Q9P1Z2	CALCOCO1			0.580899	0.614188			0.597544	0.0166446	0.0177285	0.0373688	1.42749
P10909	CLU			-0.311629	-0.385465	-0.143946	-0.251341	-0.273095	0.0510429	0.0127716	0.0381374	1.41865
Q8IWF2	FOXRED2			0.690138	0.653902			0.67202	0.018118	0.0171595	0.0384301	1.41533
Q15084	PDIA6	0.555417	0.190188	0.472034	0.420766	0.169376	0.0610962	0.311479	0.080586	0.0118178	0.0384975	1.41457
P30101	PDIA3	0.356177	0.23258	0.147808	0.172974	0.106964	0.00520561	0.170285	0.0483769	0.0169198	0.0391157	1.40765
P67812	SEC11A			-0.0831722	-0.145131	-0.241529	-0.167844	-0.159419	0.032699	0.0164929	0.0393997	1.40451
Q9NYU2	UGGT1			0.534156	0.508622	0.259399	0.258223	0.3901	0.0759791	0.0143114	0.0394481	1.40397
O14657	TOR1B			0.168338	0.161153			0.164746	0.00359222	0.013879	0.0397866	1.40026
Q5VVQ6	YOD1			-1.68424	-1.60378			-1.64401	0.0402321	0.0155762	0.0398677	1.39938
O15160	POLR1C					-0.460897	-0.483239	-0.472068	0.0111708	0.0150619	0.0399791	1.39817
Q13751	LAMB3			0.377132	0.476844	0.148082	0.346493	0.337138	0.0688881	0.0163219	0.0403358	1.39431
Q01546	KRT76			-2.75569	-2.94859			-2.85214	0.0964464	0.0215194	0.0440635	1.35592
Q99519	NEU1			0.127291	0.137533			0.132412	0.00512103	0.024609	0.0489902	1.30989
Q15149	PLEC			-0.761557	-0.489738	-0.159073	-0.435703	-0.461518	0.123477	0.0333979	0.0629873	1.20075
Q9ULG6	CCPG1			0.817005	0.910833			0.863919	0.0469141	0.0345369	0.0634653	1.19746
P05090	APOD			-0.280742	-0.313901			-0.297322	0.0165795	0.0354629	0.0635378	1.19697
P13674	P4HA1			0.424933	0.494333	0.103428	0.279501	0.325549	0.0865177	0.032827	0.0635839	1.19665
Q96DZ1	ERLEC1			0.747653	0.659946			0.7038	0.0438536	0.0396164	0.0692482	1.15959
Q70UQ0	IKBIP			0.191417	0.166675			0.179046	0.0123706	0.0439154	0.0699394	1.15528
Q15293	RCN1			0.241896	0.278287	0.0664566	0.11226	0.174725	0.0507124	0.0410739	0.0700864	1.15437
O75882	ATRN			0.29415	0.33702			0.315585	0.0214347	0.0431732	0.07032	1.15292
Q9BZG8	DPH1					-0.266751	-0.307872	-0.287312	0.0205604	0.0454799	0.0708563	1.14962
Q9H0U3	MAGT1			0.337866	0.34971	0.0619174	0.162923	0.228104	0.0699418	0.0470838	0.0717945	1.14391
Q8N3F8	MICALL1			0.85155	0.975459			0.913505	0.0619545	0.04311	0.0718499	1.14357
P55268	LAMB2					0.184242	0.15405	0.169146	0.0150961	0.0566677	0.0828814	1.08154
Q29963	HLA-C			-0.165678	-0.0688397	-0.313535	-0.434665	-0.24568	0.0806187	0.0555406	0.0829253	1.08131
Q92734	TFG			0.85239	0.707981			0.780186	0.0722044	0.0587504	0.0842089	1.07464
P30533	LRPAP1					-0.318852	-0.388796	-0.353824	0.034972	0.0627198	0.0848098	1.07155
Q02809	PLOD1			0.263699	0.202901	0.0123789	0.143146	0.155531	0.0536891	0.0626605	0.086359	1.06369
Q96AY3	FKBP10			-0.143256	-0.488248	-0.137725	-0.183875	-0.238276	0.0839568	0.0657506	0.0872616	1.05918
O75718	CRTAP			0.498547	0.428546	0.0549664	0.203716	0.296444	0.102146	0.0623931	0.0876766	1.05712
Q6UXH1	CRELD2					-0.277896	-0.222865	-0.250381	0.0275157	0.069682	0.0907978	1.04192
Q8WUH2	TGFBRAP1			-0.275689	-0.216819			-0.246254	0.0294353	0.0757372	0.0935833	1.0288
Q9BRK5	SDF4			0.643997	0.812881			0.728439	0.0844421	0.0734703	0.0940245	1.02676
Q92626	PXDN			0.418286	0.329718			0.374002	0.0442837	0.0750297	0.0943355	1.02532
Q8NBP0	TTC13			0.345754	0.458037			0.401896	0.0561419	0.0883593	0.0959457	1.01797
Q9UJA5	TRMT6			-0.514967	-0.40067			-0.457819	0.0571484	0.0790588	0.0960319	1.01758
Q08380	LGALS3BP			0.000932116	0.0755691	0.0323543	0.0825716	0.0478568	0.0191819	0.0881026	0.0971388	1.01261
P54920	NAPA					-0.405454	-0.54458	-0.475017	0.069563	0.0925707	0.0975623	1.01072
Q5T5U3	ARHGAP21			0.850453	0.644253			0.747353	0.1031	0.0872731	0.0977277	1.00998
P46734	MAP2K3			0.368656	0.275194			0.321925	0.0467309	0.0917712	0.0981632	1.00805
Q92871	PMM1			-0.15151	-0.19937			-0.17544	0.0239302	0.0863032	0.0981756	1.008
P20930	FLG			-0.745252	-0.567245			-0.656249	0.0890034	0.0858176	0.0991978	1.0035
Q8IV08	PLD3			0.320776	0.21895			0.269863	0.0509128	0.11871	0.100089	0.999613
Q5D862	FLG2			-1.26342	-1.27045	0.105624	-0.843742	-0.817995	0.323632	0.0856076	0.100577	0.9975
Q9HCN8	SDF2L1			0.708987	0.503693	0.0647176	0.0933716	0.342692	0.157988	0.118557	0.101149	0.995037
P07686	HEXB					-0.0798785	-0.0582489	-0.0690637	0.0108148	0.0988863	0.101241	0.994645
Q8NBJ5	COLGALT1			0.299667	0.22647	-0.0174727	0.180056	0.17218	0.067842	0.0848311	0.101326	0.994279
Q9Y6B6	SAR1B					-0.304816	-0.416437	-0.360626	0.0558103	0.0977474	0.101525	0.993427
Q8NBJ7	SUMF2			0.309667	0.265444	0.0461463	0.0389429	0.16505	0.0713174	0.103622	0.10173	0.992552
Q86TM6	SYVN1			-0.111462	-0.162935			-0.137199	0.025736	0.118047	0.101928	0.991706
P48163	ME1			-0.635901	-0.440633			-0.538267	0.0976339	0.114232	0.102333	0.989986
Q14696	MESDC2			0.418818	0.321155	0.0855134	0.0122575	0.209436	0.0959853	0.117134	0.102373	0.989815
Q9BS26	ERP44	0.381243	0.00275993	0.0930839	0.132675	-0.0196231	0.108415	0.116426	0.0584325	0.102923	0.102446	0.989503
Q96L58	B3GALT6					0.252573	0.173985	0.213279	0.0392939	0.115988	0.102623	0.988754
Q14847	LASP1					-0.180175	-0.130074	-0.155124	0.0250507	0.101926	0.102884	0.987654
O60613	SEP15			0.289477	0.416848			0.353163	0.0636859	0.113581	0.103038	0.987004
Q08188	TGM3			-0.908951	-0.815583	0.00183189	-0.247489	-0.492548	0.220266	0.111359	0.103646	0.984447
O14656	TOR1A					-0.132032	-0.0919148	-0.111974	0.0200588	0.112846	0.103683	0.984291
Q00535	CDK5					0.240906	0.168818	0.204862	0.0360439	0.110874	0.104552	0.980668
Q8IVL6	LEPREL2			0.154788	-0.00669424	0.297746	0.462795	0.227159	0.10018	0.108173	0.104762	0.979795
Q9BVS5	TRMT61B					-0.636467	-0.446747	-0.541607	0.0948596	0.110381	0.105475	0.97685
Q05707	COL14A1			0.270743	0.179496			0.22512	0.0456237	0.127296	0.10608	0.974367
O43405	COCH			0.67417	0.705817	0.0382124	0.0713923	0.372398	0.183603	0.135568	0.111675	0.952044
P46977	STT3A			-0.00703925	-0.0316104	-0.264716	-0.264679	-0.142011	0.0710103	0.139344	0.113481	0.945077
Q96I25	RBM17			-0.211613	-0.128121			-0.169867	0.041746	0.153413	0.115733	0.936543
Q6GYQ0	RALGAPA1			0.892773	0.542637			0.717705	0.175068	0.152315	0.116126	0.935069
P58166	INHBE			0.233405	0.381917			0.307661	0.0742558	0.150769	0.116184	0.934855
P61626	LYZ					-0.43221	-0.691982	-0.562096	0.129886	0.144569	0.116413	0.933998
P35908	KRT2			-1.8416	-1.7106	0.418658	-0.874858	-1.0021	0.519735	0.149444	0.116415	0.933992
O15460	P4HA2			0.289704	0.471069			0.380387	0.0906826	0.148987	0.117334	0.930577
Q6UW63	KDELC1			0.457061	0.371533	0.0560677	-0.0169976	0.216916	0.116248	0.158886	0.11739	0.930368
O00468	AGRN			0.418559	0.285656	-0.0866421	0.185712	0.200821	0.107032	0.157274	0.117409	0.930298
P13645	KRT10			-1.70589	-1.46867	0.451247	-1.02656	-0.937467	0.483831	0.14806	0.1179	0.928486
Q8N766	EMC1			-0.0861703	0.0326415	-0.158201	-0.304589	-0.12908	0.0705021	0.164528	0.120318	0.919669
Q7Z794	KRT77			-1.29618	-1.03315	0.33014	-0.558995	-0.639547	0.357407	0.171491	0.121685	0.914764
P14543	NID1			0.132573	0.0745361			0.103554	0.0290182	0.173934	0.122208	0.912899
Q92824	PCSK5			1.0937	1.15576	-0.0393532	0.0832263	0.573335	0.319583	0.170701	0.122336	0.912446
Q9BWS9	CHID1			0.292547	0.266811	-0.0432282	0.0656237	0.145439	0.080797	0.169672	0.122826	0.910709
Q9NQW6	ANLN			-0.0865525	0.0684967	-0.437284	-0.633464	-0.272201	0.160287	0.188033	0.130832	0.883287
P22735	TGM1			-0.287034	-0.232488	0.144013	-0.410612	-0.19653	0.119473	0.198523	0.136803	0.863905
O60518	RANBP6					0.122668	0.242506	0.182587	0.0599192	0.201869	0.137784	0.860803
Q96FX7	TRMT61A			-0.204461	-0.098203			-0.151332	0.0531287	0.214943	0.143965	0.841743
Q3B7T1	EDRF1					0.108532	0.0523117	0.0804219	0.0281102	0.21407	0.144733	0.839433
Q9BTY2	FUCA2					0.247324	0.528149	0.387737	0.140412	0.221189	0.146777	0.833343
O75477	ERLIN1			0.403385	0.467517	-0.10612	0.054404	0.204796	0.137764	0.233831	0.153742	0.813208
Q96KA5	CLPTM1L			0.099806	0.238383			0.169095	0.0692886	0.247577	0.1613	0.792364
P80303	NUCB2			-0.078554	-0.199023			-0.138789	0.0602347	0.260678	0.166803	0.777797
Q96EB1	ELP4			-0.153119	0.111363	-0.132901	-0.285348	-0.115002	0.0826803	0.258462	0.166875	0.777609
P61457	PCBD1			-0.0863524	0.262725	-0.735076	-1.02804	-0.396686	0.294992	0.271342	0.17209	0.764245
P11802	CDK4			0.418776	1.1334			0.776086	0.35731	0.274682	0.17268	0.762758
Q13247	SRSF6			0.119058	0.098604	3.03098	0.478053	0.931674	0.705172	0.278165	0.173349	0.761078
P48745	NOV					0.0985265	0.286755	0.192641	0.0941142	0.289308	0.178739	0.74778
Q9NYU1	UGGT2			0.362487	0.307008	-0.106352	0.0112496	0.143598	0.113507	0.29517	0.180802	0.742797
Q14126	DSG2					-0.0715344	-0.237032	-0.154283	0.0827488	0.313407	0.190346	0.720457
O75153	CLUH			-0.0651918	0.175472	-0.31406	-0.524908	-0.182172	0.151783	0.31619	0.190422	0.720282
Q8NBS9	TXNDC5		0.00534489	0.225184	0.189627	-0.122181	0.060383	0.0716716	0.0630813	0.319335	0.190714	0.719618
P39656	DDOST			0.0814045	-0.0180527	-0.291879	-0.147947	-0.0941184	0.0809326	0.328957	0.194837	0.710329
Q96JB5	CDK5RAP3			0.0578567	0.118955	-0.319557	-0.498286	-0.160258	0.148653	0.359965	0.209736	0.678328
Q9BYG3	NIFK			-0.035373	-0.155438			-0.0954055	0.0600325	0.357551	0.210037	0.677705
P27797	CALR		-0.0125342	0.202464	0.140716	0.200362	-0.165874	0.0730268	0.0713948	0.364199	0.210491	0.676766
Q8TC07	TBC1D15			0.0850348	0.0724508	-0.225519	-0.464937	-0.133243	0.131811	0.386537	0.221615	0.654402
O43852	CALU			0.108236	0.12447	-0.354764	-0.530541	-0.16315	0.165345	0.396529	0.223763	0.650211
P23284	PPIB	0.270613		0.113077	0.0733704	-0.00226437	-0.135476	0.063864	0.0668457	0.393481	0.223805	0.650129
Q9P2E5	CHPF2			0.742731	0.785354	-0.250077	-0.19205	0.271489	0.284755	0.410718	0.229959	0.638349
Q9BZQ6	EDEM3			0.591367	0.549618	-0.1199	-0.216806	0.20107	0.214371	0.417463	0.23014	0.638008
Q13724	MOGS			0.267669	0.243304	-0.115875	-0.0300633	0.0912586	0.0965495	0.414288	0.23016	0.63797
P27824	CANX	0.362316	-0.460603	0.0337632	0.0135205	-0.259563	-0.289263	-0.0999715	0.120531	0.444644	0.243253	0.613942
P04439	HLA-A			0.0798033	0.13901	-0.287737	-0.343212	-0.103034	0.123766	0.466205	0.253117	0.59668
P07942	LAMB1			0.448145	0.403349	-0.200529	-0.108049	0.135729	0.168751	0.480048	0.256742	0.590503
Q8TB52	FBXO30			0.273596	0.278014	-0.0258782	-0.170335	0.0888494	0.111898	0.485192	0.257571	0.589103
P07339	CTSD			0.253075	-0.249631	-0.0562051	-0.403929	-0.114173	0.14158	0.479003	0.25811	0.588196
P30532	CHRNA5					-0.0108048	0.335474	0.162335	0.17314	0.520497	0.274281	0.561804
Q9H3N1	TMX1			0.216636	-0.019917	-0.251611	-0.265893	-0.0801963	0.113875	0.532022	0.278308	0.555474
Q02818	NUCB1			0.00646523	-0.0656647			-0.0295998	0.036065	0.562479	0.290007	0.537591
Q12797	ASPH			0.324418	0.406159	-0.182723	-0.153062	0.0986979	0.154936	0.569394	0.291476	0.535398
P68366	TUBA4A			-0.135368	0.442318	-0.186458	0.281996	0.100622	0.154854	0.56215	0.291938	0.53471
Q5JPE7	NOMO2			0.321228	0.324361	-0.174242	-0.135285	0.0840156	0.13809	0.585886	0.293626	0.532206
Q07065	CKAP4			0.261334	0.154703	-0.0783676	-0.118178	0.0548729	0.0914203	0.590669	0.293967	0.531701
Q8TCJ2	STT3B					-0.246663	0.0315637	-0.10755	0.139113	0.581023	0.295319	0.529708
P06733	ENO1	3.79961		-0.301568	-0.386405	-0.156702	-0.49971	0.491044	0.829033	0.585503	0.2955	0.529442
P15151	PVR					-0.0796587	0.493645	0.206993	0.286652	0.601852	0.297467	0.526561
P11047	LAMC1			0.312197	0.309047	-0.145687	-0.175176	0.0750952	0.136116	0.61959	0.302068	0.519896
O00458	IFRD1					-0.182714	0.969889	0.393587	0.576301	0.618541	0.303622	0.517667
Q86YB8	ERO1LB			0.308783	0.303253	-0.743095	-0.435194	-0.141563	0.265947	0.63142	0.305755	0.514626
Q8TEM1	NUP210			0.179851	0.212908	-0.203342	0.00517081	0.048647	0.0955619	0.645787	0.310614	0.507779
Q5XKE5	KRT79			2.05143	-0.529149			0.761143	1.29029	0.660707	0.313581	0.503651
Q6ZRP7	QSOX2			-0.171262	0.0434767			-0.0638927	0.107369	0.658269	0.314506	0.50237
Q14257	RCN2			0.158958	0.19517	-0.295694	-0.286201	-0.0569419	0.135319	0.70223	0.331095	0.480047
O95302	FKBP9			0.0225045	-0.00782163			0.00734143	0.0151631	0.712948	0.333952	0.476316
P50454	SERPINH1			-0.0405435	0.00632986	0.0523284	-0.0562139	-0.00952479	0.0245276	0.72369	0.334609	0.475462
O75683	SURF6			-0.517928	-0.336564	-0.20028	0.648712	-0.101515	0.2584	0.720674	0.335379	0.474465
Q86YZ3	HRNR			-1.19238	-1.1703	0.956488	0.559938	-0.211563	0.565739	0.733301	0.33688	0.472525
Q9Y2B0	CNPY2			0.166146	0.116097	-0.190013	-0.235113	-0.0357208	0.103022	0.75169	0.343128	0.464544
P02786	TFRC			0.328305	0.358958	-0.259374	-0.206489	0.0553499	0.166906	0.76199	0.345628	0.46139
P49257	LMAN1			0.0581762	0.0977641	-0.144504	-0.0816933	-0.0175643	0.0572011	0.778876	0.348872	0.457334
P55072	VCP	0.249431	-0.208334	-0.0539458	-0.0828627	0.0309431	-0.0481781	-0.0188243	0.0623292	0.7748	0.349228	0.456891
Q8NFQ8	TOR1AIP2			0.182108	0.191473	-0.191244	-0.329097	-0.0366898	0.132073	0.799212	0.355757	0.448847
Q9NZT1	CALML5			-0.417345	-0.578256	1.50124	-0.0158571	0.122445	0.474566	0.813084	0.359697	0.444063
O00469	PLOD2			0.310913	0.29217	-0.179846	-0.269706	0.0383825	0.153086	0.818218	0.359748	0.444002
Q14574	DSC3			-0.041958	0.0615506			0.00979629	0.0517543	0.880907	0.384949	0.414597
P07237	P4HB		0.0996827	0.084137	0.0434126	-0.0633926	-0.140776	0.00461269	0.0461685	0.925223	0.401865	0.39592
Q9BSJ2	TUBGCP2			-0.125791	0.150149			0.012179	0.13797	0.943949	0.402677	0.395044
P48594	SERPINB4			-1.09428	1.31808			0.111901	1.20618	0.941108	0.403869	0.39376
Q13162	PRDX4			0.337339	0.331439	-0.232228	-0.376492	0.0150143	0.186732	0.940978	0.406246	0.391211
P48668	KRT6C			1.00222	-0.751405	0.18007	-0.432045	-0.00028905	0.386021	0.99945	0.421337	0.375371
Q9BXW9	FANCD2					-0.150396	0.152144	0.000874238	0.15127	0.996321	0.422503	0.37417

## Sheet: 4-C1264R vs WT
		Log2 Fold-Change C1264R vs WT
Accession	Gene	Batch 4	Batch 5	Batch 6	Batch 7	Batch 8	Batch 9	Batch 10	Batch 11	Batch 12		Batch 13		Average	StError	P-Value	Q-Value	(-)Log 10 Q
P04439	HLA-A	-0.138902	-0.398377		-0.764011	-0.335855	-0.661491			-0.268552	-0.424969	-0.403803	-0.167016	-0.395886	0.0692436	0.000445416	0.00786901	2.10408
P11021	HSPA5	0.198862	0.522983	0.390834	-0.0775519	0.706487	0.457081	0.628443	0.499232	0.34717	0.225454	0.218736	0.305606	0.368611	0.061923	9.55444e-05	0.00843975	2.07367
Q8NBJ7	SUMF2		0.0922131							0.101517	0.0882724	0.0816112	0.130018	0.0987264	0.00846057	0.000308351	0.00907922	2.04195
P46977	STT3A	-0.45956	-0.459842	-0.428742	-0.804611	-0.174877	-0.58768			-0.221135	-0.35834	-0.246567	-0.0393284	-0.378068	0.0699296	0.00042939	0.00948236	2.02308
Q9NYU2	UGGT1	0.129979	0.236639	0.509368	0.200316	0.480598	0.149378			0.260654	0.338011	0.159303	0.133236	0.259748	0.0442711	0.000238587	0.0105376	1.97726
Q8IXB1	DNAJC10	0.391682	0.771877	0.698368	0.381475	0.423329	0.281796			0.0275356	0.089647	0.342539	0.280235	0.368848	0.0734268	0.000715819	0.0105384	1.97722
Q32P28	LEPRE1	0.386904	0.365763	0.508615	0.288969	0.57427	0.100977			0.0226258	0.143551	0.134208	0.128153	0.265404	0.059331	0.00154736	0.0151871	1.81853
Q8N766	EMC1		-0.382757	-0.0206489	-0.37946					-0.351825	-0.36393	-0.281393	-0.196362	-0.282339	0.0504448	0.00138468	0.0152892	1.81561
P10909	CLU		-0.234268	-0.420027	-0.167862		-0.724674			-0.248556	-0.719861	-0.403882	-0.276658	-0.399474	0.0764902	0.00122239	0.0154254	1.81176
Q8IV08	PLD3		-0.513097	-0.340825			-0.433882			-0.257288	-0.23185			-0.355388	0.0529767	0.00256999	0.0162154	1.79007
P06733	ENO1		-0.902546	-0.662519	-0.932381	-0.534989	-0.888133	0.214445		-0.251334	-0.652504	-0.397602	-0.141921	-0.514948	0.118288	0.0018412	0.016264	1.78877
Q29865	HLA-C				-0.877881	-0.257857	-0.779092							-0.407669	0.0604273	0.00251636	0.0170983	1.76705
P13667	PDIA4	0.429477	1.21805	0.333693	-0.128318	0.887779	0.505131	1.0335	0.136082	0.454197	0.348614	0.178587	0.127275	0.460339	0.115432	0.00212955	0.017101	1.76698
Q8TCJ2	STT3B	-0.192103	-0.206122	-0.25116	-0.32793							-0.0552176	-0.210321	-0.207142	0.0364444	0.00234899	0.0172912	1.76218
Q9UBS4	DNAJB11	0.660992	0.736952	0.614778	-0.445302	0.792996	0.447666	0.773417	-0.177831	0.442674	0.417397	0.325175	0.255692	0.403717	0.110122	0.0037149	0.0218766	1.66002
Q8NFQ8	TOR1AIP2		-0.582411							-0.241991	-0.229327	-0.428275	-0.441184	-0.384638	0.0665904	0.00446107	0.0218923	1.65971
Q8TC07	TBC1D15									-0.257077	-0.300929	-0.262901	-0.158005	-0.244728	0.030499	0.00404121	0.0223109	1.65148
P80303	NUCB2									-0.436604	-0.430648			-0.433626	0.00297807	0.00437213	0.0227179	1.64363
P39656	DDOST	0.0618895	-0.321904	-0.212098			-0.51191			-0.191448	-0.28447	-0.230307	-0.138343	-0.228574	0.0576748	0.00543973	0.02529	1.59705
Q96JB5	CDK5RAP3									-0.403063	-0.308831	-0.567251	-0.278955	-0.389525	0.0648762	0.00925477	0.0291966	1.53467
P14625	HSP90B1	0.308407	0.788883	0.0771925	-0.162693	0.620101	0.145348	0.74776	0.248008	0.231849	0.090788	0.0620374	0.087495	0.270431	0.0858155	0.00922057	0.0301661	1.52048
Q15293	RCN1	0.301017	0.396412	0.365474	0.0906838	0.365801	0.0800434			-0.078889	0.0770452	0.0516179	0.0976095	0.174681	0.0525971	0.00892433	0.0303198	1.51827
P48163	ME1		-0.800671							-0.628952	-0.874101			-0.767908	0.0726398	0.00882977	0.0311985	1.50587
O15160	POLR1C		-0.535824									-0.555955	-0.406961	-0.49958	0.0466727	0.00861537	0.0317094	1.49881
Q13247	SRSF6		-0.328638		-1.07307					-0.346361	-0.403752	-1.37503	-0.721748	-0.708101	0.177544	0.0104441	0.0318126	1.4974
O75306	NDUFS2		-1.29028		-1.56281					-0.977075	-0.963136	-0.40264	-0.220743	-0.902781	0.208988	0.00757215	0.0318511	1.49688
Q9H3N1	TMX1	0.109622	-0.236295	-0.357145	-0.633506					-0.270046	-0.323964	-0.330752	-0.160801	-0.275361	0.0735912	0.00724599	0.0320031	1.49481
Q13438	OS9	0.327787	0.083518	1.01155		0.28457				0.251492	0.64694	0.247403	0.223824	0.384635	0.105911	0.00837901	0.0321803	1.49241
P23284	PPIB	0.385499	0.648397	0.13724	-0.149581	0.49385	0.222847	0.392886		0.105724	0.0629487	0.137478	0.0632412	0.227321	0.0692665	0.00826332	0.0331785	1.47914
P49257	LMAN1	-0.140353	-0.195254	-0.153576	-0.405202	0.191582	-0.504366			-0.170039	-0.151245	-0.178187	-0.12608	-0.183272	0.0577576	0.011309	0.0332988	1.47757
Q9Y4L1	HYOU1	0.412162	0.484967	0.238238	-0.259544	0.476143	0.125255			0.158313	0.156354	0.21893	0.111021	0.212184	0.0692128	0.0134477	0.0383187	1.41659
Q9UBV2	SEL1L		0.11322	0.994279	-0.0320203					0.555704	0.604412	0.365654	0.396858	0.428301	0.127584	0.0152861	0.0385791	1.41365
Q69YL0	NCBP2AS2	-0.463259	-0.632724		-0.436183									-0.510722	0.0614998	0.0141924	0.0391769	1.40697
Q86TM6	SYVN1									-0.137165	-0.130736			-0.13395	0.00321469	0.0152754	0.0396861	1.40136
Q8TEM1	NUP210		-0.319472							-0.235751	-0.130092	-0.0483281	-0.259774	-0.198684	0.0484806	0.0148749	0.0398165	1.39994
Q15084	PDIA6	0.143341	1.19301	0.402495	0.102667	0.743598	0.340953	0.693284	-0.290057	0.33683	0.175853	0.0445107	0.000231386	0.323893	0.114739	0.0165828	0.0406893	1.39052
Q14697	GANAB	-0.0398313	0.295228	-0.00103672	-0.100906	0.510425	0.012718	0.464253		0.152867	0.12382	0.255507	0.175672	0.168065	0.0602491	0.0191361	0.044483	1.35181
Q96KA5	CLPTM1L		-0.15536							-0.210543	-0.13265			-0.166184	0.023128	0.0188234	0.0449388	1.34738
Q8IWF2	FOXRED2	0.388109		0.678474						0.210693	0.402727			0.420001	0.0965806	0.0224559	0.0508616	1.29361
Q3B7T1	EDRF1											0.117715	0.108194	0.112954	0.0047605	0.0268147	0.0526363	1.27871
Q5D862	FLG2		-0.235196	0.295336	-2.38471	-0.159847				-1.48357	-0.80705	-1.34916	-0.650569	-0.846845	0.305121	0.0274779	0.0527655	1.27765
P30101	PDIA3	0.507424	1.33354	0.177604	-0.0698011	0.778068	0.421747	0.895891	-0.305604	0.166821	0.0351659	0.0455009	0.158183	0.345378	0.13417	0.0258572	0.0531174	1.27476
Q96CT7	CCDC124		-0.71792	-0.511778	-1.58599					-0.229758	-0.572263	-0.307027	-0.0429656	-0.566814	0.190245	0.0246562	0.0531212	1.27473
O00458	IFRD1											-0.217273	-0.236263	-0.226768	0.00949468	0.0266394	0.0534806	1.2718
P07339	CTSD		-0.496264	-0.318367	-2.30395					-0.66427	-0.895357	-0.600836	-0.259284	-0.791191	0.264805	0.0243888	0.0538586	1.26874
Q08188	TGM3	-0.0411071	-0.248897	-0.257746	-2.55656	-0.113466	-0.593003			-0.815123	-0.757429	-0.658506	-0.168059	-0.62099	0.232721	0.0256903	0.0540312	1.26736
O75718	CRTAP		0.266372	0.574191	0.0941613					0.201387	0.253581	0.0347219	-0.0283771	0.199434	0.0752724	0.0380543	0.0715205	1.14557
Q86YZ3	HRNR			0.525557	-0.69353	-0.68831				-0.642162	-0.98955	-0.61991	-0.245599	-0.479072	0.186483	0.0423926	0.0720131	1.14259
P48668	KRT6C			0.541172	-1.11293		-0.53283			-1.47093	-1.22262	-0.521578	-0.284728	-0.657778	0.258118	0.0435865	0.0726442	1.1388
O14657	TOR1B		-0.605861	-0.664423						-0.27383	-0.158415			-0.425632	0.123812	0.0413042	0.0729707	1.13685
P27824	CANX	-0.233245	0.0304363	-0.450203	-0.414344	-0.0849996	-0.361981	0.697075	-0.820012	-0.227489	-0.378357	-0.418962	-0.231	-0.24109	0.104902	0.0421621	0.0730259	1.13652
O60613	SEP15		0.360239			0.527285	-0.0333882			0.396824	0.195368			0.289266	0.0964836	0.0400176	0.0736435	1.13287
P25786	PSMA1			-0.0770646		0.0261539				-0.258936	-0.648692	-0.426809	-0.237495	-0.270474	0.0990127	0.0411965	0.0742658	1.12921
Q8N3F8	MICALL1									0.395378	0.457013			0.426196	0.0308177	0.0459533	0.0751705	1.12395
Q6ZRP7	QSOX2				-0.706986					-0.425388	-0.332881			-0.488419	0.112499	0.0491733	0.077565	1.11033
P22735	TGM1		-0.605878	0.434272	-2.70731		-0.493043			-1.11174	-0.608626	-0.802307	-0.207388	-0.762752	0.32091	0.0491096	0.0788731	1.10307
Q99519	NEU1		-0.236483	-0.10941	-0.702198	0.0954207	-0.614841			-0.0506059	-0.247881			-0.266571	0.110701	0.0527148	0.0816925	1.08782
P55072	VCP	-0.145323	0.186094	-0.731623	-0.964518	-0.0186723	-0.469697	0.337378	-0.265683	-0.0548552	-0.356053	-0.210984	-0.0373185	-0.227605	0.105914	0.0547454	0.0819635	1.08638
Q96I25	RBM17		-1.12159							-0.562764	-0.567139			-0.750497	0.18555	0.056037	0.082499	1.08355
P13645	KRT10									-1.58891	-1.21274	-1.00404	-0.0949613	-0.975163	0.317374	0.0544511	0.0829284	1.0813
P11047	LAMC1		-0.260218		-0.259343					-0.0860382	0.0902953	-0.214526	-0.0793619	-0.134865	0.0558915	0.0606402	0.0878123	1.05644
Q8WUH2	TGFBRAP1									-0.551685	-0.449195			-0.50044	0.0512447	0.064963	0.0896625	1.04739
P35908	KRT2									-1.48418	-0.976159	-0.948924	-0.0463188	-0.863897	0.299029	0.0630643	0.0898496	1.04648
Q7Z794	KRT77	0.426077	-0.801169	-0.185564	-2.0867	0.220932	-0.257547			-1.38902	-0.0690016	-0.713069	-0.191671	-0.504674	0.241746	0.0664395	0.0902895	1.04436
Q15149	PLEC				-2.68413					-0.662401	-1.11424	-0.641809	-0.263848	-1.07329	0.424658	0.0648432	0.0909177	1.04135
P02786	TFRC	-0.130975	-0.851762	-0.0212772						-0.118619	-0.0200832	-0.422463	-0.16367	-0.246979	0.112953	0.0714129	0.0955778	1.01964
P07686	HEXB		-0.314485	-0.309213	-0.738759							-0.222606	0.0509535	-0.306822	0.126833	0.0728331	0.0960237	1.01762
Q5XKE5	KRT79		-1.43846							-0.847179	-0.509961			-0.931866	0.271358	0.0753387	0.0978665	1.00937
Q29963	HLA-C		-0.474312							-0.533841	-0.426296	-0.42436	-0.17954	-0.638277	0.192336	0.0800514	0.0982112	1.00784
P48745	NOV											-0.176899	-0.22793	-0.202414	0.0255159	0.0798296	0.0993186	1.00297
P48594	SERPINB4									-0.931267	-1.19335			-1.06231	0.131042	0.0781359	0.100029	0.999874
P20930	FLG									-0.87733	-0.681746			-0.779538	0.0977918	0.0794479	0.100256	0.998891
O60518	RANBP6											-0.182518	-0.242126	-0.212322	0.0298038	0.0887829	0.107431	0.968869
Q9UJA5	TRMT6				-1.30035					-0.506858	-0.558125			-0.788445	0.256381	0.0914627	0.107723	0.967693
P67812	SEC11A	0.239525	-0.252309	-0.303147		0.12778	-0.419211			-0.0693133	-0.402905	-0.167726	-0.0652666	-0.145841	0.075746	0.0903595	0.107862	0.967133
Q9NQW6	ANLN									-0.125827	-0.0948924	-0.621311	-0.335425	-0.294364	0.121372	0.093723	0.108932	0.962843
Q96DZ1	ERLEC1		0.194802							0.586612	0.785793			0.522402	0.173599	0.0949607	0.108938	0.962822
P15151	PVR											0.0719827	0.0528974	0.06244	0.00954265	0.096547	0.109337	0.961231
P19013	KRT4											-1.68601	-2.38437	-2.03519	0.349176	0.108171	0.119439	0.922853
Q5VVQ6	YOD1									-0.918489	-0.651267			-0.784878	0.133611	0.107344	0.120026	0.920726
Q9NZT1	CALML5				-3.64101					-0.594985	-0.849376	-0.740105	-0.370334	-1.23916	0.605793	0.11025	0.120231	0.919983
Q13724	MOGS		0.000345459	0.11691	-0.56732					-0.115949	-0.0823636	-0.329533	-0.110532	-0.155492	0.0855394	0.118986	0.128176	0.892194
Q9H0U3	MAGT1		-0.443645	0.125005	-0.677759		-0.471173			0.140462	0.0069334	-0.150053	-0.0435626	-0.189224	0.107865	0.122826	0.130719	0.883663
P06280	GLA		-0.502827	-0.0303237						-0.0488862	-0.0720152	-0.0385091	-0.132061	-0.137437	0.0745922	0.124744	0.131179	0.882136
O00469	PLOD2		-0.361221	0.0798256						-0.0123376	-0.00373176	-0.263785	-0.223842	-0.130849	0.0716423	0.127353	0.132348	0.878284
Q14696	MESDC2	0.398674		0.0668632	0.276322					0.178046	0.115803	-0.0909232	-0.0971235	0.121094	0.0689943	0.129765	0.133286	0.875215
Q9HCN8	SDF2L1				1.27348		0.640236			0.387161	0.142516	-0.0608099	-0.109363	0.37887	0.212623	0.134867	0.135378	0.868452
Q13751	LAMB3	0.181986	-0.244995	0.791792	0.0419692					0.230324	0.339997	0.0560303	0.0447281	0.180229	0.10655	0.134582	0.136645	0.864407
O15460	P4HA2	0.39124	-0.0156959	0.236678	-0.163057					0.193094	0.205131			0.141232	0.0807475	0.140694	0.13964	0.85499
Q96FX7	TRMT61A									-0.648222	-0.399675			-0.523949	0.124274	0.148258	0.140819	0.85134
P27797	CALR	0.492598	1.01344	0.153696	-0.370299	0.66081	0.282604		-0.231486	0.0746342	-0.0551805	-0.0535314	0.10653	0.188529	0.121821	0.15276	0.14204	0.847589
Q5T5U3	ARHGAP21									0.127344	0.0786049			0.102974	0.0243693	0.147937	0.142041	0.847585
Q92791	LEPREL4		-0.274256		-0.45078									-0.362518	0.0882619	0.152039	0.142874	0.845048
Q12797	ASPH		-0.0872469							-0.0930684	0.0515977	-0.839813	-0.442919	-0.28229	0.161549	0.155489	0.143071	0.844448
O95302	FKBP9			-0.2024	-0.694436					-0.161617	-0.0503286			-0.277195	0.142744	0.147437	0.143116	0.844311
P14543	NID1			0.0500556	-0.946193					-0.225779	-0.556767			-0.419671	0.214914	0.145883	0.143182	0.844112
Q14126	DSG2											-0.424585	-0.251472	-0.338028	0.0865563	0.159585	0.145327	0.837654
Q9BWS9	CHID1	0.606135	0.595823							-0.0973139	0.0794531	-0.0301347	0.0977142	0.208613	0.127479	0.162673	0.146627	0.833786
P54920	NAPA				-1.93275							-0.576159	-0.489843	-0.999583	0.467247	0.165798	0.147934	0.829931
Q14525	KRT33B	0.216987					-0.338129			-1.13742	-1.04263			-0.575296	0.318635	0.168748	0.149061	0.826637
Q07065	CKAP4	0.00968047	-0.0984357	-0.373848	-0.943887					-0.0136086	0.00372077	-0.0240629	0.00704326	-0.179175	0.118357	0.173832	0.152031	0.818067
P50454	SERPINH1		-0.0138985	-0.1787	-1.34453	0.345005	-0.142467			-0.326822	-0.186881	-0.200352	0.0412127	-0.223048	0.154337	0.186407	0.161431	0.792014
Q86YB8	ERO1LB		-0.230422	0.384115			-0.388855			-0.0110711	-0.000341994	-0.440469	-0.787439	-0.21064	0.142717	0.190417	0.161732	0.791203
O75683	SURF6		-1.55843				0.0720363			-0.724272	-0.963876	-0.0567168	0.460132	-0.461854	0.306735	0.192487	0.161934	0.790663
Q9Y6B6	SAR1B											-0.803993	-0.425513	-0.614753	0.18924	0.190111	0.16304	0.787706
Q9BRK5	SDF4	0.403203		0.306945	-0.324121					0.256629	0.385873			0.205706	0.135097	0.202508	0.167179	0.776817
P61457	PCBD1									-0.00102137	0.0541059	-0.913102	-0.917933	-0.444488	0.272184	0.200966	0.167472	0.776059
Q08380	LGALS3BP	0.133161	-0.440392	-0.0222446	-0.466377	0.258676	-0.340521			-0.0939147	-0.0805081	0.0131988	0.00010627	-0.103882	0.0760197	0.204943	0.167623	0.775667
P68366	TUBA4A				-2.66514					-0.347472	-0.343759	-0.311898	0.0754147	-0.718571	0.493109	0.218786	0.175692	0.755249
Q05707	COL14A1									-0.209862	-0.0996536			-0.154758	0.0551041	0.217768	0.176479	0.753308
Q01546	KRT76			0.293077						-3.53322	-3.10048			-2.11354	1.20978	0.222741	0.177256	0.751399
P08236	GUSB			0.574718	-0.148544					0.125947	0.378011			0.232533	0.156747	0.234584	0.181768	0.740483
O43852	CALU		0.26502	0.100156	-0.148073	0.200002	-0.475028			-0.156532	-0.137056	-0.495794	-0.195507	-0.115868	0.0893136	0.230681	0.181936	0.740082
Q6UW63	KDELC1	0.767261	0.221614							0.136752	0.153206	-0.182329	-0.024667	0.17864	0.131954	0.233775	0.182744	0.738156
Q9NYU1	UGGT2	-0.253444	-0.0252982		-0.23761					-0.229809	0.298734	-0.106464	-0.103318	-0.093887	0.0729795	0.24568	0.188711	0.724203
Q02818	NUCB1				-1.13892					-0.469982	0.0139176			-0.53166	0.33422	0.252641	0.189124	0.723254
P51571	SSR4		-0.803252	-0.33447										-0.568861	0.234391	0.248816	0.189472	0.722456
Q9BVS5	TRMT61B											-0.455116	-0.187593	-0.321355	0.133761	0.251102	0.189578	0.722212
Q96EB1	ELP4									-0.252805	0.115436	-0.369906	-0.083089	-0.147591	0.105609	0.256673	0.190528	0.720042
P78385	KRT83	-0.0729849				2.08866	-0.31499		4.48775					1.54711	1.11925	0.260824	0.191996	0.716709
Q14257	RCN2	0.240953	0.192415	-0.0930574	-1.01755	0.172072	-0.168223			-0.0953185	-0.0502161	-0.423355	-0.128012	-0.137029	0.116262	0.268768	0.196208	0.707283
Q6UXH1	CRELD2			0.175893	-0.570521							-0.296109	-0.137879	-0.207154	0.155851	0.27583	0.196492	0.706656
O14656	TOR1A			0.0996536	-0.526834							-0.24985	-0.0421977	-0.179807	0.136127	0.278262	0.196638	0.706332
Q86Y46	KRT73			0.684523			1.82607							1.2553	0.570775	0.271677	0.196706	0.706182
O75153	CLUH		-0.48934	-0.793379	-1.13366					0.853981	-0.381925	0.106429	-0.210871	-0.292681	0.243262	0.274232	0.196942	0.705662
Q9BYG3	NIFK									-0.541738	-0.188302			-0.36502	0.176718	0.287034	0.201228	0.696312
P30532	CHRNA5											0.0134949	0.0406257	0.0270603	0.0135654	0.29583	0.204153	0.690044
Q6GYQ0	RALGAPA1									-0.478385	-0.160618			-0.319502	0.158883	0.293783	0.204337	0.689652
P58166	INHBE									-0.264971	-0.0830938			-0.174032	0.0909386	0.306542	0.209906	0.677975
Q14847	LASP1											-0.327342	-0.0994089	-0.213376	0.113967	0.312303	0.212206	0.673243
Q13162	PRDX4		0.0441343	-0.35288	-1.12301	0.474307	0.00191638			-0.00176389	0.069304	-0.358502	-0.114384	-0.151209	0.146877	0.333363	0.223084	0.651531
Q70UQ0	IKBIP		-0.630739							-0.0807304	-0.0194083			-0.243626	0.194364	0.33671	0.223629	0.650471
P61626	LYZ				-3.9007							-0.536354	-0.115791	-1.51761	1.19771	0.332694	0.224336	0.649101
Q92824	PCSK5									0.418837	0.846932	-0.10791	-0.116847	0.260253	0.232216	0.344026	0.226783	0.644389
P06865	HEXA		-0.292005		-0.0673072									-0.179656	0.112349	0.355778	0.232793	0.63303
Q9BS26	ERP44	0.0874773	-0.0463646	-0.27431	-0.43121	0.429935	-0.176782	0.352355	-0.61612	0.0346318	-0.0455423	-0.100207	-0.059563	-0.0704749	0.0847503	0.423342	0.272958	0.563905
Q13217	DNAJC3	-0.502855	0.67281	-0.958368	0.0593723	0.477106	0.183974			0.294997	0.375446	0.418482	0.294894	0.131586	0.156558	0.422399	0.274352	0.561692
Q9NZ08	ERAP1		-0.0918796							0.142504	0.235521			0.0953816	0.0974049	0.430728	0.275708	0.559551
Q8IVL6	LEPREL2		-0.365161	-0.0450532						-0.493512	-0.227397	0.30751	0.176095	-0.10792	0.127322	0.43534	0.276655	0.558062
P30533	LRPAP1											-0.231831	-0.0214751	-0.126653	0.105178	0.441196	0.278374	0.555372
O43405	COCH	0.911228	-0.324932	0.338558	-0.277294					0.247666	0.402014	-0.150885	-0.1749	0.121432	0.151527	0.449249	0.281445	0.550607
Q14574	DSC3									-0.361039	-0.0246376			-0.192838	0.168201	0.456624	0.28405	0.546605
Q8WVV4	POF1B		-0.156883		-3.6813									-1.91909	1.76221	0.472886	0.286107	0.543472
P25311	AZGP1	0.429532	-0.227263	0.0243553	-1.9455									-0.429719	0.523058	0.47154	0.28726	0.541725
P11802	CDK4		-0.684143							0.0803952	-0.0331861			-0.212311	0.238183	0.466781	0.288338	0.540098
P14923	JUP		-0.0702434		-2.25634									-1.16329	1.09305	0.480187	0.288548	0.539782
O76013	KRT36	0.474432					0.0115745							0.243003	0.231429	0.484472	0.289155	0.538869
Q99470	SDF2	1.28714					-0.276604			0.0791025	-0.0517282	0.0366976	-0.0109984	0.177268	0.227676	0.471439	0.289193	0.538813
Q9BTY2	FUCA2		-0.341971	0.787564								0.169429	0.0994675	0.178622	0.232411	0.498114	0.295302	0.529733
Q9BXW9	FANCD2											0.000630913	-0.174036	-0.0867027	0.0873336	0.502308	0.295804	0.528997
P14314	PRKCSH	-0.0596051	0.47315	-0.15438	-0.412517	0.258796	-0.19506			-0.131726	-0.0924367	-0.177237	-0.0383931	-0.052941	0.078684	0.517956	0.299038	0.524274
O75882	ATRN									-0.128513	0.00269084			-0.0629111	0.0656019	0.513328	0.300291	0.522458
Q9UHI8	ADAMTS1		-0.213113	0.47304	0.207909									0.155945	0.199772	0.516752	0.300305	0.522437
O00468	AGRN									-0.141101	-0.106376	-0.0747316	0.143249	-0.04474	0.0641118	0.535499	0.307159	0.512637
Q96L58	B3GALT6											0.00185789	-0.0206683	-0.0094052	0.0112631	0.557073	0.311444	0.50662
Q9ULG6	CCPG1		-0.369944							0.377127	0.645335			0.217506	0.303758	0.548279	0.31246	0.505206
Q92626	PXDN									-0.167519	0.0146825			-0.076418	0.0911006	0.555656	0.31263	0.504969
O75342	ALOX12B			0.195892	-2.35205									-1.07808	1.27397	0.552899	0.313073	0.504354
Q9BSJ2	TUBGCP2		-0.928406							0.22242	0.0125287			-0.231153	0.353853	0.580661	0.322589	0.49135
Q02809	PLOD1	0.30873	0.0414014	0.169477	-0.23207		-0.42197			-0.0502074	-0.0642898	-0.0838545	-0.00551751	-0.037589	0.0705795	0.608796	0.336106	0.473523
Q8NBP0	TTC13		-0.180431							-0.0954318	0.121864			-0.051333	0.0900077	0.625992	0.343453	0.464132
Q96AY3	FKBP10	0.271219	0.415638	-0.13048	-0.0150986	0.116675				-0.612716	-0.144169	-0.178238	-0.124646	-0.0446462	0.0987949	0.663336	0.35298	0.45225
Q92734	TFG						-0.694909			0.750715	0.675519			0.243775	0.469844	0.655571	0.353102	0.452099
Q8NBJ5	COLGALT1	0.0827056	0.00302374	-0.079295	-0.181103	0.183859	-0.343897			0.0874582	-0.0054418	-0.00233741	0.0403827	-0.0214645	0.047459	0.661775	0.354284	0.450649
Q9BZQ6	EDEM3	0.800671		-0.0673324	-0.457442					0.159402	0.373594	-0.188271	-0.10498	0.0736632	0.156474	0.654432	0.354651	0.450199
Q9P2E5	CHPF2									0.00508518	0.334996	-0.411415	-0.253222	-0.0811391	0.16312	0.653066	0.356096	0.448433
P05090	APOD									-0.775784	0.222402			-0.276691	0.499093	0.67774	0.356351	0.448122
P13674	P4HA1		0.0629483		-0.316896					0.135214	0.253181	0.0738117	0.000766625	0.0348376	0.0785145	0.675796	0.357457	0.446776
Q9C075	KRT23			0.766155	-2.51038									-0.872114	1.63827	0.688577	0.359907	0.44381
P62736	ACTA2			2.64305	-0.865284									0.888885	1.75417	0.701416	0.364461	0.438349
Q9BZG8	DPH1											-0.2641	0.743685	0.239792	0.503892	0.717235	0.368348	0.433742
Q92764	KRT35					2.20231	-0.778263							0.712021	1.49028	0.716252	0.369994	0.431806
Q8TB52	FBXO30									-0.191737	0.0406272	0.738351	-0.250845	0.084099	0.226974	0.735609	0.373441	0.427778
Q9P1Z2	CALCOCO1									-0.105768	0.040254			-0.0327571	0.0730111	0.731513	0.373509	0.427699
P07942	LAMB1		-0.417672	-0.0490843	-0.736197					0.140038	0.291752	0.619384	-0.246084	-0.0568376	0.172182	0.752544	0.379855	0.420382
P46734	MAP2K3									0.12419	-0.054002			0.0350942	0.0890962	0.761122	0.382002	0.417934
Q15323	KRT31	0.348378					-0.747636							-0.199629	0.548007	0.777603	0.388069	0.411091
Q8NBS9	TXNDC5	0.442897	0.363027	-0.00401568	-0.183206	0.509672	0.249217		-1.44836	0.0501343	-0.0545026	-0.21556	-0.127108	-0.0379823	0.160493	0.817698	0.403519	0.394136
Q92871	PMM1									0.766404	-0.414831			0.175787	0.590617	0.815837	0.404863	0.392692
Q9Y2B0	CNPY2		0.512631							-0.108928	-0.0282243	-0.24236	-0.024438	0.0217361	0.128924	0.874296	0.429053	0.367489
O75477	ERLIN1		-0.504455							0.0702888	0.256189	0.00119556	0.0825798	-0.0188404	0.128471	0.890501	0.434591	0.361919
P30040	ERP29	-0.0388301	0.444574		-0.153065	0.39535	-0.103248			-0.0967965	-0.22797	-0.0745761	-0.0583193	0.0096799	0.0798439	0.906495	0.439965	0.356582
Q00535	CDK5											-0.0886463	0.0712788	-0.00868375	0.0799626	0.931134	0.449455	0.347314
P55268	LAMB2											-0.0709273	0.0835303	0.00630147	0.0772288	0.94817	0.45273	0.344161
P07237	P4HB	0.237353	0.55648	-0.251316	-0.751534	0.545443	0.0580064		-0.221488	0.150295	0.0139964	-0.114844	-0.135347	0.00791317	0.112715	0.945414	0.453867	0.343071
Q9UIQ6	LNPEP		-0.385922	0.426155										0.0201162	0.406039	0.968486	0.457484	0.339624
Q5JPE7	NOMO2	0.380818	-0.0206733	0.0851834	-0.22157					0.0859002	0.0939722	-0.292221	-0.0853216	0.00326103	0.074474	0.966297	0.458904	0.338278
O60568	PLOD3	-0.129575	-0.0521402	0.296102	-0.491115	0.571168	-0.166932			0.036188	-0.0238386	-0.111901	0.0713489	-6.9478e-05	0.0895649	0.999398	0.469575	0.328295
